# Supplementary material for: Integrated Transcriptomic and Metabolic Analyses Reveal Key Defense Pathways Against Fusarium Infection in Maize Kernels
Source: Plants (Basel). 2026 Apr 9;15(8):1148. doi: 10.3390/plants15081148 (PMC13118878; doi:10.3390/plants15081148)
Supplement: Supplementary file 1 [file plants-15-01148-s001.zip]

Archive with 19 entries (19 files):
- Figure S1.pdf
- Figure S2.pdf
- Figure S3.pdf
- Table S1.xlsx
- Table S10.xlsx
- Table S11.xlsx
- Table S12.xlsx
- Table S13.xlsx
- Table S14.xlsx
- Table S15.xlsx
- Table S16.xlsx
- Table S2.xlsx
- Table S3.xlsx
- Table S4.xlsx
- Table S5.xlsx
- Table S6.xlsx
- Table S7.xlsx
- Table S8.xlsx
- Table S9.xlsx
