# Supplementary material for: Integrated Transcriptomic and Metabolic Analyses Reveal Key Defense Pathways Against Fusarium Infection in Maize Kernels
Source: Plants (Basel). 2026 Apr 9;15(8):1148. doi: 10.3390/plants15081148 (PMC13118878; doi:10.3390/plants15081148)
Supplement: Supplementary file 1 [file plants-15-01148-s001.zip › Table S1.xlsx]

## Sheet: Sheet1
Table S1. Differentially expressed genes in ZL30 at 5 dpi upon F. verticillioides inoculation
ID	Control_5dpi_1	Control_5dpi_2	Control_5dpi_3	Fv_5dpi_1	Fv_5dpi_2	Fv_5dpi_3	log2FoldChange	pvalue	padj	regulated
Zm00001d029702	0	0	0	3.8388	6.5332	3.4866	7.51737	2.13438e-09	1.25954e-07	up
Zm00001d022579	0	0	0.0274	1.4497	1.4117	1.3518	7.08338	7.35123e-09	4.05144e-07	up
Zm00001d023617	0.0215	0.028	0	2.0792	1.7992	1.9492	6.90863	5.49958e-11	3.90923e-09	up
Zm00001d018064	0	0.0266	0.0879	4.16	4.141	3.3294	6.65506	5.00855e-23	9.28288e-21	up
Zm00001d040373	0.0212	0	0	1.0389	0.826	0.7373	6.64991	8.82363e-08	4.11128e-06	up
Zm00001d002707	0	0.0435	0.1077	5.1235	5.4257	4.5041	6.64157	9.43174e-19	1.36411e-16	up
Zm00001d047698	0.0834	0	0	2.5627	2.704	2.1322	6.30152	4.47832e-09	2.55827e-07	up
Zm00001d002434	0.0743	0.0484	0.06	4.0358	3.8307	3.6182	5.92987	6.1047e-31	1.62495e-28	up
Zm00001d012322	0	0.1647	0.1359	5.7771	5.5083	5.0921	5.83847	6.28636e-33	1.89507e-30	up
Zm00001d028165	0	0	0.1339	2.0529	3.3367	2.0703	5.73099	3.1882e-13	2.94362e-11	up
Zm00001d031875	0.0286	0.298	0.123	7.5424	6.1633	7.6063	5.66173	8.79781e-39	3.38662e-36	up
Zm00001d034107	0.7557	0.4032	0.3698	19.9013	19.118	19.2236	5.19973	9.89558e-95	1.65065e-91	up
Zm00001d029356	0.0373	0	0.0602	1.1027	1.4279	0.8988	5.03209	4.69185e-12	3.78693e-10	up
Zm00001d002436	0.6937	0.3016	0.3557	14.4394	14.5299	14.2166	4.93569	7.70594e-77	1.01479e-73	up
Zm00001d007285	0.1082	0.2823	0.738	12.9358	10.593	11.4878	4.93413	4.67304e-15	5.12826e-13	up
Zm00001d018220	0.1988	0.1296	0.5885	9.6725	10.0202	7.0486	4.81109	6.66393e-32	1.91653e-29	up
Zm00001d050798	0.1703	0	0.0917	2.4712	3.1121	2.4234	4.80642	8.8701e-13	7.84236e-11	up
Zm00001d009296	1.2947	0.4825	0.2987	20.7386	16.1403	22.6668	4.77543	6.89515e-38	2.53711e-35	up
Zm00001d007462	0.083	0.2165	0.2383	4.8491	5.0235	4.0839	4.71047	1.215e-31	3.30441e-29	up
Zm00001d003283	0.0475	0.031	0.0256	1.0011	0.7287	0.711	4.51003	7.06678e-08	3.36156e-06	up
Zm00001d024412	0.0446	0	0.016	0.474	0.5086	0.4305	4.41046	1.95443e-07	8.51866e-06	up
Zm00001d021017	0.5691	0.0742	0.0613	5.2474	5.1676	5.2171	4.35974	3.29386e-18	4.52834e-16	up
Zm00001d009705	0.1917	0.3334	0.1835	5.3106	4.7981	4.2551	4.35782	1.87065e-42	8.83122e-40	up
Zm00001d021977	0.1554	0.2027	0.5018	5.8363	6.2293	5.3972	4.31519	1.27568e-08	6.82028e-07	up
Zm00001d011420	0	0.0661	0.0819	0.9232	0.9265	0.8805	4.24389	2.63937e-08	1.33145e-06	up
Zm00001d006948	0.0281	0	0.0302	0.3993	0.3805	0.3926	4.22379	8.6368e-07	3.42475e-05	up
Zm00001d004921	0	0.2704	0.93	5.9783	8.2711	8.0684	4.1923	0.00148377	0.024745	up
Zm00001d023994	0.0857	0.1118	0.2152	2.4871	2.2733	2.811	4.17748	6.38093e-34	2.07347e-31	up
Zm00001d022117	0.0357	0.0931	0.0769	1.3813	1.1363	1.1365	4.17398	5.07034e-08	2.45387e-06	up
Zm00001d034483	0	0.4454	0.3676	3.887	4.832	4.7777	4.11598	1.79678e-06	6.71002e-05	up
Zm00001d049683	0.6507	0.2829	0.9808	12.715	9.7703	11.0924	4.09741	4.10427e-21	6.71195e-19	up
Zm00001d045361	0.6368	0.9967	1.7825	18.7005	16.3692	23.2256	4.08057	9.51326e-29	2.31098e-26	up
Zm00001d034725	0.7415	0.044	0.1814	5.1024	6.0807	5.6587	4.07782	4.06753e-06	0.000140766	up
Zm00001d028651	0	0.1206	0.0996	1.0001	0.8725	1.3386	3.93099	8.38726e-06	0.000270087	up
Zm00001d031157	5.2372	1.5939	2.5374	55.2431	29.3349	54.5783	3.86309	2.23566e-12	1.88982e-10	up
Zm00001d029359	0.0862	0.2997	1.7625	11.6379	10.8032	9.0895	3.84831	0.000297399	0.00625314	up
Zm00001d043651	1.1972	1.735	1.4322	22.3797	20.0156	19.5104	3.82476	5.55634e-132	1.98607e-128	up
Zm00001d051259	0.7934	0.8624	0.9966	12.8692	11.9284	13.0783	3.81868	1.8821e-37	6.63269e-35	up
Zm00001d039368	0.0104	0.0678	0.2239	1.5034	1.4839	1.2243	3.77751	5.52659e-05	0.00144949	up
Zm00001d045884	0.2375	0.0442	0.1826	2.3169	1.8001	2.4878	3.74849	1.89705e-13	1.78444e-11	up
Zm00001d040245	2.4376	2.216	8.2712	60.7089	54.0933	58.8758	3.72216	8.36291e-10	5.21817e-08	up
Zm00001d002435	0.3324	0	0.1193	1.8919	2.1777	2.0671	3.64436	2.34576e-11	1.73649e-09	up
Zm00001d021804	0.0409	0.1066	0.044	0.744	0.7708	0.7687	3.61743	1.72235e-08	8.99686e-07	up
Zm00001d039531	0.7372	0.2219	0.6105	8.5201	5.4162	6.0188	3.59945	3.30214e-21	5.47171e-19	up
Zm00001d029744	0.7697	1.0842	2.2871	17.5572	16.2279	16.4577	3.57859	3.83789e-16	4.44573e-14	up
Zm00001d011259	0.1101	0.1794	0.0889	1.8479	1.2005	1.4072	3.57244	2.56774e-11	1.88409e-09	up
Zm00001d043344	1.5721	2.0505	0.8692	16.3476	18.238	18.2858	3.56207	8.42683e-70	9.58399e-67	up
Zm00001d007714	0.521	0.4247	0.2104	4.3741	4.7617	4.6925	3.55859	6.09264e-39	2.38194e-36	up
Zm00001d035753	0.0909	0.0593	0.4402	2.0685	2.4107	2.5425	3.52053	1.73558e-10	1.18005e-08	up
Zm00001d052243	0.2988	0.3897	0.5147	4.8069	4.9327	4.1901	3.51723	2.10691e-42	9.76239e-40	up
Zm00001d048087	0.1528	0.9967	1.6454	10.9594	10.272	10.6543	3.49495	1.07427e-05	0.000334737	up
Zm00001d034745	0.0569	0.1485	0.1838	1.2309	1.8791	1.2631	3.49345	4.17231e-06	0.000143598	up
Zm00001d046132	0.222	0.4343	0.3585	3.5371	2.6174	4.926	3.4655	2.01412e-07	8.74917e-06	up
Zm00001d045843	1.3317	0.2068	0.6828	9.6369	7.7399	7.6491	3.45774	4.51295e-08	2.20544e-06	up
Zm00001d016840	0.2085	0.068	0.3368	1.7804	2.4593	2.5658	3.40804	3.31167e-09	1.91809e-07	up
Zm00001d046673	1.177	1.2282	0.5069	8.5749	9.1607	13.175	3.40615	2.82919e-09	1.65395e-07	up
Zm00001d002847	0.5895	1.3937	0.9521	10.5695	9.2549	10.8442	3.40613	4.79807e-47	2.40105e-44	up
Zm00001d017381	5.8465	3.5762	5.9908	58.3813	53.6806	52.8358	3.39082	3.25761e-58	2.62931e-55	up
Zm00001d042104	0.4281	0.2481	4.1478	18.57	16.938	15.9254	3.38461	0.00255251	0.0386132	up
Zm00001d048416	0.3583	0.0779	0.0964	1.9034	1.6549	1.9881	3.3	6.98682e-12	5.53219e-10	up
Zm00001d017279	0.1085	0.0566	0.2804	1.8032	1.5353	1.2145	3.29758	6.20391e-13	5.58375e-11	up
Zm00001d032947	0.6496	1.8359	4.1383	22.8004	19.5344	23.4024	3.2895	1.73739e-06	6.52722e-05	up
Zm00001d032946	0.1098	0.2148	1.1822	4.812	5.1792	4.397	3.22513	0.000271586	0.00576856	up
Zm00001d002178	0.0508	0.149	0.0684	0.6937	0.8534	0.8576	3.20372	2.76983e-12	2.31786e-10	up
Zm00001d007191	0.0893	0.1165	0.4326	2.0837	2.2112	1.7232	3.19971	6.30977e-09	3.52404e-07	up
Zm00001d029699	1.3709	4.1928	2.3412	25.56	25.1409	22.169	3.19963	4.04511e-14	4.08116e-12	up
Zm00001d011315	1.6143	1.2045	1.3466	12.4242	12.5621	13.3456	3.17215	2.33638e-232	1.94862e-228	up
Zm00001d024752	0.3189	0.5943	1.4717	7.3647	7.0922	7.2983	3.16671	1.4797e-08	7.79441e-07	up
Zm00001d024853	6.0059	1.1353	3.9828	32.5477	32.5886	32.5881	3.10851	5.33319e-07	2.17332e-05	up
Zm00001d052963	0.9244	1.2692	0.9953	8.9167	10.0978	8.4507	3.10194	8.27091e-33	2.46365e-30	up
Zm00001d002898	0.1717	0.2688	0.2219	1.6422	2.1872	1.8561	3.10177	5.94391e-11	4.21311e-09	up
Zm00001d041327	0.2008	0.2881	0.2595	2.1717	2.3918	1.8409	3.09064	2.65501e-19	3.9077e-17	up
Zm00001d017851	2.2196	3.4059	5.4823	31.2101	32.332	31.3702	3.07995	6.53178e-38	2.43928e-35	up
Zm00001d021695	0.2194	0.1431	0.1418	1.7736	1.1386	1.2917	3.02248	8.3433e-12	6.52368e-10	up
Zm00001d007329	0.1844	0.6615	0.0993	2.624	2.5009	2.2244	3.02086	1.21583e-09	7.34814e-08	up
Zm00001d006535	0.6174	0.0288	0.1899	1.8824	2.6	2.4254	3.00795	0.00133398	0.0226442	up
Zm00001d012024	0.3661	0.1061	0.0438	1.7593	1.5827	1.0204	3.00648	7.91226e-07	3.15746e-05	up
Zm00001d014351	0.0452	0.1767	0.1945	1.3881	1.3315	0.5666	2.98737	3.98482e-05	0.00109445	up
Zm00001d034514	0.3392	0.354	0.8766	3.7071	6.0005	2.6187	2.93622	9.87245e-10	6.0842e-08	up
Zm00001d011886	0.2196	0.5729	0.3547	3.3122	3.0428	2.278	2.93262	8.62444e-10	5.36796e-08	up
Zm00001d009084	1.047	0.7064	1.6326	9.5347	7.1526	9.5806	2.9178	1.25344e-33	3.96992e-31	up
Zm00001d011644	0.7848	0.7487	0.8198	6.2138	5.6912	6.1378	2.91704	7.58036e-81	1.1157e-77	up
Zm00001d042143	44.2928	5.2907	26.0862	199.284	182.617	195.283	2.90781	0.000191316	0.00426261	up
Zm00001d006536	0.1804	0.0261	0.0647	0.6843	0.7325	0.7348	2.90079	5.04912e-07	2.06428e-05	up
Zm00001d032084	0.4162	0.4343	0.0896	2.0844	2.1593	2.7307	2.89252	6.63299e-06	0.000216381	up
Zm00001d028806	0.186	0.1941	0.4005	1.9902	2.5442	1.3999	2.89245	1.99664e-09	1.18384e-07	up
Zm00001d028693	1.1034	0.5233	1.332	7.7645	7.9647	6.8078	2.87759	3.79375e-33	1.1576e-30	up
Zm00001d033455	168.35	102.203	106.378	954.953	885.141	951.842	2.86936	1.17315e-30	3.08984e-28	up
Zm00001d051691	0.271	0.2651	0.1094	1.8894	1.5579	1.3075	2.86768	8.13917e-09	4.46601e-07	up
Zm00001d042022	44.7404	48.7418	69.4517	404.295	398.978	399.623	2.86406	8.651e-43	4.16263e-40	up
Zm00001d010375	0.7645	0.176	0.4115	3.6344	2.8105	3.6667	2.86107	1.78377e-08	9.29827e-07	up
Zm00001d003188	0.5292	0.8628	0.9495	6.3247	6.188	4.5104	2.85357	2.53467e-20	3.96375e-18	up
Zm00001d029648	2.1472	2.6498	1.4938	15.7931	14.1404	15.635	2.85187	3.22843e-104	6.21374e-101	up
Zm00001d031155	5.2372	1.3662	3.1012	26.4292	19.9683	24.0886	2.82791	1.88061e-08	9.72204e-07	up
Zm00001d052927	0.055	0.0538	0.0444	0.2034	0.389	0.504	2.82747	1.98354e-05	0.000587135	up
Zm00001d051251	0.6681	0.6664	0.9309	4.8763	5.8394	5.423	2.80838	1.0884e-22	1.99085e-20	up
Zm00001d049061	1.3365	1.0895	0.3597	6.2756	5.9101	7.4155	2.79881	1.66185e-07	7.4252e-06	up
Zm00001d032103	0.0436	0.0568	0.1642	0.4713	0.6681	0.7359	2.79753	9.40369e-06	0.000298213	up
Zm00001d043994	0.7371	1.5835	1.7739	10.1179	9.05	8.8698	2.77538	2.3072e-30	6.01337e-28	up
Zm00001d049957	0.0876	0.1143	0.0943	0.6183	0.8472	0.558	2.76168	2.1057e-07	9.11536e-06	up
Zm00001d006142	0.1913	0.1403	0.1545	1.075	1.0714	1.1997	2.75251	4.5411e-16	5.18826e-14	up
Zm00001d014121	14.4506	12.8841	9.3295	82.5334	76.6224	85.7115	2.72176	4.87128e-52	2.90201e-49	up
Zm00001d005936	0.9858	0.3086	0.7642	5.207	4.2781	4.5662	2.7094	6.73828e-18	8.78118e-16	up
Zm00001d008548	4.1645	14.9378	24.2296	95.4483	93.5906	95.2854	2.69406	4.78731e-05	0.00128248	up
Zm00001d048950	0.7071	0.3074	1.2054	4.3599	4.7251	5.7429	2.68909	6.07663e-13	5.48893e-11	up
Zm00001d013099	1.8279	0.9537	1.7712	8.9469	9.4841	11.641	2.68082	3.49343e-30	9.01125e-28	up
Zm00001d017199	1.2001	1.127	0.6719	5.7374	6.5097	7.0869	2.67429	8.04596e-21	1.29882e-18	up
Zm00001d023720	0.0882	0.0767	0.1266	0.636	0.7282	0.5392	2.6726	0.000108045	0.00257711	up
Zm00001d024207	2.2435	2.0006	1.331	12.6389	10.6905	12.6138	2.67079	5.60292e-63	5.00681e-60	up
Zm00001d028816	3.3701	3.5165	2.4003	20.3612	18.0973	20.4121	2.65232	6.68347e-53	4.40071e-50	up
Zm00001d022608	0.595	0.194	0.4805	2.8786	2.9236	2.5359	2.6517	1.15094e-09	6.98971e-08	up
Zm00001d016083	0.1134	0.7396	0.3663	2.0655	2.8084	2.5169	2.65017	0.000147695	0.00340282	up
Zm00001d004366	2.5318	1.5665	2.0619	13.5599	12.478	13.4679	2.64341	3.30381e-55	2.43131e-52	up
Zm00001d048189	0.1289	0.0561	0.162	0.9051	0.6335	0.6636	2.61142	2.26565e-06	8.25165e-05	up
Zm00001d043665	7.4467	3.5974	3.7613	31.8134	29.9214	31.0489	2.60545	2.71468e-38	1.02915e-35	up
Zm00001d029696	0.6227	0.5221	0.4789	2.3795	3.986	3.6479	2.60055	8.76252e-12	6.83013e-10	up
Zm00001d005219	1.3845	2.809	3.8093	16.8102	16.5075	15.7344	2.60027	3.77834e-12	3.12006e-10	up
Zm00001d052530	0.1913	0.2995	0.2884	1.9167	1.2635	1.5509	2.59934	1.90918e-07	8.33677e-06	up
Zm00001d052189	1.0458	0.9743	1.2465	6.8022	6.6503	6.5951	2.59245	1.47032e-27	3.40638e-25	up
Zm00001d006397	2.358	1.4746	2.4344	13.1264	13.2174	12.4675	2.59104	7.96262e-53	5.10853e-50	up
Zm00001d032458	6.0639	4.5252	5.8791	35.8866	32.0181	32.7208	2.58085	4.6425e-122	1.1616e-118	up
Zm00001d033395	2.4578	0.229	1.8902	9.7921	7.7633	10.3336	2.5692	0.000596704	0.0114232	up
Zm00001d012430	0.2199	1.3383	0.7101	4.922	3.889	4.2431	2.56669	4.88633e-09	2.77236e-07	up
Zm00001d034068	0.5584	0.2081	0.4294	2.3305	1.8499	3.0532	2.5468	8.90446e-13	7.84502e-11	up
Zm00001d051938	11.9134	11.2936	15.5825	78.3808	73.5591	78.061	2.54486	3.12504e-173	1.95479e-169	up
Zm00001d007781	0.9425	1.6018	2.2755	10.0132	10.2721	8.13	2.54232	7.36852e-13	6.60816e-11	up
Zm00001d049028	6.4515	8.1539	6.8383	41.2161	40.8105	43.2393	2.53807	3.07852e-106	6.41897e-103	up
Zm00001d002020	0.5906	0.3555	0.4891	3.4647	2.625	2.4768	2.53649	5.82879e-18	7.6759e-16	up
Zm00001d021897	0.205	0.3566	0.1472	1.4522	1.182	1.4289	2.53631	9.15933e-10	5.67266e-08	up
Zm00001d048832	0.1329	0.0771	0.0795	0.4035	0.6618	0.6556	2.53336	8.48164e-07	3.37391e-05	up
Zm00001d046184	2.7896	1.4738	1.3686	12.0585	10.868	10.3923	2.52531	1.09809e-34	3.66338e-32	up
Zm00001d050164	0.4203	0.6578	0.4978	3.0858	2.3046	3.6095	2.51714	2.7342e-19	4.00073e-17	up
Zm00001d023811	10.4345	12.7754	15.4737	75.5799	74.0017	72.428	2.50395	3.92289e-130	1.22693e-126	up
Zm00001d047765	5.4994	9.841	9.1342	47.0644	43.1807	48.4064	2.48728	4.73622e-24	9.18644e-22	up
Zm00001d003657	0.218	0.0812	0.067	0.6734	0.9179	0.5408	2.47996	0.000200506	0.00445548	up
Zm00001d028988	0.077	0.1256	0.0829	0.3506	0.5222	0.6688	2.44262	5.4982e-05	0.00144507	up
Zm00001d043491	1.5415	1.0053	1.5287	7.7115	6.3144	8.6508	2.44215	2.34864e-24	4.66391e-22	up
Zm00001d047192	0.0332	0.2165	0.3574	1.3604	0.8221	1.0892	2.43266	2.33592e-05	0.00067804	up
Zm00001d006947	0.3381	0.63	0.7541	2.914	3.3036	2.9596	2.40806	3.36491e-17	4.20967e-15	up
Zm00001d006538	0.1482	0.138	0.0228	0.5542	0.4243	0.6332	2.37853	0.000132829	0.00309164	up
Zm00001d002592	0.8028	1.3763	1.7041	7.3371	6.6271	6.3304	2.37599	9.13236e-32	2.56742e-29	up
Zm00001d039241	0.5861	0.7195	0.631	3.6496	3.3743	3.0273	2.36392	2.25507e-14	2.33158e-12	up
Zm00001d001832	1.1714	1.7692	1.5268	9.1938	6.6161	7.1986	2.36066	8.67371e-17	1.05352e-14	up
Zm00001d031158	554.178	462.626	530.418	2735.22	2640.8	2673.75	2.35906	0	0	up
Zm00001d024211	41.5889	40.961	30.3844	192.342	190.721	200.45	2.35194	5.36643e-68	5.83798e-65	up
Zm00001d011133	2.997	2.2631	1.5284	13.6458	9.1142	12.1764	2.33992	9.80051e-18	1.26401e-15	up
Zm00001d040777	0.0599	0.1563	0.3548	1.023	1.095	0.8093	2.33936	2.78212e-05	0.000793744	up
Zm00001d012782	0.5888	0.4693	0.5987	3.0531	2.97	2.525	2.33531	7.72144e-13	6.89993e-11	up
Zm00001d042633	56.9686	22.2232	25.1322	185.401	168.965	169.549	2.30766	1.07571e-07	4.94769e-06	up
Zm00001d025654	7.7282	2.1263	4.1603	24.673	22.4272	23.3622	2.3032	4.68263e-06	0.000158544	up
Zm00001d049286	0.5189	0.4963	0.3631	2.3133	2.2944	2.253	2.29811	9.28911e-34	2.97978e-31	up
Zm00001d025065	0.3237	0.394	0.395	1.2773	2.163	2.0406	2.28823	2.60756e-11	1.90215e-09	up
Zm00001d052813	1.2077	0.6812	0.492	4.6444	3.4641	3.811	2.28754	1.75963e-14	1.84216e-12	up
Zm00001d042063	0.2035	0.354	0.4383	1.0812	1.7601	2.0295	2.28707	0.000243151	0.00523569	up
Zm00001d024960	1.2549	3.1177	2.7022	12.6521	12.1204	9.6296	2.28505	5.21736e-20	7.81697e-18	up
Zm00001d012335	0.6315	1.0982	0.3561	3.4915	3.1915	3.337	2.27935	1.02926e-13	1.00598e-11	up
Zm00001d003091	2.0858	2.8316	2.0165	11.5321	12.2478	10.0222	2.27897	7.19464e-32	2.04565e-29	up
Zm00001d003209	1.0586	0.9747	1.4415	6.1315	5.3239	5.6484	2.27287	1.77399e-23	3.36265e-21	up
Zm00001d012482	0.1648	0.0806	0.0887	0.633	0.5101	0.5167	2.26609	8.84971e-05	0.00217727	up
Zm00001d028349	0.3011	0.0436	0.3242	1.6378	0.5919	1.1301	2.26309	8.00843e-05	0.00199382	up
Zm00001d025814	1.0772	1.1889	1.1598	5.4236	5.814	5.2773	2.25269	2.85599e-18	3.94805e-16	up
Zm00001d031778	0.5443	0.5605	0.4627	2.7393	2.4661	2.3497	2.25219	1.36196e-12	1.17916e-10	up
Zm00001d024843	4.5871	2.895	2.1773	16.7313	13.6102	16.6104	2.25203	5.10733e-29	1.26525e-26	up
Zm00001d035652	0.1039	0.2711	0.0559	0.7985	0.5208	0.6769	2.25175	0.000219955	0.00481495	up
Zm00001d043200	0.0214	0.0559	0.1615	0.1708	0.5054	0.4756	2.24989	0.00311437	0.045305	up
Zm00001d048949	301.46	289.567	331.914	1520.17	1436.83	1490.34	2.24896	0	0	up
Zm00001d014250	1.7016	1.506	1.832	7.8859	7.5961	8.6787	2.23735	6.25624e-18	8.19567e-16	up
Zm00001d026041	0.0524	0.057	0.0658	0.2188	0.2782	0.3372	2.23637	2.25624e-05	0.000657199	up
Zm00001d029397	4.6149	6.6401	6.3661	29.0567	27.2441	27.3171	2.23476	2.51212e-118	5.71417e-115	up
Zm00001d039459	0.578	0.4434	0.366	1.8576	1.6036	3.1493	2.23352	2.07447e-08	1.06363e-06	up
Zm00001d035390	0.3223	0.5886	0.6247	2.7152	1.2164	3.2348	2.22552	2.21961e-05	0.000648794	up
Zm00001d034096	4.6932	10.5686	4.7938	31.8708	29.185	32.7067	2.21444	5.37379e-09	3.03516e-07	up
Zm00001d043988	103.719	221.959	209.777	844.613	815.738	823.912	2.19642	3.55643e-13	3.27152e-11	up
Zm00001d004664	0.3011	0.7462	0.6808	2.5706	2.0949	3.196	2.19545	1.31031e-10	9.03173e-09	up
Zm00001d024210	67.8789	50.1377	38.1892	236.753	238.233	248.671	2.19368	4.03195e-20	6.15143e-18	up
Zm00001d024961	3.7851	3.6963	3.9686	17.0315	18.3916	17.612	2.19064	6.4278e-97	1.14879e-93	up
Zm00001d023843	2.7732	2.1167	1.8136	10.7798	10.0288	10.3274	2.18962	3.01068e-51	1.71205e-48	up
Zm00001d024208	1.2635	1.1686	0.8162	5.2822	5.0928	4.4999	2.17565	3.21418e-25	6.81543e-23	up
Zm00001d021781	0.7495	1.0527	0.869	4.0031	4.4869	3.5047	2.15874	3.13367e-17	3.95998e-15	up
Zm00001d009619	1.5821	0.8466	1.0045	5.2642	4.3531	6.0282	2.15097	7.6555e-15	8.18582e-13	up
Zm00001d043795	1.6647	1.5844	2.1314	8.2966	7.4276	8.3354	2.13744	9.37258e-22	1.6012e-19	up
Zm00001d011425	0.2428	0.1809	0.1867	0.8685	0.8997	0.9705	2.13704	0.000146186	0.00337117	up
Zm00001d041772	0.1977	0.8766	0.4682	2.0251	2.5175	2.0981	2.13574	3.69707e-07	1.54949e-05	up
Zm00001d035553	0.1956	0.4818	0.2807	1.3852	1.4606	1.3	2.13012	1.47699e-08	7.79441e-07	up
Zm00001d003304	0.2864	1.0273	1.6959	4.2381	5.2347	3.7308	2.12457	4.68665e-07	1.9287e-05	up
Zm00001d050899	1.543	4.9275	3.8382	16.111	14.9332	14.068	2.11979	1.90215e-06	7.07188e-05	up
Zm00001d002979	0.5364	0.5247	0.5569	2.1589	2.4173	2.4771	2.10423	1.01756e-15	1.13662e-13	up
Zm00001d035080	4.0163	3.86	4.5518	18.7685	15.4548	19.7856	2.09953	4.2828e-20	6.49454e-18	up
Zm00001d044010	0.8786	1.6888	2.8378	8.0533	6.9796	8.21	2.08625	3.02301e-06	0.000106684	up
Zm00001d051746	0.3293	0.1562	0.0322	0.443	0.706	1.0977	2.08483	0.001143	0.0199713	up
Zm00001d029583	0.6542	0.64	0.7043	3.2889	2.1857	3.1036	2.08344	2.53931e-07	1.08054e-05	up
Zm00001d035775	1.3373	1.7709	1.4178	6.5421	5.9587	6.5111	2.06333	2.02636e-60	1.69005e-57	up
Zm00001d002776	0.1351	0.1322	0.2546	0.7689	0.8762	0.5867	2.06329	0.000840012	0.015308	up
Zm00001d048647	0.9197	0.6855	0.4951	3.4025	2.0917	3.2964	2.04269	4.87609e-10	3.16895e-08	up
Zm00001d016947	8.5247	5.5595	5.9214	29.5806	27.5633	26.9329	2.03734	3.26812e-22	5.88286e-20	up
Zm00001d034848	0.3202	0.3132	0.4883	1.2452	1.8877	1.5447	2.03344	1.31021e-07	5.97136e-06	up
Zm00001d010662	1.7616	1.8841	1.8207	8.1411	6.855	7.5471	2.028	2.76072e-24	5.43904e-22	up
Zm00001d034097	35.751	38.0156	28.4468	139.631	136.949	143.896	2.02507	1.8186e-157	9.10064e-154	up
Zm00001d007486	2.2149	1.1896	1.8587	8.3423	6.6065	7.0404	2.02296	1.09002e-21	1.8428e-19	up
Zm00001d016616	0.1075	0.3271	0.27	1.2642	0.6337	0.9334	2.02119	0.000481385	0.009514	up
Zm00001d023779	7.2958	12.7481	12.5385	45.8805	43.7637	42.931	2.00823	6.46731e-16	7.3221e-14	up
Zm00001d047077	0.5708	0.8093	1.149	3.8705	3.3072	3.0894	2.00445	2.08135e-14	2.16089e-12	up
Zm00001d026489	3.1232	4.0737	2.7667	13.5006	12.6805	13.8859	2.00279	2.60445e-34	8.57448e-32	up
Zm00001d043621	2.9167	1.7558	1.8117	8.0448	8.7969	9.6881	1.99876	1.0366e-16	1.241e-14	up
Zm00001d012378	1.0312	1.8831	1.9985	6.73	6.4855	6.3684	1.99101	3.7849e-11	2.72916e-09	up
Zm00001d011734	1.6297	1.3463	2.2811	7.7916	7.0467	6.5001	1.98923	1.44838e-14	1.52268e-12	up
Zm00001d032850	0.172	0.2991	0.6481	1.2726	1.724	1.4937	1.98341	3.5767e-06	0.000125164	up
Zm00001d008853	1.1098	0.3619	0.7468	2.5581	3.0754	3.4268	1.97958	9.12194e-11	6.37542e-09	up
Zm00001d024839	26.3038	23.1962	29.1217	109.739	101.735	99.9701	1.96255	4.63426e-136	1.93256e-132	up
Zm00001d026471	0.2584	0.1685	0.313	1.0295	1.0284	0.9039	1.96098	0.000122893	0.00288183	up
Zm00001d030544	1.6852	2.3479	2.103	8.8937	7.0004	8.0197	1.95523	2.10264e-21	3.53088e-19	up
Zm00001d004525	0.2435	0.4447	0.3496	1.386	1.5124	1.1279	1.9549	1.24721e-09	7.51964e-08	up
Zm00001d008457	0.7295	0.6429	0.3821	2.4239	2.3948	2.0738	1.95386	9.98065e-13	8.70125e-11	up
Zm00001d023774	2.9405	8.8949	11.3166	33.8996	29.5111	26.9859	1.94761	0.000292671	0.00616928	up
Zm00001d042140	32.7424	63.4558	53.5772	195.851	184.789	203.772	1.94745	7.06578e-14	7.01559e-12	up
Zm00001d012333	1.5811	1.8639	2.3897	7.4758	7.8879	7.3934	1.94503	4.08573e-25	8.59068e-23	up
Zm00001d048417	1.873	0.9211	1.7852	5.5923	5.902	6.6369	1.94419	2.73746e-18	3.80521e-16	up
Zm00001d017801	1.7854	4.7566	6.3394	17.1236	17.112	15.7253	1.93769	9.75319e-05	0.00235782	up
Zm00001d042244	2.4508	2.6476	1.7483	8.8828	8.5106	9.0098	1.93532	1.04453e-48	5.44483e-46	up
Zm00001d008793	0.3381	0.378	0.468	2.1993	1.0252	1.3516	1.93117	0.000206796	0.00455479	up
Zm00001d044146	0.8013	0.9407	0.8915	3.7398	3.0238	3.2991	1.92075	3.78045e-14	3.82958e-12	up
Zm00001d042934	0.779	1.2419	1.3513	4.2367	4.0828	4.2596	1.89219	7.07533e-11	4.98681e-09	up
Zm00001d021647	8.8082	7.0748	5.8995	26.9201	26.9554	27.9702	1.89095	5.12639e-30	1.30885e-27	up
Zm00001d034095	19.5645	20.1435	14.6459	68.7694	62.5131	71.6923	1.8859	4.81274e-86	7.52623e-83	up
Zm00001d016806	1.8722	1.3637	0.8901	5.2863	4.9316	5.2555	1.8824	2.58548e-18	3.61405e-16	up
Zm00001d026078	0.3763	0.7713	0.7525	2.0807	2.4724	2.4382	1.88088	1.18737e-05	0.000365208	up
Zm00001d040094	0.5418	0.4746	0.3134	1.7029	1.7069	1.5528	1.8795	1.81947e-19	2.70982e-17	up
Zm00001d042731	0.2986	0.3541	0.2046	1.1433	0.8323	1.1788	1.87624	3.33973e-05	0.000939055	up
Zm00001d003190	277.757	190.006	282.103	946.625	913.059	927.715	1.87372	2.11235e-25	4.51736e-23	up
Zm00001d035162	0.8643	0.7974	1.2937	3.8635	3.5301	3.6006	1.86816	4.71736e-17	5.81444e-15	up
Zm00001d047568	1.1259	0.8811	0.7273	2.9049	3.7174	3.4765	1.85948	8.07255e-06	0.000260288	up
Zm00001d046981	0.2166	0.2826	0.5442	1.1507	1.2773	1.3935	1.85216	0.000109017	0.00259534	up
Zm00001d004731	10.9308	11.657	12.3115	44.9186	41.7773	40.4214	1.84634	4.6365e-122	1.1616e-118	up
Zm00001d024943	0.2338	0.2372	0.1678	0.6802	1.0723	0.5766	1.84493	0.000389971	0.00792002	up
Zm00001d022509	1.3629	0.474	0.8804	3.1028	3.4286	3.5946	1.84478	7.42218e-05	0.0018702	up
Zm00001d002021	2.2599	2.3336	3.8525	10.1827	9.3273	11.0851	1.83415	4.29667e-11	3.08928e-09	up
Zm00001d005591	0.1828	0.4172	0.4428	1.4305	1.2124	1.0803	1.83412	2.92975e-06	0.000103979	up
Zm00001d043512	1.4061	1.4035	1.5666	5.5535	4.8735	5.3802	1.83307	2.23366e-39	9.16201e-37	up
Zm00001d044106	1.8317	1.7919	2.0073	7.2605	6.5186	6.565	1.83159	5.14672e-21	8.36208e-19	up
Zm00001d024996	36.4504	113.43	91.8386	318.409	268.798	281.602	1.82937	8.25935e-05	0.00205017	up
Zm00001d043904	0.9477	0.9552	0.974	4.3642	2.8955	3.076	1.82488	1.16254e-08	6.26893e-07	up
Zm00001d021688	2.1824	3.2121	3.255	10.3926	9.5621	10.7998	1.82076	8.04718e-38	2.91809e-35	up
Zm00001d021936	0.441	0.949	0.6647	2.2839	1.924	2.9786	1.81615	6.56282e-10	4.16772e-08	up
Zm00001d046634	18.6728	15.8032	17.0348	61.1699	63.873	59.1435	1.81249	2.34258e-39	9.45382e-37	up
Zm00001d046801	1.1084	0.8475	0.8436	3.7416	2.9071	3.3562	1.81098	1.17238e-16	1.39686e-14	up
Zm00001d007015	2.4613	1.2039	0.6625	5.691	4.9885	4.8242	1.80255	1.70178e-06	6.42234e-05	up
Zm00001d042750	0.4668	0.6958	0.5743	1.8217	2.1231	2.1234	1.80153	0.000278207	0.00589417	up
Zm00001d051525	2.7646	3.1006	3.1661	10.9241	10.7354	10.1439	1.79928	4.22897e-52	2.58081e-49	up
Zm00001d028230	1.4552	1.7794	1.5422	5.901	5.3624	5.463	1.79673	1.09449e-23	2.10657e-21	up
Zm00001d044908	0.7194	1.6812	1.2909	4.6745	4.8425	3.2973	1.79595	2.46819e-11	1.82173e-09	up
Zm00001d014530	1.6993	1.6228	1.9603	6.2522	6.298	6.0613	1.79363	2.77109e-20	4.30655e-18	up
Zm00001d011845	4.4131	5.2388	6.4064	19.7553	20.4655	15.8853	1.78506	1.00912e-27	2.38201e-25	up
Zm00001d021901	63.3741	93.5934	99.9271	299.882	288.483	300.567	1.77288	1.3935e-20	2.22082e-18	up
Zm00001d013862	0.3389	1.002	0.4379	2.0575	2.1847	1.7441	1.76912	9.07758e-08	4.22175e-06	up
Zm00001d032310	0.2549	0.2701	0.1544	0.6891	0.8829	0.7532	1.76295	8.72378e-06	0.000280202	up
Zm00001d016948	7.6297	5.4282	4.7794	19.5806	20.2845	21.819	1.76252	4.91012e-14	4.91425e-12	up
Zm00001d035236	0.2331	0.152	0.7528	1.3264	1.6031	1.012	1.74633	0.000819012	0.0150128	up
Zm00001d041082	1.0688	3.2666	2.4559	8.3889	6.753	7.7116	1.7375	9.72425e-05	0.0023531	up
Zm00001d021726	1.1292	0.8762	1.0311	3.4005	3.5733	3.3515	1.73669	4.20985e-22	7.41794e-20	up
Zm00001d009222	0.0493	0.1501	0.2478	0.5427	0.3102	0.6346	1.73109	0.00147786	0.0247176	up
Zm00001d049186	1.0366	0.8209	0.6776	3.1185	2.7504	2.6793	1.72779	3.59007e-08	1.77524e-06	up
Zm00001d013231	0.9477	1.0529	0.7936	2.7168	3.1042	3.3868	1.71	4.85048e-09	2.75827e-07	up
Zm00001d009939	6.2396	3.7048	4.3616	16.2723	15.5394	15.9058	1.70435	2.20248e-24	4.40865e-22	up
Zm00001d017918	0.4241	0.2886	0.536	1.5531	1.1523	1.4589	1.70411	1.45189e-07	6.56922e-06	up
Zm00001d043870	0.1508	0.1312	0.2707	0.6487	0.3953	0.7763	1.69517	0.000352656	0.00723263	up
Zm00001d009938	5.1477	4.6161	6.0619	17.2585	16.3138	18.239	1.68725	1.80954e-33	5.65955e-31	up
Zm00001d031221	0.4984	0.65	0.4734	1.8687	1.3482	2.0084	1.68496	2.45122e-06	8.87583e-05	up
Zm00001d041221	0.7665	0.4761	0.5895	2.3267	1.8078	1.9019	1.68424	4.87059e-06	0.00016402	up
Zm00001d010870	0.5664	1.161	1.5247	3.0858	3.3876	4.0213	1.68411	1.50174e-07	6.75809e-06	up
Zm00001d030009	2.8969	2.4706	2.7991	8.7513	7.2702	10.5363	1.68045	2.08786e-18	2.96821e-16	up
Zm00001d029002	0.3323	0.2709	0.5815	1.3241	1.5186	1.0422	1.67592	0.00068403	0.0128011	up
Zm00001d028273	1.7006	1.4115	1.6229	5.4113	4.4209	5.5195	1.67306	2.59966e-12	2.1901e-10	up
Zm00001d005037	0.5154	0.2988	0.7398	2.0206	1.3505	1.7129	1.67001	0.000959003	0.0171885	up
Zm00001d023575	4.3012	2.6333	1.0396	7.7937	7.2458	10.6724	1.66912	0.00224907	0.0349095	up
Zm00001d011656	0.427	0.3428	0.6012	1.6826	0.9684	1.7433	1.65457	8.9348e-05	0.00219024	up
Zm00001d017821	0.2741	0.4245	0.6271	1.1699	1.5554	1.4876	1.65354	2.40192e-07	1.03201e-05	up
Zm00001d043121	81.1995	86.4711	127.389	323.625	313.372	302.354	1.65043	9.58415e-14	9.44114e-12	up
Zm00001d011638	0.9111	1.1686	1.3815	3.5348	3.5813	3.839	1.64748	1.03235e-31	2.83851e-29	up
Zm00001d028870	1.4453	0.7541	1.0115	3.2904	3.0678	3.9049	1.63889	3.55817e-05	0.000994738	up
Zm00001d032008	2.0475	1.4924	1.2967	5.0041	5.468	4.8231	1.63184	3.58098e-08	1.77425e-06	up
Zm00001d014649	0.3256	0.3475	0.4303	1.2468	1.0473	1.1712	1.63173	8.28912e-08	3.89749e-06	up
Zm00001d053409	0.3547	0.7403	0.3055	1.1306	1.464	1.6772	1.62707	0.000223135	0.00488029	up
Zm00001d043614	5.2857	6.2452	6.005	18.2848	18.0516	18.3483	1.62659	1.02065e-71	1.27688e-68	up
Zm00001d015515	6.2987	5.7327	6.8117	20.235	19.84	18.9361	1.62296	3.52601e-50	1.91792e-47	up
Zm00001d016285	0.3686	0.1664	0.29	0.7261	0.9027	0.9849	1.62112	5.30193e-06	0.000176644	up
Zm00001d040468	9.0601	7.3681	7.5804	23.8882	25.0687	26.0959	1.62051	5.29307e-58	4.13868e-55	up
Zm00001d021677	2.0579	0.8947	1.0709	4.6459	3.3569	4.6995	1.62044	9.37378e-09	5.12099e-07	up
Zm00001d052209	2.2971	2.1601	2.5595	6.7804	7.2131	7.887	1.61955	3.29975e-22	5.89735e-20	up
Zm00001d004705	0.5805	0.2227	0.1103	0.9717	0.9664	0.9555	1.61722	0.00281466	0.0418453	up
Zm00001d048020	11.2386	8.4096	8.3427	27.7406	27.9007	31.6777	1.61638	3.40347e-32	9.90211e-30	up
Zm00001d016401	15.3377	8.3139	8.7929	36.5052	34.5289	30.9454	1.61533	2.13491e-12	1.81077e-10	up
Zm00001d003866	1.2607	1.3703	1.8852	4.6639	4.7077	4.6294	1.61119	1.11476e-11	8.60876e-10	up
Zm00001d002393	1.6355	1.0666	3.3016	5.3523	8.1964	5.3262	1.609	0.00152023	0.0252573	up
Zm00001d026657	0.8286	0.4729	0.4461	2.1812	1.71	1.4992	1.58613	0.000588936	0.0113178	up
Zm00001d001781	0.5695	0.5051	0.417	1.2188	1.5313	1.7806	1.58531	1.97508e-06	7.28887e-05	up
Zm00001d047952	1.1951	1.0792	1.1878	2.8953	4.0473	3.5484	1.57586	6.99657e-10	4.39852e-08	up
Zm00001d022506	1.9952	2.3856	2.6852	7.6337	7.2545	6.4176	1.57456	4.607e-11	3.29348e-09	up
Zm00001d023090	0.9029	0.4416	0.3645	2.4409	0.9316	1.8241	1.57154	0.000120653	0.00283461	up
Zm00001d016705	21.1212	26.9616	27.2495	80.9443	71.9582	73.2662	1.57098	3.65856e-67	3.66163e-64	up
Zm00001d031811	0.6327	0.8646	0.519	2.2979	2.0607	1.6572	1.57047	2.5913e-06	9.31565e-05	up
Zm00001d004524	1.1509	1.5011	1.3517	3.0369	4.2565	4.5936	1.5621	6.47316e-07	2.60883e-05	up
Zm00001d047845	15.5369	4.9939	12.1277	31.2658	31.0811	35.4458	1.55789	0.000677255	0.0126933	up
Zm00001d010079	0.3114	0.2031	0.3017	0.6025	0.9179	0.9314	1.55409	0.00275553	0.0411619	up
Zm00001d035246	0.6061	0.4141	0.404	1.1498	1.2933	1.8102	1.5538	6.56196e-05	0.00167709	up
Zm00001d032608	4.1538	4.8426	4.5909	13.8501	12.7875	13.6207	1.55341	1.0594e-27	2.4773e-25	up
Zm00001d003668	0.2818	0.4463	0.2817	0.9164	1.2578	0.7962	1.55221	6.80594e-05	0.00173413	up
Zm00001d031267	7.888	6.7477	7.2518	22.2141	20.5361	22.1917	1.54593	7.6254e-54	5.15662e-51	up
Zm00001d017912	3.1708	3.2167	2.6932	8.6223	8.8907	9.2809	1.54516	4.96143e-20	7.47831e-18	up
Zm00001d043762	2.154	1.9696	2.1637	6.2182	6.1275	6.139	1.53322	8.18898e-40	3.41494e-37	up
Zm00001d045210	7.1592	8.6425	10.2499	25.4883	24.0694	26.5303	1.53063	1.09007e-22	1.99085e-20	up
Zm00001d010520	0.4095	0.6912	0.5446	1.6178	1.3919	1.72	1.52457	3.88551e-06	0.00013484	up
Zm00001d005766	2.5752	1.9034	1.756	6.3512	6.1746	5.7153	1.51992	1.34948e-06	5.17872e-05	up
Zm00001d028721	1.156	0.4222	0.6472	2.2107	2.5628	1.8294	1.51695	0.000184779	0.00414284	up
Zm00001d008808	0.8655	1.1708	1.0699	2.5178	2.7596	3.6192	1.51257	9.4835e-08	4.37798e-06	up
Zm00001d013230	6.4098	5.1799	5.6635	16.972	15.2816	17.7822	1.5121	4.32562e-31	1.16378e-28	up
Zm00001d025401	24.8194	29.7395	31.5166	85.7702	77.7203	84.3382	1.50993	3.62203e-63	3.35654e-60	up
Zm00001d039799	4.8895	3.2186	4.5264	12.38	11.2623	13.0961	1.50888	5.1489e-18	6.81643e-16	up
Zm00001d018431	0.3849	0.3711	0.3784	1.2193	0.9868	1.0659	1.5078	3.20077e-06	0.000112639	up
Zm00001d052172	3.1677	3.7382	3.7354	11.5043	9.7833	9.0244	1.49385	3.22213e-06	0.000113231	up
Zm00001d045295	1.2167	1.1436	1.31	3.8087	3.186	3.4704	1.48966	7.31555e-15	7.88976e-13	up
Zm00001d005392	11.3998	10.3891	13.8391	34.8997	33.4209	33.3054	1.48922	1.3372e-61	1.15373e-58	up
Zm00001d016219	0.2217	0.2088	0.2519	0.7429	0.5228	0.6773	1.48867	4.16173e-05	0.00113319	up
Zm00001d052261	0.1326	0.247	0.2039	0.6899	0.3573	0.5848	1.48691	0.00307268	0.0447766	up
Zm00001d044157	0.3844	0.3134	0.388	1.2581	0.85	0.9737	1.47775	0.000241136	0.00520574	up
Zm00001d034186	2.2708	1.5199	1.9945	4.8636	5.5669	5.9969	1.47519	5.33346e-13	4.83509e-11	up
Zm00001d043174	11.9742	9.6395	10.8274	30.6417	30.9985	29.5406	1.46585	1.41302e-63	1.35981e-60	up
Zm00001d002997	0.3259	0.3543	0.2924	0.8348	0.9289	0.9436	1.46334	0.00101862	0.0180502	up
Zm00001d022073	0.9048	0.6472	0.8484	2.2924	2.1683	2.2812	1.45907	8.90782e-07	3.50996e-05	up
Zm00001d021775	0.7024	0.5616	0.4879	1.2381	1.9773	1.6836	1.45889	5.33444e-06	0.000177491	up
Zm00001d042207	0.7394	0.8267	0.5402	1.503	2.5536	1.7838	1.45712	6.55941e-06	0.00021454	up
Zm00001d008462	0.2916	0.4563	0.3558	1.1505	0.9856	0.9003	1.455	6.19615e-05	0.00159664	up
Zm00001d039245	1.2433	1.2907	2.1035	4.4768	4.3086	4.1377	1.45401	2.97321e-11	2.15631e-09	up
Zm00001d016471	1.6355	1.1047	2.6098	5.0863	4.9248	4.988	1.45339	5.89163e-10	3.77019e-08	up
Zm00001d044156	12.4841	16.903	16.027	44.4947	40.8342	40.0612	1.45127	1.72499e-54	1.19891e-51	up
Zm00001d053733	0.9994	0.5926	0.8315	1.8099	2.5714	2.411	1.4509	0.000114946	0.0027184	up
Zm00001d035401	0.804	0.7529	0.9322	2.417	2.3094	2.1882	1.44962	4.10216e-09	2.35413e-07	up
Zm00001d014134	4.6968	11.4641	7.6887	22.9487	21.7655	20.9643	1.4478	3.34023e-05	0.000939055	up
Zm00001d039926	1.2071	1.0496	1.5504	3.5195	3.2214	3.8008	1.44442	7.6475e-12	5.99837e-10	up
Zm00001d027557	5.5951	10.5936	13.1653	29.071	25.4869	25.9932	1.43847	4.49552e-05	0.00121471	up
Zm00001d048601	0.1691	0.2521	0.4162	0.7426	0.6838	0.8627	1.4361	0.00239178	0.036692	up
Zm00001d003185	0.5367	0.8681	1.0633	2.4439	2.4558	1.8438	1.43528	2.34048e-07	1.00794e-05	up
Zm00001d031449	0.4518	0.3454	0.3019	1.0462	1.0655	0.917	1.43427	1.00566e-05	0.000317708	up
Zm00001d030090	1.8437	2.029	1.6749	5.7058	4.5181	4.8646	1.42928	1.68035e-12	1.43557e-10	up
Zm00001d029932	1.0649	0.7746	1.2568	2.7741	2.7772	2.9444	1.42511	4.48839e-10	2.93989e-08	up
Zm00001d025360	4.9778	2.9512	3.3023	10.5885	8.9532	11.1592	1.41997	4.07343e-12	3.33076e-10	up
Zm00001d047883	1.8426	2.5127	2.1192	5.7205	5.1853	6.4252	1.41471	3.89878e-10	2.56714e-08	up
Zm00001d043789	0.381	0.3872	0.1971	0.7603	0.8226	1.0073	1.41392	6.08703e-10	3.87541e-08	up
Zm00001d013689	0.3613	0.8079	0.6391	1.8508	1.4	1.5191	1.40283	5.03805e-05	0.00134533	up
Zm00001d042786	4.3202	4.1358	3.0298	9.7452	10.2357	10.5175	1.39233	2.65674e-16	3.12086e-14	up
Zm00001d017139	17.3566	11.9675	11.9721	36.1858	34.616	38.8333	1.3888	8.11732e-13	7.22789e-11	up
Zm00001d052744	2.3491	3.6708	4.5075	9.4783	8.9139	9.2467	1.3785	2.58488e-16	3.05077e-14	up
Zm00001d046277	0.2807	0.4271	0.3862	0.9408	0.993	0.9254	1.37849	6.93452e-09	3.84013e-07	up
Zm00001d044604	0.7183	0.7981	1.6327	2.5741	2.8235	2.9009	1.37313	1.76728e-06	6.61964e-05	up
Zm00001d008223	1.0155	1.6557	0.82	2.7164	3.6523	2.6457	1.36879	9.36395e-05	0.00227914	up
Zm00001d053120	0.3032	0.2109	0.3482	1.0124	0.6436	0.6241	1.36722	0.00154283	0.0254975	up
Zm00001d052297	1.2193	1.1359	1.0127	3.4103	2.4648	2.8909	1.36082	1.75231e-06	6.57338e-05	up
Zm00001d029468	0.8774	0.6589	0.8302	2.5424	1.8813	1.7703	1.35699	6.4441e-06	0.000211321	up
Zm00001d004354	4.1921	3.2482	2.9047	8.7877	9.2994	8.8511	1.35523	1.34812e-13	1.29736e-11	up
Zm00001d052435	1.1871	1.7305	1.7856	4.0936	4.1378	3.8912	1.35458	6.75001e-14	6.72876e-12	up
Zm00001d043752	3.1074	3.9264	3.4153	10.8694	8.0156	8.0583	1.3535	6.21139e-15	6.75718e-13	up
Zm00001d031161	2.1872	1.2789	2.1113	5.7522	4.8027	4.0755	1.35143	4.40075e-05	0.00119297	up
Zm00001d030343	0.5797	0.5671	0.5305	1.3198	1.4698	1.5104	1.34013	0.000185637	0.00415499	up
Zm00001d028707	4.3663	5.4049	5.3298	12.9161	12.2653	13.23	1.33402	8.46677e-26	1.85831e-23	up
Zm00001d043253	0.6027	0.5752	0.5539	1.4724	1.2653	1.6737	1.33255	2.46378e-07	1.05198e-05	up
Zm00001d032906	0.8267	0.7437	0.7366	1.7199	2.0507	2.1182	1.33126	1.40837e-05	0.000428176	up
Zm00001d046746	1.4395	1.8776	1.8171	4.7463	4.0389	4.2151	1.32862	1.26847e-06	4.90263e-05	up
Zm00001d028649	0.9701	0.9292	0.767	2.3811	2.5918	1.8137	1.32545	2.77314e-09	1.62498e-07	up
Zm00001d027524	28.7037	33.71	35.3189	90.9124	77.8551	78.5547	1.32222	1.61632e-56	1.22551e-53	up
Zm00001d017380	6.3954	7.352	8.1694	17.8503	18.4919	18.9669	1.31893	3.71688e-27	8.53212e-25	up
Zm00001d039880	2.1934	2.6959	2.8157	6.9623	6.0685	6.3089	1.31329	3.83374e-10	2.53098e-08	up
Zm00001d003830	2.5834	3.9866	4.6227	9.1121	9.1393	9.6203	1.30438	1.27606e-12	1.10862e-10	up
Zm00001d052317	0.502	0.42	0.5507	1.2399	1.2398	1.2247	1.30386	5.78746e-09	3.24682e-07	up
Zm00001d049060	2.5895	1.8014	3.7173	8.2533	6.1072	5.9969	1.29178	0.00190881	0.0304399	up
Zm00001d017032	10.0502	15.7924	20.7892	38.2841	38.8203	38.1805	1.28749	7.36128e-06	0.000238893	up
Zm00001d042099	2.8113	2.6401	4.3585	8.5122	7.2269	8.5721	1.28496	1.99236e-08	1.02532e-06	up
Zm00001d029892	0.889	0.8283	0.7749	2.3131	1.6974	2.1242	1.28097	0.000424933	0.00850581	up
Zm00001d034217	1.7848	1.0744	0.9115	3.2558	3.157	2.9366	1.27845	1.36162e-07	6.19437e-06	up
Zm00001d047664	1.5383	0.9029	0.8281	2.9768	2.5396	2.5977	1.2769	0.00312162	0.0453314	up
Zm00001d047447	0.9233	0.8671	1.352	2.4595	2.6132	2.6729	1.27661	1.4046e-08	7.43014e-07	up
Zm00001d016760	0.851	1.8785	1.4097	2.8317	4.709	2.4636	1.26933	0.00117049	0.0203381	up
Zm00001d005306	2.4282	2.6476	2.3488	5.8089	5.8611	6.3886	1.26827	2.23224e-18	3.15553e-16	up
Zm00001d034427	0.5577	0.6755	0.8578	1.4511	1.7852	1.8452	1.26514	0.00112661	0.019754	up
Zm00001d022092	5.6005	8.1886	8.3153	17.7371	17.4693	18.2608	1.26335	4.34924e-18	5.85066e-16	up
Zm00001d051812	0.5187	0.359	0.3761	1.0725	0.9238	1.0726	1.26314	1.51721e-06	5.76058e-05	up
Zm00001d052937	0.9234	0.8117	1.0158	2.4449	2.2251	2.0532	1.26274	1.66834e-07	7.43458e-06	up
Zm00001d042768	2.0064	2.8183	2.3264	5.622	5.8847	5.7089	1.25982	1.64113e-07	7.34577e-06	up
Zm00001d012527	6.9605	6.7686	6.6912	18.1809	15.1702	15.9217	1.25108	8.11813e-26	1.79756e-23	up
Zm00001d048947	233.495	591.376	529.21	1147.66	1029.85	1080.2	1.24931	0.00152866	0.0253638	up
Zm00001d004013	3.0941	1.6924	1.5403	5.6049	5.1394	4.6229	1.24698	1.95765e-07	8.51866e-06	up
Zm00001d024252	0.7546	0.8106	0.8603	2.3749	1.1516	2.2702	1.24417	0.00197374	0.0313356	up
Zm00001d031257	15.5803	10.3024	14.9523	33.8894	31.9858	32.4552	1.23937	1.49732e-24	3.02133e-22	up
Zm00001d046281	1.5244	1.0706	0.9469	2.803	2.6964	2.9984	1.23573	0.000670287	0.0125816	up
Zm00001d016551	7.9014	8.8755	8.185	19.9461	18.7819	20.492	1.23191	2.75533e-37	9.57515e-35	up
Zm00001d032854	1.3868	0.9706	0.9833	2.8107	2.6724	2.5132	1.22881	1.77486e-05	0.000531204	up
Zm00001d044642	0.6823	0.5562	0.9183	1.7475	1.5086	1.8929	1.22872	0.00198651	0.0314984	up
Zm00001d006078	3.1396	2.94	1.9068	7.8807	4.1769	6.8358	1.22842	9.6757e-05	0.00234475	up
Zm00001d020953	1.9207	1.5525	1.5145	3.4797	4.4342	3.9678	1.22714	1.10499e-08	5.98441e-07	up
Zm00001d008795	1.159	0.7558	0.7595	1.9789	2.1986	2.2124	1.22627	1.21661e-05	0.000373508	up
Zm00001d029704	3.6423	3.9343	4.1667	8.4218	10.4023	9.0063	1.22584	1.04888e-09	6.41662e-08	up
Zm00001d052137	1.7143	2.2965	1.4466	3.3754	4.9173	4.3814	1.20949	1.18812e-05	0.000365208	up
Zm00001d045948	0.4644	0.525	0.44	1.008	1.1246	1.201	1.20943	2.05048e-10	1.38288e-08	up
Zm00001d046936	0.519	0.4121	0.5224	1.0789	1.1176	1.2194	1.20677	1.39001e-06	5.30984e-05	up
Zm00001d021698	1.2896	0.8811	0.8595	2.3767	2.1001	2.637	1.20465	3.73195e-05	0.00103637	up
Zm00001d021299	27.0654	23.7377	25.6039	62.925	56.9115	58.7276	1.20351	3.0106e-77	4.1849e-74	up
Zm00001d013809	8.338	9.8323	10.3603	21.9899	21.9229	22.4532	1.20204	1.9963e-36	6.8424e-34	up
Zm00001d048588	1.1255	0.383	0.4478	1.6711	1.4715	1.4638	1.19098	0.00104974	0.0185491	up
Zm00001d017849	1.9989	1.7791	1.7724	4.6579	4.4094	3.8123	1.18998	3.61752e-10	2.4009e-08	up
Zm00001d023918	6.2417	5.9449	7.0828	15.5389	14.8266	14.2556	1.18888	9.06435e-29	2.22352e-26	up
Zm00001d004706	3.7803	2.7282	3.5742	7.8417	8.4404	7.1474	1.18654	3.3965e-17	4.22805e-15	up
Zm00001d052375	1.779	1.6243	1.7877	4.6577	3.8461	3.4905	1.18329	0.000105637	0.00252691	up
Zm00001d039644	1.2802	2.0493	2.1301	5.1666	3.8427	3.4813	1.18234	0.000153714	0.00352528	up
Zm00001d027533	1.4156	1.5206	2.2862	4.1943	3.6086	4.118	1.16964	5.55232e-09	3.1219e-07	up
Zm00001d017462	3.1842	1.9334	2.2461	5.6869	5.5677	5.6684	1.16731	4.41809e-06	0.000150999	up
Zm00001d027900	4.0209	4.4298	3.5305	9.0206	9.2528	8.7768	1.16031	3.02005e-12	2.51882e-10	up
Zm00001d046342	2.246	1.8433	1.8748	5.0558	4.4936	3.9449	1.15144	3.30107e-09	1.91638e-07	up
Zm00001d012561	45.6189	86.0692	115.11	189.781	182.705	181.673	1.14755	0.00131384	0.0223935	up
Zm00001d022084	2.6808	2.5942	2.6069	6.3984	5.8126	5.5073	1.14719	0.000110956	0.00263899	up
Zm00001d042811	0.6294	0.7346	0.9987	1.5084	2.0314	1.7581	1.14482	0.000927157	0.0166655	up
Zm00001d029012	2.9364	2.1799	2.2118	5.6545	5.1598	5.6669	1.14438	2.07441e-18	2.96594e-16	up
Zm00001d050283	0.6642	1.1912	1.0906	2.4194	1.8798	2.1952	1.13569	1.81085e-06	6.75252e-05	up
Zm00001d031403	1.2947	2.5332	2.7105	5.3221	4.6652	4.4421	1.13474	0.000403272	0.00812421	up
Zm00001d027832	3.257	3.5019	2.1798	7.3649	5.3459	7.0077	1.13078	3.8563e-07	1.61082e-05	up
Zm00001d017613	19.5609	18.315	18.7296	42.9341	40.1769	42.549	1.13049	2.03836e-67	2.12507e-64	up
Zm00001d011097	5.1385	3.2192	4.7047	9.4877	9.3039	10.3852	1.12841	1.72471e-10	1.17585e-08	up
Zm00001d015884	2.0123	2.0087	2.2328	4.6513	4.8669	4.359	1.12816	1.51796e-11	1.15094e-09	up
Zm00001d043538	1.3677	1.0494	1.0972	2.5949	2.4668	2.7431	1.12581	7.87111e-06	0.000254778	up
Zm00001d014328	1.2999	1.6955	1.8661	3.1707	3.7957	3.7331	1.12469	2.06381e-06	7.59391e-05	up
Zm00001d040826	1.9025	1.6543	2.3897	4.3312	4.4869	4.3855	1.124	0.00304539	0.0444567	up
Zm00001d002762	14.7045	10.4945	15.1148	31.2027	28.9872	29.3954	1.12363	1.46523e-18	2.10698e-16	up
Zm00001d014341	5.5168	5.1515	5.9397	12.2028	12.6784	11.8869	1.12358	4.03162e-18	5.45271e-16	up
Zm00001d045539	1.4657	1.8162	1.657	3.3369	4.4939	3.0409	1.12123	0.00160222	0.0262879	up
Zm00001d003524	3.4157	4.4088	4.0224	8.7079	8.7691	8.4803	1.11961	5.73127e-12	4.55245e-10	up
Zm00001d035064	1.7511	1.7857	1.4397	3.8778	3.3414	3.6866	1.11647	1.49223e-06	5.67435e-05	up
Zm00001d021413	0.5636	0.5787	0.5422	1.2831	1.1737	1.2381	1.11593	3.60364e-06	0.000125931	up
Zm00001d049349	0.4617	0.2899	0.3498	0.6812	0.9678	0.7755	1.10365	0.00249163	0.0378525	up
Zm00001d033389	8.2254	8.8554	8.8559	19.7664	16.166	20.2836	1.10124	1.39496e-07	6.33452e-06	up
Zm00001d032069	0.8146	1.1621	1.0415	2.0574	2.1914	2.2599	1.10088	3.92955e-05	0.0010819	up
Zm00001d025057	5.8224	7.1793	7.5704	13.9796	15.2325	15.3197	1.09942	2.41175e-18	3.39013e-16	up
Zm00001d026606	0.8928	1.0618	0.7068	1.8234	1.6412	2.2552	1.09831	0.000205128	0.00452601	up
Zm00001d029460	1.4856	1.2111	1.6661	3.5935	3.0657	2.867	1.09725	0.00140412	0.0236105	up
Zm00001d040107	1.0922	0.8192	1.0584	2.5487	2.1252	1.818	1.0966	0.000113712	0.00269431	up
Zm00001d014116	11.0752	14.1554	15.7891	30.3772	28.6799	29.4026	1.09237	7.9168e-26	1.76863e-23	up
Zm00001d017152	3.487	2.9362	3.3266	6.8331	7.6513	6.6869	1.09236	2.9055e-08	1.45689e-06	up
Zm00001d031364	1.1098	2.4815	1.5931	4.271	3.0536	3.6716	1.09044	0.000647494	0.0122271	up
Zm00001d033320	2.8555	3.875	4.1923	7.65	7.8229	7.9878	1.08982	1.84451e-11	1.37766e-09	up
Zm00001d003712	5.9427	10.2727	10.7922	19.8863	20.5589	17.6176	1.08767	4.75549e-05	0.00127532	up
Zm00001d051934	7.4452	8.1111	8.8758	18.0213	17.2899	17.2585	1.08718	3.41546e-24	6.67642e-22	up
Zm00001d031643	0.1931	0.2912	0.1949	0.5219	0.5122	0.4133	1.08528	0.000125422	0.00293562	up
Zm00001d011735	1.7985	2.2155	2.7432	4.8906	5.4199	4.194	1.08185	3.09479e-05	0.000875959	up
Zm00001d026047	5.098	5.8183	5.0314	11.8826	11.2004	10.9806	1.08025	1.80762e-16	2.14353e-14	up
Zm00001d016963	0.7122	0.5677	0.5964	1.4188	1.2831	1.3363	1.08016	0.00025395	0.00544479	up
Zm00001d027341	2.4313	2.7845	2.5539	6.9528	4.4055	5.2358	1.07972	8.21479e-08	3.87085e-06	up
Zm00001d051460	2.1794	0.917	1.8166	4.0013	2.7358	3.9346	1.0795	0.00341286	0.0484362	up
Zm00001d009243	5.4638	4.9612	5.0478	11.224	10.6594	11.2838	1.07929	8.76737e-42	3.78221e-39	up
Zm00001d021168	3.4651	4.6654	4.6934	9.3518	8.9301	9.0061	1.07678	2.46768e-13	2.29531e-11	up
Zm00001d025333	3.8472	4.5356	7.1691	11.2431	9.9896	11.9938	1.0754	6.01198e-09	3.36523e-07	up
Zm00001d005735	0.5183	0.5553	0.4385	1.1589	0.8513	1.1968	1.07371	0.000969553	0.0173192	up
Zm00001d008467	0.4087	0.4964	0.5918	1.0429	0.964	1.1696	1.07148	0.000178885	0.00402146	up
Zm00001d040032	4.7286	5.5803	4.1214	9.74	8.7624	11.9503	1.07102	0.00330873	0.0473073	up
Zm00001d031666	9.1387	13.757	11.9199	26.0998	24.566	23.0098	1.06975	2.12691e-19	3.14895e-17	up
Zm00001d046676	7.8586	5.8098	6.2344	14.8488	12.8313	14.7364	1.06672	1.34703e-15	1.49795e-13	up
Zm00001d016708	20.688	16.6019	17.9889	39.1263	39.0811	39.0489	1.06307	2.44914e-52	1.532e-49	up
Zm00001d044159	0.8771	1.0242	0.8814	2.0633	1.9109	1.8942	1.06272	6.13075e-11	4.33326e-09	up
Zm00001d006527	0.7727	0.8716	0.697	1.4976	1.6253	1.7934	1.05914	0.000117645	0.00277174	up
Zm00001d024621	0.724	0.5509	1.1368	1.3736	2.1701	1.6011	1.05908	0.00246337	0.037583	up
Zm00001d034184	1.8031	1.6463	1.7149	3.5235	3.8627	3.5378	1.05796	1.67692e-06	6.33809e-05	up
Zm00001d017425	29.6548	29.1744	28.0438	63.0773	55.8152	63.2179	1.04994	3.12257e-29	7.89189e-27	up
Zm00001d013934	38.7348	41.0441	35.8455	85.2501	74.89	81.8698	1.04919	8.27394e-51	4.6005e-48	up
Zm00001d008287	25.7557	23.1425	23.1084	51.9985	48.1729	50.9827	1.04911	2.86136e-42	1.29092e-39	up
Zm00001d016087	2.6992	1.975	1.9138	6.145	3.5711	4.1292	1.04443	0.000859829	0.0156123	up
Zm00001d022234	12.0335	7.2518	7.8719	20.6334	17.7826	18.6668	1.04177	1.02508e-08	5.56366e-07	up
Zm00001d044683	44.9157	45.9345	51.4003	103.542	96.8817	96.2226	1.04061	5.38969e-49	2.86926e-46	up
Zm00001d052343	2.5538	2.4739	2.6049	5.984	4.667	5.26	1.03999	1.10722e-13	1.07797e-11	up
Zm00001d017761	2.9048	2.8307	2.3007	6.2331	4.5672	5.8637	1.03647	2.45672e-07	1.05076e-05	up
Zm00001d034277	2.2112	2.6565	2.1928	5.3985	4.7004	4.492	1.0337	8.64039e-08	4.03342e-06	up
Zm00001d011879	19.3414	17.234	11.6228	31.2327	32.2891	36.1332	1.03091	9.98519e-14	9.79763e-12	up
Zm00001d004413	13.9467	10.1458	13.2166	25.491	27.303	24.8046	1.02968	9.40716e-22	1.6012e-19	up
Zm00001d015108	1.4358	0.7357	1.4906	3.4729	2.0861	2.1029	1.02784	0.000423361	0.00848112	up
Zm00001d048075	2.7059	3.0739	2.0675	6.0608	4.8377	5.222	1.0274	0.00100221	0.0178099	up
Zm00001d002446	0.5633	0.6199	0.6064	1.3425	1.2662	1.087	1.02713	0.000386677	0.00785949	up
Zm00001d021119	39.3376	45.7222	43.7084	88.8798	85.436	90.7292	1.02483	1.53989e-71	1.83474e-68	up
Zm00001d039858	0.5408	0.5006	0.4508	1.0524	1.1931	0.8416	1.02413	0.0013554	0.0229576	up
Zm00001d009570	1.4263	1.4618	1.0421	3.0733	2.523	2.4577	1.0188	0.00240669	0.036808	up
Zm00001d044024	2.4409	2.5751	1.7971	5.1893	3.9789	4.7453	1.0168	2.11754e-09	1.25255e-07	up
Zm00001d034435	2.6728	1.6155	1.8249	4.9718	3.7668	3.9001	1.01426	0.00122708	0.0211452	up
Zm00001d033896	16.8294	18.2353	15.1659	32.5189	33.6256	36.2969	1.01334	8.16348e-35	2.76025e-32	up
Zm00001d046474	109.332	158.859	173.975	306.744	288.868	308.192	1.01301	1.74658e-07	7.73471e-06	up
Zm00001d035588	1.1248	1.3067	1.6085	2.3007	3.4612	2.51	1.01296	3.55859e-06	0.000124705	up
Zm00001d031892	7.0822	4.2249	3.8421	11.9988	10.1642	9.0059	1.01075	3.01176e-06	0.000106437	up
Zm00001d012850	6.8526	5.523	5.777	13.0251	12.3498	11.79	1.00839	2.89935e-14	2.97314e-12	up
Zm00001d013232	2.0843	1.2214	1.3335	3.0603	3.0279	3.4396	1.00735	6.52966e-05	0.00167054	up
Zm00001d013098	4.5116	4.8782	5.1643	9.7093	9.5911	10.2162	1.00271	4.0381e-39	1.60376e-36	up
Zm00001d053393	2.215	2.6717	2.3335	4.2836	5.0274	5.263	1.00184	1.20121e-08	6.44968e-07	up
Zm00001d021686	3.0632	2.5234	3.9537	6.6067	6.316	6.5339	1.00184	1.83188e-11	1.37232e-09	up
Zm00001d028348	3.8223	2.6774	3.1627	1.2892	1.7111	1.8441	-1.01763	0.000114054	0.00269985	down
Zm00001d021816	4.5587	5.7034	3.9065	2.0121	2.4136	2.6034	-1.01916	0.00280087	0.041665	down
Zm00001d027440	13.6725	9.2409	7.8956	4.952	5.4232	5.0374	-1.02333	2.73e-06	9.74427e-05	down
Zm00001d016565	6.8783	3.6942	5.0532	2.3949	1.9085	3.3576	-1.04666	0.00158411	0.026025	down
Zm00001d011063	68.828	40.2566	39.7647	27.1152	19.3118	26.5771	-1.04704	0.000910247	0.0163969	down
Zm00001d030346	7.7183	6.6025	5.2342	3.2519	2.4232	3.8206	-1.05402	6.4573e-06	0.000211476	down
Zm00001d017477	6.5948	5.613	5.7765	3.2445	2.7021	2.7504	-1.07134	5.46542e-06	0.000180887	down
Zm00001d048178	7.71	8.4431	7.2801	3.8719	3.7194	3.6602	-1.07537	9.13388e-17	1.10223e-14	down
Zm00001d049071	2.0933	2.4391	2.1636	1.0167	1.1519	1.0234	-1.08611	5.78054e-05	0.00150976	down
Zm00001d026268	2.2047	2.5439	1.9781	1.3835	0.7666	1.0365	-1.09096	0.000136957	0.00317297	down
Zm00001d043729	4.9313	5.7271	4.7274	1.6917	2.9474	2.3466	-1.15589	7.02944e-05	0.00178743	down
Zm00001d050577	6.6632	6.4148	8.0963	3.2145	3.4797	2.9392	-1.161	3.1369e-11	2.26845e-09	down
Zm00001d029274	3.7395	5.3566	5.536	2.5464	2.1655	1.9009	-1.16453	1.89334e-07	8.30351e-06	down
Zm00001d029233	32.1981	17.5987	17.1681	9.7737	11.9331	8.6797	-1.16819	2.47675e-07	1.05572e-05	down
Zm00001d026663	4.3961	2.6706	2.6583	1.2339	0.9942	1.8595	-1.26281	0.000600555	0.0114749	down
Zm00001d032776	0.6843	0.3637	0.4639	0.1298	0.2092	0.2935	-1.27361	0.00277765	0.041418	down
Zm00001d017135	1.0642	0.8791	1.2221	0.4442	0.502	0.3081	-1.3723	0.00326107	0.0468324	down
Zm00001d032088	2.9272	3.0838	4.0001	0.8971	1.4604	1.4123	-1.42618	0.00253601	0.0383869	down
Zm00001d005775	0.8814	0.6745	0.6453	0.3211	0.2495	0.2495	-1.4502	1.15722e-05	0.000357467	down
Zm00001d016660	45.8024	72.744	70.2958	12.2676	28.7001	28.8578	-1.45345	0.000664641	0.012485	down
Zm00001d044460	2.8601	1.2241	1.1066	0.5596	0.4743	0.8193	-1.50356	0.0014083	0.0236491	down
Zm00001d002380	1.3434	0.6476	0.6603	0.3324	0.2066	0.3945	-1.52323	0.00247492	0.0377093	down
Zm00001d039770	3.1671	2.9618	3.0882	1.0884	0.9865	1.1532	-1.53028	2.0247e-05	0.000596827	down
Zm00001d005570	1.9636	1.4154	1.6691	0.647	0.4875	0.5485	-1.60983	0.000474912	0.00940093	down
Zm00001d010440	1.75	0.6124	0.9191	0.1943	0.5033	0.3295	-1.71542	0.00282814	0.0419401	down
Zm00001d014510	2.3679	2.0139	2.1022	0.3389	0.7103	0.922	-1.73504	1.08326e-05	0.000336699	down
Zm00001d023704	2.7291	2.0609	0.7346	0.654	0.6775	0.3119	-1.78154	0.000119644	0.00281421	down
Zm00001d040413	0.6887	0.6341	1.036	0.1499	0.1911	0.215	-2.1021	9.5254e-10	5.88482e-08	down
Zm00001d016537	1.8909	5.3027	4.1735	0.3229	1.3379	0.8211	-2.20814	2.36118e-05	0.000684184	down
Zm00001d031820	0.8333	1.2319	1.4355	0.253	0.262	0.1072	-2.53564	0.00020395	0.00451996	down
Zm00001d054096	1.6292	5.3589	2.5168	0.0403	0.5847	0.5127	-3.07359	0.0012047	0.0208457	down
