# Supplementary material for: Integrated Transcriptomic and Metabolic Analyses Reveal Key Defense Pathways Against Fusarium Infection in Maize Kernels
Source: Plants (Basel). 2026 Apr 9;15(8):1148. doi: 10.3390/plants15081148 (PMC13118878; doi:10.3390/plants15081148)
Supplement: Supplementary file 1 [file plants-15-01148-s001.zip › Table S10.xlsx]

## Sheet: Sheet1
Table S10. Differentially accumulated metabolites in 92C at 10 dpi upon F. verticillioides inoculation
Metabolite name	Fv_10dpi_1	Fv_10dpi_2	Fv_10dpi_3	Control_10dpi_1	Control_10dpi_2	Control_10dpi_3	VIP	P-value	Fold_Change	Log2FC	Type
Raspberryketone glucoside	2.77721e+06	2.72309e+06	2.83211e+06	186.267	183.602	177.054	1.58538	0.000128385	15235.1	13.8951	up
Corypalline	110548	12892.9	133945	16.9161	5.68724	14.0227	1.56162	0.146737	7027.41	12.7788	up
2-Hydroxy-7-methoxy-1,4-benzoxazin-3(2H)-one glucoside (HMBOA glucoside)	81024.4	84950.5	52139.2	51.835	51.0932	49.271	1.5822	0.0196778	1433.08	10.4849	up
N-Feruloyltryptamine	5946.41	156833	222917	317.701	137.088	52.4213	1.48052	0.183549	760.428	9.57067	up
N-Feruloylserotonin	1240.01	71740.8	178389	232.715	148.733	55.2024	1.3831	0.245782	575.678	9.16912	up
cis-Moschamine	1521.93	65725	165242	270.896	145.184	38.1699	1.396	0.245869	511.808	8.99946	up
2-Hydroxy-7-methoxy-1,4-benzoxazin-3(2H)-one (HMBOA)	569.363	159.542	740.461	1.40433	1.38424	1.33487	1.5645	0.105233	356.345	8.47713	up
Methyldopa	39591	17231.5	36789.7	106.904	53.7331	193.285	1.57137	0.0475581	264.499	8.04712	up
Stachydrine	61568.4	28562.7	18401.3	167.444	142.055	107.442	1.56381	0.10964	260.306	8.02407	up
N1,N10-Bis(p-coumaroyl)spermidine	34142.5	5995.15	67744.3	420.179	25.0842	23.9941	1.48292	0.182684	229.899	7.84486	up
N-Hydroxytryptamine*	738.273	59322.4	79757	377.188	429.008	89.4319	1.27486	0.189691	156.111	7.28643	up
Serotonin; 5-Hydroxytryptamine*	738.273	59322.4	79757	377.188	429.008	89.4319	1.27486	0.189691	156.111	7.28643	up
Drimiopsin C*	2161.51	4109.13	7601.72	41.8724	41.3708	39.8013	1.57356	0.102388	112.743	6.81689	up
Gallic acid	17954.1	18373.8	31881.9	324.874	320.71	309.268	1.58277	0.0392008	71.4349	6.15856	up
LysoPE 18:0	1504.11	5104.5	23205.9	228.49	225.221	217.189	1.44478	0.284901	44.4396	5.47377	up
1,2-O-Diferuloylglycerol*	7.35333e+06	9.7215e+06	2.04443e+07	766080	140495	140318	1.51872	0.0940567	35.8386	5.16344	up
1,3-O-Diferuloylglycerol*	5.76761e+06	7.26401e+06	1.44788e+07	603263	112814	90619.3	1.51298	0.0798586	34.1025	5.09181	up
Loganin	690.592	10198.4	11657.8	283.81	279.749	269.772	1.34252	0.169936	27.0562	4.75789	up
Medicarpin-3-O-Glucoside; Medicocarpin	30878.4	68734.5	65436.5	3224.95	1312.49	2585.35	1.5592	0.0487528	23.172	4.53431	up
2-Hydroxy-4,7-dimethoxy-1,4-benzoxazin-3(4H)-one (HDMBOA)	104070	127960	182291	12931.9	4559.98	2459.32	1.51943	0.0277081	20.7667	4.3762	up
1,10-Epoxycostunolide	544194	868809	1.16265e+06	101923	15443.1	10559.5	1.47394	0.0414887	20.134	4.33156	up
Pinostrobin 5-O-Glucoside	26236.3	55159.5	63063.9	4462.28	1702.79	1322.79	1.53017	0.0541418	19.2925	4.26997	up
Podophyllotoxin	37012.6	45709.5	128685	8316.07	1354.15	1336.62	1.46619	0.1487	19.2069	4.26355	up
6'-O-α-D-galactosylbarlerin*	5848.23	698.71	8684.15	271.756	267.867	258.314	1.34787	0.175777	19.0881	4.2546	up
6'-O-β-D-glucosylbarlerin*	5848.23	698.71	8684.15	271.756	267.867	258.314	1.34787	0.175777	19.0881	4.2546	up
Isoalantolactone	122144	179028	358629	30046.3	3317.19	1366.72	1.41404	0.097403	18.9979	4.24777	up
Tryptamine	6459.51	34854	168895	4168.95	5433.02	2060.59	1.21186	0.317285	18.0242	4.17186	up
Apigenin-7-O-(6''-p-Coumaryl)glucoside	243.272	1200.92	1033.62	49.626	46.0371	44.3953	1.49612	0.118598	17.6913	4.14497	up
Onitin	40205	87024.9	91191.7	8047.09	2333.98	2333.95	1.52105	0.050653	17.1782	4.10251	up
3',5,5',7-Tetrahydroxyflavanone-7-O-glucoside*	53838.5	74849.5	70270.8	5961.5	3557.61	2365.58	1.55869	0.0088632	16.7408	4.06529	up
Stilbostemin B; 3,5-Dihydroxy-4-Methylbibenzyl	149737	258971	380486	38799.8	8747.26	1651.56	1.38931	0.0620298	16.041	4.00369	up
3-P-Coumaroyl-1-Feruloylglycerol	78254.9	104280	314594	24220.4	5251.11	2042.04	1.40677	0.17272	15.7751	3.97958	up
Costunolide	21635.2	37012.7	58686.9	4833.36	979.417	2367.26	1.50277	0.0757138	14.344	3.84238	up
N-p-Coumaroyl-N'-feruloylputrescine	451331	477365	908885	80899.1	45629.5	6238.51	1.39501	0.0591124	13.8406	3.79084	up
N-Feruloylmethylagmatine	26212.6	17669.5	92149	7266.23	3213.6	148.623	1.22442	0.216923	12.7988	3.67793	up
β-Cannabispiranol	34963.1	53037.8	45929.1	4638.87	2265.42	3920.69	1.56913	0.0147391	12.3723	3.62904	up
Eriodictyol-7-O-glucoside*	41332.6	105771	78721.2	9992.38	4443.46	4444.79	1.52781	0.0647933	11.9606	3.58022	up
N-Feruloyloctopamine glucoside	20923.5	27685	41546.5	4912.66	2268.36	599.73	1.43621	0.0406894	11.5869	3.53443	up
Pyroglutamic acid	4.45858e+06	6.17525e+06	8.47401e+06	381601	965849	319136	1.50645	0.0343738	11.4653	3.5192	up
N-Feruloylhomoagmatine	22758.6	15796	70977.6	2739.33	4560.62	2282.14	1.45404	0.194623	11.4309	3.51487	up
Plantarenaloside glucoside	22533.6	18020.5	69207	3852.56	1330.12	4459.07	1.46051	0.177797	11.3839	3.50893	up
Noricariside	11780.7	16449	14509.7	1312.34	2185.07	419.212	1.46633	0.00539243	10.9123	3.44788	up
Pterosin L 3-Glucoside	103790	173951	199896	24968.3	14339	4770.93	1.46914	0.0329201	10.8361	3.43778	up
Feruloylhistamine	33948.6	34506.3	72488	6360.8	6084.68	595.133	1.35188	0.0760404	10.808	3.43403	up
2,3,4-Trihydroxybutyl 6-O-(E)-caffeoyl-β-D-glucopyranoside	408262	422024	1.45823e+06	152605	29722	30659.4	1.41539	0.183369	10.7449	3.42558	up
Shizukanolide 8-O-β-D-glucopyranoside	39464.9	67402.5	84508	10423	4107.94	5004.46	1.5319	0.0459487	9.79634	3.29224	up
4-O-(2''-O-acetyl-6''-P-coumaroyl-β-D-glucopyranosyl)-P-coumaric acid	140660	193227	321402	43084.7	19487.2	6430.85	1.431	0.0627118	9.49657	3.24741	up
1-O-p-Cumaroylglycerol	99758.8	6346.56	67896.6	7487.77	2863.74	8204.98	1.12521	0.198933	9.37688	3.22911	up
Dihydrokaempferol-3-O-glucoside*	47067.8	78387.6	80080.3	9536.02	9601.38	3147.69	1.4918	0.0257521	9.22301	3.20524	up
Ambrosic acid	97778.1	76761.7	150353	23535.2	7289.42	4696.23	1.46654	0.0400314	9.14655	3.19323	up
Abrusin	4197.63	4867.66	10277.1	1217.66	589.875	387.445	1.48876	0.0947509	8.8121	3.13949	up
Okanin-4'-O-glucoside(Marein)*	53458	77475	72974.4	15178.3	7864.13	202.087	1.19171	0.00458584	8.77229	3.13295	up
DIMBOA glucoside	16472.6	44826.6	24383.1	6540.8	2714.18	533.39	1.34251	0.0900563	8.75348	3.12986	up
N1,N5-Bis(p-coumaroyl)spermine	144.403	72.5637	490.694	28.082	27.6801	26.693	1.36907	0.247772	8.58238	3.10138	up
Cytarabine	62343.2	164892	159749	16361.5	12586.4	17022.5	1.52614	0.0761374	8.41813	3.0735	up
Acacetin	8270.31	9702.44	25558.4	1376.7	1301.72	2790.42	1.47912	0.148122	7.95984	2.99274	up
Nicotinic Acid Methyl Ester(Methyl Nicotinate)	114172	169231	286343	48889.6	14711.1	8477.36	1.42663	0.0745892	7.90457	2.98269	up
N-trans-ferulic tyramine*	65875.3	72370.5	114857	26534.4	1452.81	6151.96	1.35491	0.0247933	7.41386	2.89023	up
Maesopsin*	1115.14	3905.07	6319.14	555.853	367.665	622.942	1.39015	0.161762	7.33246	2.8743	up
Ferulic acid methyl ester	891380	1.51234e+06	1.42072e+06	384798	118935	21838.2	1.31618	0.0141001	7.27672	2.86329	up
Epicatechin gallate*	520.471	2412.8	1609.55	214.003	210.94	203.417	1.4287	0.140353	7.22965	2.85393	up
2-Propylglutaric acid	25886.8	47066.1	62519.1	5802.91	8270.88	4675.66	1.5144	0.0656833	7.22539	2.85308	up
3,4-O-Dicaffeoylquinic Acid Methyl Ester*	22262.5	46627.2	146584	18382.1	6970.31	4687.38	1.30338	0.24468	7.17294	2.84256	up
3,5-O-Dicaffeoylquinic Acid Methyl Ester*	22262.5	46627.2	146584	18382.1	6970.31	4687.38	1.30338	0.24468	7.17294	2.84256	up
6-O-Caffeoyl-D-glucose	3.28e+06	3.48006e+06	6.88719e+06	847705	557122	503238	1.53354	0.0778199	7.15241	2.83843	up
N,N'-Diferuloylputrescine	1.02821e+07	8.49818e+06	1.67406e+07	3.08545e+06	1.58134e+06	307263	1.34381	0.0447189	7.14121	2.83617	up
Deacetylinulicin(Britannilactone)	42865	51993.4	43370.3	7250.31	9929.38	2622.2	1.46215	0.000679633	6.98058	2.80335	up
1-Feruloyl-3-p-coumaroyl-2',6'-diacetylsucrose	49081.8	76894.1	132643	19866.9	3104.81	14087.4	1.39692	0.0898026	6.97855	2.80293	up
4-Hydroxysphinganine; Phytosphingosine	762988	773900	1.32319e+06	269192	110551	31356	1.37541	0.0347773	6.95715	2.7985	up
(2S)-Homoeriodictyol-7,4'-di-O-β-D-glucopyranoside	605.929	1177.74	2769.75	615.947	21.6676	21.7099	1.25869	0.174924	6.90617	2.78789	up
1-O-Feruloyl-3-O-p-Coumaroylglycerol	7452.36	5429.84	17186.1	2352.37	838.035	1196.63	1.45158	0.14024	6.85392	2.77693	up
Grevilloside F	1.1085e+06	1.02623e+06	1.67977e+06	244317	101789	214730	1.53175	0.0296111	6.80145	2.76584	up
Skimmin (7-Hydroxycoumarin-7-O-glucoside)	1.48776e+06	1.57147e+06	3.37095e+06	730301	131758	107681	1.38118	0.0853763	6.63083	2.72919	up
2-Oxo-3,4-dihydro-1H-quinoline-3-carboxylic acid	929510	1.03708e+06	2.00613e+06	380386	185369	47927.7	1.35308	0.0726447	6.47357	2.69456	up
cis-Zeatin riboside	94301.5	129663	172394	42734.9	10316.8	8396.24	1.42972	0.0225629	6.45031	2.68937	up
Pyridoxine	29090.4	84736.6	94221	17837	12234.5	3276.14	1.33032	0.0974826	6.23876	2.64126	up
Kaurenoic Acid*	69803.7	23411.7	75834.9	9814.62	9374.01	8838.33	1.4437	0.104898	6.0317	2.59257	up
4-hydroxyphenyl acrylaldehyde	107122	165712	237968	45329.1	33103.9	7276.15	1.35067	0.0545769	5.95971	2.57524	up
N-Cis-Feruloyltyramine*	138061	153553	248350	84814.3	4411.35	6368.44	1.30204	0.0299471	5.64851	2.49787	up
LysoPE 18:1*	265135	475529	1.29121e+06	188901	133475	39100.6	1.26235	0.215338	5.62104	2.49084	up
(2E)-3-(4-Hydroxyphenyl)-N-[2-(4-hydroxyphenyl)ethyl]-2-propenamide	32189.3	8455.34	10870.6	8982.51	162.223	78.3068	1.1843	0.194035	5.5855	2.48169	up
Isorhamnetin-3-O-Glucoside*	19879.2	18779.8	141462	16371.9	7018.04	9357.39	1.11073	0.350836	5.50033	2.45952	up
Isorhamnetin-7-O-glucoside (Brassicin)*	19879.2	18779.8	141462	16371.9	7018.04	9357.39	1.11073	0.350836	5.50033	2.45952	up
4-Hydroxycinnamic acid p-hydroxyphenethylamine*	82838.6	20293.5	32023.4	21604.5	1564.17	1566.43	1.22309	0.186866	5.46411	2.44999	up
cis-N-p-Coumaroyltyramine*	82838.6	20293.5	32023.4	21604.5	1564.17	1566.43	1.22309	0.186866	5.46411	2.44999	up
O-Feruloyl 4-hydroxycoumarin	297323	441434	218444	86305.9	50063.6	38891.7	1.48946	0.0515709	5.46157	2.44932	up
Narciclasine 4-Glucopyranoside	32330.9	34654.3	61577	12628.2	5655.24	5299.12	1.49046	0.0572581	5.45157	2.44667	up
2-Aminooctadecane-1,16,18,18-tetraol	7709.34	11260.9	49881.5	9815.82	2033.5	946.668	1.15594	0.299184	5.38073	2.4278	up
Isonicotinic acid	142645	187381	282080	76943.3	27217.2	10133.5	1.3499	0.0380904	5.35553	2.42103	up
p-Coumaric acid methyl ester	29684.8	27881.9	39078.9	11832.7	4127.25	2199.65	1.4102	0.00491836	5.32201	2.41197	up
p-Coumaroylferuloylputrescine	202903	164842	238122	32453	51770	31621.8	1.53591	0.0108029	5.22999	2.38681	up
6-O-Feruloyl-β-D-glucose	175797	276347	457088	90439.9	37225.5	46820.6	1.46527	0.0915192	5.21091	2.38154	up
2,4-Dihydroxyquinoline	9631.45	28702.8	54987.7	169.861	5966.61	11911.1	1.01903	0.190843	5.17088	2.37041	up
N-trans-ferulicacidacylp-hydroxyphenylethylamine*	58061.9	77750.8	107204	38153.2	2932.8	6019.21	1.32085	0.0250803	5.15901	2.36709	up
Riboflavin (Vitamin B2)	42073.7	27966.5	63512.5	14319.3	9881.65	1794.86	1.28017	0.0607259	5.13747	2.36106	up
Dihydrosphingosine	9961.83	15471.1	19145.8	5073.63	3469.84	319.091	1.20091	0.0285639	5.02999	2.33056	up
2-Amino-3-methoxybenzoic acid	33223.7	72357.7	25841.7	15795.3	7534.45	2877.11	1.31179	0.12788	5.01484	2.3262	up
3-O-caffeioyl feruloyl quinic acid	25413.2	93642.1	85143.7	33839.1	6773.22	125.143	1.03204	0.109951	5.01256	2.32555	up
1-Linoleoylglycerol-3-O-glucoside*	100148	209288	496358	86791	60227.9	15058.3	1.20964	0.208168	4.97167	2.31373	up
Amurenlaetone A*	1.90424e+06	2.93478e+06	2.26589e+06	1.00419e+06	363041	84175.8	1.28119	0.0100166	4.8952	2.29137	up
LysoPE 15:0*	7635.86	9771.05	19063.4	4578.2	1849.93	1050.22	1.37565	0.0998297	4.87677	2.28593	up
6-O-p-Coumaroyl-β-D-glucose	129595	251752	240158	43452	49492.8	34546.7	1.52089	0.0500079	4.87488	2.28537	up
Micheliolide	62871.3	23481.3	42540.7	14483.2	6362.79	5613.27	1.40985	0.0875205	4.87138	2.28433	up
Adenine*	3.0494e+06	4.37353e+06	7.47845e+06	1.76545e+06	1.07251e+06	235638	1.28244	0.0828181	4.84818	2.27744	up
Zarzissine*	3.0494e+06	4.37353e+06	7.47845e+06	1.76545e+06	1.07251e+06	235638	1.28244	0.0828181	4.84818	2.27744	up
Amurenlaetone B*	1.53245e+06	1.38635e+06	2.10734e+06	719386	271970	62002.3	1.27755	0.0110911	4.77154	2.25445	up
Synephrine; 4-[1-Hydroxy-2-(methylamino)ethyl]phenol	115967	190392	289530	82686.6	30740.4	11805.7	1.3147	0.0726338	4.75825	2.25043	up
Glucovanillin	23271.8	25721.8	56052.6	9554.55	10269.2	2371.25	1.31638	0.112987	4.73288	2.24272	up
2-(Dimethylamino)guanosine*	241056	329105	576292	171505	56154	17363.9	1.27411	0.0778741	4.67895	2.22619	up
7-hydroxy-2H-1-benzopyran-2-one	916768	2.84854e+06	3.22146e+06	1.12886e+06	176660	199730	1.26764	0.109146	4.6416	2.21462	up
(2e)-3-(4-hydroxyphenyl)-n-[2-(4-hydroxyphenyl)ethyl]prop-2-enimidic acid	30312.1	7489.81	12875.8	10129.7	72.9432	761.068	1.12905	0.185395	4.6223	2.20861	up
N-Feruloyltyramine; Moupinamide*	50906	77045.3	101599	41322.6	3467.75	4911.46	1.29337	0.0366208	4.61855	2.20744	up
1-O-Feruloyl-β-D-glucose*	376477	1.25319e+06	367591	162475	110210	160201	1.35776	0.217507	4.61381	2.20596	up
Ferulic β-glucoside*	376477	1.25319e+06	367591	162475	110210	160201	1.35776	0.217507	4.61381	2.20596	up
4,5,8-Trihydroxy-α-tetralone-5-O-glucoside*	376477	1.25319e+06	367591	162475	110210	160201	1.35776	0.217507	4.61381	2.20596	up
LysoPE 18:0(2n isomer)	3692.63	7141.67	17908	3821.47	2207.72	208.154	1.08282	0.217389	4.60811	2.20417	up
1-O-Salicyloyl-β-D-glucose*	3.73881e+06	5.92096e+06	7.04756e+06	1.25262e+06	1.41361e+06	996118	1.52927	0.0445164	4.56192	2.18964	up
Glucosyloxybenzoic acid*	3.73881e+06	5.92096e+06	7.04756e+06	1.25262e+06	1.41361e+06	996118	1.52927	0.0445164	4.56192	2.18964	up
2-Aminohexadecane-1,5,6-triol	18474.9	11205.9	36263	10177.9	3448.99	919.869	1.21255	0.135928	4.53323	2.18054	up
α-Hydrojuglone glucoside	639081	906024	1.37656e+06	424296	126633	95950.4	1.37824	0.0532815	4.51656	2.17522	up
1-O-p-Coumaroylsedoheptulose	29002.2	26407.4	44004.7	8692.27	10161.9	3361.47	1.42064	0.0302636	4.47497	2.16188	up
1'-O-(3,4-Dihydroxyphenethyl)-O-caffeoyl-glucoside	18361.3	22042.9	41391.6	6415.47	9189.34	2754.59	1.37772	0.0892716	4.45525	2.15551	up
L-Valyl-L-Leucine	38735.2	46604.1	97068.4	27624.3	9390.33	4703.46	1.31059	0.110432	4.37239	2.12842	up
[(1R,2R)-cyclohexane-1,2-diol]Beta-D-Galactopyranoside	234718	77624.9	363021	59420.8	55641.5	40023.9	1.28404	0.169731	4.35476	2.12259	up
cis-4-Hydroxy-D-proline*	5.06721e+06	6.90394e+06	1.228e+07	5.57626e+06	197.51	175.101	1.16701	0.0960781	4.3487	2.12059	up
Trans-4-Hydroxy-L-proline*	5.06721e+06	6.90394e+06	1.228e+07	5.57626e+06	197.51	175.101	1.16701	0.0960781	4.3487	2.12059	up
Protocatechualdehyde	381848	408673	319471	135807	96383.6	27945.9	1.35211	0.00259575	4.26697	2.09321	up
p-Coumaroyltyramine*	63279.3	16531.9	23310.2	21600.1	476.642	2142.09	1.13899	0.206056	4.2579	2.09014	up
L-Seryl-L-Isoleucine	30648.6	63721.5	59739.2	23585.4	7870.61	4923.94	1.35084	0.0433528	4.2361	2.08274	up
linoleoyl ethanolamine	32569.7	259680	131820	61467.1	33525.5	5710.3	1.00481	0.239013	4.21109	2.07419	up
Pyridoxal	34785.6	52472.2	90133.8	19080	19616	3905.18	1.25788	0.0993987	4.16401	2.05797	up
Tricin-4'-O-[β-guaiacyl-(9''-O-p-coumaroyl)glycerol]ether	14997.2	19489.8	15226.5	5453.56	3210.95	3440.38	1.54325	0.0050975	4.10689	2.03805	up
L-Alanyl-L-leucine	18890.9	19261.2	46775.3	15596.7	2035.14	3191.63	1.27059	0.132261	4.07845	2.02802	up
LysoPE 15:0(2n isomer)*	6248.7	8899.79	18050.6	5291.26	1528.63	1340.55	1.32028	0.132877	4.0683	2.02443	up
3,4,5-Trihydroxy-6-[[3-(4-methoxyphenyl)oxiran-2-yl]methoxy]oxane-2-carboxylic acid	1.49048e+06	2.80222e+06	2.08489e+06	1.11082e+06	337556	136515	1.28238	0.0320387	4.02401	2.00863	up
Coixol; 6-Methoxy-2-benzoxazolinone; MBOA	43637.6	69362.5	77389	35714.8	9337.81	2380.11	1.21786	0.029533	4.01387	2.00499	up
Reynosin	200597	267123	266494	73473	67278.2	44368.8	1.53509	0.00715964	3.96615	1.98774	up
Erythro-Guaiacylglycerol-β-Sinapyl Ether	18410.1	13097.7	16647.1	7012.06	1755.64	3397.37	1.41582	0.00551887	3.95846	1.98494	up
p-Coumaric acid	99745.2	101739	118413	51242.9	22242.9	8454.03	1.33037	0.0124356	3.90405	1.96497	up
N6-(2-Hydroxyethyl)adenosine*	260567	271395	556959	176666	74022.4	29089.1	1.28192	0.0917701	3.89209	1.96055	up
(E)-caffeyl alcohol 4-O-β-D-glucopyranoside	902923	698389	1.49111e+06	244388	337065	224018	1.47634	0.0819689	3.83927	1.94083	up
2-Hydroxy-1,4-benzoxazine-3(2H)-one glucoside (HBOA glucoside)	29831	48157.4	37998.2	21684.5	7690.34	1278.09	1.17177	0.0245602	3.78387	1.91986	up
2-Linoleoylglycerol-1-O-glucoside*	68687.2	150970	236626	66169.5	41419.8	13210.1	1.21835	0.137593	3.7772	1.91732	up
4-Hydroxyphenyllactic Acid*	63122.4	32413.2	58035.9	14697.9	16481.9	9709.06	1.45817	0.052882	3.75582	1.90913	up
4-O-acetyl-3-O-caffeoyl-2-C-methyl-D-erythronate*	164081	350259	352057	140478	72110.7	19680	1.23225	0.056313	3.73015	1.89923	up
2'-Deoxyadenosine*	43959.7	79533.3	107293	51398.3	5400.38	5573.69	1.23001	0.0805041	3.70014	1.88758	up
L-Alanyl-L-Phenylalanine	14236.6	35753.1	29629.5	13438.7	6737.74	1540.23	1.18542	0.0748245	3.66626	1.87431	up
O-Acetylserine	452010	412655	410197	150289	126547	71051	1.4935	0.00106977	3.66459	1.87365	up
Hercynine	34409.7	72110.6	96659.1	22035.4	14950	18482.9	1.42871	0.110968	3.66298	1.87302	up
Succinyladenosine	570620	803344	1.09885e+06	439960	187534	54789.4	1.24013	0.0390271	3.62432	1.85771	up
Peucedanol 7-O-glucoside	23607.3	31235	42080.2	16478	6944.91	3474.15	1.33438	0.0282895	3.60346	1.84938	up
6,7-Dimethoxy-4-chromanone	1.58493e+06	2.49321e+06	2.05166e+06	709619	472890	526874	1.54062	0.0237293	3.58597	1.84236	up
6-hydroxycoumarin	272041	513803	784685	259374	116618	64592.9	1.28623	0.111908	3.56464	1.83376	up
5'-Deoxyadenosine*	28421.6	93035.6	94341.9	37653.2	18392.2	4913.93	1.13233	0.126664	3.54005	1.82377	up
Indole-3-acetic acid (IAA)	68044	232426	193918	99231.1	28390.1	12239.8	1.16308	0.124952	3.53486	1.82165	up
2-Linoleoylglycerol-1,3-di-O-glucoside*	1.0179e+06	2.00132e+06	3.27885e+06	858045	746042	187639	1.19324	0.138764	3.51508	1.81356	up
4-(Aminomethyl)-5-(hydroxymethyl)-2-methylpyridin-3-ol	14902.1	18141.2	35628	7915.66	10340.9	1312.61	1.14806	0.11109	3.50916	1.81113	up
2-AminoicoSane-1,5,7,19-tetraol	55439	74543.7	190484	59469.3	22575.2	9319.52	1.17237	0.204697	3.50757	1.81047	up
Guanine	23273.7	45007.3	83064.4	29590.3	10844.8	2832.72	1.12621	0.16396	3.49788	1.80648	up
LysoPC 15:1	91864.6	124053	134869	62193	32149.9	7672.42	1.22511	0.0164484	3.43857	1.78181	up
Salcolin A*	16793.3	2628.53	7879.09	4203.75	1689.63	2064.3	1.0407	0.257032	3.43077	1.77853	up
Puberaconitidine	1.74746e+06	3.64141e+06	5.43224e+06	1.60908e+06	1.20854e+06	338455	1.19613	0.126442	3.42867	1.77765	up
p-Coumaroylputrescine	928283	1.16708e+06	1.43696e+06	632075	313817	86105.2	1.24228	0.0183605	3.42281	1.77518	up
Caffeic aldehyde	363936	299362	477756	191763	95401.2	46288.2	1.34617	0.0174751	3.42194	1.77481	up
3ξ-(1ξ-Hydroxyethyl)-7-hydroxy-1-isobenzofuranone	60188.5	230277	141830	74554.2	28760.4	23303.5	1.22358	0.164539	3.41417	1.77153	up
LysoPE 16:0	2.21881e+06	3.96772e+06	7.32266e+06	1.99987e+06	1.54951e+06	414970	1.17734	0.1586	3.40767	1.76878	up
Isoquinoline	37917.1	152617	85030.1	53026.3	18659.3	9832.49	1.15556	0.182027	3.3804	1.7572	up
N',N''-Diferuloylspermidine	125667	412346	331896	153310	88632.5	15417.2	1.08762	0.124086	3.38013	1.75708	up
L-Tyrosine methyl ester	105683	91902.7	159522	58394	35712.1	11959.7	1.2851	0.0345219	3.36686	1.7514	up
Lumichrome	18381.3	23402.5	27209.9	7758.23	9094.82	3818.41	1.43283	0.00963727	3.33763	1.73882	up
Candicine	2869.88	2682.04	5738.82	2974.91	171.76	265.708	1.1798	0.124055	3.30876	1.72629	up
1-Linoleoylglycerol-2,3-di-O-glucoside*	1.22131e+06	1.74139e+06	3.30409e+06	877710	826304	198386	1.19438	0.134351	3.29415	1.71991	up
Ferulic acid	1.0075e+06	5.55832e+06	2.38567e+06	951086	730106	1.04225e+06	1.12838	0.262935	3.28683	1.71669	up
2-α-Linolenoyl-glycerol-1-O-glucoside*	151559	227789	396701	125643	85825.1	26014.5	1.21543	0.117435	3.26782	1.70833	up
2-Aminododecane-1,4-diol	181147	163741	245828	106530	60368.6	15723.8	1.2261	0.0199066	3.23463	1.6936	up
Shanzhiside methyl ester	57750.2	40469.7	49945.9	37188.8	6471.98	2545.97	1.18051	0.0721689	3.20658	1.68104	up
Hispanolone	15611.5	18739.4	25346.9	10084	5287.89	3246.16	1.38911	0.021462	3.20645	1.68098	up
Vidarabine	8.82705e+06	2.62765e+07	2.23232e+07	1.19691e+07	4.68244e+06	1.26449e+06	1.11618	0.114431	3.20532	1.68047	up
Noreugenin-7-O-glucoside*	286199	495968	618277	297525	110769	31940.4	1.17054	0.0650492	3.18113	1.66954	up
2-α-Linolenoyl-glycerol*	24149.3	27045.7	54309.8	19896.4	11177.8	2135.02	1.12479	0.112214	3.17697	1.66765	up
Isoscopoletin-β-D-glucoside*	329638	611015	683858	363242	122395	26797.9	1.12911	0.0658927	3.17018	1.66457	up
L-Isoleucyl-L-Aspartate	30470.4	42677.3	51034.8	22243.7	13545.6	3696.6	1.22803	0.024936	3.14498	1.65305	up
Gly-Tyr	15886.9	27639.5	24742	15368.1	5437.25	1164.09	1.13572	0.0500444	3.10743	1.63572	up
2-((L-tyrosyl)oxy)-5-amino-5-oxopentanoic acid	232390	338344	387605	172218	96210.1	42920.5	1.31341	0.0233858	3.07802	1.622	up
Cordycepin (3'-Deoxyadenosine)*	24127.4	62528.9	73334.2	32869.1	14010.5	5226.41	1.14122	0.122111	3.07048	1.61847	up
5-Aminoimidazole ribonucleotide	242480	272681	217232	157226	44024.2	37345.9	1.3203	0.0367714	3.06959	1.61804	up
2-Aminotetradecane-1,11,13-triol	35210.4	50693.1	75506.4	25834.3	23571.4	3203.26	1.10543	0.0702528	3.06811	1.61735	up
(S)-2-Hydroxy-3-(4-Hydroxyphenyl)Propanoic Acid*	28533.5	12577.6	46815.2	7001.34	11904.3	9778.28	1.22382	0.181714	3.06535	1.61605	up
L-Glycyl-L-phenylalanine*	42921.2	68407.3	40262.4	29731.1	11729	8075.25	1.31998	0.0425489	3.06026	1.61365	up
Epigoitrin	103870	119062	204794	76456.6	38730.6	24934	1.34321	0.0738315	3.05254	1.61001	up
LysoPE 18:1(2n isomer)*	187131	368496	511550	203168	122617	23840.7	1.09992	0.108622	3.05235	1.60992	up
vasicinone	43196.6	36169.2	46788.9	26166.6	11946.4	3451.17	1.20677	0.0339837	3.03518	1.60178	up
2-AminoicoSane-1,5,19-triol	12017.4	14983	27040.8	9474.25	5266.08	3161.95	1.31798	0.105045	3.01868	1.59392	up
Hydrastine	383340	558754	729885	351682	151456	53054.8	1.20817	0.0500704	3.00612	1.5879	up
o-Carboxy-5-hydroxytryptamine	133785	140142	284821	106626	60699.5	18561.9	1.18283	0.111183	3.00584	1.58777	up
9-Alpha-Ribofuranosyladenine*	9.1244e+06	2.64332e+07	2.1994e+07	1.27927e+07	4.96498e+06	1.38915e+06	1.09978	0.118871	3.0058	1.58775	up
2-amino-4-hydroxy-3-((3,4,5-trihydroxytetrahydro-2H-pyran-2-yl)oxy)butanoic acid	7.6155e+06	2.12974e+07	1.95018e+07	1.13897e+07	3.54586e+06	1.19779e+06	1.11086	0.118561	3.00091	1.5854	up
Adenosine*	7.6155e+06	2.12974e+07	1.95018e+07	1.13897e+07	3.54586e+06	1.19779e+06	1.11086	0.118561	3.00091	1.5854	up
Salcolin B*	9722.71	2746.87	3585.16	1911.01	2441.87	1006.03	1.12319	0.243906	2.9959	1.58299	up
Glycylphenylalanine*	18161.8	57595.3	74914.8	40154.3	6184.09	3992.14	1.07746	0.18605	2.99365	1.5819	up
1-(β-D-Glucopyranosyl)-3-ethyl-4-methyl-1H-pyrrole-2,5-dione	346794	676890	530479	186270	180166	152811	1.48872	0.067201	2.9931	1.58164	up
Fraxidin-8-O-glucoside	38767.6	59462.9	79264.5	36195.9	18099.2	5013.65	1.17294	0.0597822	2.99272	1.58146	up
2-Hydroxy-3-phenylpropanoic acid	14903.7	16771.7	20432.9	4777.43	7920.85	4743.55	1.48836	0.00636118	2.98755	1.57896	up
2'-O-Methyladenosine	55059.2	60262.4	110777	41975.4	24945	8817.35	1.22715	0.0870644	2.98528	1.57787	up
3-O-Feruloylquinic acid*	4.98485e+06	6.6728e+06	6.03658e+06	4.09003e+06	1.51347e+06	330675	1.14015	0.0543196	2.98175	1.57616	up
Nicotinic acid (Vitamin B3)	886604	995076	1.74479e+06	677199	429709	110274	1.17624	0.0768432	2.9794	1.57502	up
LysoPC 15:0(2n isomer)*	15503.5	17461.3	26091.3	12413.2	6751.84	678.627	1.04922	0.0497581	2.97606	1.5734	up
L-Valyl-L-Phenylalanine	1.00663e+06	1.8269e+06	1.59758e+06	861748	499324	134918	1.18677	0.0396346	2.96199	1.56657	up
6-beta-d-glucopyranosyloxyindole-3-carboxylic acid	28815.8	32693.2	109961	31457.5	20998.9	5788.03	1.02157	0.287121	2.94396	1.55776	up
4-Pyridoxic acid-O-glucoside	42221.6	37343.3	88686.5	46148.8	3920.81	7087.31	1.15212	0.158973	2.94367	1.55762	up
16-oxo-21β,24-dihydroxyserrat-14-en-3α-yl acetate	7297.94	15470.5	34173.1	10397.6	5435.94	3529.94	1.0975	0.25253	2.94066	1.55614	up
4,5,8-Trihydroxy-α-tetralone	200305	103340	126249	41906.3	24130.2	80386.1	1.31977	0.0632918	2.93598	1.55384	up
pilloin	85773.4	123228	282116	71477.7	46784.1	49192.4	1.28517	0.213293	2.93285	1.5523	up
1-α-Linolenoyl-glycerol-3-O-glucoside*	164155	235680	459847	159810	105852	27586.7	1.12441	0.156195	2.93158	1.55168	up
LysoPE 16:0(2n isomer)	817390	1.39709e+06	2.63471e+06	916642	593492	146478	1.09007	0.175299	2.92717	1.54951	up
LysoPC 18:0(2n isomer)	93790.5	132900	190688	92010.8	37548.5	13139.3	1.18434	0.0685391	2.9249	1.54839	up
tripterifordin	101092	111083	149899	52681.4	39297.4	32499	1.5115	0.0217196	2.90874	1.5404	up
1-α-Linolenoyl-glycerol*	20559.2	25170.5	41366.6	17639.4	9329.08	2985.44	1.19079	0.0752758	2.90767	1.53986	up
LysoPE 18:2	2.97239e+06	5.38993e+06	8.64711e+06	3.08156e+06	2.19509e+06	583438	1.12673	0.138644	2.90259	1.53734	up
Blumenol B Glucoside	30774.9	26376.1	63001.9	23875.5	12025.6	5518.59	1.21089	0.136921	2.90087	1.53648	up
Methyl 2,4-dihydroxyphenylacetate*	76126.1	19037.3	59299.6	14834.3	15826.1	22901.2	1.13571	0.182999	2.88384	1.52799	up
N-(3-hydroxy-4-methoxyphenethyl)-4-hydroxybutanamide	7.08586e+06	2.247e+07	1.95933e+07	1.14342e+07	4.48156e+06	1.14443e+06	1.05227	0.141567	2.88093	1.52654	up
L-Cyclopentylglycine	178491	82505.7	79637.5	50599.9	46725.8	21025.7	1.25134	0.141597	2.87816	1.52515	up
3,5-Dihydroxy-7,4'-dimethoxyflavone	7860.25	11614.6	26218.4	6440.57	4336.08	5209.37	1.27708	0.217901	2.85832	1.51517	up
2-Aminotetradecane-1,5,13-triol	80145.4	97505.3	159046	66478.4	38440.3	13236.2	1.20889	0.0732155	2.84962	1.51077	up
L-Phenylalanine	2.58391e+06	2.80857e+06	3.67458e+06	1.95079e+06	1.0673e+06	180475	1.10543	0.0404969	2.83473	1.50321	up
Methyl salicylate-2-O-glucoside	4.64182e+06	4.88105e+06	2.34077e+06	843404	2.08e+06	1.2628e+06	1.28219	0.0696078	2.83399	1.50283	up
Glucosyl 2,3-Dihydroxy-2-Methylbutanoic Acid	34137.7	12248.1	28139.7	8037.88	3406.09	14897.6	1.17625	0.116918	2.8292	1.50039	up
Nicotinate D-ribonucleoside	178613	256742	302189	123482	103855	34226.7	1.26683	0.02773	2.81975	1.49557	up
Phaseoloidin	230961	222850	288569	182406	65202.7	17830.2	1.14648	0.0664181	2.7968	1.48378	up
7,2',4'-Trihydroxy-8,3'-dimethoxyisoflavanglucoside	21066.3	17137.9	14595	7391.73	5740.1	5748.57	1.52773	0.019856	2.79651	1.48363	up
4-Pyridoxic acid	12093.8	21261.3	34144.3	13831.8	8569.04	1829.99	1.07019	0.139274	2.78569	1.47803	up
1-O-Feruloylquinic acid*	3.84123e+06	6.40883e+06	5.00754e+06	3.8694e+06	1.30042e+06	309808	1.109	0.0728097	2.78442	1.47738	up
Taxifolin(Dihydroquercetin)	4804.31	13746.2	12428.5	3140.43	1567.64	6418.77	1.18415	0.125536	2.78418	1.47725	up
Grandidentatin	6469.07	5179.22	14505.4	3387.31	4847.37	1196.06	1.12409	0.187666	2.77324	1.47157	up
10-Formyltetrahydrofolic Acid	65008.1	32093.8	47776.9	29949.8	18208	4372.72	1.11458	0.0665773	2.75799	1.46362	up
Velutin (5,4'-dihydroxy-7,3'-dimethoxyflavone)*	18760	21812.8	37449.3	12326.7	8011.58	8030.1	1.4351	0.0959565	2.75032	1.4596	up
LysoPC 20:1	29959.1	42921.9	53333.1	27674.7	15975.8	2349.36	1.06325	0.0553766	2.74379	1.45617	up
γ-Glutamyl-L-valine	36836.3	108131	104945	57324.4	26389.1	7460.69	1.053	0.139399	2.74105	1.45473	up
LysoPE 14:0(2n isomer)*	5330.34	7605.51	14730.8	5862.33	3107.02	1128.56	1.13167	0.163123	2.73984	1.45409	up
γ-Glutamyltyrosine	171637	263193	250169	161830	73755.4	15281.5	1.10393	0.0557913	2.73053	1.44918	up
2-α-Linolenoyl-glycerol-1,3-di-O-glucoside	239668	626183	728391	330690	196190	58231	1.07415	0.13846	2.72468	1.44609	up
Senkyunolide A	68946.3	55768.7	105271	58351.6	14444.2	11642	1.21869	0.0836498	2.72373	1.44558	up
4-O-Sinapoylquinic acid	50384.2	40373.6	57855.2	33716.4	13725.1	7352.13	1.26318	0.0375204	2.71223	1.43948	up
D-Pantothenic Acid	980933	1.0542e+06	1.70639e+06	814120	373102	193632	1.25462	0.0589142	2.70958	1.43807	up
2,6-Dimethoxybenzaldehyde*	28295.8	36074.5	34458.1	12732.2	9280.96	14492.6	1.53811	0.00326323	2.7072	1.4368	up
2-Aminohexadecane-1,16,16-triol	113011	134359	275483	124176	59966.4	9804.55	1.02226	0.157329	2.69586	1.43075	up
6-O-Acetylarbutin	636417	644846	874970	324361	287472	194018	1.48777	0.0149764	2.67572	1.41993	up
Sweroside	74707.8	97236.4	105539	56921	42691.7	4473.92	1.03066	0.0450494	2.66589	1.41462	up
LysoPC 18:1*	7.31722e+06	9.51648e+06	1.1307e+07	6.53589e+06	3.29245e+06	768506	1.12018	0.051722	2.65557	1.40902	up
3,4-methylenedioxy cinnamyl alcohol	151418	164645	198062	73448.4	62742.3	57868.3	1.55846	0.0103761	2.64932	1.40562	up
α-Ketoglutaric acid	415041	395437	508070	219906	134323	143766	1.51391	0.00413709	2.64771	1.40475	up
L-γ-Glutamyl-L-leucine	33488	33864.3	47505.2	21023	18476.2	4046.45	1.15635	0.0283486	2.63763	1.39924	up
2-Aminooctadecane-1,4-diol	179134	197445	404892	186147	86530.7	23814.4	1.08348	0.146331	2.63572	1.3982	up
N-methylphenylalanine	264869	279510	362196	230251	89389.5	26062.3	1.1353	0.0710227	2.62241	1.39089	up
LysoPE 14:0*	10125.8	18270.7	18534.2	8655.1	5566.87	3743.21	1.35267	0.0529686	2.61231	1.38533	up
Ixoroside	64224.1	100163	121825	55032.5	33392.4	21326.5	1.3358	0.0515783	2.60782	1.38284	up
Isovanillin*	78536.8	48627.6	122712	52231	29563.7	14165.2	1.18118	0.124483	2.60397	1.38071	up
2',4'-Dihydroxyacetophenone*	78536.8	48627.6	122712	52231	29563.7	14165.2	1.18118	0.124483	2.60397	1.38071	up
5,4'-Dihydroxy-3,7-dimethoxyflavone(Kumatakenin)*	35441.5	44609.8	91021.9	29089.8	16864.6	19757.5	1.31913	0.173215	2.60338	1.38038	up
L-α-Glutamyl-L-Glutamic Acid	39854.3	86072.7	69831.8	42919.4	17419.3	15498.3	1.27414	0.0789605	2.58131	1.3681	up
6'-O-β-D-Glucopyranosyl Swertiamarin	52608	61028.9	54716.4	27358.1	18943.7	18944.3	1.53924	0.000849503	2.58028	1.36753	up
Elaidolinolenic acid	71104.8	159805	96023.8	74431.5	39379.9	12993	1.11904	0.114036	2.57826	1.3664	up
Mandelic acid-β-glucoside	374049	376077	447222	151263	185519	127857	1.52883	0.00183431	2.57694	1.36566	up
1-Linoleoylglycerol*	83625.9	122617	205073	69784.3	78203.3	11768.8	1.03467	0.129966	2.57464	1.36437	up
Pyridoxine-5'-O-glucoside	47514	30085.3	48492.1	20749.2	21218.3	7076.57	1.24318	0.0301034	2.57098	1.36232	up
2-Pyrrolidone-N-methylene-β-D-arabinoside	73.193	77.5657	75.4383	30.0298	29.5908	28.4256	1.58393	0.000177763	2.56907	1.36125	up
Hesperetin-3'-O-glucoside*	17.4201	18.2672	17.631	7.10374	6.96333	6.71445	1.58383	7.11185e-05	2.56566	1.35933	up
Homeriodictyol-7-O-β-O-glucoside*	17.4201	18.2672	17.631	7.10374	6.96333	6.71445	1.58383	7.11185e-05	2.56566	1.35933	up
4-O-β-D-glucopyranosylferulic acid	4.87702e+06	9.01324e+06	4.51879e+06	3.58104e+06	1.56321e+06	2.04163e+06	1.32444	0.106668	2.56184	1.35718	up
Hexadecylsphingosine	382524	459808	851671	394942	200559	68660.8	1.11942	0.130253	2.55059	1.35083	up
1-α-Linolenoyl-glycerol-2,3-di-O-glucoside	467629	684943	771409	395942	274446	84026.5	1.18108	0.0382619	2.5503	1.35067	up
Forsythide	29052.1	17384.7	35241.3	19714.6	9340.64	3115.62	1.11663	0.0820424	2.53889	1.3442	up
Scopine	48078.5	57740.6	77626.6	36008.3	23327.3	12927.1	1.33316	0.0306959	2.53859	1.34403	up
Regaloside F	20515.1	26716.3	42352.9	4846.91	13223.6	17282	1.19976	0.0896525	2.53403	1.34143	up
2-Aminohexadecane-1,4-diol*	586960	743695	1.3134e+06	624904	301648	121262	1.14037	0.125755	2.5234	1.33537	up
Tetradecyldiethanolamine	82835.7	136946	200792	110434	38378.6	18211.9	1.12326	0.130541	2.51804	1.3323	up
Methyl linolenate	29490.2	32820.3	15139.9	13923.8	11085.6	5788.01	1.23595	0.0863046	2.51483	1.33046	up
LysoPC 18:0	290020	484255	578074	331678	165890	40339.7	1.07584	0.0858037	2.51409	1.33004	up
lycopodone	11728.4	5441.42	8284.22	3919.31	3695.26	2533.49	1.35071	0.0998853	2.50827	1.32669	up
LysoPC 15:0*	43985.7	53747.9	72824.8	46812.9	13710.6	7845.72	1.17877	0.0905662	2.49467	1.31885	up
1-(2-Amino-4-methylpentanoyl)pyrrolidine-2-carboxylic acid	369237	425354	588820	338578	193356	23047.7	1.00197	0.076318	2.49271	1.31772	up
N-Feruloylputrescine	2.80707e+07	3.32535e+07	4.54851e+07	2.56729e+07	1.40105e+07	3.22778e+06	1.09022	0.0649806	2.48908	1.31561	up
L-Prolyl-L-Leucine	43199.9	59754.9	63994.1	35509.4	22092.7	9500.67	1.25214	0.0288428	2.48796	1.31496	up
5-Aminovaleric acid	69138	113526	125783	79268.5	33610.4	12078.1	1.12675	0.0814404	2.46843	1.30359	up
Spermidine	179222	214528	65696.1	51971.4	72873.7	61415.3	1.11055	0.177668	2.46669	1.30257	up
Aromoline	1.45867e+06	1.50546e+06	817606	1.3591e+06	154195	23040.7	1.0069	0.21611	2.46153	1.29955	up
5,6,7,4'-Tetramethoxyflavanone	106.938	112.999	110.39	44.006	48.6498	41.8599	1.57234	1.90295e-05	2.45567	1.29612	up
5,7-Dihydroxy-3',4',5'-trimethoxyflavone	106.938	112.999	110.39	44.006	48.6498	41.8599	1.57234	1.90295e-05	2.45567	1.29612	up
2-AminodocoSane-1,5,21-triol	76452.1	95943	163981	83829.1	41425.1	11745.5	1.07572	0.124416	2.45531	1.2959	up
2-Hydroxycinnamic acid*	829783	1.00117e+06	1.27792e+06	474574	342869	451545	1.51694	0.0331083	2.44988	1.29271	up
N-Benzylmethylene isomethylamine	1.85857e+06	1.90115e+06	2.7613e+06	1.59965e+06	876540	185636	1.07135	0.0689898	2.44983	1.29268	up
Indole	77480.7	119557	171203	102945	35098.2	12693.7	1.08373	0.131667	2.44293	1.28861	up
3-Chloroaniline	1.5716e+07	1.8315e+07	2.63031e+07	1.53696e+07	7.42513e+06	1.96161e+06	1.09019	0.0803974	2.43712	1.28518	up
4-methyl-1,5,2,3-dioxadiazinan-2-amine	1.97295e+06	1.98528e+06	2.96719e+06	1.68885e+06	955215	199990	1.06672	0.0700872	2.43506	1.28396	up
LysoPE 18:3	291874	298921	559664	246295	181518	45215.2	1.08501	0.110377	2.43212	1.28221	up
LysoPC 16:0(2n isomer)	8.13711e+06	9.94952e+06	1.43784e+07	8.54009e+06	3.80147e+06	1.05342e+06	1.08458	0.0926709	2.42367	1.27719	up
S-(5'-Adenosy)-L-homocysteine	39582.2	46968.7	64200.4	38720	19454.2	4055.33	1.0558	0.082154	2.42251	1.2765	up
LysoPE 16:1(2n isomer)*	21421.9	34444.9	40508.6	23224.9	13363	3280.45	1.07399	0.0795051	2.41734	1.27342	up
L-Theanine	65538.9	34809.8	60188.6	30357.9	29180.3	6938.2	1.09265	0.0642326	2.41495	1.27199	up
2-aminodocoSane-1,6,19,20,21-pentaol	4225.29	8817.92	9799.51	6522.52	1669.32	1292.22	1.12594	0.137872	2.40854	1.26816	up
1-Vaccenoyl-Glycero-3-Phosphocholine*	6.18564e+06	8.03758e+06	7.39278e+06	5.36968e+06	3.03232e+06	574228	1.05638	0.0779605	2.40814	1.26792	up
4,5,6-Trihydroxy-2-cyclohexen-1-ylideneacetonitrile	134614	163605	211881	131345	66658.1	13892.8	1.05611	0.0809291	2.40732	1.26743	up
2,6-Dimethoxy-1,4-benzoquinone*	120159	191716	75489.6	94337.6	53615.3	13517.6	1.00853	0.149979	2.39898	1.26242	up
Lauryldiethanolamine*	622366	610653	1.3361e+06	673732	302373	96378	1.0524	0.172354	2.39549	1.26032	up
LysoPC 18:1(2n isomer)*	6.98163e+06	8.45969e+06	8.43019e+06	6.04326e+06	3.31244e+06	610950	1.05021	0.0868792	2.39514	1.26011	up
Uric acid	48346.7	46800.3	43598	21823.6	20195.9	16145.2	1.54276	0.00030965	2.38538	1.25422	up
Mucic acid-1,4-lactone-2-O-gallate	19704.2	44982.4	24015.7	7236.81	18219.5	11810	1.1978	0.146952	2.38022	1.2511	up
2-Linoleoylglycerol*	21198.8	50172.4	29131.2	25298.5	11982.4	5132.09	1.09828	0.147588	2.36961	1.24465	up
Vanillin; 4-Hydroxy-3-Methoxybenzaldehyde*	1.69264e+06	1.80522e+06	2.03468e+06	742513	653800	939773	1.54572	0.00142475	2.36829	1.24385	up
LysoPE 18:2(2n isomer)	4.48171e+06	6.82744e+06	9.51647e+06	5.25681e+06	2.82644e+06	729729	1.05288	0.110853	2.36306	1.24066	up
Furanofructosyl-α-D-(6-mustard acyl)glucoside*	9750.93	16921.8	29170	4878.39	11082.6	7682.94	1.14503	0.191497	2.36182	1.2399	up
LysoPE 16:1*	42411	57109	93584.1	47360.7	28999.9	5407.73	1.00364	0.132724	2.3616	1.23976	up
Hydroxy ricinoleic acid	18481.3	39846.1	15709.9	11372.5	11018.3	9136.74	1.25296	0.203386	2.34833	1.23164	up
2-Aminohexadecane-1,15-diol	662750	702434	1.25012e+06	683382	340448	92856.3	1.05586	0.122858	2.34202	1.22775	up
3-Hydroxycinnamic Acid*	1.79096e+06	1.89983e+06	2.08508e+06	1.05159e+06	695027	725672	1.52475	0.00204402	2.33624	1.22419	up
α-Hydroxycinnamic Acid*	1.79096e+06	1.89983e+06	2.08508e+06	1.05159e+06	695027	725672	1.52475	0.00204402	2.33624	1.22419	up
LysoPE 18:3(2n isomer)	221771	313086	395253	242098	126436	30574.6	1.05445	0.091324	2.33047	1.22062	up
L-Leucyl-L-phenylalanine	24308.4	30384.9	27444.6	19538.2	9234.05	6612.03	1.31477	0.0417769	2.32131	1.21494	up
Sibiricose A3	42982.5	23939.9	20621.7	13560.1	14365.3	9905.23	1.30908	0.135663	2.31411	1.21045	up
2-Aminotetradecane-1,4-diol	164411	162195	280315	170812	64100.1	27797.6	1.11104	0.119679	2.31023	1.20804	up
Geniposide	46615.1	59721.5	111752	59058.7	20324.9	15289	1.13376	0.173317	2.3036	1.20389	up
Thymidine	117423	196292	179619	128343	64570.6	21410.1	1.10321	0.0809966	2.30182	1.20277	up
Salicylamide	83804.2	126896	104963	91391.7	32414	13795.8	1.12001	0.109511	2.29404	1.19789	up
Nobiletin (5,6,7,8,3',4'-Hexamethoxyflavone)	1064.84	544.527	2061.01	719.136	505.064	381.569	1.03876	0.259272	2.28574	1.19266	up
9-Oxo-10,12-Octadecadienoic Acid	7249.28	15815.5	8388.86	7784.23	3252.55	2740.94	1.1851	0.148603	2.28293	1.19089	up
Acetoxyindole N-Glucoside	659828	928530	826759	738624	223192	98766	1.11129	0.134662	2.27716	1.18724	up
N-Isobutyl Decanamide	173113	247073	313292	185823	99886.6	37786.3	1.12555	0.081697	2.26735	1.18101	up
5'-Deoxy-5'-(methylthio)adenosine	6.76651e+06	7.64734e+06	1.11998e+07	7.15754e+06	3.34359e+06	820899	1.03846	0.111766	2.26228	1.17778	up
Siegesbeckic acid	47252.3	40859	45946.6	21999	16127.7	21160.7	1.54668	0.000753873	2.26115	1.17706	up
4-O-Caffeoylquinic acid methyl ester*	4.42582e+06	5.88264e+06	3.57094e+06	4.48391e+06	1.37401e+06	308007	1.0024	0.166376	2.25099	1.17056	up
methyl 5-caffeoylquinate*	4.42582e+06	5.88264e+06	3.57094e+06	4.48391e+06	1.37401e+06	308007	1.0024	0.166376	2.25099	1.17056	up
2-Aminohexadecane-1,5,15-triol	95726.9	86725.5	217975	112438	48263.5	17216.3	1.00404	0.228201	2.25064	1.17033	up
2,3,4,5-Trihydroxybutyl 6-O-(E)-caffeoyl-β-D-glucopyranoside	52180	28114.1	59840	24717.6	15623.2	21934.8	1.32293	0.103777	2.25022	1.17007	up
Spermine	1.06032e+07	1.82436e+07	1.31045e+07	1.05826e+07	6.68263e+06	1.39693e+06	1.02135	0.0917089	2.24793	1.1686	up
2-oxindole-3-acetic acid	67873.2	23900.4	35270.3	38800.1	9786.04	8362.4	1.02211	0.234692	2.23086	1.1576	up
BOA-6-O-glucoside	26624.8	19741	40209.5	18109.6	14311.7	6396.37	1.18542	0.100157	2.23031	1.15724	up
Agmatine	249382	279947	373753	171874	172837	60376	1.21259	0.0348232	2.22935	1.15663	up
Chrysoeriol-7-O-(2''-O-glucuronyl)glucuronide	42961.4	41418.6	55590.9	43566.7	11944	7291.77	1.13938	0.140139	2.22875	1.15623	up
L-Tyramine	101764	92391.7	171904	65082.9	86105.8	13638.7	1.00265	0.113941	2.22086	1.15112	up
Butin; 7,3',4'-Trihydroxyflavanone*	9717.73	19437.9	16631.5	10484.5	6870.18	3269.38	1.17176	0.0845459	2.22009	1.15062	up
Nicotinamide	112821	89147.5	168592	97974.9	57034.1	12028.2	1.00047	0.118611	2.21843	1.14954	up
N-Acetylproline	8.90857e+06	1.07242e+07	1.45791e+07	9.58927e+06	4.76967e+06	1.09108e+06	1.02298	0.112757	2.21436	1.14689	up
3-Hydroxy-L-phenylalanine*	6.20436e+07	2.84917e+07	5.3684e+07	3.0264e+07	2.56449e+07	9.65637e+06	1.09534	0.104989	2.19963	1.13726	up
LysoPC 16:0	3.49645e+07	4.10174e+07	4.97111e+07	3.19395e+07	1.98411e+07	5.57904e+06	1.0846	0.0760528	2.19131	1.1318	up
Pelargonidin-3-O-glucoside	37759.3	46037.2	42568.3	40503.1	13981.1	3216.22	1.01679	0.169918	2.19002	1.13094	up
2-Amino-1,3-eicosanediol	57452.7	70266.9	85701.1	61741.4	28072.7	8453.28	1.05924	0.116163	2.17184	1.11892	up
Pantetheine	102780	96694.1	163297	19198.3	90174.7	57674.9	1.0717	0.0918784	2.17166	1.1188	up
Tricin-5-O-guaiacylglycerol*	5635.64	2889.09	2332.28	1703.93	2554.43	750.971	1.02119	0.188355	2.16736	1.11594	up
1,5-Anhydro-D-glucitol	163988	157798	160486	94952.5	51527	76056.3	1.47071	0.0187695	2.16717	1.11581	up
6-Chloropurine	146021	71435.2	101151	97755.6	33001.8	16551.3	1.05449	0.159203	2.16285	1.11293	up
Vanillic acid	73651.1	226683	158333	61104.4	82439.9	69611	1.12556	0.203764	2.1518	1.10554	up
(S)-Indoximod	27721.2	37737.2	22014.5	28248.1	6958.39	5460.65	1.10713	0.160184	2.15095	1.10497	up
L-Glutamic acid-O-glycoside	18248.4	23172.6	9684.13	8693	8693	6453.05	1.22144	0.143141	2.14376	1.10014	up
DL-2-hydroxystearic acid*	125675	109676	165961	66029.2	65477.4	56263.4	1.49987	0.0468196	2.13725	1.09576	up
4-Aminobenzoic acid	35601.5	33227.1	40971.9	22421.8	15779.2	13332.1	1.46814	0.00590297	2.13068	1.09131	up
L-Pipecolic Acid	2.82454e+07	2.22813e+07	2.22252e+07	1.18045e+07	1.29575e+07	9.53065e+06	1.4907	0.0109934	2.1215	1.08508	up
7-methyl-5,8-dioxodecyl hydrogen sulfate	26691.5	45502.9	29159.6	15547.7	14252.9	18380.5	1.42945	0.0896715	2.1036	1.07286	up
3-Hydroxy-4-isopropylbenzylalcohol-3-O-glucoside	422979	198143	310563	101280	227653	116640	1.15028	0.114527	2.09098	1.06418	up
L-Valine*	9.88476e+06	7.25496e+06	9.48504e+06	6.13842e+06	4.7388e+06	1.87908e+06	1.1738	0.0447791	2.08718	1.06156	up
Trigonelline	3.37992e+06	2.54001e+06	4.93056e+06	2.23575e+06	2.306e+06	688898	1.07077	0.104689	2.07441	1.0527	up
Progesterone	112367	141526	156881	132547	51745.8	14062.4	1.01037	0.170078	2.0709	1.05026	up
N6-Acetyl-L-lysine	3.98085e+06	5.6431e+06	5.04657e+06	2.77437e+06	3.37055e+06	941635	1.12396	0.0531687	2.07019	1.04976	up
5-Ribofuranosylnicotinamide	31101.8	29739.7	38013.7	31682.3	12686.7	3526.29	1.01549	0.168768	2.06399	1.04543	up
D-Glucoronic acid*	73877.9	160368	142836	33657.5	51694.4	97740.7	1.12827	0.125011	2.05951	1.0423	up
3-(Hydroxycinnamoyl)-quinic acid*	888446	942527	1.82155e+06	836393	616788	334702	1.14883	0.164955	2.04293	1.03064	up
3-Carbamyl-1-methylpyridinium;(1-Methylnicotinamide)	3.42493e+06	2.68552e+06	5.12704e+06	2.50402e+06	2.21759e+06	793005	1.09314	0.106547	2.03776	1.02698	up
L-Tyrosine*	6.12306e+07	2.97544e+07	5.56077e+07	3.05343e+07	3.23454e+07	9.43842e+06	1.01157	0.116633	2.02705	1.01938	up
Citric acid-1-O-diglucoside	77333.4	123225	82988.5	46525.8	69089.5	25785.7	1.18076	0.0695134	2.00527	1.0038	up
D-Galacturonic acid*	55606.5	95532.6	99024.8	45778.2	36239.4	42737.5	1.39409	0.0899668	2.00524	1.00377	up
Asp-HoPhe-OH	810983	859534	643283	1.38167e+06	1.57422e+06	1.67702e+06	1.5285	0.00268007	0.499426	-1.00166	down
Hesperetin	21655.4	19558.1	39085.1	43137.2	66220.1	52614.7	1.31006	0.0408573	0.495756	-1.0123	down
N-Methyl-L-Glutamate	3982.14	6637.16	12500	14288.8	12356.4	20236.8	1.1294	0.0840114	0.493139	-1.01993	down
L-Serine	2.35581e+06	1.93033e+06	867342	2.07895e+06	4.56839e+06	3.80719e+06	1.13905	0.124185	0.492942	-1.02051	down
Feruloylsinapoyltartaric acid	7066.22	17464.6	9525.17	30940.9	27928.1	11117.4	1.01985	0.182824	0.486608	-1.03917	down
Diosmetin-7-O-rutinoside (Diosmin)*	31226.7	17895.6	12529.1	41628.1	39893.3	45475	1.33644	0.0496433	0.485457	-1.04258	down
Hesperetin-7-O-rutinoside (Hesperidin)	13321.6	4710.31	31222.2	35047.6	33837	33836.8	1.05866	0.149585	0.479492	-1.06042	down
isoemodin	3939.18	1980.53	4097.35	4635.97	8583.22	7968.47	1.25346	0.0734095	0.472778	-1.08076	down
Naringenin-7-O-Rutinoside-4'-O-glucoside	19522.3	5205.29	13352.1	27688.1	26945.6	25921.9	1.19664	0.0739604	0.472713	-1.08096	down
Phaseic Acid	26549.9	32467.7	45289.8	74935.5	74957.8	71076.7	1.4529	0.0156828	0.472043	-1.08301	down
1-O-p-Coumaroyl-β-D-glucose*	40928.6	54684.8	21653.7	63856.6	124875	69551.9	1.24757	0.121373	0.454025	-1.13916	down
p-Coumaric acid-4-O-glucoside*	40928.6	54684.8	21653.7	63856.6	124875	69551.9	1.24757	0.121373	0.454025	-1.13916	down
Luteolin-4'-O-glucoside*	87112.8	43987.2	104361	200302	144897	175946	1.31045	0.0171451	0.451813	-1.1462	down
Dichotomoside A	10301.2	10563.3	8113.47	31148.8	20470.4	12633.8	1.28026	0.157221	0.450998	-1.14881	down
Luteolin-3'-O-glucoside*	54062.5	42573	62174.3	141234	109471	104068	1.48247	0.0160452	0.447639	-1.15959	down
Glucosyl tachioside	9553.87	3542.71	15247.2	17469.7	29499	16786.3	1.13287	0.094014	0.444574	-1.1695	down
Mearnsetin-3-O-glucoside*	205965	112385	189398	400085	434097	310435	1.42305	0.0120111	0.443595	-1.17268	down
9-(Arabinosyl)hypoxanthine	219982	260328	25412.9	353175	341749	454160	1.01888	0.0791394	0.44011	-1.18406	down
Tenuifoliside B	8996.34	8957.71	10448.4	14189.9	32831.7	17910.9	1.34621	0.165056	0.437415	-1.19292	down
2,6-Di-Feruloyl glucoside	19890.1	36639.9	18844.4	60708.4	79554	33491.8	1.25373	0.118847	0.433799	-1.2049	down
Lup-20(29)-ene-1,3-diol (Glochidiol)	51449.8	60041.6	64523.1	116092	148789	152212	1.53426	0.0129585	0.422004	-1.24467	down
2-((3,4-dihydroxyphenyl)-2-methoxyethoxy)6-mustardyl-O-glucosyl-D-xylose	672.77	1455.66	4362.09	2978	6887.73	5814.81	1.05693	0.131458	0.413922	-1.27257	down
3'-O-Beta-D-Glucopyranosyl plumbagic acid	61038.6	87963.6	116562	189089	257248	195281	1.43029	0.0118985	0.413897	-1.27266	down
LysoPG 16:0	154989	168596	152641	301084	449776	405315	1.53672	0.0343615	0.411897	-1.27964	down
Rehderianin I*	556.407	1870.77	565.04	1986.58	2907.16	2417.1	1.25098	0.0599034	0.409285	-1.28882	down
Kaempferol-4'-O-glucoside*	70306.3	35155.4	70304.2	155570	160057	120419	1.41221	0.00728154	0.403091	-1.31082	down
Sinapic acid	365201	322606	208780	778078	844074	655855	1.49982	0.00340351	0.393584	-1.34526	down
Dehydroabietic acid	30413.9	49599.6	252772	255648	247163	343058	1.10639	0.123559	0.393424	-1.34584	down
Apigenin-6-C-glucoside (Isovitexin)*	1692.49	4596.76	4596.76	11511.8	8093.18	8145.11	1.27318	0.0203543	0.392288	-1.35002	down
Apigenin-8-C-Glucoside (Vitexin)*	1692.49	4596.76	4596.76	11511.8	8093.18	8145.11	1.27318	0.0203543	0.392288	-1.35002	down
4'-demethyl-3,9-dihydroeucomin glucoside	80312.7	48507.6	66977.9	165209	229450	119843	1.44161	0.0691951	0.380558	-1.39381	down
Sinapoylcaffeoyltartaric acid	6354.17	1944.94	4327.41	15492	12417.7	6621.86	1.243	0.0887233	0.365651	-1.45146	down
Syringaresinol-4'-O-glucoside	13014.6	7008.81	7008.81	15223.1	28985.9	32035.1	1.38218	0.0716598	0.354548	-1.49595	down
(Z)-3,8-Dihydro 6,6·;7,3'a-diligustilide	17481.2	12650.1	13227.4	41941	41235.1	40842	1.56475	0.0022667	0.349615	-1.51616	down
7-Hydroxycoumarin-O-rhamnoside	10659.8	2156.19	17763.3	21313.8	51502.5	19333.2	1.09409	0.177308	0.331845	-1.59142	down
Argininosuccinic acid	4173.26	19061.1	7730.96	35885.8	44890.1	13820.6	1.15227	0.133918	0.327341	-1.61113	down
Chrysoeriol-7-O-rutinoside*	19374.7	3503.96	6441.14	29156.5	21683.5	39198.8	1.25595	0.0452668	0.325635	-1.61867	down
4-O-Glucosyl-sinapate	361662	180834	132939	572988	880521	861421	1.44319	0.0139129	0.291773	-1.77708	down
Androsin	162909	272855	228545	705096	848049	750645	1.53319	0.000707207	0.288355	-1.79408	down
2-(Phenethoxy)-6-mustardoyl-O-glucosyl-deoxy-arabinose	32178.8	12626.8	19519.9	83566.2	79300.8	64414.1	1.47256	0.0026392	0.283022	-1.82102	down
4-O-(6'-O-Glucosylcaffeoyl)-4-hydroxybenzoic acid	6864.14	32942.2	10979.9	85770.4	45977.1	67254	1.31495	0.0292992	0.255206	-1.97027	down
PS(18:2)	581.613	614.553	446594	655829	621264	568237	1.13111	0.084516	0.242661	-2.04299	down
Nicotianamine	85799.3	29327.5	68257.7	86061	385961	290368	1.23957	0.156707	0.240539	-2.05566	down
Fraxetin (7,8-Dihydroxy-6-methoxycoumarin)	199.288	210.574	204.418	2981.19	2103.22	2103.34	1.57485	0.0173633	0.085462	-3.54857	down
8-Hydroxy-α-conidendrin	518.058	547.398	531.398	34967.9	18578.8	8745.26	1.54587	0.118119	0.025635	-5.28574	down
PI(18:2/0:0)	230.322	243.453	236.251	94.6545	273799	984500	1.03359	0.289209	0.000564232	-10.7914	down
