# Supplementary material for: Integrated Transcriptomic and Metabolic Analyses Reveal Key Defense Pathways Against Fusarium Infection in Maize Kernels
Source: Plants (Basel). 2026 Apr 9;15(8):1148. doi: 10.3390/plants15081148 (PMC13118878; doi:10.3390/plants15081148)
Supplement: Supplementary file 1 [file plants-15-01148-s001.zip › Table S11.xlsx]

## Sheet: Sheet1
Table S11. Differentially accumulated metabolites in 92C at 5 dpi upon F. verticillioides inoculation
Metabolite name	Fv_5dpi_1	Fv_5dpi_2	Fv_5dpi_3	Control_5dpi_1	Control_5dpi_2	Control_5dpi_3	VIP	P-value	Fold_Change	Log2FC	Type
Raspberryketone glucoside	961365	3.62611e+06	1.59767e+06	160.754	153.012	244.819	1.92764	0.124223	11072.9	13.4347	up
Hesperetin-3'-O-glucoside*	6857.17	22261.2	21813	6.09629	5.80271	9.28434	1.91604	0.078616	2404.31	11.2314	up
Homeriodictyol-7-O-β-O-glucoside*	6857.17	22261.2	21813	6.09629	5.80271	9.28434	1.91604	0.078616	2404.31	11.2314	up
2-Hydroxy-7-methoxy-1,4-benzoxazin-3(2H)-one glucoside (HMBOA glucoside)	10207.6	10258.2	20498.9	44.735	42.5807	68.1291	1.92724	0.0578467	263.532	8.04184	up
Glucosyl 6-Hydroxy-2,6-Dimethyl-2E,7-Octadienoate	12071.7	35932.9	17929	162.174	154.364	246.982	1.90809	0.093569	117.003	6.8704	up
Stilbostemin B; 3,5-Dihydroxy-4-Methylbibenzyl	176313	265636	284688	1991.27	4549.48	6744.47	1.90014	0.0190295	54.6952	5.77334	up
(2S)-Homoeriodictyol-7,4'-di-O-β-D-glucopyranoside	972.406	956.929	1558.7	18.9782	18.0643	28.9029	1.92626	0.0288176	52.8927	5.725	up
Ambrosic acid	71357.6	71548.4	76603.7	3445.69	1621.7	1259.97	1.91616	0.00011572	34.6921	5.11654	up
N-Feruloylserotonin	4749.13	274.582	3798.89	51.7755	126.354	94.9757	1.68515	0.171283	32.3048	5.01368	up
cis-Moschamine	4547.25	135.011	3535.06	67.9312	101.393	96.4028	1.53926	0.185379	30.9239	4.95065	up
Cinchonidine*	5569.24	4176.93	2099.48	117.013	111.377	178.204	1.93928	0.0632702	29.1339	4.86463	up
Corypalline	529.038	11.1795	203.216	6.00521	5.50231	16.4632	1.49228	0.25529	26.579	4.73221	up
Isoalantolactone	166508	213589	162473	1986.74	6854.37	13275.2	1.85187	0.00703166	24.5326	4.61663	up
Glucosyl 2,3-Dihydroxy-2-Methylbutanoic Acid	6599.15	2169.68	7137.23	199.942	190.316	304.502	1.89403	0.0842581	22.8943	4.51692	up
N-Feruloyltryptamine	5009.22	1618.85	2466.32	18.6398	262.299	169.967	1.75481	0.104874	20.1691	4.33408	up
tripterifordin	209992	124273	169116	11820.3	5135.03	10173.8	1.92318	0.0228525	18.555	4.21374	up
1,10-Epoxycostunolide	776621	764157	846387	8874.85	52189.1	95257.1	1.77255	3.16522e-05	15.2709	3.93271	up
Shizukanolide 8-O-β-D-glucopyranoside	139192	150859	112201	1346.56	9432.12	18245.2	1.74187	0.00327298	13.8593	3.79279	up
N-p-Coumaroyl-N'-feruloylputrescine	188817	269782	278180	110.314	32041.8	38127.2	1.37431	0.00808705	10.4836	3.39006	up
3-O-caffeioyl feruloyl quinic acid	69147.1	41892.6	102038	676.995	10482.6	9460.85	1.62029	0.0620612	10.3333	3.36923	up
Abrusin	12506.6	6775.98	7583.34	78.3258	471.683	2188.15	1.65569	0.03416	9.81166	3.2945	up
Costunolide	54704.2	46372.1	54837.4	4007.51	4079.49	7859.47	1.91649	0.000912201	9.77732	3.28944	up
(12br)-3,10-dimethoxy-7,8,12b,13-tetrahydro-5h-6-azatetraphene-4,11-diol	17315.4	30262.7	22583.7	211.826	3817.91	3156.47	1.6039	0.0232068	9.7634	3.28738	up
Medicarpin-3-O-Glucoside; Medicocarpin	42943.3	29124.2	44346.3	2423.43	3869.8	5842.45	1.898	0.0158986	9.59269	3.26194	up
DIMBOA glucoside	44368.6	22130.1	2661.61	1065.94	5308.62	1065.92	1.47252	0.228652	9.29515	3.21648	up
Nicotinic Acid Methyl Ester(Methyl Nicotinate)	382020	301603	361497	3653.88	49727.1	60165.5	1.6343	0.000769725	9.20434	3.20231	up
1-Feruloyl-3-p-coumaroyl-2',6'-diacetylsucrose	61839.5	23819.1	40500.6	5893.86	5045.45	2779.97	1.88059	0.0754139	9.19576	3.20097	up
1,2-O-Diferuloylglycerol*	4.23328e+06	1.4226e+06	4.21056e+06	19728.5	557231	503580	1.52177	0.0837483	9.13103	3.19078	up
3',5,5',7-Tetrahydroxyflavanone-7-O-glucoside*	129875	31285.6	23041.8	2389.49	7084.01	10908.3	1.7029	0.252169	9.03759	3.17594	up
Deacetylinulicin(Britannilactone)	30608.9	27066.4	29717.7	4489.83	2692.03	2698.79	1.92487	0.000167574	8.84486	3.14484	up
β-Cannabispiranol	34351.6	29771.4	32687.8	4788.58	2867.79	3318.59	1.93079	0.000516048	8.82105	3.14095	up
Kaempferol-3-O-(2''-O-acetyl)glucuronide	31078.7	49449.9	59337.3	3802.81	4242.32	7856.5	1.84919	0.0352119	8.79569	3.1368	up
2-Hydroxy-3-phenylpropanoic acid	151448	18031.5	56902.6	12514.9	8772.38	5071.06	1.65931	0.234142	8.58863	3.10243	up
1,3-O-Diferuloylglycerol*	2.97214e+06	1.0864e+06	2.7332e+06	13819.4	394512	432199	1.49667	0.0723618	8.0803	3.01441	up
Pterosin L 3-Glucoside	84408.8	136706	88769.2	8492.1	8382.26	21623.4	1.84597	0.0262921	8.04941	3.00888	up
N1,N10-Bis(p-coumaroyl)spermidine	1796.67	4209.89	2965.19	21.785	811.92	454.434	1.44946	0.0550474	6.96489	2.8001	up
Kaurenoic Acid*	30131.6	45761.8	23716.5	5224.92	6850.11	2461.71	1.82196	0.0448505	6.85228	2.77658	up
Onitin	66714.1	35444.7	58773.3	130.701	6733.57	16751.3	1.40378	0.0227659	6.81466	2.76864	up
6-O-Feruloyl-β-D-glucose	228577	193626	225826	32560.2	23284.7	40711	1.92342	0.000982938	6.71145	2.74662	up
7-methyl-5,8-dioxodecyl hydrogen sulfate	36706.7	48092.9	66952.6	6200.99	7155.81	9540.6	1.86695	0.0381957	6.62749	2.72846	up
Sinapoylglucuronic acid	51468.9	32070.7	42012.6	10022.5	3949.14	5015.28	1.87227	0.0161605	6.61255	2.72521	up
N-Hydroxytryptamine*	706.067	390.397	1279.63	122.822	153.034	89.4215	1.77861	0.122764	6.5049	2.70153	up
Serotonin; 5-Hydroxytryptamine*	706.067	390.397	1279.63	122.822	153.034	89.4215	1.77861	0.122764	6.5049	2.70153	up
2,6-Dimethoxybenzaldehyde*	197991	28013.2	78230.8	17258.2	14585.9	16424.3	1.65889	0.232646	6.30299	2.65604	up
6-beta-d-glucopyranosyloxyindole-3-carboxylic acid	64598.3	102928	107926	3488.62	167.252	43072.8	1.41351	0.0171711	5.89471	2.55942	up
DL-3-Phenyllactic acid*	134079	23883.1	39290.1	13298.3	10812.7	9928.88	1.69576	0.255004	5.79474	2.53474	up
4-O-(2''-O-acetyl-6''-P-coumaroyl-β-D-glucopyranosyl)-P-coumaric acid	251602	141350	168875	945.145	65336.6	31628.9	1.40575	0.0244299	5.73816	2.52059	up
3'-Glucosyl-6,7-dihydroxy-N-methyl-benzyltetrahydroisoquinoline	64561.5	59325.8	116171	1291.49	7737.34	33145.5	1.51338	0.0477639	5.69206	2.50895	up
N,N'-Diferuloylputrescine	4.38076e+06	6.54273e+06	6.97516e+06	50408.5	1.58118e+06	1.53919e+06	1.40958	0.0104519	5.64487	2.49694	up
p-Coumaroylferuloylputrescine	63623.9	66480.1	58874.6	6167.02	14796.6	12562	1.86673	0.000126633	5.63684	2.49489	up
5,4'-Dihydroxy-3,7-dimethoxyflavone(Kumatakenin)*	43629.6	46181	53517.4	14212	3005.78	8428.17	1.74442	0.000896577	5.58872	2.48252	up
pilloin	138648	138880	130229	44162.7	6181.76	23102.3	1.68817	0.00664592	5.55174	2.47294	up
Pyroglutamic acid	3.62153e+06	1.20352e+06	2.47462e+06	130120	512944	671997	1.6678	0.0970298	5.55082	2.4727	up
β-Oxoacteoside	76595.3	117742	100651	27539.8	8548.53	17083.3	1.78579	0.0104982	5.54786	2.47193	up
Pinostrobin 5-O-Glucoside	50205.5	19730.4	35442.2	1700.68	10186.3	7389.62	1.66134	0.0729163	5.46664	2.45065	up
3-(4-Hydroxyphenyl)-propionic acid*	131111	19931.4	82782.5	9117.73	13228.8	20590.8	1.57064	0.185455	5.44572	2.44512	up
2-Hydroxy-4,7-dimethoxy-1,4-benzoxazin-3(4H)-one (HDMBOA)	109387	84319.7	37222.7	1007.74	22031.9	19895.3	1.44343	0.0862401	5.37859	2.42723	up
4-Hydroxyphenyllactic Acid*	190152	49491.1	76137	20162.6	17913.9	22791.1	1.79479	0.187556	5.18799	2.37517	up
Velutin (5,4'-dihydroxy-7,3'-dimethoxyflavone)*	18327.1	24358.1	22757.2	7204.13	1692.94	4504.91	1.72697	0.00207858	4.88304	2.28778	up
N-Feruloyloctopamine glucoside	12860.6	34185.2	15176.4	100.654	2646.75	10060	1.31927	0.119948	4.85832	2.28046	up
Noricariside	9586.44	5908.13	7598.74	2185.54	1887.75	838.915	1.81885	0.0188482	4.70121	2.23303	up
7,2',4'-Trihydroxy-8,3'-dimethoxyisoflavanglucoside	23909.4	10200.8	14227.5	2221.48	3323.07	5393.59	1.81035	0.0852892	4.41919	2.14378	up
Eriodictyol-7-O-glucoside*	53278.3	44623.6	61150	554.899	15856.1	19833.8	1.35772	0.00636888	4.38826	2.13365	up
1-O-p-Coumaroylsedoheptulose	42884.8	50000.7	53000.5	2677.97	7376.22	23892.1	1.59599	0.0154944	4.29755	2.10351	up
Tricin-4'-O-[β-guaiacyl-(9''-O-p-coumaroyl)glycerol]ether	17645.4	20382.9	17297.3	4346.25	2165.92	6421.99	1.79925	0.00105795	4.27747	2.09676	up
Siegesbeckic acid	33339	31005.8	32509.8	7797.25	8139.55	6974.03	1.94395	7.24387e-05	4.22746	2.07979	up
3,5-Dihydroxy-7,4'-dimethoxyflavone	10037.4	16088.6	12244.6	5357.01	1662.49	2088.09	1.7215	0.0139612	4.21303	2.07486	up
Stachydrine	922.197	229.108	1156.17	128.573	131.242	294.429	1.48958	0.16633	4.16329	2.05773	up
(S)-2-Hydroxy-3-(4-Hydroxyphenyl)Propanoic Acid*	100288	21601.8	62666.1	18015.1	12577.6	16064.7	1.61286	0.179831	3.95556	1.98388	up
Reynosin	302403	260186	301868	74025.4	78965.2	68211.9	1.94138	0.00297241	3.90799	1.96643	up
Cirsiliol-8-C-(2''-glucosyl)glucoside	4204.25	11508.3	2946.85	109.343	1264.95	3426.92	1.27457	0.219224	3.8864	1.95843	up
6'-O-α-D-galactosylbarlerin*	5846.55	4900.61	8757.27	988.692	1397.42	2881.76	1.71773	0.0366273	3.70253	1.88851	up
6'-O-β-D-glucosylbarlerin*	5846.55	4900.61	8757.27	988.692	1397.42	2881.76	1.71773	0.0366273	3.70253	1.88851	up
Methyl 2,4-dihydroxyphenylacetate*	152714	37183.9	85745.6	29945.8	25543.8	20068	1.64105	0.183839	3.64813	1.86716	up
Quercetin-3-O-glucoside (Isoquercitrin)*	111873	248083	130786	57523	27843.6	50578.5	1.69302	0.103201	3.60985	1.85194	up
Acacetin	6505.54	2041.7	4204.02	2123.72	1401.8	43.6674	1.22109	0.125732	3.57259	1.83697	up
O-p-Coumaroylgalactaric acid	381229	427765	363683	127043	98097.3	111825	1.92586	0.00142798	3.48012	1.79914	up
Pyridoxine-5'-O-glucoside	124451	35263.5	35106.2	633.374	27541.5	27875.8	1.1961	0.256494	3.4758	1.79734	up
Apigenin-7-O-(6''-p-Coumaryl)glucoside	147.379	956.704	1199.41	40.3081	42.9549	588.767	1.10667	0.229448	3.42766	1.77722	up
N-trans-ferulic tyramine*	23152.1	33289.6	33940.7	114.913	13509.6	12856.5	1.16624	0.0205811	3.41309	1.77108	up
N-Feruloylmethylagmatine	22354	11363.2	26006.4	4077.15	5887.02	7559.61	1.7448	0.0787865	3.40815	1.76899	up
Feruloylhistamine	24904.4	44688	37839.6	1876.63	17836.7	12083.3	1.40267	0.0295988	3.37872	1.75648	up
Dihydrokaempferol-3-O-glucoside*	45482.4	37442.7	89379.2	4803.54	42858.3	3841.68	1.39916	0.126247	3.34548	1.74221	up
3,4,5-Trihydroxy-6-[[3-(4-methoxyphenyl)oxiran-2-yl]methoxy]oxane-2-carboxylic acid	2.37242e+06	1.93056e+06	2.77131e+06	104230	1.23593e+06	776660	1.41354	0.0183241	3.34194	1.74069	up
Glucovanillin	44116.4	27650.8	44116.9	1662.82	17855.1	15227.6	1.40357	0.0223258	3.33523	1.73779	up
5,7,5'-Trimethoxy-3',4'-methylenedioxyflavonoid	2.77756e+06	2.78175e+06	2.43844e+06	832679	742746	843881	1.94633	0.00209737	3.3058	1.725	up
6-O-p-Coumaroyl-β-D-glucose	223257	140195	145440	43827.9	40011.7	70569.2	1.86641	0.0359568	3.29574	1.7206	up
9-Hydroxyoctadeca-6,10,12,15-Tetraenoic Acid	163631	29844	238986	20691.6	11394.9	99310.8	1.1661	0.238571	3.29125	1.71864	up
Feruloylmalic acid	37731.6	44809.6	50293.7	7901.16	24086.6	10295.4	1.67881	0.0105384	3.14156	1.65148	up
D-Glucoronic acid*	62257.1	138310	58573.9	17226.7	18971.9	46719.5	1.56322	0.140595	3.12526	1.64398	up
p-Coumaroylferuloylcadaverine	6152.23	5030.29	4521.61	126.668	2681.96	2358.68	1.2875	0.0284741	3.03913	1.60366	up
Grevilloside F	1.08898e+06	999742	822508	355560	284269	327671	1.936	0.0103046	3.00902	1.58929	up
Caffeic aldehyde	457079	280840	282068	11085.4	140308	197999	1.30264	0.0501746	2.91932	1.54563	up
Regaloside F	30086.9	11892.6	20193.7	9427.81	7858.85	4021.77	1.64386	0.111995	2.91778	1.54487	up
N-acetyl-tryptophan	21632.1	5693.6	14810.4	6146.92	5696.6	2815.47	1.46387	0.18074	2.87442	1.52327	up
Diferuloylcadaverine	193583	131046	223798	2275.52	104344	86031.5	1.17312	0.0475124	2.84674	1.50931	up
Methyldopa	1751.35	202.51	705.502	252.135	515.632	201.534	1.04216	0.341727	2.74359	1.45606	up
D-Galacturonic acid*	80210.3	89927.5	36785	32098.9	13651.4	30114.1	1.58105	0.102994	2.72754	1.4476	up
Cyclic 3',5'-Adenylic acid	76231.1	37300.6	90532.1	13816.8	15610.2	45799.1	1.49848	0.0973896	2.71268	1.43972	up
2-Dodecenedioic acid	63415.9	12634.1	87598.9	16952.8	10246	33180.6	1.04481	0.255609	2.71035	1.43848	up
6-O-Caffeoyl-D-glucose	3.83613e+06	2.90586e+06	1.52194e+06	1.18415e+06	989647	876389	1.73695	0.120261	2.70932	1.43793	up
Phaseoloidin	323415	191035	268153	1251.85	134136	153568	1.10993	0.0578712	2.70839	1.43744	up
Trigonelline	4.971e+06	1.40385e+06	4.15306e+06	342302	2.51229e+06	1.04707e+06	1.28133	0.16929	2.69831	1.43206	up
Vanillin; 4-Hydroxy-3-Methoxybenzaldehyde*	1.62469e+06	1.42707e+06	1.47836e+06	540257	472639	678201	1.91581	0.000365223	2.67881	1.42159	up
1-Linoleoylglycerol-3-O-glucoside*	861789	657202	805455	11691.8	389397	481906	1.167	0.0624523	2.63246	1.39641	up
L-Valyl-L-Phenylalanine	1.83415e+06	2.0157e+06	2.01318e+06	45072.5	1.27562e+06	941977	1.18656	0.0786589	2.5912	1.37362	up
6-O-Acetylarbutin	922954	382337	718630	264241	295568	226722	1.71371	0.118028	2.57323	1.36358	up
7-Hydroxycoumarin-O-rhamnoside	21313.8	22388.9	24420.1	5261.66	15986.7	5332.44	1.59127	0.0526164	2.56286	1.35775	up
(E)-caffeyl alcohol 4-O-β-D-glucopyranoside	1.31482e+06	439133	466345	290391	299595	282639	1.57881	0.258524	2.54439	1.34732	up
[(1R,2R)-cyclohexane-1,2-diol]Beta-D-Galactopyranoside	151754	102102	122603	60523.5	45669	43104.4	1.87937	0.0231803	2.52155	1.33431	up
Phe-Val	87791.1	109446	215022	44420.9	60536.9	58791.8	1.53627	0.167593	2.51762	1.33206	up
Ferulic acid methyl ester	994724	620818	411178	8619.91	597511	201910	1.15597	0.170238	2.50819	1.32665	up
Dihydrozeatin-O-glucoside riboside	111664	67292.2	137600	3957.86	58096.2	64391.3	1.18197	0.08741	2.5035	1.32395	up
p-Coumaroylputrescine	1.23711e+06	2.40063e+06	1.85325e+06	21007.9	1.17013e+06	1.01626e+06	1.07552	0.0907359	2.48754	1.31472	up
Chrysoeriol-6-C-glucoside-4'-O-glucoside	32887.5	38818.8	85735.8	20543.8	22328.1	20543.8	1.48772	0.201487	2.4827	1.31191	up
2-Linoleoylglycerol-1,3-di-O-glucoside*	3.36812e+06	2.44803e+06	3.85559e+06	86665.9	1.74534e+06	2.07307e+06	1.16675	0.0690016	2.47671	1.30842	up
Ferulic acid	2.12026e+06	1.07018e+06	1.60893e+06	513813	459945	997784	1.66319	0.0693493	2.43432	1.28352	up
4-ketopinoresinol	163233	138014	98309.8	61188.5	61648.8	41547.9	1.82194	0.0413787	2.43061	1.28132	up
1-(β-D-Glucopyranosyl)-3-ethyl-4-methyl-1H-pyrrole-2,5-dione	832237	448862	403049	271715	221001	206707	1.77532	0.134563	2.40791	1.26778	up
Mandelic acid-β-glucoside	566556	215157	437156	151266	174663	180718	1.63815	0.145741	2.40576	1.26649	up
Pyridoxine	45020.8	32466.8	61612.4	4627.19	26751.9	26530.7	1.30237	0.0740182	2.40201	1.26424	up
1-Linoleoylglycerol-2,3-di-O-glucoside*	3.64222e+06	2.56081e+06	3.47331e+06	83004.9	1.72414e+06	2.24036e+06	1.156	0.083091	2.39069	1.25743	up
3,4-dihydroxyphenethoxy-8-O-β-D-[6-O-(4-O-β-D-glucopyranosyl)-feruloyl]glucopyranoside	46110.9	15867.9	73358	6225.41	24455.8	26580	1.08399	0.253697	2.3635	1.24092	up
1,3-O-Dicaffeoylquinic Acid (Cynarin)	92731.8	56606.3	48400.8	41400	14191	28112.8	1.57986	0.0890094	2.36236	1.24023	up
3,4-O-Dicaffeoylquinic Acid Methyl Ester*	40920.5	30433.7	36421.9	2346.31	21067.8	22612.2	1.25662	0.0689508	2.34162	1.2275	up
3,5-O-Dicaffeoylquinic Acid Methyl Ester*	40920.5	30433.7	36421.9	2346.31	21067.8	22612.2	1.25662	0.0689508	2.34162	1.2275	up
3-(Hydroxycinnamoyl)-quinic acid*	2.7912e+06	2.53737e+06	1.51662e+06	1.34657e+06	752883	874963	1.70954	0.0620383	2.30135	1.20248	up
Amurenlaetone A*	3.96013e+06	3.91572e+06	3.23581e+06	102178	3.36115e+06	1.37018e+06	1.16866	0.151511	2.29888	1.20093	up
Sinapinaldehyde	281447	166120	140684	63408.6	106807	89656	1.71683	0.117837	2.26363	1.17864	up
N-Feruloylhomoagmatine	15032.2	17895	17815.9	2314.09	8349.97	12033.5	1.37022	0.0686649	2.23562	1.16067	up
2-Phenylacetamide*	3.90842e+06	1.8448e+06	3.49963e+06	175717	2.00109e+06	1.96248e+06	1.15784	0.122478	2.23537	1.16051	up
Micheliolide	19879.1	21061.1	17972	7323.66	14585.1	4535.11	1.55324	0.05853	2.22782	1.15563	up
2-Propylglutaric acid	28025.6	7188.55	10344.5	7905.42	8632.27	3942.17	1.2498	0.325381	2.22456	1.15352	up
4-Hydroxysphinganine; Phytosphingosine	604794	494285	720991	23860.1	359669	435572	1.13781	0.101003	2.22203	1.15188	up
1-O-Feruloyl-β-D-glucose*	646626	755421	518167	154520	294277	415706	1.59963	0.0263998	2.22118	1.15132	up
Ferulic β-glucoside*	646626	755421	518167	154520	294277	415706	1.59963	0.0263998	2.22118	1.15132	up
4,5,8-Trihydroxy-α-tetralone-5-O-glucoside*	646626	755421	518167	154520	294277	415706	1.59963	0.0263998	2.22118	1.15132	up
N-(malonyl)phenylalanine	20980.6	7304.4	4497.63	7516.15	2742.24	4575.18	1.15877	0.361362	2.21003	1.14407	up
Zearalenone	45550.5	38375.3	41190.1	19528.7	14036.6	23328.5	1.83811	0.00325663	2.19911	1.13692	up
Calycanthine	7581.46	16250.5	9903.67	198.419	7571.57	7743.93	1.02019	0.166163	2.17454	1.12071	up
6,7-Dimethoxy-4-chromanone	1.87481e+06	984396	458765	724928	635644	167064	1.14067	0.284792	2.17197	1.119	up
6'-O-β-D-Glucopyranosyl Swertiamarin	67341.3	41718	49798.1	30949.5	10772.6	31568.6	1.50534	0.0494504	2.1675	1.11603	up
Skimmin (7-Hydroxycoumarin-7-O-glucoside)	1.74048e+06	1.75691e+06	1.69416e+06	40054.8	1.20269e+06	1.15984e+06	1.08964	0.134248	2.16081	1.11157	up
α-Hydrojuglone glucoside	1.02294e+06	722142	941258	20276.6	534614	693928	1.08916	0.128074	2.1511	1.10508	up
Pelargonidin-3-O-glucoside	50393.2	76261.3	75061.7	4679.72	56450.7	32720.6	1.15527	0.122908	2.14932	1.10388	up
4-Pyridoxic acid	16552.5	13687.1	22529.8	1589.1	16831.9	6139.18	1.22428	0.163446	2.14858	1.10338	up
N-benzylformamide*	4.64029e+06	1.94523e+06	3.8719e+06	192821	2.5066e+06	2.18112e+06	1.11291	0.16094	2.14268	1.09941	up
S-Methyl-L-cysteine	3.75382e+06	1.65303e+06	3.25184e+06	150286	2.14216e+06	1.75411e+06	1.11096	0.15535	2.13977	1.09746	up
N-Feruloyltyramine; Moupinamide*	23988.3	21061.6	33003.9	1513.42	15460.5	19583.6	1.13868	0.112854	2.13509	1.0943	up
4-hydroxyphenyl acrylaldehyde	210954	132591	177698	5390.75	108076	130936	1.10305	0.124794	2.13272	1.09269	up
4-Hydroxycinnamic acid p-hydroxyphenethylamine*	1313.7	1250.93	1746.02	120.558	477.711	1430.24	1.23266	0.181538	2.12503	1.08748	up
cis-N-p-Coumaroyltyramine*	1313.7	1250.93	1746.02	120.558	477.711	1430.24	1.23266	0.181538	2.12503	1.08748	up
4-Acetamidobutyric acid	193627	266941	274057	7032.76	103382	235508	1.09842	0.18007	2.12366	1.08656	up
N-Cis-Feruloyltyramine*	54983.8	58993.1	51173	2607.99	38405.1	37016.2	1.13513	0.12655	2.11651	1.08169	up
4-O-β-D-glucopyranosylferulic acid	4.44321e+06	7.01454e+06	6.87304e+06	3.06338e+06	2.35776e+06	3.30967e+06	1.67749	0.049616	2.09955	1.07008	up
Okanin-4'-O-glucoside(Marein)*	39726.6	36098	86279.9	2147.42	64345	10848.9	1.11293	0.328273	2.09596	1.06761	up
Glycyl-tryptophan	5524.29	4523.34	10482.4	1558.85	3545.56	4737.99	1.28418	0.18405	2.08588	1.06065	up
1-α-Linolenoyl-glycerol-3-O-glucoside*	505827	404667	341033	15249.8	356921	229661	1.11222	0.14906	2.07953	1.05626	up
Gnetifolin B*	2982.86	1853.29	3287.92	1093.95	1111.35	1721.39	1.66108	0.0665148	2.06894	1.04889	up
Chrysophanol-9-anthrone	1.24223e+06	2.38838e+06	1.83005e+06	446274	588905	1.61718e+06	1.32002	0.132713	2.0588	1.0418	up
4-Pyridoxic acid-O-glucoside	76141.7	38303.9	54944.1	1998.44	54024.8	26274	1.09858	0.20007	2.05827	1.04143	up
4,6-Dihydroxyquinoline	628409	294929	448840	39953.7	288858	340089	1.16405	0.154535	2.05139	1.0366	up
Forsythide	9340.64	10377.1	14606.1	174.475	12453.1	4152.09	1.05559	0.243615	2.04556	1.03249	up
1-O-Feruloylquinic acid*	1.22247e+07	7.28965e+06	9.3282e+06	337842	8.66524e+06	5.09834e+06	1.095	0.170918	2.04536	1.03236	up
L-Tyrosine*	7.61303e+07	4.01912e+07	5.23468e+07	5.78411e+06	4.15297e+07	3.54925e+07	1.20163	0.134474	2.0369	1.02637	up
L-Tyramine	134217	94144.8	112959	7285.01	84838.9	75491.3	1.14534	0.126346	2.03633	1.02597	up
N-Acetylproline	1.36745e+07	7.44812e+06	9.76138e+06	263023	6.68663e+06	8.2881e+06	1.05767	0.168685	2.02681	1.01921	up
N-(2-Hydroxy-4-methoxyphenyl)acetamide	6.52198e+07	3.21391e+07	6.80519e+07	4.2609e+06	4.08294e+07	3.67922e+07	1.10143	0.163526	2.0201	1.01443	up
vasicinone	34893.8	49260.6	46943.7	8365.13	21716.2	35147.2	1.33166	0.0855917	2.00983	1.00707	up
O-Feruloylgalactaric acid	28026.4	10417.2	24280.5	17356.9	8683.63	5211.22	1.24419	0.189575	2.00706	1.00509	up
Dunalianoside C*	15405.2	14220.4	16492.5	39102.4	26068.3	28439	1.82574	0.0551008	0.492665	-1.02132	down
Aromadendrin-7-O-glucoside*	15405.2	14220.4	16492.5	39102.4	26068.3	28439	1.82574	0.0551008	0.492665	-1.02132	down
Eupatilin (5,7-Dihydroxy-3',4',6-Trimethoxyflavone)*	3433.21	4553.48	3311.03	6058.96	6946.1	9942.85	1.73765	0.0682256	0.49232	-1.02233	down
2,2-Dimethylsuccinic acid	17372.9	104491	69488.8	123013	139407	129562	1.42159	0.113679	0.488165	-1.03456	down
Mucic acid Dimethyl Ester	175304	52614.8	74048.9	226355	207290	194987	1.38259	0.0951522	0.480357	-1.05782	down
6-O-Caffeoylarbutin	30275.3	23957.6	57862.2	128525	81391.1	39819.9	1.33882	0.207851	0.448854	-1.15568	down
L-Glutamic acid-O-glycoside	6999.56	5382.58	7537.41	9146.84	15937.8	19922.9	1.61672	0.111675	0.442582	-1.17598	down
Mearnsetin-3-O-glucoside*	99248.8	236711	277502	477833	476313	441327	1.70543	0.0350158	0.439609	-1.18571	down
Disinapoyl glucoside	8956.35	23593	18895.4	40671	36595.4	40889.1	1.7296	0.0264672	0.435399	-1.19959	down
4-Hydroxy-2-Oxopentanoic Acid*	63739.8	62358.4	67585.8	135658	175210	145836	1.91841	0.0164741	0.424092	-1.23755	down
L-Ascorbic acid (Vitamin C)	42610.1	198852	18578.1	232288	312673	77092.5	1.15772	0.250573	0.418035	-1.2583	down
Hesperetin	2969.37	13148.5	8561.27	19556	19256.5	20745.6	1.60168	0.0554286	0.414371	-1.27101	down
Shikimic Acid-3-Phosphate	204113	193770	289457	331660	730274	708682	1.66275	0.101094	0.388193	-1.36516	down
1-O-(3,4,5-Trimethoxybenzoyl)-B-D-Glucopyranoside	15681.2	11267.1	5625.44	24819.9	34932.9	25276.1	1.57027	0.0169609	0.38309	-1.38424	down
2-(Phenethoxy)-6-mustardoyl-O-glucosyl-deoxy-arabinose	38810.5	66742.7	100095	165602	185836	194021	1.8042	0.0117249	0.377017	-1.4073	down
N-(2-Methylbenzoyl)glycine	7888.17	6746.22	12148.2	6709.23	45589	20529.5	1.08104	0.309043	0.367753	-1.44319	down
Androsin	447582	549068	1.04197e+06	2.10913e+06	1.81492e+06	1.63419e+06	1.8109	0.0084533	0.366774	-1.44704	down
Sinapoylcaffeoyltartaric acid	5038.96	5037.43	4995.75	8621.05	19138.8	15215.1	1.75506	0.0937875	0.350719	-1.51161	down
2'-Deoxycytidine-5'-monophosphate	18653	29689.7	22770.7	146450	23266.7	33192.5	1.07056	0.381903	0.350469	-1.51264	down
8-Epiloganin	12484.2	12484.2	28085.5	28108	88480.5	51007.3	1.59634	0.153788	0.316559	-1.65945	down
Sinapic acid	243903	146447	455779	920603	848223	1.00995e+06	1.74921	0.00830237	0.304497	-1.7155	down
4-O-(6'-O-Glucosylcaffeoyl)-4-hydroxybenzoic acid	34993.8	62212.9	42541.7	192800	140654	146144	1.89098	0.00945975	0.291386	-1.779	down
2,6-Di-Feruloyl glucoside	48151.9	11312.1	35591.1	122471	125611	106770	1.61623	0.00542566	0.267872	-1.90038	down
Dihydroferulic acid glucoside	16753.3	28479.3	44390.7	83751.8	123115	137353	1.83722	0.0186779	0.260367	-1.94138	down
Nuezhengalaside	6499.82	12960.2	18846.5	41226.7	65958.6	47113.2	1.83895	0.0203872	0.248262	-2.01006	down
Eriodictyol-8-C-glucoside*	3342.96	2733.07	5166.14	14369.6	17614.2	14332.1	1.89466	0.0015782	0.242728	-2.04259	down
2-Glucosyloxy-2-phenylacetic acid amide	40488.4	34449.3	31195.1	155605	157529	143797	1.91531	7.73508e-05	0.232274	-2.1061	down
Tricin-5-O-guaiacylglycerol*	4457.81	2328.14	2811.59	21460.6	1858.43	19246.4	1.0332	0.217203	0.225477	-2.14895	down
Tricin-4'-O-(guaiacylglycerol)ether*	5445.38	1148.02	8997.59	30926.7	6018.48	43540.7	1.32225	0.184532	0.193711	-2.36802	down
N1,N5-Bis(p-coumaroyl)spermine	44.3212	28.0053	38.758	144.403	424.125	144.403	1.76709	0.164014	0.155814	-2.68211	down
Gallocatechin 3-O-gallate	1448.91	1578.3	1448.91	6303.75	7231.55	16632.1	1.84083	0.121839	0.148376	-2.75267	down
Catechin gallate*	749.723	198.274	3730.27	12692.9	4082.96	16325.7	1.55584	0.11059	0.14133	-2.82286	down
Fraxetin (7,8-Dihydroxy-6-methoxycoumarin)	129.262	81.6768	113.037	2523.11	67.2786	5533.19	1.2092	0.241719	0.0398809	-4.64816	down
Hercynine	451.717	285.426	395.016	4427.41	17630	8817.21	1.87132	0.125145	0.0366696	-4.76927	down
5,7-Dihydroxy-4-methylcoumarin	518.255	327.908	457.232	4115.51	41860.9	50724.5	1.78177	0.156015	0.0134786	-6.21318	down
Syringaresinol	338.394	213.821	295.919	30380	20804.4	13481.7	1.92508	0.0490312	0.0131156	-6.25257	down
