# Supplementary material for: Integrated Transcriptomic and Metabolic Analyses Reveal Key Defense Pathways Against Fusarium Infection in Maize Kernels
Source: Plants (Basel). 2026 Apr 9;15(8):1148. doi: 10.3390/plants15081148 (PMC13118878; doi:10.3390/plants15081148)
Supplement: Supplementary file 1 [file plants-15-01148-s001.zip › Table S12.xlsx]

## Sheet: Sheet1
Table S12. Differentially accumulated metabolites in 92C at 15 dpi upon F. verticillioides inoculation
Metabolite name	Fv_15dpi_1	Fv_15dpi_2	Fv_15dpi_3	Control_15dpi_1	Control_15dpi_2	Control_15dpi_3	VIP	P-value	Fold_Change	Log2FC	Type
Corypalline	54244	11766.5	32779.6	2.26877	2.32627	4.4789	1.80951	0.115212	10887.2	13.4103	up
2-Hydroxy-7-methoxy-1,4-benzoxazin-3(2H)-one (HMBOA)	700.697	753.774	482.246	1.10441	1.1324	2.15799	1.82022	0.0162348	440.684	8.7836	up
N-Feruloylserotonin	57572.3	48969.9	27474.2	30.5596	10.5761	435.177	1.76412	0.038104	281.363	8.13629	up
N-Hydroxytryptamine*	37191.2	25361.3	37692	47.2637	62.0988	289.275	1.79637	0.0143161	251.468	7.97423	up
Serotonin; 5-Hydroxytryptamine*	37191.2	25361.3	37692	47.2637	62.0988	289.275	1.79637	0.0143161	251.468	7.97423	up
cis-Moschamine	59733.7	38244.6	25164.8	37.8448	29.0378	504.364	1.76637	0.0557574	215.569	7.75201	up
3',5,5',7-Tetrahydroxyflavanone-7-O-glucoside*	72825.8	12977.7	26564.8	136.419	139.877	303.557	1.77691	0.175954	193.788	7.59833	up
Dihydrokaempferol-3-O-glucoside*	81425.8	10563.2	21120.7	147.104	150.832	287.599	1.75933	0.231364	193.173	7.59375	up
N-Feruloyloctopamine glucoside	20577.7	13768.7	17035.1	91.7206	94.0452	179.805	1.81669	0.0130911	140.551	7.13495	up
Stachydrine	30263.4	40018.7	78034.8	98.426	508.193	653.562	1.74489	0.0781389	117.695	6.87891	up
Methyldopa	8557.85	9350.52	13939.9	116.618	29.2645	141.407	1.81672	0.0244575	110.857	6.79256	up
2-Hydroxy-7-methoxy-1,4-benzoxazin-3(2H)-one glucoside (HMBOA glucoside)	182658	56435.4	114604	40.7646	819.536	6961.99	1.5495	0.0866705	45.2167	5.49878	up
N-Feruloyltryptamine	9084.94	14475.8	4415.57	52.6079	52.4998	1158.25	1.64368	0.0897978	22.1443	4.46887	up
1,3-O-Diferuloylglycerol*	3.48995e+06	1.96418e+06	3.00646e+06	1867.85	8318.97	387408	1.55416	0.0204385	21.2794	4.41139	up
1-O-p-Cumaroylglycerol	1.16479e+06	1.27651e+06	825802	113164	13213.2	29606	1.75398	0.0131994	20.9452	4.38855	up
7R,8S-erythro-3',4,9,9'-tetrahydroxy-3-methoxy-8-O-4'-neolignan-7-O-glucopyr-anoside,	4611.28	5966.8	4352.82	182.727	187.358	357.044	1.81231	0.0102378	20.534	4.35994	up
1,2-O-Diferuloylglycerol*	4.54116e+06	2.57795e+06	3.67984e+06	2850.9	21318.2	545918	1.53036	0.0191173	18.9427	4.24357	up
Maesopsin*	5033.31	13846.4	18153.6	1204.29	32.5933	758.471	1.60915	0.0929895	18.5598	4.21411	up
(12br)-3,10-dimethoxy-7,8,12b,13-tetrahydro-5h-6-azatetraphene-4,11-diol	5040.93	2524.8	5860.1	193.018	197.93	389.407	1.77553	0.0517261	17.2048	4.10474	up
Isoalantolactone	133386	82191.2	86532.4	1421.61	399.925	16493.5	1.64154	0.0207228	16.4951	4.04397	up
Onitin	94180.5	25761.4	44393.3	119.101	257.292	10199.4	1.53755	0.125274	15.5388	3.9578	up
Ambrosic acid	211364	548566	230242	25973.1	17394.1	22378.7	1.79055	0.106229	15.0606	3.91271	up
2-Propylglutaric acid	34854.2	120090	42045.8	5911.78	3230.95	5060.69	1.75973	0.155127	13.8692	3.79381	up
Drimiopsin C*	5273.15	21176.8	17057.5	2496.52	216.98	437.685	1.65233	0.102717	13.8067	3.78729	up
N1,N10-Bis(p-coumaroyl)spermidine	44498.5	4534.53	26991.2	259.604	20.3546	5702.36	1.44626	0.178172	12.7082	3.66768	up
1,10-Epoxycostunolide	800522	383964	427337	1593	9142.12	125379	1.5022	0.0549661	11.8417	3.5658	up
3-O-p-Coumaroylshikimic acid	63170.5	49095.5	44631.7	8998.9	1717.96	3090.87	1.75117	0.00667123	11.363	3.50628	up
Acacetin	32101.6	414908	81130.5	35847.7	1789.49	9050.88	1.44652	0.313421	11.3121	3.4998	up
Kaurenoic Acid*	99622.9	57198.9	142188	7583.55	8089.63	12535.4	1.76268	0.0660034	10.6	3.40599	up
Taxifolin(Dihydroquercetin)	30868.5	32874.2	7617.8	2538.65	1047.82	3489.36	1.65465	0.117139	10.0851	3.33415	up
Erythro-Guaiacylglycerol-β-Sinapyl Ether	12268.5	18400.1	7887.26	134.251	1755.64	1942.39	1.47704	0.0583682	10.0608	3.33067	up
β-Cannabispiranol	59992	104859	54598.1	13926.6	461.56	7528.5	1.58076	0.0469795	10.0129	3.32379	up
Deacetylinulicin(Britannilactone)	73571.3	147445	74379.4	18982.1	4515.64	6774.7	1.73891	0.0645371	9.7579	3.28657	up
Stilbostemin B; 3,5-Dihydroxy-4-Methylbibenzyl	232320	118179	176186	1271.29	3533.36	50471.3	1.52961	0.0250075	9.52831	3.25222	up
Isorhamnetin-3-O-Glucoside*	22215	99374.9	23003.7	3510.77	3427.13	8538.84	1.62815	0.234231	9.34264	3.22383	up
Isorhamnetin-7-O-glucoside (Brassicin)*	22215	99374.9	23003.7	3510.77	3427.13	8538.84	1.62815	0.234231	9.34264	3.22383	up
Noricariside	6886.22	9764.37	13443	1803.24	147.783	1312.35	1.6423	0.0352422	9.22163	3.20502	up
Shizukanolide 8-O-β-D-glucopyranoside	114015	7394.42	43444.8	364.381	1403.15	16977.9	1.28876	0.258259	8.79437	3.13658	up
Costunolide	31388.5	13208.5	19811.1	1156.16	752.725	5735.57	1.64443	0.0602766	8.42546	3.07476	up
Glycyl-tryptophan	5199.31	763.659	262.286	196.44	201.419	383.839	1.11341	0.366892	7.96375	2.99345	up
Pinostrobin 5-O-Glucoside	79871.4	14375.4	39167.6	745.546	1700.68	14415	1.44446	0.173484	7.91251	2.98414	up
3-P-Coumaroyl-1-Feruloylglycerol	60819.8	26890.2	48295.9	61.4563	1180.05	16261	1.35601	0.0380586	7.77066	2.95804	up
p-Coumaroylferuloylputrescine	212202	362736	292968	39625	42200.3	31521.1	1.78976	0.0280643	7.65711	2.9368	up
6-Methoxykaempferol-3-O-glucoside*	21005.2	116912	31553.2	9878.91	4939.45	7409.18	1.59924	0.24721	7.62434	2.93061	up
6-O-Feruloyl-β-D-glucose	131666	134028	377406	32309.9	21417.1	31573.3	1.71999	0.149872	7.53925	2.91442	up
Medicarpin-3-O-Glucoside; Medicocarpin	77813.1	19636.2	53033.4	4279.06	975.488	15165.9	1.52837	0.115981	7.36921	2.88151	up
1-O-Feruloyl-3-O-p-Coumaroylglycerol	6803.86	14567.5	7524.33	829.066	1675.72	1435.09	1.71633	0.0768877	7.33417	2.87463	up
6'-O-α-D-galactosylbarlerin*	14468.8	7785.44	10722.5	213.717	219.133	4187.39	1.5409	0.0200031	7.13745	2.83541	up
6'-O-β-D-glucosylbarlerin*	14468.8	7785.44	10722.5	213.717	219.133	4187.39	1.5409	0.0200031	7.13745	2.83541	up
Abrusin	10000.3	7972.49	3026.47	76.987	168.904	2697.87	1.46733	0.0848266	7.13349	2.83461	up
Tryptamine	23935.2	26090	28744	1074.66	58.5568	10300.4	1.47283	0.0107548	6.88927	2.78435	up
N-(malonyl)phenylalanine	13445.9	12447.5	13849.3	1789.11	196.692	3842.27	1.57784	0.00380047	6.81917	2.7696	up
Okanin-4'-O-glucoside(Marein)*	69787.3	10905.8	32714	167.274	171.502	17531.7	1.39094	0.197626	6.34607	2.66586	up
α-Ketoglutaric acid	903562	639686	517079	122400	120372	93595.1	1.77087	0.0364264	6.12523	2.61476	up
Pterosin L 3-Glucoside	225594	35389.8	107912	1183.61	4184.75	56874.2	1.33083	0.199274	5.92673	2.56724	up
(2S)-2-amino-4-methyl-4-pentenoic acid*	4.67972e+07	1.04333e+07	1.72645e+07	272959	3.39597e+06	9.0293e+06	1.25582	0.201648	5.86657	2.55252	up
N-Methyl-L-proline*	4.67972e+07	1.04333e+07	1.72645e+07	272959	3.39597e+06	9.0293e+06	1.25582	0.201648	5.86657	2.55252	up
Eriodictyol-7-O-glucoside*	125602	32228.5	34707.4	126.625	3306.88	30067.6	1.22361	0.220874	5.74721	2.52286	up
Trans-Zeatin-1-O-Glucoside	74615.1	4726.96	23616	6299.46	731.493	10968.5	1.15769	0.306927	5.72007	2.51603	up
4-Guanidinobutanal	4.38655e+07	1.01979e+07	1.53079e+07	82516.8	3.10667e+06	8.98323e+06	1.16556	0.205369	5.69907	2.51073	up
1-Feruloyl-3-p-coumaroyl-2',6'-diacetylsucrose	85731.6	82286.6	125729	32142.7	6255.36	13378.5	1.68897	0.0135205	5.67335	2.5042	up
Podophyllotoxin	24449.8	9565.48	20095.8	193.14	1052.11	8311.87	1.38348	0.0572096	5.66186	2.50128	up
[(1R,2R)-cyclohexane-1,2-diol]Beta-D-Galactopyranoside	210280	405694	445755	62370.5	55927	75420.3	1.76624	0.0569413	5.4808	2.45439	up
6-O-Caffeoyl-D-glucose	4.25651e+06	5.53942e+06	5.89234e+06	676531	864754	1.32535e+06	1.77364	0.0067871	5.47271	2.45225	up
N-p-Coumaroyl-N'-feruloylputrescine	305768	148042	261072	2625.2	6014.86	124537	1.43312	0.0359732	5.36792	2.42436	up
Chrysoeriol-6-C-glucoside-4'-O-glucoside	48374.3	97342.7	40293.3	19696.2	6251.6	9823.23	1.68323	0.100233	5.20003	2.37852	up
1-O-p-Coumaroylquinic acid*	158269	409269	226055	67027	44517.3	42905	1.72194	0.103185	5.13821	2.36127	up
4-Hydroxysphinganine; Phytosphingosine	701213	118680	322196	16986.5	23629.3	191879	1.34605	0.211025	4.91232	2.29641	up
Furanofructosyl-α-D-(6-mustard acyl)glucoside*	24803.8	38024	27299.1	7703.49	3901.54	6826.35	1.79154	0.0210186	4.88986	2.28979	up
N-trans-ferulicacidacylp-hydroxyphenylethylamine*	34466.9	10142	24867.7	472.953	2007.71	11990.6	1.34184	0.104873	4.80101	2.26334	up
Reynosin	347996	464982	257715	90862.8	49395.8	85348.8	1.77502	0.0373536	4.74583	2.24666	up
3,5-Dihydroxy-7,4'-dimethoxyflavone	18209	83079.6	15787.4	11953.7	4288.66	9010.34	1.41196	0.298841	4.63618	2.21294	up
L-Pipecolic Acid	2.81618e+07	1.14557e+07	2.86847e+07	260299	4.10727e+06	1.04046e+07	1.2281	0.0677032	4.62369	2.20904	up
1-O-Linoleoyl-(6-O-Hydroxyethyl-D-Glucose)	346268	172946	99610.7	27862.3	29944.9	77309.8	1.54538	0.1528	4.57992	2.19532	up
4-O-p-Coumaroylquinic acid	20540.7	54791.6	25426.4	11306.9	6668.81	4128.74	1.61152	0.128969	4.5583	2.1885	up
N-Cis-Feruloyltyramine*	80939.5	31176.7	46083.4	692.078	692.078	33432.2	1.40777	0.0941589	4.54382	2.18391	up
pilloin	205539	834927	175075	139233	29313.8	104459	1.40861	0.280301	4.45245	2.1546	up
4-O-β-D-glucopyranosylferulic acid	4.43331e+06	4.35862e+06	3.21385e+06	916050	856183	935666	1.80723	0.0155555	4.43362	2.14848	up
DIMBOA glucoside	14758.5	21297	30044.8	532.973	248.431	14173.7	1.43917	0.055796	4.4199	2.14401	up
3-(Hydroxycinnamoyl)-quinic acid*	213575	412326	259171	100956	47368.6	54466.9	1.73092	0.0542978	4.36445	2.1258	up
1-O-p-Coumaroylsedoheptulose	20994.2	9462.83	13369.8	2003.87	2003.87	6085.11	1.61323	0.0642896	4.34236	2.11848	up
PS(18:2)	345111	202220	223606	15479.4	192.74	165752	1.31611	0.0482022	4.24936	2.08725	up
PI(18:2/0:0)	191198	26489.2	67303	74.4392	76.3258	67290.3	1.32358	0.280734	4.22577	2.07921	up
N-Acetyl-L-glutamic acid	276650	199516	161447	68014.9	37100.2	46974.1	1.75762	0.0338259	4.19236	2.06776	up
O-Feruloyl 3-hydroxycoumarin	139930	11612.8	82683.5	606.787	7871.83	47408.9	1.03267	0.245976	4.19104	2.06731	up
Ferulic acid methyl ester	317521	54687.3	214986	2631.49	11510.8	126184	1.23243	0.182212	4.18451	2.06506	up
6-O-p-Coumaroyl-β-D-glucose	316777	626119	369132	238302	25466.8	50402	1.53498	0.0528683	4.17616	2.06218	up
Grevilloside F	1.2413e+06	974536	1.11415e+06	185929	270506	347060	1.74835	0.00176272	4.14437	2.05115	up
3-O-p-Coumaroylquinic acid*	373468	495120	750583	161797	103405	131986	1.75347	0.0639475	4.07659	2.02736	up
Coumaroyl Quinic Acid*	373468	495120	750583	161797	103405	131986	1.75347	0.0639475	4.07659	2.02736	up
1,2-dimethylquinolin-4(1H)-one	11095.3	13174.4	2682.7	2208.06	759.024	3701.91	1.37223	0.162617	4.04144	2.01487	up
5,4'-Dihydroxy-3,7-dimethoxyflavone(Kumatakenin)*	75290.1	274881	60293.4	48813	12840.4	41475.1	1.40024	0.275363	3.98012	1.99281	up
1-O-Feruloyl-β-D-glucose*	551002	496675	181921	67037.8	98849	143159	1.53592	0.111673	3.97869	1.99229	up
Ferulic β-glucoside*	551002	496675	181921	67037.8	98849	143159	1.53592	0.111673	3.97869	1.99229	up
4,5,8-Trihydroxy-α-tetralone-5-O-glucoside*	551002	496675	181921	67037.8	98849	143159	1.53592	0.111673	3.97869	1.99229	up
Velutin (5,4'-dihydroxy-7,3'-dimethoxyflavone)*	29873.8	121099	26716.6	24095.9	3393.59	17325.1	1.34123	0.287038	3.96499	1.98732	up
2-Hydroxy-4,7-dimethoxy-1,4-benzoxazin-3(4H)-one (HDMBOA)	29878.6	15954.2	27348.5	116.405	3999.97	14420.5	1.1514	0.0394834	3.94787	1.98108	up
4-ketopinoresinol	169756	167821	74855.2	42467.6	20576.9	43884.1	1.65323	0.0756324	3.85708	1.94751	up
Hercynine	45555.5	32912.2	40472.5	4623.62	5879.63	20957.4	1.57778	0.0134238	3.7806	1.91861	up
N-Feruloyltyramine; Moupinamide*	28252.2	13637.4	36567.1	1513.42	268.642	19094	1.36867	0.101842	3.7582	1.91004	up
5-O-p-Coumaroylquinic acid	353197	400016	524195	136395	116037	90532.2	1.76475	0.0202636	3.7246	1.89709	up
Naringenin (5,7,4'-Trihydroxyflavanone)*	6185.1	9499.01	9417.94	2289.21	2012.44	2450.22	1.79535	0.0289772	3.71779	1.89445	up
3,5,7-Trihydroxyflavanone (Pinobanksin)*	6185.1	9499.01	9417.94	2289.21	2012.44	2450.22	1.79535	0.0289772	3.71779	1.89445	up
isoemodin	17096.6	2396.92	9038.69	1391.05	509.502	5780.94	1.22011	0.238578	3.71441	1.89313	up
N-trans-ferulic tyramine*	26045.8	12092.2	20975.1	104.714	1369.38	14561.9	1.22934	0.0813267	3.68627	1.88216	up
Siegesbeckic acid	40945	69896.5	73707.2	23751.2	11331.1	16149.2	1.72372	0.0383404	3.60226	1.8489	up
DL-3-Phenyllactic acid*	46684	15271.2	52385.6	11679.1	6167.78	14021.6	1.47818	0.135097	3.5879	1.84314	up
Feruloylmalic acid	37561.8	103003	44831.5	21028.8	13725.3	17203.6	1.63337	0.163501	3.56822	1.8352	up
2-(Formylamino)benzoic acid	521158	594092	344936	151697	108742	152503	1.76774	0.0378121	3.53605	1.82214	up
Aromoline	81617.9	11161	13776.1	463.111	942.213	28799.9	1.17167	0.390911	3.5277	1.81873	up
2-Hydroxycinnamic acid*	1.79973e+06	1.83616e+06	1.60109e+06	620363	392869	488644	1.81008	0.00023886	3.48695	1.80197	up
Caffeic aldehyde	520140	77351.2	277808	62328.4	16072.6	173866	1.19503	0.241313	3.46974	1.79483	up
Chlorogenic acid (3-O-Caffeoylquinic acid)*	395199	747001	521490	154072	144259	184992	1.75703	0.0601723	3.44219	1.78333	up
O-p-Coumaroylgalactaric acid	63963.2	346963	331133	59290	91356.5	64959.6	1.20796	0.19487	3.44174	1.78314	up
Zearalenone	62021.8	139188	78233.9	24655.3	35143.3	21440.3	1.62587	0.10239	3.43978	1.78232	up
Neochlorogenic acid (5-O-Caffeoylquinic acid)*	316071	613122	413829	147399	139087	112373	1.72364	0.0672042	3.36716	1.75153	up
Micheliolide	25136.6	17491.4	16069.4	3711.9	4489.27	9393.12	1.64569	0.0206479	3.33616	1.73819	up
3-Hydroxycinnamic Acid*	2.41095e+06	4.16065e+06	3.78308e+06	1.06413e+06	884455	1.17139e+06	1.76933	0.042369	3.31883	1.73068	up
α-Hydroxycinnamic Acid*	2.41095e+06	4.16065e+06	3.78308e+06	1.06413e+06	884455	1.17139e+06	1.76933	0.042369	3.31883	1.73068	up
β-Oxoacteoside	33237.1	57922.6	55077.9	21842.8	9497.1	13297.1	1.69605	0.0323883	3.27616	1.712	up
6,7-Dimethoxy-4-chromanone	792862	951076	1.08752e+06	372271	230591	262515	1.78554	0.00662186	3.27193	1.71014	up
5,7,5'-Trimethoxy-3',4'-methylenedioxyflavonoid	334609	2.03126e+06	1.80683e+06	321496	475678	485475	1.13904	0.210949	3.25319	1.70186	up
3,4,5-Trihydroxy-6-[[3-(4-methoxyphenyl)oxiran-2-yl]methoxy]oxane-2-carboxylic acid	1.06419e+06	280370	506649	5564.57	68492.9	510640	1.12764	0.217808	3.1661	1.66271	up
3,4-O-Dicaffeoylquinic Acid Methyl Ester*	25425.8	17481.5	22978.7	176.871	2313.01	18474	1.19708	0.10734	3.14284	1.65207	up
3,5-O-Dicaffeoylquinic Acid Methyl Ester*	25425.8	17481.5	22978.7	176.871	2313.01	18474	1.19708	0.10734	3.14284	1.65207	up
4-hydroxyphenyl acrylaldehyde	129915	37073.4	100449	2683.88	14459.9	68842.7	1.1664	0.157032	3.11022	1.63702	up
2-Amino-3-methoxybenzoic acid	19526.2	2890.11	11692.4	3248.1	1077.22	6779.39	1.11677	0.24709	3.07156	1.61897	up
N,N'-Diferuloylputrescine	6.51568e+06	2.68737e+06	6.14419e+06	15869.1	393640	4.59887e+06	1.13838	0.147719	3.06431	1.61556	up
tripterifordin	129048	228499	243163	95805.2	40418.3	60820	1.65703	0.0468634	3.04861	1.60815	up
Rhamnosyl Phellamurin	25006.6	37791.9	24122.1	8280.68	4146.55	16561.4	1.5863	0.0295759	2.99844	1.58421	up
Emodin	9826.2	1420.3	6792.4	794.713	954.875	4273.52	1.06197	0.241221	2.99495	1.58253	up
Pipecolic acid	5.2801e+06	2.63466e+06	5.16624e+06	108207	1.40346e+06	2.90709e+06	1.1116	0.0714282	2.96034	1.56576	up
2-Hydroxyethylphosphonic acid	194488	113949	97452.6	47098.6	24861.3	65205.4	1.59924	0.0811168	2.95913	1.56517	up
Methyl salicylate-2-O-glucoside	2.04797e+06	2.01709e+06	3.12634e+06	1.08876e+06	589088	758377	1.72375	0.0349583	2.95186	1.56162	up
3,4-methylenedioxy cinnamyl alcohol	153476	141325	179613	76581.1	48038	40390.7	1.72012	0.00283517	2.87506	1.52359	up
Noreugenin-7-O-glucoside*	115533	40794.3	80806.1	3705.09	3575.96	77090.2	1.29059	0.19491	2.8106	1.49088	up
4-O-acetyl-3-O-caffeoyl-2-C-methyl-D-erythronate*	73775.1	22671.7	39904.6	3727.85	3186.28	41635.6	1.27627	0.213027	2.80849	1.4898	up
Isoscopoletin-β-D-glucoside*	152840	35481.4	69985.4	1740.75	5213.93	85226.9	1.18548	0.282402	2.80215	1.48654	up
2-Hydroxy-3-phenylpropanoic acid	21697.3	12936.2	46692.5	14768.8	3958.18	10719	1.32532	0.223837	2.76187	1.46565	up
3-O-Feruloylquinic acid*	1.14442e+06	680927	873813	10509.2	99171.9	874821	1.17719	0.161215	2.74164	1.45504	up
Cirsiliol-8-C-(2''-glucosyl)glucoside	3022.14	651.362	3296.04	651.499	100.031	1794.95	1.11542	0.221333	2.73693	1.45256	up
4-(Aminomethyl)-5-(hydroxymethyl)-2-methylpyridin-3-ol	54228.6	27321.3	30039.4	1900.73	5164.42	33707	1.25769	0.151035	2.7369	1.45254	up
L-Cyclopentylglycine	185329	95867.8	151391	4696.71	44687.1	108835	1.12202	0.0856718	2.73412	1.45107	up
p-Coumaroylferuloylcadaverine	37871.2	7261.7	2515.64	115.426	489.621	16877.7	1.0131	0.477318	2.72547	1.4465	up
Choline Alfoscerate	3.87243e+06	2.12004e+06	3.99483e+06	74276.3	1.11361e+06	2.52136e+06	1.06775	0.0898492	2.69254	1.42897	up
7-hydroxy-2H-1-benzopyran-2-one	1.8346e+06	651113	1.58737e+06	56830.4	122403	1.3348e+06	1.2281	0.197282	2.69021	1.42772	up
Vanillin; 4-Hydroxy-3-Methoxybenzaldehyde*	1.91285e+06	1.73107e+06	1.28721e+06	558773	552908	738932	1.75175	0.022424	2.66459	1.41391	up
Esculetin-7-O-quinic acid	55674.7	104092	69566.3	28116.2	20061.7	38289.8	1.67157	0.0665298	2.65224	1.40721	up
7,2',4'-Trihydroxy-8,3'-dimethoxyisoflavanglucoside	16510.8	8389.09	22158.8	3911.45	7539.09	6415.42	1.39868	0.127105	2.63399	1.39725	up
Sinapoylglucuronic acid	33187.4	30171.2	12027	8053.28	9021.77	11624.5	1.4451	0.139397	2.62672	1.39326	up
N-Feruloylhomoagmatine	10959.8	2330.06	10727.4	585.444	143.331	8518.62	1.18768	0.278879	2.5972	1.37696	up
Narciclasine 4-Glucopyranoside	20795.6	11492.2	21762.3	176.075	180.537	20812.4	1.30088	0.249937	2.55326	1.35234	up
Dihydroxyacetone phosphate	500519	853731	1.00469e+06	476027	205045	244708	1.56508	0.0648312	2.54806	1.3494	up
Synephrine; 4-[1-Hydroxy-2-(methylamino)ethyl]phenol	115157	23441.7	39652.2	19980.2	10246.4	39821	1.09762	0.329734	2.54471	1.3475	up
Indole-5-carboxylic acid*	29405	77249.2	52219.2	20768.3	16288	26556.3	1.53492	0.142891	2.49752	1.32049	up
1-O-Feruloylquinic acid*	929307	591794	1.1242e+06	2882.72	87430	975682	1.0889	0.229159	2.48153	1.31123	up
Orotic acid (Vitamin B13)	134058	74125.1	104748	58488.8	34250	33858.5	1.61331	0.0512823	2.47186	1.3056	up
2-hydroxymethyl-D-ribono-γ-lactone	45240.8	50533.7	78817.7	31010.4	18232.2	22263	1.66472	0.0672578	2.44166	1.28786	up
6'-O-β-D-Glucopyranosyl Swertiamarin	18943.7	26913.3	18943.7	10890.8	5388.31	10396.8	1.67703	0.0214411	2.42918	1.28047	up
p-Coumaric acid	128200	26631.3	94745.7	5460.03	11260.2	86269.5	1.0733	0.286243	2.42332	1.27698	up
Regaloside G	9637.95	23079.5	6745.93	5575.98	6744.55	3981.92	1.24889	0.263175	2.4207	1.27543	up
D-Glucoronic acid*	101678	209925	191703	48589.4	41402.5	119259	1.46162	0.0838049	2.40527	1.2662	up
2,6-Dimethoxybenzaldehyde*	43685.1	27155.9	74635.6	23492.1	9613.83	27881.6	1.37087	0.169938	2.38535	1.2542	up
Hydroxy ricinoleic acid	16905.3	8001.43	5106.43	2689.52	5464.94	4570.32	1.18741	0.242702	2.35864	1.23796	up
Tricin-4'-O-[β-guaiacyl-(9''-O-p-coumaroyl)glycerol]ether	12862.8	7765.58	12739.8	8301.75	1571.9	4561.47	1.38599	0.0714348	2.3116	1.20889	up
Dihydrosphingosine	9720.15	1902.4	5300.94	2185.49	245.032	4896.07	1.04275	0.305206	2.30987	1.20781	up
Syringoylcaffeoylquinic acid-D-glucose	32666	108488	40274.7	24415.9	20776.5	33730.1	1.27611	0.290929	2.29882	1.20089	up
1'-O-(3,4-Dihydroxyphenethyl)-O-caffeoyl-glucoside	12854.9	13793.3	11349.2	8269.52	3687.82	4596.05	1.65294	0.0203508	2.29545	1.19878	up
Agmatine	202267	80123.2	141703	8683.2	38516.1	137698	1.09302	0.204664	2.29367	1.19766	up
2-Oxo-3,4-dihydro-1H-quinoline-3-carboxylic acid	453683	241594	343185	5122.52	33784.7	414259	1.15073	0.277302	2.29157	1.19634	up
1,5-Anhydro-D-glucitol	186195	177252	172878	114141	60016.9	61661.9	1.67855	0.0255368	2.2743	1.18542	up
Phenylethanolamine	24608.1	4650.98	8314.76	1559.17	1845.3	13285.4	1.0049	0.400557	2.2513	1.17076	up
Eicosadienoic acid*	1.06204e+06	773340	520376	245067	179409	626971	1.39199	0.107686	2.24049	1.16381	up
13-methylmyristic acid	195282	216580	193063	93472.1	64616.7	111969	1.75416	0.00518203	2.23998	1.16349	up
Ferulic acid-4-O-glucoside	13867.6	21905.5	6919.97	3169.76	7513.46	8495.07	1.15323	0.204385	2.22611	1.15453	up
9,12-Octadecadienoic acid,ethyl ester*	577549	441745	333339	142481	114980	350710	1.4537	0.0730593	2.2241	1.15322	up
Cryptochlorogenic acid (4-O-Caffeoylquinic acid)*	802051	2.39413e+06	1.24088e+06	663156	492662	855649	1.36808	0.227115	2.20589	1.14136	up
Dehydroabietic acid	325543	321896	327515	43691.4	57164.8	341199	1.30495	0.208511	2.2055	1.14111	up
Riboflavin (Vitamin B2)	22684.7	8439.36	10149.5	2687.34	2687.39	13545.6	1.18284	0.268888	2.18145	1.12528	up
Cichoriin*	36004.4	41577.1	41529.6	18380.4	19039.5	17308.4	1.79794	0.00472661	2.17641	1.12195	up
Esculetin-7-O-glucoside*	36004.4	41577.1	41529.6	18380.4	19039.5	17308.4	1.79794	0.00472661	2.17641	1.12195	up
Glucovanillin	12342.1	4168.46	13710	121.004	1600.07	12168.5	1.00767	0.325433	2.17577	1.12153	up
O-Feruloylgalactaric acid	6960.87	27377.1	25654.9	5211.22	6944.82	15752.8	1.03648	0.2413	2.1496	1.10407	up
Regaloside F	27369.7	10208.6	15708.3	4046.82	6097.18	14699.4	1.19672	0.20227	2.1449	1.10091	up
Methyl 4-hydroxybenzoate*	157160	275146	222605	105393	88752.7	112912	1.68684	0.0710928	2.13286	1.09279	up
(S)-2-Hydroxy-3-(4-Hydroxyphenyl)Propanoic Acid*	54458	46094.2	64960.1	41194.8	15130.7	21611.6	1.53575	0.0438414	2.12366	1.08656	up
Nicotianamine	219938	314151	258741	24229.1	243513	106970	1.04929	0.148543	2.11584	1.08123	up
1-O-Caffeoylglycerol	22825.4	14976.1	15860.5	12352.7	4713.04	8317.13	1.52303	0.047702	2.1141	1.08004	up
6'-O-Feruloyl-D-sucrose*	216256	436385	230692	107323	149506	161222	1.4781	0.155089	2.11298	1.07928	up
Sibiricose A5*	216256	436385	230692	107323	149506	161222	1.4781	0.155089	2.11298	1.07928	up
Isoascorbic acid 2-O-glucoside	28850.7	66250.8	65958.6	26602.3	34309.2	15335.3	1.25331	0.13682	2.11235	1.07885	up
2-(p-Hydroxyphenethoxy)-6-feruloyl-O-glucosyl-xylose	50357.2	53870.3	21082.3	22252.3	24595.6	12886.2	1.21965	0.160363	2.09779	1.06887	up
N-acetyl-tryptophan	6858.63	11001.7	15679.3	2353.77	6830.8	6833.87	1.19145	0.135849	2.09381	1.06613	up
3-(4-Hydroxyphenyl)-propionic acid*	26910.8	37363.7	64745.4	34557.8	8226.45	18977.8	1.2924	0.184947	2.08898	1.0628	up
N-acetyl-beta-alanine	96666.9	109355	109356	28827.5	63856	60631.7	1.46242	0.0281725	2.05706	1.04058	up
D-Ribose	26134.4	25666	44985	9627.45	18457.7	19250.1	1.38193	0.105354	2.04468	1.03187	up
3-Oxopentanedioic acid	91201.2	68968.4	73944.5	30513.2	45005.6	40007.8	1.64076	0.0118247	2.02649	1.01899	up
Syringaldehyde; 4-Hydroxy-3,5-Dimethoxybenzaldehyde	53006.9	81202.6	53329.3	33941.1	29083.8	30231.8	1.69896	0.0748252	2.01099	1.00791	up
Glucosyl 2,3-Dihydroxy-2-Methylbutanoic Acid	73426.4	81660.9	38250.9	42774.1	25233.4	28230.2	1.43246	0.121585	2.00896	1.00645	up
Indole-3-carboxylic acid*	67414	156349	138220	54934.6	95171.5	30099.8	1.13183	0.149552	2.00872	1.00627	up
1-O-(3,4,5-Trimethoxybenzoyl)-B-D-Glucopyranoside	6286.89	11020.9	11020.9	14505.4	22581.6	19762.5	1.5557	0.0354343	0.498308	-1.00489	down
Cinnzeylanine	1.35986e+06	1.43915e+06	1.11212e+06	2.33377e+06	3.06853e+06	2.47851e+06	1.76893	0.0156992	0.496285	-1.01076	down
2,2-Dimethylsuccinic acid	21435.5	46324.8	16658.8	44857.5	74522.1	51378.3	1.39906	0.0889944	0.494379	-1.01631	down
Isotachioside*	12348.5	8955.7	6751.05	17816.4	23398.2	15636.6	1.63063	0.0323526	0.493487	-1.01892	down
Raspberryketone glucoside	509026	1.22079e+06	629633	1.3644e+06	1.90045e+06	1.55617e+06	1.48616	0.0439005	0.489409	-1.03089	down
2-Methyl-3-hydroxyindan-1-one	126642	204650	154665	485825	153373	360499	1.04503	0.215048	0.486104	-1.04066	down
3-Hydroxyoctadecanoic Acid	372986	410243	417761	1.01307e+06	1.05776e+06	422386	1.39671	0.169523	0.481702	-1.05379	down
Dunalianoside C*	15407.3	7749.19	9691.03	21330.2	26068.3	21330.7	1.64339	0.0165173	0.477927	-1.06514	down
Aromadendrin-7-O-glucoside*	15407.3	7749.19	9691.03	21330.2	26068.3	21330.7	1.64339	0.0165173	0.477927	-1.06514	down
Glucosyl 5,8-dihydroxy-2,6-dimethylocta-2,6-dienoic acid	1.41707e+06	766445	1.44808e+06	1.49459e+06	3.65604e+06	2.59103e+06	1.43711	0.148461	0.469096	-1.09204	down
9,10,13-Trihydroxy-11-Octadecenoic Acid	79127.8	75988.9	49980.1	79115.3	204588	154196	1.43361	0.160481	0.468365	-1.09429	down
10-O-Caffeoyl-geniposidic acid	4047.51	12137.7	12297.1	18706.9	26020.2	17080.1	1.37081	0.0454578	0.460825	-1.11771	down
Naringenin-7-O-Rutinoside-4'-O-glucoside	7336.42	14698.5	11793.3	25087.1	33887.6	16557.1	1.51276	0.0925783	0.447867	-1.15886	down
[(1R,2R)-cyclohexane-1,2-diol]2-O-(6''-O-p-Hydroxybenzoyl)Glucoside	5163.02	14746.1	2027.23	17201.2	14218.5	17940.1	1.23367	0.130034	0.444418	-1.17001	down
9(10)-EpOME;(9R,10S)-(12Z)-9,10-Epoxyoctadecenoic acid	39261.8	20744.9	21932.8	21523.7	54377.7	110923	1.00897	0.311126	0.43859	-1.18905	down
Chrysoeriol-7-O-(2''-O-glucuronyl)glucoside	95997.6	67672.3	58761	124339	226629	161599	1.66598	0.0692641	0.433955	-1.20438	down
Tracheloside	3534.92	202.542	2946	6476.42	5050.12	4221.82	1.11939	0.0793856	0.424391	-1.23653	down
Tricin-5-O-Glucoside	24601.6	32387.9	35850.8	78527.4	85725.3	61706.1	1.74401	0.0127813	0.410873	-1.28324	down
Adenosine 2'-Phosphate	122305	98280.3	89686.9	84241.9	409766	270436	1.19429	0.248789	0.405881	-1.30087	down
Syringaresinol-4'-O-glucoside; Acanthoside B	471638	417366	907598	1.51576e+06	1.40944e+06	1.50489e+06	1.62091	0.0254331	0.405545	-1.30207	down
Uridine 5'-diphosphate	115371	171919	143842	136058	481299	450816	1.28907	0.191931	0.403617	-1.30894	down
Oxiglutatione	192212	279135	292361	381959	901722	635843	1.59128	0.118522	0.397863	-1.32965	down
4-O-(6'-O-Glucosylcaffeoyl)-4-hydroxybenzoic acid	9502.12	21958.3	8515.82	13037.5	52146.2	36625.5	1.24863	0.203917	0.392659	-1.34865	down
Quercetin-3-O-glucoside (Isoquercitrin)*	638936	171069	40082.7	227336	977408	1.02577e+06	1.09943	0.226821	0.381117	-1.39169	down
6-Hydroxykaempferol-3,6-O-Diglucoside*	54481.2	46633.9	23692.8	135583	84144	113109	1.54745	0.0235758	0.374983	-1.4151	down
N-Methyl-L-Glutamate	17243.4	15262.5	14412.8	26605.8	51193.4	48132.7	1.70374	0.0748527	0.372572	-1.42441	down
Tianshic acid	120002	70095.9	56848.9	111283	330325	263125	1.49846	0.133408	0.350412	-1.51288	down
Hesperetin-5-O-glucoside	3.95852e+06	873585	500648	4.42005e+06	5.577e+06	5.41941e+06	1.4118	0.0797343	0.345913	-1.53152	down
Nortrachelogenin-4'-O-gentiobioside*	10403.7	11387.4	13600.4	25357.9	47623.2	32420.2	1.75564	0.0680914	0.335779	-1.57442	down
9,12,13-TriHOME; 9(S),12(S),13(S)-Trihydroxy-10(E)-octadecenoic acid	108263	63525.9	46096.4	106140	312062	230792	1.51914	0.128505	0.335727	-1.57464	down
Quercetin-7-O-glucoside*	5.19396e+06	1.24899e+06	663568	5.64697e+06	7.83633e+06	8.20061e+06	1.42507	0.0552636	0.327732	-1.60941	down
Tenuifoliside B	9109.1	7467.81	5486.01	17463.1	21823.7	28354.4	1.71575	0.0306843	0.326176	-1.61628	down
Androsin	179487	145040	85230.7	337792	553154	416430	1.70482	0.0268804	0.31342	-1.67383	down
3'-O-Beta-D-Glucopyranosyl plumbagic acid	38810	77124	78793.8	127359	289382	212945	1.61743	0.080908	0.309246	-1.69317	down
Asp-HoPhe-OH	450164	535866	190956	785955	1.92485e+06	1.12495e+06	1.55938	0.109172	0.306846	-1.70441	down
9,10,11-Trihydroxy-12-octadecenoic acid	6446	2056.73	4991.6	10578.2	16592.9	17049.1	1.60128	0.0202433	0.305162	-1.71235	down
Hesperetin	47410.9	4091.19	3655.54	55084.8	66646.7	59037.5	1.40168	0.0951097	0.305127	-1.71252	down
Quercetin3-O-galactoside*	1.62711e+06	474300	234317	2.29253e+06	2.73824e+06	2.81096e+06	1.48238	0.0375839	0.297859	-1.7473	down
6-Hydroxykaempferol-7-O-glucoside*	1.1252e+06	268921	290547	1.92848e+06	1.79919e+06	1.96888e+06	1.5496	0.0379632	0.295734	-1.75763	down
Tricin-7-O-rutinoside	24663.7	59151.5	40967.9	190437	119579	116257	1.60892	0.0384199	0.29273	-1.77236	down
3'-Fucosyllactose	240247	491122	310765	891281	1.53282e+06	1.16736e+06	1.70358	0.0310102	0.29017	-1.78503	down
3-Acetoxy-9,13-epoxy-16-hydroxy-labda-15,16-olide	20408.8	19325.5	23065.6	38474.6	87463.5	91935.8	1.67331	0.0938335	0.288239	-1.79466	down
Luteolin-4'-O-glucoside*	6371.67	47437.5	12482.6	43988.5	96598.3	103499	1.4037	0.0677214	0.271592	-1.88048	down
Quercetin-3,7-Di-O-glucoside*	51253.7	57803.7	23464.6	261917	128138	107142	1.53975	0.1231	0.266538	-1.90759	down
Icariside E5*	29015.6	100893	70549.3	109622	281702	368254	1.44051	0.125278	0.263907	-1.9219	down
Laricitrin-3-O-glucoside*	167476	91949.3	66227.2	310222	540016	426590	1.70478	0.0258139	0.255048	-1.97116	down
Secoisolariciresinol 4-O-glucoside	496.018	3243.48	10028.6	10152.2	30004.5	15005.5	1.31343	0.132762	0.249593	-2.00235	down
Mearnsetin-3-O-glucoside*	106876	85444	35639	304526	302889	308480	1.6644	0.00805818	0.248892	-2.00641	down
2-Dodecenedioic acid	8043.92	9519.06	11765.8	28608.6	43663.6	47156.8	1.76797	0.0303746	0.245574	-2.02577	down
Dihydroferulic acid glucoside	12556.4	11728.3	18462.1	46903.8	79565.8	51092.4	1.78114	0.0434207	0.240743	-2.05443	down
Syringaresinol-4'-O-glucoside	8011.78	9009.43	9011.75	14017.6	73073	23189.2	1.51539	0.265521	0.236063	-2.08276	down
Luteolin-3'-O-glucoside*	10813.1	19601.2	8848.55	32439.6	67575.2	70286	1.66388	0.0610712	0.23055	-2.11685	down
Sinapoylcaffeoyltartaric acid	1470.12	2468.59	4020.27	10317	12988.9	11684.5	1.70382	0.0010971	0.227461	-2.13631	down
4-O-Glucosyl-sinapate	129420	211719	175723	520546	1.00029e+06	884726	1.75333	0.0455932	0.21486	-2.21853	down
Kaempferol-4'-O-glucoside*	9383.41	26182.8	5915.76	31415	77787	96484.3	1.52995	0.0938697	0.201676	-2.30989	down
Kaempferol-7-O-glucoside*	2834.32	22675.4	9370.19	30263.9	83730.1	62827.9	1.48406	0.0788462	0.19726	-2.34183	down
Syringopicroside	1702.81	1704.7	630.285	2843	6801.94	12135.8	1.52907	0.156995	0.185384	-2.43141	down
Pyrocatechol monoglucoside	3049.79	12157	4222.99	61416.7	23392.4	25067.7	1.53143	0.129306	0.176832	-2.49955	down
Catechin gallate*	1104.67	242.467	4481.59	21644.9	2044.9	9380.31	1.14713	0.250145	0.176254	-2.50428	down
4'-demethyl-3,9-dihydroeucomin glucoside	22524.2	17351.4	13947.1	95252.4	116742	101191	1.81063	0.00215248	0.171856	-2.54073	down
Lup-20(29)-ene-1,3-diol (Glochidiol)	15299.1	25161	18403.3	222882	161097	25070.1	1.4132	0.183512	0.143903	-2.79683	down
Lariciresinol-4'-O-glucoside*	51774.9	115978	101919	354161	898605	658241	1.72694	0.0717072	0.141115	-2.82506	down
9-Hydroxyoctadeca-6,10,12,15-Tetraenoic Acid	8926.88	11021.6	14492.3	70604.3	130962	123080	1.795	0.0354372	0.106087	-3.23668	down
Epigallocatechin-3-O-gallate	846.956	2428.02	170.821	34294.4	1161.05	20284.8	1.1725	0.210648	0.0618188	-4.01581	down
2(3H)-Benzothiazolone	1972.15	2745.44	5691.74	44978.1	55671.7	92068	1.75618	0.0500282	0.0540134	-4.21054	down
Glucosyl 6-Hydroxy-2,6-Dimethyl-2E,7-Octadienoate	444.964	228.726	197.315	7718.71	21819.2	7723.82	1.81126	0.122958	0.0233753	-5.41887	down
Phenylpropionic acid-O-β-D-glucopyranoside	584.456	301.981	260.51	9722.45	15479.3	24103.7	1.79377	0.0614927	0.0232621	-5.42587	down
Cytarabine	577.649	298.464	257.501	5036.05	7166.37	72320.9	1.62135	0.335128	0.0134118	-6.22035	down
