# Supplementary material for: Integrated Transcriptomic and Metabolic Analyses Reveal Key Defense Pathways Against Fusarium Infection in Maize Kernels
Source: Plants (Basel). 2026 Apr 9;15(8):1148. doi: 10.3390/plants15081148 (PMC13118878; doi:10.3390/plants15081148)
Supplement: Supplementary file 1 [file plants-15-01148-s001.zip › Table S13.xlsx]

## Sheet: Sheet1
Table S13. DEGs unique to resistant line ZL30 and susceptible line 92C
ID-Resistant	Description
Zm00001d022579	pyruvate decarboxylase 3 [Zea mays]
Zm00001d040373	uncharacterized protein LOC103651896 [Zea mays]
Zm00001d047698	sex determination protein tasselseed-2-like [Zea mays]
Zm00001d031875	phosphate transporter protein 7 [Zea mays]
Zm00001d007462	tyrosine aminotransferase homolog1 [Zea mays]
Zm00001d021017	Auxin-induced in root cultures protein 12 precursor [Zea mays]
Zm00001d011420	Cytochrome P450 72A14 [Zea mays]
Zm00001d022117	hypothetical protein Zm00014a_017812 [Zea mays]
Zm00001d051259	(+)-neomenthol dehydrogenase, partial [Zea mays]
Zm00001d039368	GDSL esterase/lipase At5g45910 isoform X2 [Zea mays]
Zm00001d021804	Internal alternative NAD(P)H-ubiquinone oxidoreductase A2, mitochondrial-like [Zea mays]
Zm00001d016840	E3 ubiquitin-protein ligase EL5 [Zea mays]
Zm00001d032084	Chaperone DnaJ-domain superfamily protein [Zea mays]
Zm00001d051691	uncharacterized protein LOC100384163 [Zea mays]
Zm00001d006142	Ankyrin repeat family protein [Zea mays]
Zm00001d023720	Ureide permease 5 [Zea mays]
Zm00001d048189	uncharacterized protein LOC100501464 isoform X1 [Zea mays]
Zm00001d005219	Calcium dependent protein kinase 13, partial [Zea mays]
Zm00001d034068	UDP-glycosyltransferase 83A1 [Zea mays]
Zm00001d025065	Putative D-mannose binding lectin receptor-like protein kinase family protein [Zea mays]
Zm00001d042063	hypothetical protein ZEAMMB73_Zm00001d042063 [Zea mays]
Zm00001d028349	Peroxidase N-like precursor [Zea mays]
Zm00001d043200	hypothetical protein ZEAMMB73_Zm00001d043200 [Zea mays]
Zm00001d026041	ABC transporter C family member 9 [Zea mays]
Zm00001d035390	thioredoxin H-type [Zea mays]
Zm00001d011425	Serine carboxypeptidase-like 50 [Zea mays]
Zm00001d035553	ABC transporter G family member 16 [Zea mays]
Zm00001d051746	Calcium sensing receptor, chloroplastic [Zea mays]
Zm00001d011734	phosphatase phospho 1 [Zea mays]
Zm00001d026471	flavonol 3-O-glucosyltransferase UGT89B1 [Zea mays]
Zm00001d012333	uncharacterized acetyltransferase At3g50280 [Zea mays]
Zm00001d029002	H/ACA ribonucleoprotein complex subunit 1 [Zea mays]
Zm00001d023575	disease resistance response protein 206 precursor [Zea mays]
Zm00001d003866	unknown [Zea mays]
Zm00001d023090	hypothetical protein GBA52_014981 [Prunus armeniaca]
Zm00001d047845	Putative O-Glycosyl hydrolase superfamily protein [Zea mays]
Zm00001d010079	putative acetyltransferase [Zea mays]
Zm00001d031267	uncharacterized LOC100191301 [Zea mays]
Zm00001d028721	LOB domain-containing protein 1 [Zea mays]
Zm00001d052261	Aquaporin NIP2-1-like [Zea mays]
Zm00001d002997	probable fucosyltransferase 7 [Zea mays]
Zm00001d048601	GRAS transcription factor, partial [Zea mays]
Zm00001d004354	CBS domain-containing protein CBSX1 chloroplastic [Zea mays]
Zm00001d031161	hypothetical protein ZEAMMB73_Zm00001d031161 [Zea mays]
Zm00001d052317	Protein DOUBLE-STRAND BREAK FORMATION [Zea mays]
Zm00001d047664	uncharacterized protein LOC111590145 [Zea mays]
Zm00001d047447	uncharacterized protein LOC100191939 isoform X2 [Zea mays]
Zm00001d032854	Peroxidase 59 [Zea mays]
Zm00001d044642	CBL-interacting kinase [Zea mays]
Zm00001d050283	Sulfate transporter 1.2 [Zea mays]
Zm00001d031403	serine--glyoxylate aminotransferase [Zea mays]
Zm00001d040826	hypothetical protein ZEAMMB73_Zm00001d040826 [Zea mays]
Zm00001d021413	Protein PIN-LIKES 7 [Zea mays]
Zm00001d032069	putative protein kinase superfamily protein [Zea mays]
Zm00001d026606	dnaJ domain containing protein [Zea mays]
Zm00001d029460	ids4-like protein [Zea mays]
Zm00001d040107	U-box domain-containing protein 4 isoform X1 [Zea mays]
Zm00001d031364	Serine--glyoxylate aminotransferase [Zea mays]
Zm00001d031643	3'-5'-exoribonuclease family protein [Zea mays]
Zm00001d009243	ABC transporter C family member 14 isoform X2 [Zea mays]
Zm00001d040032	hypothetical protein ZEAMMB73_Zm00001d040032 [Zea mays]
Zm00001d008287	uncharacterized protein LOC100285053 [Zea mays]
Zm00001d015108	hypothetical protein ZEAMMB73_Zm00001d015108 [Zea mays]
Zm00001d048075	hypothetical protein ZEAMMB73_Zm00001d048075 [Zea mays]
Zm00001d009570	splicing factor U2af 38 kDa subunit [Zea mays]
Zm00001d034435	WW domain-binding protein 11 [Zea mays]
Zm00001d035588	Serine/threonine-protein kinase [Zea mays]
Zm00001d012850	uncharacterized LOC100191821 [Zea mays]
Zm00001d021816	uncharacterized protein LOC100278922 [Zea mays]
Zm00001d027440	uncharacterized protein LOC103631208 [Zea mays]
Zm00001d016565	dirigent protein 1 [Zea mays]
Zm00001d030346	unknown [Zea mays]
Zm00001d017477	ethylene-responsive transcription factor ERF038 [Zea mays]
Zm00001d049071	unknown [Zea mays]
Zm00001d026268	transferase [Zea mays]
Zm00001d043729	Transcription factor MYB86 [Zea mays]
Zm00001d050577	unknown [Zea mays]
Zm00001d029233	uncharacterized PPE family protein PPE2 [Zea mays]
Zm00001d026663	uncharacterized LOC100280102 [Zea mays]
Zm00001d032776	cellulose synthase10 [Zea mays]
Zm00001d017135	serine/threonine-protein kinase OXI1 [Zea mays]
Zm00001d032088	Auxin-responsive protein SAUR76 [Zea mays]
Zm00001d005775	Cellulose synthase A catalytic subunit 7 [UDP-forming]
Zm00001d016660	peptidyl-prolyl cis-trans isomerase-like [Zea mays]
Zm00001d002380	Coiled-coil domain-containing protein 25 [Zea mays]
Zm00001d039770	Fasciclin-like arabinogalactan protein 11 [Zea mays]
Zm00001d005570	uncharacterized protein LOC103647358 [Zea mays]
Zm00001d010440	Bidirectional sugar transporter SWEET3a-like [Zea mays]
Zm00001d023704	hypothetical protein ZEAMMB73_Zm00001d023704 [Zea mays]
Zm00001d040413	hypothetical protein ZEAMMB73_Zm00001d040413 [Zea mays]
Zm00001d016537	hypothetical protein ZEAMMB73_Zm00001d016537 [Zea mays]
Zm00001d031820	transcription regulator [Zea mays]
Zm00001d054096	L-ascorbate peroxidase 2 cytosolic [Zea mays]
Zm00001d031152	Thaumatin-like pathogenesis-related protein 4 precursor [Zea mays]
Zm00001d012595	Pectin lyase-like superfamily protein [Zea mays]
Zm00001d029183	putative cytochrome P450 superfamily protein [Zea mays]
Zm00001d031047	CASP-like protein 1B1 isoform X1 [Zea mays]
Zm00001d049607	uncharacterized protein LOC103653106 [Zea mays]
Zm00001d012920	uncharacterized protein LOC111589261 [Zea mays]
Zm00001d044323	hypersensitive-induced response protein 3 [Zea mays]
Zm00001d014244	esterase precursor [Zea mays]
Zm00001d039802	uncharacterized protein LOC103649748 [Zea mays]
Zm00001d011576	monothiol glutaredoxin-S11 isoform X1 [Zea mays]
Zm00001d039925	hypothetical protein ZEAMMB73_Zm00001d039925 [Zea mays]
Zm00001d030251	U-box domain-containing protein 21 [Zea mays]
Zm00001d003966	hypothetical protein ZEAMMB73_Zm00001d003966 [Zea mays]
Zm00001d047930	maize insect resistance3 [Zea mays]
Zm00001d005935	Purine permease 3 [Zea mays]
Zm00001d007123	flowering-promoting factor 1-like protein 5 [Zea mays]
Zm00001d035056	GDSL esterase/lipase At1g71691-like precursor [Zea mays]
Zm00001d024415	hypothetical protein ZEAMMB73_Zm00001d024415 [Zea mays]
Zm00001d022154	ring-H2 zinc finger protein [Zea mays]
Zm00001d051465	MADS box protein [Zea mays]
Zm00001d041645	Cyclotide phyb-A-like precursor [Zea mays]
Zm00001d052673	chalcone synthase C2 [Zea mays]
Zm00001d049073	uncharacterized protein LOC103655121 [Zea mays]
Zm00001d024676	unknown [Zea mays]
Zm00001d033909	uncharacterized protein LOC100275716 [Zea mays]
Zm00001d053406	uncharacterized protein LOC100277463 [Zea mays]
Zm00001d031189	VQ motif family protein [Zea mays]
Zm00001d039764	uncharacterized protein LOC100382374 isoform X1 [Zea mays]
Zm00001d025558	uncharacterized protein LOC109942911 [Zea mays]
Zm00001d010313	inosine-uridine preferring nucleoside hydrolase family protein [Zea mays]
Zm00001d035949	receptor-like protein kinase 1 [Zea mays]
Zm00001d007918	trimethyltridecatetraene synthase [Zea mays]
Zm00001d014958	cytochrome P450 family 87 subfamily A polypeptide 6 [Zea mays]
Zm00001d026665	uncharacterized protein LOC100277139 [Zea mays]
Zm00001d029847	U-box domain-containing protein 37 [Zea mays]
Zm00001d022965	unnamed protein product [Miscanthus lutarioriparius]
Zm00001d002039	Wall-associated receptor kinase-like 8 precursor [Zea mays]
Zm00001d025218	F-box protein At1g67340 [Zea mays]
Zm00001d023443	bZIP transcription factor, partial [synthetic construct]
Zm00001d045231	Developmental protein SEPALLATA 2 [Zea mays]
Zm00001d051164	Phenylalanine ammonia-lyase 1 [Zea mays]
Zm00001d020915	Pirin-like protein At1g50590-like [Zea mays]
Zm00001d012994	probable histidine kinase 2 [Zea mays]
Zm00001d011628	LEAF RUST 10 DISEASE-RESISTANCE LOCUS RECEPTOR-LIKE PROTEIN KINASE-like 2.8 isoform X1 [Zea mays]
Zm00001d051989	F-box/kelch-repeat protein At1g74510-like [Zea mays]
Zm00001d006158	unknown [Zea mays]
Zm00001d044416	Protein HYPER-SENSITIVITY-RELATED 4-like [Zea mays]
Zm00001d026200	S-norcoclaurine synthase 2 [Zea mays]
Zm00001d051323	probable serine/threonine-protein kinase PBL19 [Zea mays]
Zm00001d034692	UDP-glycosyltransferase 76C1 [Zea mays]
Zm00001d011679	high-affinity nitrate transporter 2.3 [Zea mays]
Zm00001d024687	uncharacterized protein LOC103641326 [Zea mays]
Zm00001d023269	VQ [Zea mays]
Zm00001d007251	adenine/guanine permease AZG2 [Zea mays]
Zm00001d044517	kinesin-like protein K39 [Zea mays]
Zm00001d041684	hypothetical protein ZEAMMB73_Zm00001d041684 [Zea mays]
Zm00001d041741	Cytochrome P450 71D7 [Zea mays]
Zm00001d035079	uncharacterized protein LOC100274662 [Zea mays]
Zm00001d006596	elongation factor 1-alpha [Zea mays]
Zm00001d026632	uncharacterized protein LOC100281995 [Zea mays]
Zm00001d006509	septum-promoting GTP-binding protein 1 [Zea mays]
Zm00001d040247	Putative expansin-A17 [Zea mays]
Zm00001d012521	cation/H(+) antiporter 15 [Zea mays]
Zm00001d052639	E3 ubiquitin-protein ligase BOI [Zea mays]
Zm00001d045680	basic blue protein [Zea mays]
Zm00001d042182	neurofilament heavy polypeptide [Zea mays]
Zm00001d010319	cytochrome P450 734A1 [Zea mays]
Zm00001d011269	GDSL esterase/lipase At5g55050-like precursor [Zea mays]
Zm00001d046263	Amino acid permease 6 [Zea mays]
Zm00001d030850	Zinc finger protein 7 [Zea mays]
Zm00001d021772	hypothetical protein [Zea mays]
Zm00001d027048	--
Zm00001d022182	alpha/beta-Hydrolases superfamily protein, partial [Zea mays]
Zm00001d051504	Probable purine permease 11 isoform 1 [Zea mays]
Zm00001d024753	peroxidase 1 precursor [Zea mays]
Zm00001d042636	Amino acid permease 8-like [Zea mays]
Zm00001d013610	protein P21 [Zea mays]
Zm00001d048230	putative RING zinc finger domain superfamily protein precursor [Zea mays]
Zm00001d006351	protein argonaute 18 [Zea mays]
Zm00001d046460	Crocetin glucosyltransferase, chloroplastic-like [Zea mays]
Zm00001d017608	2-C-methyl-D-erythritol 2,4-cyclodiphosphate synthase, chloroplastic-like [Zea mays]
Zm00001d022504	sodium/hydrogen exchanger 2-like [Zea mays]
Zm00001d033564	Octicosapeptide/Phox/Bem1p family protein [Zea mays]
Zm00001d010825	GDSL esterase/lipase LIP-4 [Zea mays]
Zm00001d012255	myb-related protein 308 [Zea mays]
Zm00001d009557	protein DMP6 [Zea mays]
Zm00001d013080	Leucine-rich repeat extensin-like protein 6 [Zea mays]
Zm00001d015798	subtilisin-like protease SBT5.3 [Zea mays]
Zm00001d033167	ACT domain-containing protein ACR4 [Zea mays]
Zm00001d029410	Serine carboxypeptidase-like 51 [Zea mays]
Zm00001d012362	O-fucosyltransferase family protein [Zea mays]
Zm00001d046803	protein POLAR-like 1 [Zea mays]
Zm00001d026915	--
Zm00001d031428	Monogalactosyldiacylglycerol synthase 2 chloroplastic [Zea mays]
Zm00001d009280	probable methyltransferase PMT8 [Zea mays]
Zm00001d028510	protein FAF-like, chloroplastic [Zea mays]
Zm00001d017084	NAC13 NAC type transcription factor, partial [Zea mays subsp. mays]
Zm00001d025371	NDR1/HIN1-like protein 1 [Zea mays]
Zm00001d031633	Type I inositol polyphosphate 5-phosphatase 10 [Zea mays]
Zm00001d009667	Polygalacturonase QRT2 [Zea mays]
Zm00001d003598	Two-component response regulator ARR16 [Zea mays]
Zm00001d013947	NHL25 [Zea mays]
Zm00001d017336	proteasome subunit alpha type [Zea mays]
Zm00001d048316	uncharacterized protein LOC100194319 [Zea mays]
Zm00001d044300	uncharacterized protein LOC100191551 [Zea mays]
Zm00001d017949	Endoglucanase 8 [Zea mays]
Zm00001d048226	uncharacterized protein LOC100382983 [Zea mays]
Zm00001d044136	Glycerol-3-phosphate acyltransferase 1-like [Zea mays]
Zm00001d042800	uncharacterized protein LOC100278681 [Zea mays]
Zm00001d016062	Late embryogenesis abundant (LEA) hydroxyproline-rich glycoprotein family [Zea mays]
Zm00001d009487	uncharacterized protein LOC100278798 [Zea mays]
Zm00001d002774	hypothetical protein HU200_001371 [Digitaria exilis]
Zm00001d048408	hypothetical protein ZEAMMB73_Zm00001d048408 [Zea mays]
Zm00001d028751	protein trichome birefringence-like 28 [Zea mays]
Zm00001d022259	MYB transcription factor, partial [Zea mays]
Zm00001d029858	cortical cell-delineating protein precursor [Zea mays]
Zm00001d029526	cytochrome P450 78A5 [Zea mays]
Zm00001d005742	hypothetical protein ZEAMMB73_Zm00001d005742 [Zea mays]
Zm00001d047512	uncharacterized protein LOC100194178 isoform X1 [Zea mays]
Zm00001d051302	auxin-responsive protein SAUR36 [Zea mays]
Zm00001d032055	uncharacterized protein LOC100278496 precursor [Zea mays]
Zm00001d053995	uncharacterized protein LOC103654965 [Zea mays]
Zm00001d022435	hypothetical protein ZEAMMB73_Zm00001d022435 [Zea mays]
Zm00001d009309	Xyloglucan endotransglucosylase/hydrolase protein 14 [Zea mays]
Zm00001d033943	uncharacterized protein LOC103643979 [Zea mays]
Zm00001d007854	probable mitochondrial-processing peptidase subunit beta, mitochondrial [Zea mays]
Zm00001d012480	uncharacterized protein LOC103636540 [Zea mays]
Zm00001d043706	Transcription factor bHLH13 [Zea mays]
Zm00001d022678	hypothetical protein [Zea mays]
Zm00001d029415	2-isopropylmalate synthase A [Zea mays]
Zm00001d011059	hypothetical protein ZEAMMB73_Zm00001d011059 [Zea mays]
Zm00001d021480	40S ribosomal protein S4-3 [Zea mays]
Zm00001d039524	uncharacterized protein LOC100280483 [Zea mays]
Zm00001d024522	Transcription factor bHLH35 [Zea mays]
Zm00001d009985	polcalcin Jun o 2 [Zea mays]
Zm00001d033385	Probable galacturonosyltransferase-like 1 precursor [Zea mays]
Zm00001d051254
Zm00001d008750
Zm00001d012908	soluble epoxide hydrolase [Zea mays]
Zm00001d022290	peroxidase 2-like [Zea mays]
Zm00001d023104	uncharacterized protein LOC109945282 [Zea mays]
Zm00001d021627	uncharacterized protein LOC100382369 [Zea mays]
Zm00001d032506	uncharacterized protein LOC111590559 [Zea mays]
Zm00001d004079	Lectin-domain containing receptor kinase A4.1 [Zea mays]
Zm00001d044734	U-box domain-containing protein 21 [Zea mays]
Zm00001d039621	hypothetical protein ZEAMMB73_Zm00001d039621 [Zea mays]
Zm00001d028912	UPF0481 protein At3g47200 [Zea mays]
Zm00001d025947	SAUR11 - auxin-responsive SAUR family member [Zea mays]
Zm00001d002970	UDP-glycosyltransferase 82A1-like [Zea mays]
Zm00001d027021	hypothetical protein [Zea mays]
Zm00001d035647	40S ribosomal protein S4-3 [Zea mays]
Zm00001d048904	hypothetical protein Zm00014a_038982 [Zea mays]
Zm00001d008862
Zm00001d008570	Protein SAR DEFICIENT 1 [Zea mays]
Zm00001d042229	hypothetical protein ZEAMMB73_Zm00001d042229 [Zea mays]
Zm00001d016909	uncharacterized protein LOC100273576 [Zea mays]
Zm00001d010627	protein LURP-one-related 8 [Zea mays]
Zm00001d011164	uncharacterized protein LOC103636006 [Zea mays]
Zm00001d009573	Putative AP2/EREBP transcription factor superfamily protein [Zea mays]
Zm00001d047325	uncharacterized protein LOC103639069 [Zea mays]
Zm00001d024541	reticuline oxidase [Zea mays]
Zm00001d032358	auxin-responsive family protein [Zea mays]
Zm00001d024610	uncharacterized protein LOC103641296 [Zea mays]
Zm00001d022222	uncharacterized protein LOC103633458 [Zea mays]
Zm00001d053785	uncharacterized LOC100286296 [Zea mays]
Zm00001d009416	Jacalin-related lectin 19 [Zea mays]
Zm00001d016488	Squamosa promoter-binding-like protein 18 [Zea mays]
Zm00001d015434	B-box zinc finger family protein [Zea mays]
Zm00001d010651	hypothetical protein ZEAMMB73_Zm00001d010651 [Zea mays]
Zm00001d009582	Probable 3-hydroxyisobutyrate dehydrogenase-like 3, mitochondrial [Zea mays]
Zm00001d047124	proline oxidase [Zea mays]
Zm00001d029314	cationic amino acid transporter [Zea mays]
Zm00001d030941	hypothetical protein ZEAMMB73_Zm00001d030941 [Zea mays]
Zm00001d012069	uncharacterized protein LOC103636366 [Zea mays]
Zm00001d053113	uncharacterized protein LOC103654601 [Zea mays]
Zm00001d014600	uncharacterized protein LOC100273378 isoform X1 [Zea mays]
Zm00001d029164	beta-amylase [Zea mays]
Zm00001d013561	endo-1,4-beta-xylanase 1 [Zea mays]
Zm00001d011655	uncharacterized protein LOC107403149 [Zea mays]
Zm00001d040544	unnamed protein product, partial [Digitaria exilis]
Zm00001d049576	basal layer antifungal protein 2 precursor [Zea mays]
Zm00001d012407	triose phosphate isomerase5 [Zea mays]
Zm00001d005506	uncharacterized protein LOC100272284 [Zea mays]
Zm00001d026486	ethylene-responsive transcription factor ERF003 [Zea mays]
Zm00001d014984	glycerol-3-phosphate acyltransferase 8 [Zea mays]
Zm00001d023964	Serine carboxypeptidase-like 20 [Zea mays]
Zm00001d035710	Protein translation factor SUI1-like protein [Zea mays]
Zm00001d027518	Signal recognition particle 43 kDa protein chloroplastic [Zea mays]
Zm00001d022430	Probable calcium-binding protein CML32 [Zea mays]
Zm00001d006650	--
Zm00001d007327	plant-specific domain TIGR01627 family protein [Zea mays]
Zm00001d007766	uncharacterized protein LOC100276941 precursor [Zea mays]
Zm00001d015133	Metal transporter Nramp6 [Zea mays]
Zm00001d016159	prefoldin subunit 6 [Zea mays]
Zm00001d021456	Auxin-responsive protein SAUR36 [Zea mays]
Zm00001d025140	unknown [Zea mays]
Zm00001d043323	copper transporter 1 [Zea mays]
Zm00001d015558	hypothetical protein ZEAMMB73_Zm00001d015558 [Zea mays]
Zm00001d010984	uncharacterized protein LOC103637299 [Zea mays]
Zm00001d012972	chalcone flavanone isomerase3 [Zea mays]
Zm00001d025822	OSJNBa0043L24.15-like protein [Zea mays]
Zm00001d021732	Cellulose synthase-like protein D3 [Zea mays]
Zm00001d031601	uncharacterized protein LOC100383532 [Zea mays]
Zm00001d051596	hypothetical protein ZEAMMB73_Zm00001d051596 [Zea mays]
Zm00001d010007	lachrymatory factor synthase [Zea mays]
Zm00001d007470	uncharacterized protein LOC103648067 isoform X2 [Zea mays]
Zm00001d006365	putative aldo-keto reductase 4 [Zea mays]
Zm00001d033038	uncharacterized protein LOC100278372 [Zea mays]
Zm00001d042472	GRAS family protein RAD1 [Zea mays]
Zm00001d013311	uncharacterized protein LOC109939420 [Zea mays]
Zm00001d030002	peroxidase 57 [Zea mays]
Zm00001d002449	probable transcription factor FL [Zea mays]
Zm00001d047532	photosystem II 11 kD protein [Zea mays]
Zm00001d047917	unknown [Zea mays]
Zm00001d012577	hypothetical protein ZEAMMB73_Zm00001d012577 [Zea mays]
Zm00001d014190	glyoxal oxidase-related protein [Zea mays]
Zm00001d011028	hypothetical protein ZEAMMB73_Zm00001d011028 [Zea mays]
Zm00001d051964	Putative lysine-specific demethylase JMJ16 [Zea mays]
Zm00001d010698	uncharacterized protein LOC100285601 isoform X1 [Zea mays]
Zm00001d021773	uncharacterized protein LOC103633297 [Zea mays]
Zm00001d032408	G-type lectin S-receptor-like serine/threonine-protein kinase B120 [Zea mays]
Zm00001d044194	MYB-like transcription factor ETC3 [Zea mays]
Zm00001d005752	uncharacterized protein LOC103647426 [Zea mays]
Zm00001d047722	trihelix transcription factor ASIL2 [Zea mays]
Zm00001d042102	glutathione S-transferase28 [Zea mays]
Zm00001d034773	Elongation factor 2 [Zea mays]
Zm00001d027860	Copper-transporting ATPase RAN1 [Zea mays]
Zm00001d007657	RecName: Full=Protein SUGARY ENHANCER 1 [Zea mays]
Zm00001d018107	Protein PHOSPHATE-INDUCED 1 homolog-like precursor [Zea mays]
Zm00001d042095	glutathione transferase29 [Zea mays]
Zm00001d006032	hypothetical protein ZEAMMB73_Zm00001d006032 [Zea mays]
Zm00001d021876	uncharacterized protein LOC100277479 [Zea mays]
Zm00001d021882	--
Zm00001d007027	ubiquitin-protein ligase CIP8 [Zea mays]
Zm00001d005989	uncharacterized protein LOC100278430 [Zea mays]
Zm00001d016738	pectinesterase inhibitor domain containing protein precursor [Zea mays]
Zm00001d042822	josephin-like protein [Zea mays]
Zm00001d053528	pre-mRNA-splicing factor CWC21 [Zea mays]
Zm00001d051309	B-box zinc finger protein 20 [Zea mays]
Zm00001d021645	Protein LHCP TRANSLOCATION DEFECT-like [Zea mays]
Zm00001d003717	Cysteine synthase 1 [Zea mays]
Zm00001d026572	Carboxylesterase SOBER1 [Zea mays]
Zm00001d044921	2-hydroxyisoflavanone dehydratase [Zea mays]
Zm00001d027894	uncharacterized protein LOC100274583 [Zea mays]
Zm00001d047705	Abscisic acid receptor PYL4 [Zea mays]
Zm00001d031556	unknown [Zea mays]
Zm00001d029088	Fumarate hydratase 1 mitochondrial [Zea mays]
Zm00001d012520	protein LURP-one-related 8 [Zea mays]
Zm00001d018241	DNA-3-methyladenine glycosylase [Zea mays]
Zm00001d025247	LGC1 precursor [Zea mays]
Zm00001d013785	uncharacterized protein LOC100276070 [Zea mays]
Zm00001d048896	hypothetical protein ZEAMMB73_Zm00001d048896 [Zea mays]
Zm00001d017079	unknown [Zea mays]
Zm00001d012469	hypothetical protein ZEAMMB73_Zm00001d012469 [Zea mays]
Zm00001d043479	uncharacterized protein LOC100217062 isoform X1 [Zea mays]
Zm00001d035835	AP2-EREBP transcription factor, partial [synthetic construct]
Zm00001d023577	uncharacterized protein LOC100276460 [Zea mays]
Zm00001d048293	solute carrier family 25 member 44 [Zea mays]
Zm00001d017817	uncharacterized protein LOC109939998 [Zea mays]
Zm00001d001907	uncharacterized protein LOC100281797 [Zea mays]
Zm00001d027684	putative RING zinc finger domain superfamily protein [Zea mays]
Zm00001d048076	uncharacterized LOC100278445 [Zea mays]
Zm00001d053213	chaperone protein dnaJ 11 [Zea mays]
Zm00001d021576	anthocyanidin 3-O-glucosyltransferase 2 [Zea mays]
Zm00001d028968	chaperone protein dnaJ 20, chloroplastic [Zea mays]
Zm00001d026297	hypothetical protein Zm00014a_024574 [Zea mays]
Zm00001d015182	phosphopantetheine adenylyltransferase-like [Zea mays]
Zm00001d003756	uncharacterized protein LOC100276592 [Zea mays]
Zm00001d051410	uncharacterized protein LOC103653888 [Zea mays]
Zm00001d020949	hypothetical protein ZEAMMB73_Zm00001d020949 [Zea mays]
Zm00001d022553	hypothetical protein [Zea mays]
Zm00001d031170	10A19I.15 [Zea mays]
Zm00001d042060	AT-hook motif nuclear-localized protein 17 [Zea mays]
Zm00001d030165	Stearoyl-[acyl-carrier-protein]
Zm00001d002394	uncharacterized protein LOC100191810 [Zea mays]
Zm00001d050093	Auxin-responsive protein SAUR76 [Zea mays]
Zm00001d030950	BTB/POZ domain-containing protein At3g50780-like [Zea mays]
Zm00001d045520	Succinate dehydrogenase subunit 8A mitochondrila [Zea mays]
Zm00001d027072	hypothetical protein BDA96_10G012500 [Sorghum bicolor]
Zm00001d047058	Tobamovirus multiplication protein 2B [Zea mays]
Zm00001d042935	hypothetical protein ZEAMMB73_Zm00001d042935 [Zea mays]
Zm00001d015550	uncharacterized protein LOC100277736 [Zea mays]
Zm00001d017778	Transcription factor bHLH63 [Zea mays]
Zm00001d044874	26.2 kDa heat shock protein, mitochondrial [Zea mays]
Zm00001d032483	HR-like lesion-inducing protein-related [Zea mays]
Zm00001d035312	40S ribosomal protein S29 [Zea mays]
Zm00001d023447	pentatricopeptide repeat-containing protein At5g04780, mitochondrial isoform X3 [Zea mays]
Zm00001d034419	uncharacterized protein LOC103644168 [Zea mays]
Zm00001d031547	hypothetical protein ZEAMMB73_Zm00001d031547 [Zea mays]
Zm00001d043737	plasma membrane associated protein [Zea mays]
Zm00001d027877	Protein BIG GRAIN 1-like [Zea mays]
Zm00001d032401	Cysteine-rich repeat secretory protein 38 precursor [Zea mays]
Zm00001d028074	HLS1 [Zea mays]
Zm00001d032000	uncharacterized protein LOC103643213 [Zea mays]
Zm00001d033855	Sulfite exporter TauE/SafE family protein [Zea mays]
Zm00001d048060	homocysteine S-methyltransferase 1 [Zea mays]
Zm00001d028793	abscisic acid receptor PYL4-like [Zea mays]
Zm00001d042734	saposin B domain-containing protein [Zea mays]
Zm00001d007444	uncharacterized protein LOC100274646 [Zea mays]
Zm00001d041790	uncharacterized protein LOC100277374 precursor [Zea mays]
Zm00001d003566	26S proteasome non-ATPase regulatory subunit 11-like protein [Zea mays]
Zm00001d006495	hypothetical protein ZEAMMB73_Zm00001d006495 [Zea mays]
Zm00001d018200	SAUR12 - auxin-responsive SAUR family member [Zea mays]
Zm00001d004805	hypothetical protein ZEAMMB73_Zm00001d004805 [Zea mays]
Zm00001d029361	zinc finger CCCH domain-containing protein 15 homolog [Zea mays]
Zm00001d012684	uncharacterized protein LOC100277101 [Zea mays]
Zm00001d006195	Homeobox-leucine zipper protein HOX6 [Zea mays]
Zm00001d023347	Sec1/munc18-like (SM) proteins superfamily [Zea mays]
Zm00001d024317	Transferase [Zea mays]
Zm00001d011543	Monothiol glutaredoxin-S5 [Zea mays]
Zm00001d007274	F-box/kelch-repeat protein At2g44130-like [Zea mays]
Zm00001d009603	Solute carrier family 2, facilitated glucose transporter member 8, partial [Zea mays]
Zm00001d025586	uncharacterized protein LOC100191144 precursor [Zea mays]
Zm00001d012169	putative Rhomboid family protein [Zea mays]
Zm00001d029035	DNA-binding bromodomain-containing protein [Zea mays]
Zm00001d032102	DUF761 domain protein [Zea mays]
Zm00001d006101	Calmodulin binding protein [Zea mays]
Zm00001d010924	Peroxidase 1-like [Zea mays]
Zm00001d042980	Probable 2-oxoglutarate-dependent dioxygenase At3g111800-like [Zea mays]
Zm00001d053843	wound induced protein [Zea mays]
Zm00001d008749	barren inflorescence1 [Zea mays]
Zm00001d000523	unknown [Zea mays]
Zm00001d003653	SLL1 protein [Zea mays]
Zm00001d048396	hypothetical protein ZEAMMB73_Zm00001d048396 [Zea mays]
Zm00001d022089	EAL2 [Zea mays]
Zm00001d008273	uncharacterized protein LOC107548101 [Zea mays]
Zm00001d029722	hypothetical protein ZEAMMB73_Zm00001d029722 [Zea mays]
Zm00001d043573	uncharacterized protein LOC100276848 [Zea mays]
Zm00001d040634	uncharacterized protein LOC100274802 [Zea mays]
Zm00001d021050	hypothetical protein PAHAL_2G323900 [Panicum hallii]
Zm00001d046574	uncharacterized protein LOC100274790 [Zea mays]
Zm00001d014520	uncharacterized protein LOC118472008 [Zea mays]
Zm00001d001852	uncharacterized protein LOC100286242 precursor [Zea mays]
Zm00001d009247	rapid alkalinization factor 1 precursor [Zea mays]
Zm00001d026026	uncharacterized protein LOC100273313 [Zea mays]
Zm00001d032250	uncharacterized protein LOC100277068 [Zea mays]
Zm00001d022063	uncharacterized protein LOC100278702 [Zea mays]
Zm00001d024499	hypothetical protein Zm00014a_009250 [Zea mays]
Zm00001d044986	uncharacterized protein LOC103637907 [Zea mays]
Zm00001d002111	hypothetical protein ZEAMMB73_Zm00001d002111 [Zea mays]
Zm00001d050942	uncharacterized protein LOC100276811 precursor [Zea mays]
Zm00001d029969	uncharacterized protein LOC100277173 [Zea mays]
Zm00001d012068	cysteine proteinase inhibitor B precursor [Zea mays]
Zm00001d035054	Succinate dehydrogenase subunit 6 mitochondrial [Zea mays]
Zm00001d029542	hypothetical protein ZEAMMB73_Zm00001d029542 [Zea mays]
Zm00001d007471	uncharacterized protein LOC118476434 [Zea mays]
Zm00001d034749	DnaJ domain containing protein [Zea mays]
Zm00001d052026	ethylene-responsive transcription factor ERF003 [Zea mays]
Zm00001d009116	uncharacterized protein LOC100279169 [Zea mays]
Zm00001d039517	Clavaminate synthase-like protein [Zea mays]
Zm00001d014788	probable magnesium transporter NIPA6 [Zea mays]
Zm00001d026163	14 kDa proline-rich protein DC2.15 [Zea mays]
Zm00001d024659	uncharacterized protein LOC100279160 precursor [Zea mays]
Zm00001d041826	Protein kinase domain containing protein [Zea mays]
Zm00001d015468	zinc finger protein CONSTANS-LIKE 3 [Zea mays]
Zm00001d022262	putative cytochrome P450 superfamily protein [Zea mays]
Zm00001d026563	uncharacterized LOC100279571 [Zea mays]
Zm00001d031114	uncharacterized protein LOC103640624 [Zea mays]
Zm00001d051546	ADP-ribosylation factor [Zea mays]
Zm00001d048960	Adenine/guanine permease AZG2 [Zea mays]
Zm00001d001865	cytokinin response regulator 1 [Zea mays]
Zm00001d044508	Cysteine-rich receptor-like protein kinase 2 [Zea mays]
Zm00001d049691	Succinate dehydrogenase subunit 6 mitochondrial [Zea mays]
Zm00001d006739	LOB domain-containing protein 38 [Zea mays]
Zm00001d022210	hypothetical protein ZEAMMB73_Zm00001d022210 [Zea mays]
Zm00001d017622	uncharacterized protein LOC100193480 [Zea mays]
Zm00001d025081	Rhodanese-like domain-containing protein 19 mitochondrial [Zea mays]
Zm00001d050265	Hypersensitive-induced response protein 2 [Zea mays]
Zm00001d010592	hypothetical protein ZEAMMB73_Zm00001d010592 [Zea mays]
Zm00001d047840	uncharacterized protein LOC100275600 [Zea mays]
Zm00001d014005	uncharacterized protein LOC100276355 [Zea mays]
Zm00001d013461	unknown [Zea mays]
Zm00001d026028	uncharacterized protein LOC100279111 [Zea mays]
Zm00001d034221	uncharacterized protein LOC107197954 [Zea mays]
Zm00001d007280	ARGOS homolog3 [Zea mays]
Zm00001d002884	Vacuolar iron transporter homolog 5-like [Zea mays]
Zm00001d039647	Boron transporter-like protein 2 [Zea mays]
Zm00001d050557	drought-induced protein 1 precursor [Zea mays]
Zm00001d005934	Purine permease 3 [Zea mays]
Zm00001d029884	ethylene-responsive transcription factor ERF038 [Zea mays]
Zm00001d052898	uncharacterized protein LOC100277899 [Zea mays]
Zm00001d013178	uncharacterized protein LOC100275173 [Zea mays]
Zm00001d028590	putative RING zinc finger domain superfamily protein [Zea mays]
Zm00001d047055	uncharacterized protein LOC109939156 [Zea mays]
Zm00001d011207	hypothetical protein Zm00014a_039256 [Zea mays]
Zm00001d005926	threonine endopeptidase [Zea mays]
Zm00001d011217	NDR1/HIN1-like protein 2 [Zea mays]
Zm00001d028835	hypothetical protein ZEAMMB73_Zm00001d028835, partial [Zea mays]
Zm00001d009398	methylesterase 7 [Zea mays]
Zm00001d028366	Type IV inositol polyphosphate 5-phosphatase 9 [Zea mays]
Zm00001d011428	urophorphyrin methylase 1 [Zea mays]
Zm00001d024200	CONSTANS-like protein CO8 [Zea mays]
Zm00001d003499	E3 ubiquitin-protein ligase ATL6 [Zea mays]
Zm00001d032448	uncharacterized protein LOC100274911 precursor [Zea mays]
Zm00001d009082	uncharacterized protein LOC103635061 [Zea mays]
Zm00001d012647	Polyketide cyclase / dehydrase and lipid transport protein [Zea mays]
Zm00001d025798	calcium-binding EF hand family protein [Zea mays]
Zm00001d033987	Heat stress transcription factor A-2a-like [Zea mays]
Zm00001d009132	uncharacterized protein LOC100277329 [Zea mays]
Zm00001d043337	Os02g0306125-like protein [Zea mays]
Zm00001d015405	Succinate semialdehyde dehydrogenase [Zea mays]
Zm00001d040361	hypothetical protein ZEAMMB73_Zm00001d040361 [Zea mays]
Zm00001d039565	uncharacterized protein LOC100277349 [Zea mays]
Zm00001d025246	Serine/threonine-protein kinase ATG1c [Zea mays]
Zm00001d010256	uncharacterized protein LOC100278204 [Zea mays]
Zm00001d029083	alanine--glyoxylate aminotransferase1 [Zea mays]
Zm00001d050091	putative RING zinc finger domain superfamily protein isoform X1 [Zea mays]
Zm00001d027875	solute carrier family 25 member 44 [Zea mays]
Zm00001d010220	40S ribosomal protein S12 [Zea mays]
Zm00001d010261	Thioredoxin superfamily protein [Zea mays]
Zm00001d042328	F-box protein At1g67340-like [Zea mays]
Zm00001d012563	uncharacterized protein LOC100277941 [Zea mays]
Zm00001d003626	NAC domain-containing protein 104 [Zea mays]
Zm00001d018407	hypothetical protein ZEAMMB73_Zm00001d018407 [Zea mays]
Zm00001d026187	uncharacterized protein LOC118473613 [Zea mays]
Zm00001d009410	EMB2752 [Zea mays]
Zm00001d041727	40S ribosomal protein S29, partial [Zea mays]
Zm00001d048890	acyl-coenzyme A oxidase 2, peroxisomal [Zea mays]
Zm00001d027236	hypothetical protein ZEAMMB73_Zm00001d027236 [Zea mays]
Zm00001d016924	ETHYLENE INSENSITIVE 3-like 5 protein [Zea mays]
Zm00001d016216	uncharacterized protein LOC100275389 isoform X1 [Zea mays]
Zm00001d029238	Peptide methionine sulfoxide reductase B5 [Zea mays]
Zm00001d027290	unknown [Zea mays]
Zm00001d012662	hypothetical protein ZEAMMB73_Zm00001d012662 [Zea mays]
Zm00001d001233	uncharacterized protein LOC109944025 [Zea mays]
Zm00001d047000	uncharacterized protein LOC100277332 [Zea mays]
Zm00001d021995	uncharacterized LOC100382812 [Zea mays]
Zm00001d032479	uncharacterized protein LOC100275132 [Zea mays]
Zm00001d007478	phytosulfokines [Zea mays]
Zm00001d009600	Retrovirus-related Pol polyprotein LINE-1 [Zea mays]
Zm00001d027332	Non-specific lipid-transfer protein 2 precursor [Zea mays]
Zm00001d001763	putative methyltransferase [Zea mays]
Zm00001d001766	uncharacterized protein LOC100274220 [Zea mays]
Zm00001d013378	Maf-like protein [Zea mays]
Zm00001d025977	Metal-nicotianamine transporter YSL2 [Zea mays]
Zm00001d040112	uncharacterized protein LOC103649893 [Zea mays]
Zm00001d024376	WRKY transcription factor WRKY51 [Zea mays]
Zm00001d006603	uncharacterized protein LOC100274985 [Zea mays]
Zm00001d002521	hypothetical protein [Zea mays]
Zm00001d013326	uncharacterized protein LOC100275407 [Zea mays]
Zm00001d015211	AGG2 [Zea mays]
Zm00001d007073	Serine carboxypeptidase-like 40 [Zea mays]
Zm00001d034109	probable protein phosphatase 2C 34 [Zea mays]
Zm00001d016585	uncharacterized protein LOC109939961 [Zea mays]
Zm00001d049364	Ethylene-responsive transcription factor 8 [Zea mays]
Zm00001d011708	Protein REVERSION-TO-ETHYLENE SENSITIVITY1 [Zea mays]
Zm00001d028440	probable carboxylesterase 8 [Zea mays]
Zm00001d047045	plant intracellular Ras-group-related LRR protein 5-like [Zea mays]
Zm00001d042476	Acid phosphatase/vanadium-dependent haloperoxidase-related protein [Zea mays]
Zm00001d053661	uncharacterized protein LOC100277392 [Zea mays]
Zm00001d048307	uncharacterized protein LOC100276002 [Zea mays]
Zm00001d006159	ycf49-like protein [Zea mays]
Zm00001d045459	uncharacterized protein LOC103638131 [Zea mays]
Zm00001d035637	uncharacterized protein LOC103635966 [Zea mays]
Zm00001d017684	uncharacterized protein LOC103627578 [Zea mays]
Zm00001d032522	uncharacterized protein LOC100274947 [Zea mays]
Zm00001d046888	B-box zinc finger family protein [Zea mays]
Zm00001d022127	uncharacterized protein LOC100275771 [Zea mays]
Zm00001d022307	unknown [Zea mays]
Zm00001d003009	uncharacterized protein LOC100276955 [Zea mays]
Zm00001d039468	Grx_A2 - glutaredoxin subgroup III [Zea mays]
Zm00001d013332	50S ribosomal protein L12-2 [Zea mays]
Zm00001d002912	glyoxal oxidase-related protein [Zea mays]
Zm00001d028539	Sulfoquinovosyl transferase SQD2 [Zea mays]
Zm00001d032484	CDP-diacylglycerol--glycerol-3-phosphate 3-phosphatidyltransferase 2 [Zea mays]
Zm00001d028053	uncharacterized protein LOC100282391 [Zea mays]
Zm00001d012221	Stearoyl-[acyl-carrier-protein]
Zm00001d027816	uncharacterized protein LOC107548105 [Zea mays]
Zm00001d015010	protein trichome birefringence-like 12 [Zea mays]
Zm00001d028876	agenet domain-containing protein / bromo-adjacent homology (BAH) domain-containing protein [Zea mays]
Zm00001d051988	PAP-specific phosphatase HAL2-like [Zea mays]
Zm00001d043912	Adenine nucleotide alpha hydrolase-like superfamily protein [Zea mays]
Zm00001d033539	Gamma-glutamyl peptidase 1 [Zea mays]
Zm00001d005109	hypothetical protein ZEAMMB73_Zm00001d005109 [Zea mays]
Zm00001d028043	MFP1 attachment factor 1 [Zea mays]
Zm00001d008785	OFP transcription factor, partial [Zea mays]
Zm00001d004772	uncharacterized protein LOC100383650 [Zea mays]
Zm00001d010726	uncharacterized protein LOC109941544 [Zea mays]
Zm00001d040651	uncharacterized LOC100193143 [Zea mays]
Zm00001d006196	30S ribosomal protein S31, mitochondrial [Zea mays]
Zm00001d049964	SIN-like family protein [Zea mays]
Zm00001d022083	mitochondrial import inner membrane translocase subunit Tim17 [Zea mays]
Zm00001d009314	NAD(P)-binding Rossmann-fold superfamily protein [Zea mays]
Zm00001d022197	50S ribosomal protein L12-2 [Zea mays]
Zm00001d002954	coiled-coil-helix-coiled-coil-helix domain-containing protein 4 [Zea mays]
Zm00001d021465	AIG2-like (avirulence induced gene) family protein [Zea mays]
Zm00001d017699	Probable xyloglucan endotransglucosylase/hydrolase protein 30-like precursor [Zea mays]
Zm00001d045568	RING zinc finger protein-like [Zea mays]
Zm00001d053367	AGP16 isoform 2 precursor [Zea mays]
Zm00001d021789	SH3 domain-containing protein [Zea mays]
Zm00001d031961	histidine-containing phosphotransfer protein [Zea mays]
Zm00001d005984	hypothetical protein ZEAMMB73_Zm00001d005984 [Zea mays]
Zm00001d026478	Protein FATTY ACID EXPORT 2 chloroplastic [Zea mays]
Zm00001d050293	probable alpha,alpha-trehalose-phosphate synthase [UDP-forming]
Zm00001d039777	2,3-bisphosphoglycerate-independent phosphoglycerate mutase [Zea mays]
Zm00001d023440	uncharacterized protein LOC107457594 [Zea mays]
Zm00001d026321	F-box/kelch-repeat protein At5g60570 [Zea mays]
Zm00001d003850	unknown [Zea mays]
Zm00001d045296	UPF0369 protein C6orf57 homolog [Zea mays]
Zm00001d049647	hypothetical protein Zm00014a_036599 [Zea mays]
Zm00001d017998	unknown [Zea mays]
Zm00001d047824	E3 ubiquitin-protein ligase RDUF2 [Zea mays]
Zm00001d009797	Lactoylglutathione lyase / glyoxalase I family protein [Zea mays]
Zm00001d049096	uncharacterized protein LOC100193887 [Zea mays]
Zm00001d009083	uncharacterized protein LOC100304200 [Zea mays]
Zm00001d043699	transcription factor LATE FLOWERING [Zea mays]
Zm00001d051526	putative xyloglucan endotransglucosylase/hydrolase protein 30 [Zea mays]
Zm00001d035838	60S ribosomal protein L39-1 [Zea mays]
Zm00001d027478	uncharacterized protein LOC100276168 isoform 2 [Zea mays]
Zm00001d007994	--
Zm00001d012274	Omega-hydroxypalmitate O-feruloyl transferase [Zea mays]
Zm00001d031804	gibberellin receptor GID1L2 [Zea mays]
Zm00001d042473	Peptide transporter PTR2 [Zea mays]
Zm00001d002999	gibberellin 2-beta-dioxygenase 7 [Zea mays]
Zm00001d032671	hypothetical protein BDA96_01G230700 [Sorghum bicolor]
Zm00001d028922	unknown [Zea mays]
Zm00001d031464	uncharacterized protein LOC103642122 [Zea mays]
Zm00001d002415	uncharacterized protein LOC103645981 [Zea mays]
Zm00001d008342	Pollen-specific protein like [Zea mays]
Zm00001d017682	uncharacterized LOC100502289 [Zea mays]
Zm00001d013531	p8MTCP1 [Zea mays]
Zm00001d033567	HIPL1 protein [Zea mays]
Zm00001d003468	sugar transport protein 5 [Zea mays]
Zm00001d049756	Glycosyltransferase family protein 64 C3 [Zea mays]
Zm00001d010183	uncharacterized protein LOC100275135 [Zea mays]
Zm00001d022889	--
Zm00001d015614	Transcription factor MYB44 [Zea mays]
Zm00001d053534	uncharacterized protein LOC100276189 [Zea mays]
Zm00001d047296	40S ribosomal protein S19 [Zea mays]
Zm00001d002952	probable aquaporin TIP3-2 [Zea mays]
Zm00001d004881	transcription repressor OFP8 [Zea mays]
Zm00001d013509	Ribosomal protein S21 family protein [Zea mays]
Zm00001d003276	uncharacterized protein LOC103646302 [Zea mays]
Zm00001d018134	unknown [Zea mays]
Zm00001d001656	unknown [Zea mays]
Zm00001d012127	hypothetical protein PAHAL_5G050300 [Panicum hallii]
Zm00001d014459	cytochrome P450 family 77 subfamily B polypeptide 1 [Zea mays]
Zm00001d005118	Sec14p-like phosphatidylinositol transfer family protein [Zea mays]
Zm00001d017845	uncharacterized protein LOC100193276 [Zea mays]
Zm00001d032433	uncharacterized protein LOC100192470 precursor [Zea mays]
Zm00001d028906	hypothetical protein ZEAMMB73_Zm00001d028906, partial [Zea mays]
Zm00001d020982	NAC domain-containing protein 92 [Zea mays]
Zm00001d008200	Hydrophobic protein LTI6B-like [Zea mays]
Zm00001d052025	60S ribosomal protein L39 [Zea mays]
Zm00001d048335	Major facilitator superfamily protein [Zea mays]
Zm00001d050155	putative gluconokinase [Zea mays]
Zm00001d017825	AT-hook motif nuclear-localized protein 25 [Zea mays]
Zm00001d021709	Isopentenyl-diphosphate Delta-isomerase I [Zea mays]
Zm00001d027443	beta-carotene 3-hydroxylase, chloroplastic [Zea mays]
Zm00001d004358	hypothetical protein ZEAMMB73_Zm00001d004358 [Zea mays]
Zm00001d032849	RING/U-box superfamily protein [Zea mays]
Zm00001d051836	unknown [Zea mays]
Zm00001d003159	uncharacterized protein LOC120682081 [Panicum virgatum]
Zm00001d048210	putative pumilio homolog 10 [Zea mays]
Zm00001d016864	NADH dehydrogenase [ubiquinone]
Zm00001d002547	uncharacterized LOC103646029 [Zea mays]
Zm00001d006010	unknown [Zea mays]
Zm00001d051005	uncharacterized protein LOC100279585 [Zea mays]
Zm00001d048391	GATA transcription factor 4 [Zea mays]
Zm00001d047548	17.0 kDa class II heat shock protein [Zea mays]
Zm00001d042993	Protein ESKIMO 1-like [Zea mays]
Zm00001d004446	DUF1635 family protein [Zea mays]
Zm00001d018017	uncharacterized protein LOC100278901 [Zea mays]
Zm00001d021337	SAUR30-auxin-responsive SAUR family member [Zea mays]
Zm00001d006907	Transcription elongation factor SPT4 [Zea mays]
Zm00001d027929	ethylene-responsive element binding protein 2 [Zea mays]
Zm00001d017204	adenine phosphoribosyltransferase 2 [Zea mays]
Zm00001d010168	G-box-binding factor 4 [Zea mays]
Zm00001d033053	molybdate transporter 1 [Zea mays]
Zm00001d008451	uncharacterized protein LOC109941993 precursor [Zea mays]
Zm00001d016691	unknown [Zea mays]
Zm00001d031696	peptidyl-prolyl cis-trans isomerase FKBP16-3, chloroplastic isoform X1 [Zea mays]
Zm00001d033805	Glutamate decarboxylase 1 [Zea mays]
Zm00001d010800	Zinc finger CCCH domain-containing protein 54 [Zea mays]
Zm00001d043224	uncharacterized protein LOC100276151 [Zea mays]
Zm00001d047211	Putative metacaspase family protein [Zea mays]
Zm00001d027534	putative AMP-dependent synthetase and ligase superfamily protein [Zea mays]
Zm00001d002768	oleosin Zm-I [Zea mays]
Zm00001d011348	10-deacetylbaccatin III 10-O-acetyltransferase [Zea mays]
Zm00001d033846	uncharacterized protein LOC100274767 [Zea mays]
Zm00001d029853	proline oxidase [Zea mays]
Zm00001d003924	Glycerophosphodiester phosphodiesterase GDPD2 [Zea mays]
Zm00001d009820	hypothetical protein ZEAMMB73_Zm00001d009820 [Zea mays]
Zm00001d022667	hypothetical protein ZEAMMB73_Zm00001d026142 [Zea mays]
Zm00001d028416	ACT domain-containing protein ACR8 [Zea mays]
Zm00001d011697	Mitochondrial carrier protein CoAc1 [Zea mays]
Zm00001d045314	S-adenosylmethionine-dependent methyltransferase/ methyltransferase/ thiopurine S-methyltransferase [Zea mays]
Zm00001d012047	unknown [Zea mays]
Zm00001d017617	unnamed protein product [Linum tenue]
Zm00001d024511	40S ribosomal protein S3-like [Zea mays]
Zm00001d044880	GLABRA2 expression modulator [Zea mays]
Zm00001d047888	catalytic/ oxidoreductase, acting on NADH or NADPH [Zea mays]
Zm00001d011838	glycosyltransferase [Zea mays]
Zm00001d048127	Putative cyclin-A3-1 [Zea mays]
Zm00001d014493	hypothetical protein [Zea mays]
Zm00001d008628	Gamma-glutamyltranspeptidase 3 [Zea mays]
Zm00001d030363	disease resistance response protein 206 precursor [Zea mays]
Zm00001d042349	hypothetical protein ZEAMMB73_Zm00001d042349 [Zea mays]
Zm00001d016550	3-oxoacyl-[acyl-carrier-protein]
Zm00001d015856	citrate synthase 4, mitochondrial isoform X1 [Setaria italica]
Zm00001d035331	Syntaxin-132 [Zea mays]
Zm00001d047106	zinc finger (C2H2 type) family protein [Zea mays]
Zm00001d006217	serine/threonine-protein kinase NAK [Zea mays]
Zm00001d027176	uncharacterized protein LOC100276042 [Zea mays]
Zm00001d033924	uncharacterized protein LOC100191965 [Zea mays]
Zm00001d034956	ARM repeat superfamily protein [Zea mays]
Zm00001d008909	gibberellin 2-beta-dioxygenase [Zea mays]
Zm00001d047351	uncharacterized protein LOC100281071 [Zea mays]
Zm00001d024347	Reticulon-like protein B22 [Zea mays]
Zm00001d020930	uncharacterized protein LOC100276139 [Zea mays]
Zm00001d026578	60S acidic ribosomal protein P2A-like [Zea mays]
Zm00001d051001	glyceraldehyde-3-phosphate dehydrogenase4 [Zea mays]
Zm00001d012426	Protein UPSTREAM OF FLC [Zea mays]
Zm00001d008916	small nuclear ribonucleoprotein E [Zea mays]
Zm00001d015852	lipoxygenase [Zea mays]
Zm00001d015559	uncharacterized protein LOC100501360 precursor [Zea mays]
Zm00001d051041	(+)-neomenthol dehydrogenase isoform X2 [Zea mays]
Zm00001d002458	Gamma-soluble NSF attachment protein [Zea mays]
Zm00001d034520	Mitochondrial pyruvate carrier 1 [Zea mays]
Zm00001d029630	cystatin 6 precursor [Zea mays]
Zm00001d043784	RING/U-box superfamily protein [Zea mays]
Zm00001d032424	putative sodium/metabolite cotransporter BASS1 chloroplastic [Zea mays]
Zm00001d043973	hypothetical protein ZEAMMB73_Zm00001d043973 [Zea mays]
Zm00001d041574	putative LRR receptor-like serine/threonine-protein kinase [Zea mays]
Zm00001d008573	calmodulin-related protein 2, touch-induced [Zea mays]
Zm00001d026369	unknown [Zea mays]
Zm00001d017788	Dof zinc finger protein DOF2.1 [Zea mays]
Zm00001d023349	protein GRAVITROPIC IN THE LIGHT 1 [Zea mays]
Zm00001d003774	Metallo-hydrolase/oxidoreductase superfamily protein [Zea mays]
Zm00001d051061	enhancer of rudimentary homolog [Zea mays]
Zm00001d025568	Myosin heavy chain-related protein [Zea mays]
Zm00001d011636	Protein binding protein [Zea mays]
Zm00001d034768	glycine-rich RNA-binding protein 8 [Zea mays]
Zm00001d010856	translocator protein homolog [Zea mays]
Zm00001d050830	uncharacterized protein LOC100277434 [Zea mays]
Zm00001d041882	ATPase1 [Zea mays]
Zm00001d052124	protein trichome birefringence-like 1 [Zea mays]
Zm00001d021943	hypothetical protein ZEAMMB73_Zm00001d021943 [Zea mays]
Zm00001d017395	Thylakoid lumenal protein TL20.3, chloroplastic-like [Zea mays]
Zm00001d016768	Cytosolic invertase 1-like [Zea mays]
Zm00001d012233	PHD finger protein At1g33420 [Zea mays]
Zm00001d021614	uncharacterized protein LOC100191352 isoform X3 [Zea mays]
Zm00001d013907	nonspecific lipid-transfer protein precursor [Zea mays]
Zm00001d049294	transcription factor SCREAM2 [Zea mays]
Zm00001d046900	Grx_C4-glutaredoxin subgroup I, partial [Zea mays]
Zm00001d041678	hypothetical protein ZEAMMB73_Zm00001d041678 [Zea mays]
Zm00001d031023	L-type lectin-domain containing receptor kinase IX.1 [Zea mays]
Zm00001d034550	40S ribosomal protein S2-3-like [Zea mays]
Zm00001d027708	Metal ion binding protein [Zea mays]
Zm00001d005190	cadmium/zinc-transporting ATPase HMA3 [Zea mays]
Zm00001d005699	U-box domain-containing protein 39 [Zea mays]
Zm00001d012953	protein NRT1/ PTR FAMILY 5.6 [Zea mays]
Zm00001d047674	long cell-linked locus protein [Zea mays]
Zm00001d009549	pollen-specific kinase partner protein [Zea mays]
Zm00001d030102	65-kDa microtubule-associated protein 3 [Zea mays]
Zm00001d002989	cytokinin dehydrogenase 12 [Zea mays]
Zm00001d024571	60S ribosomal protein L34 [Zea mays]
Zm00001d003174	(+)-neomenthol dehydrogenase-like [Zea mays]
Zm00001d013220	probable protein phosphatase 2C 34 [Zea mays]
Zm00001d049984	uncharacterized protein LOC100277149 [Zea mays]
Zm00001d012492	uncharacterized protein LOC100273648 [Zea mays]
Zm00001d012234	male sterile8 [Zea mays]
Zm00001d041671	basal endosperm transfer layer 3 precursor [Zea mays]
Zm00001d015095	lil3 protein [Zea mays]
Zm00001d004997	Ubiquinol-cytochrome c reductase complex 8.0 kDa protein [Zea mays]
Zm00001d043371	uncharacterized protein LOC100278501 [Zea mays]
Zm00001d031259	uncharacterized protein LOC100192591 [Zea mays]
Zm00001d014140	UPF0434 protein Daci_3569 [Zea mays]
Zm00001d026368	Thioredoxin-like protein CXXS1 [Zea mays]
Zm00001d026463	uncharacterized protein LOC100272875 isoform X1 [Zea mays]
Zm00001d003248	Acid phosphatase/vanadium-dependent haloperoxidase-related protein [Zea mays]
Zm00001d006646	uncharacterized protein LOC103647767 [Zea mays]
Zm00001d052321	macrophage migration inhibitory factor [Zea mays]
Zm00001d030005	dynamin-related protein 1E [Zea mays]
Zm00001d035569	hypothetical protein ZEAMMB73_Zm00001d035569 [Zea mays]
Zm00001d042503	hypothetical protein ZEAMMB73_Zm00001d042503 [Zea mays]
Zm00001d013568	glycine-rich RNA-binding, abscisic acid-inducible protein [Zea mays]
Zm00001d048550	Formyltetrahydrofolate deformylase [Zea mays]
Zm00001d025803	uncharacterized protein LOC100278380 [Zea mays]
Zm00001d010976	beta3-glucuronyltransferase [Zea mays]
Zm00001d004933	uncharacterized protein LOC100501632 precursor [Zea mays]
Zm00001d047837	Protein DA1-related 2 [Zea mays]
Zm00001d025625	pentatricopeptide repeat-containing protein At4g39952, mitochondrial [Zea mays]
Zm00001d025762	uncharacterized protein LOC100382175 [Zea mays]
Zm00001d051917	uncharacterized protein LOC103654120 isoform X4 [Zea mays]
Zm00001d021753	equilibrative nucleotide transporter 3 isoform X1 [Zea mays]
Zm00001d010104	Ubiquinone biosynthesis O-methyltransferase mitochondrial [Zea mays]
Zm00001d027616	uncharacterized protein LOC103631697 isoform X1 [Zea mays]
Zm00001d017391	Axial regulator YABBY 1 [Zea mays]
Zm00001d052964	Bax inhibitor-1 family protein [Zea mays]
Zm00001d041436	unknown [Zea mays]
Zm00001d046246	NAC domain-containing protein 75 isoform X2 [Zea mays]
Zm00001d050914	Pentatricopeptide repeat-containing protein [Zea mays]
Zm00001d053707	ethylene-responsive transcription factor 3 [Zea mays]
Zm00001d013031	uncharacterized protein LOC100533151 [Zea mays]
Zm00001d049986	Pentatricopeptide repeat-containing protein [Zea mays]
Zm00001d047896	Chorismate synthase chloroplastic [Zea mays]
Zm00001d043029	TOM1-like protein 6 [Zea mays]
Zm00001d051527	uncharacterized protein LOC100384098 isoform X1 [Zea mays]
Zm00001d039465	Protein kinase superfamily protein [Zea mays]
Zm00001d014355	60S ribosomal protein L27-2 [Zea mays]
Zm00001d024757	hypothetical protein ZEAMMB73_Zm00001d024757 [Zea mays]
Zm00001d047708	SNF2 domain-containing protein CLASSY 1 [Zea mays]
Zm00001d050658	Mitochondrial fission protein ELM1 [Zea mays]
Zm00001d047519	Transcription factor RF2b [Zea mays]
Zm00001d013597	protein CDC73 homolog [Zea mays]
Zm00001d026367	hypothetical protein ZEAMMB73_Zm00001d026367 [Zea mays]
Zm00001d009676	cyclin-G-associated kinase [Sorghum bicolor]
Zm00001d007654	Putative CCR4-associated factor 1 homolog 3 [Zea mays]
Zm00001d012562	Probable sugar phosphate/phosphate translocator At2g25520-like [Zea mays]
Zm00001d032515	Tetratricopeptide repeat (TPR)-like superfamily protein [Zea mays]
Zm00001d030663	DNAJ heat shock N-terminal domain-containing protein [Zea mays]
Zm00001d046902	hypothetical protein ZEAMMB73_Zm00001d046902 [Zea mays]
Zm00001d047799	uncharacterized protein LOC100272911 isoform X1 [Zea mays]
Zm00001d029835	uncharacterized protein LOC100274912 [Zea mays]
Zm00001d041299	uncharacterized protein LOC100501240 [Zea mays]
Zm00001d042792	Transcription initiation factor TFIID subunit 12 [Zea mays]
Zm00001d028235	unknown [Zea mays]
Zm00001d009579	unknown [Zea mays]
Zm00001d026591	hypothetical protein ZEAMMB73_Zm00001d026591 [Zea mays]
Zm00001d018545	beta-catenin-like protein 1 [Zea mays]
Zm00001d005300	Transcription factor MYB44 [Zea mays]
Zm00001d034890	Outer envelope pore protein 24, chloroplastic-like [Zea mays]
Zm00001d044953	hypothetical protein ZEAMMB73_Zm00001d044953 [Zea mays]
Zm00001d048217	conserved oligomeric Golgi complex subunit 8 [Zea mays]
Zm00001d039519	fruit protein PKIWI502 [Zea mays]
Zm00001d034595	AP-1 complex subunit sigma-2 [Zea mays]
Zm00001d023242	Two-component response regulator ARR9 [Zea mays]
Zm00001d046761	Protein gamma response 1 [Zea mays]
Zm00001d001830	uncharacterized protein LOC100276155 [Zea mays]
Zm00001d012276	histone H3.2 [Glycine max]
Zm00001d053375	WW domain-binding protein 11 [Zea mays]
Zm00001d030920	hypothetical protein ZEAMMB73_Zm00001d030920 [Zea mays]
Zm00001d016788	vegetative cell wall protein gp1 [Zea mays]
Zm00001d002607	fasciclin-like arabinogalactan protein 10 precursor [Zea mays]
Zm00001d018104	unknown [Zea mays]
Zm00001d035512	Putative AP2/EREBP transcription factor superfamily protein [Zea mays]
Zm00001d005824	Guanine nucleotide-binding protein subunit gamma 3 [Zea mays]
Zm00001d023283	uncharacterized protein LOC100383027 [Zea mays]
Zm00001d016895	gibberellin receptor GID1L2 [Zea mays]
Zm00001d013659	Ameiotic 1 [Zea mays]
Zm00001d050697	histone H3.2 [Zea mays]
Zm00001d003390	Probable long-chain-alcohol O-fatty-acyltransferase 1 [Zea mays]
Zm00001d049737	F-box protein [Zea mays]
Zm00001d033916	Pentatricopeptide repeat-containing protein At1g77405-like [Zea mays]
Zm00001d053446	potassium channel3 [Zea mays]
Zm00001d008866	uncharacterized protein LOC111589984 [Zea mays]
Zm00001d028408	heat shock protein26 [Zea mays]
Zm00001d048673	P-loop nucleoside triphosphate hydrolase superfamily protein with CH (Calponin Homology) domain [Zea mays]
Zm00001d013120	uncharacterized LOC100284434 [Zea mays]
Zm00001d029372	Serine carboxypeptidase-like 40 [Zea mays]
Zm00001d022085	UDP-arabinopyranose mutase 3 [Zea mays]
Zm00001d051923	GDSL esterase/lipase LTL1 [Zea mays]
Zm00001d030086	uncharacterized protein LOC100272480 isoform X1 [Zea mays]
Zm00001d035989	Pentatricopeptide repeat-containing protein mitochondrial [Zea mays]
Zm00001d012679	hypothetical protein ZEAMMB73_Zm00001d012679 [Zea mays]
Zm00001d024935	basic salivary proline-rich protein 2 [Zea mays]
Zm00001d006346	dentin sialophosphoprotein-related [Zea mays]
Zm00001d018118	blue copper protein [Zea mays]
Zm00001d043294	TNF receptor-associated factor homolog 1a isoform X1 [Zea mays]
Zm00001d021294	peptidase S8 and S53, subtilisin, kexin, sedolisin [Zea mays]
Zm00001d050728	Homeodomain-like superfamily protein [Zea mays]
Zm00001d006109	unknown [Zea mays]
Zm00001d007793	Receptor-like kinase-like [Zea mays]
Zm00001d052746	probable ascorbate-specific transmembrane electron transporter 1 [Zea mays]
Zm00001d034037	unknown [Zea mays]
Zm00001d023446	B3 domain-containing protein [Zea mays]
Zm00001d047421	uncharacterized protein LOC100278142 [Zea mays]
Zm00001d034598	Splicing factor 3B subunit 6-like protein [Zea mays]
Zm00001d052323	brassinosteroid LRR receptor kinase precursor [Zea mays]
Zm00001d021365	DNA primases [Zea mays]
Zm00001d021702	beta-amylase [Zea mays]
Zm00001d025222	Splicing factor-like protein 1-like [Zea mays]
Zm00001d016590	unknown [Zea mays]
Zm00001d044542	F-box protein At4g22280 [Zea mays]
Zm00001d010583	SelT-like protein-like precursor [Zea mays]
Zm00001d004639	Sec23/Sec24 protein transport family protein [Zea mays]
Zm00001d040171	uncharacterized protein LOC100192465 [Zea mays]
Zm00001d002156	N-terminal acetyltransferase A complex catalytic subunit NAA10 [Zea mays]
Zm00001d021269	Kinesin-like protein KIN-7G [Zea mays]
Zm00001d052584	receptor like protein kinase S.2 [Zea mays]
Zm00001d022155	protein STRUBBELIG-RECEPTOR FAMILY 6 isoform X1 [Zea mays]
Zm00001d002068	Probable inactive receptor kinase At5g67200 precursor [Zea mays]
Zm00001d025288	Glucose-6-phosphate 1-dehydrogenase 4 chloroplastic [Zea mays]
Zm00001d050635	peptidyl-prolyl cis-trans isomerase-like [Zea mays]
Zm00001d051393	histone H3.v1 isoform X1 [Zea mays]
Zm00001d050242	uncharacterized protein LOC110431707 isoform X3 [Sorghum bicolor]
Zm00001d009081	anther-specific protein SF18 precursor [Zea mays]
Zm00001d006126	Trigger factor [Zea mays]
Zm00001d033454	SNARE-like superfamily protein [Zea mays]
Zm00001d021960	A-kinase anchor protein 17A [Zea mays]
Zm00001d044812	probable auxin efflux carrier component 1c [Zea mays]
Zm00001d004099	U11/U12 small nuclear ribonucleoprotein 48 kDa protein [Zea mays]
Zm00001d029257	unknown [Zea mays]
Zm00001d026603	Magnesium-chelatase subunit ChlH chloroplastic [Zea mays]
Zm00001d033790	Actin-1 [Zea mays]
Zm00001d029287	uncharacterized protein LOC100275086 [Zea mays]
Zm00001d008398	uncharacterized protein LOC103634719 isoform X2 [Zea mays]
Zm00001d027868	E3 ubiquitin ligase BIG BROTHER [Zea mays]
Zm00001d023468	VAMP protein SEC22 [Zea mays]
Zm00001d002520	uncharacterized LOC100274866 [Zea mays]
Zm00001d049686	AAA-type ATPase family protein, partial [Zea mays]
Zm00001d039916	leucine-rich repeat extensin-like protein 2 [Zea mays]
Zm00001d002086	ubiquitin carboxyl-terminal hydrolase 22 [Zea mays]
Zm00001d029636	Protein SRG1 [Zea mays]
Zm00001d047043	Chaperone DnaJ-domain superfamily protein [Zea mays]
Zm00001d043446	Pentatricopeptide repeat-containing protein mitochondrial [Zea mays]
Zm00001d025996	Protein WHAT'S THIS FACTOR 9, mitochondrial-like [Zea mays]
Zm00001d041515	Formin-like protein 20 [Zea mays]
Zm00001d008852	hypothetical protein ZEAMMB73_Zm00001d008852, partial [Zea mays]
Zm00001d012628	Insulin-degrading enzyme-like 1 peroxisomal [Zea mays]
Zm00001d017784	Zinc-finger homeodomain protein 5 [Zea mays]
Zm00001d016203	Actin-related protein 2/3 complex subunit 3 [Zea mays]
Zm00001d030724	hypothetical protein ZEAMMB73_Zm00001d030724 [Zea mays]
Zm00001d011525	Mitogen-activated protein kinase 20 [Zea mays]
Zm00001d029723	mu-crystallin [Zea mays]
Zm00001d007835	FRIGIDA-like protein 4a [Zea mays]
Zm00001d035228	nascent polypeptide-associated complex subunit alpha, muscle-specific form isoform X1 [Zea mays]
Zm00001d024198	GDU1 [Zea mays]
Zm00001d042017	Thioredoxin Y1 chloroplastic [Zea mays]
Zm00001d003085	GDSL esterase/lipase LTL1-like precursor [Zea mays]
Zm00001d025960	GT-2-like 1 [Zea mays]
Zm00001d042040	Serine/arginine-rich splicing factor SR45 [Zea mays]
Zm00001d013598	putative bifunctional inhibitor/LTP/seed storage protein family precursor [Zea mays]
Zm00001d031697	Transcription factor RF2a [Zea mays]
Zm00001d031943	kinesin-related protein4 [Zea mays]
Zm00001d010325	aquaporin SIP1-2 [Zea mays]
Zm00001d001771	aspartic proteinase nepenthesin-2 precursor [Zea mays]
Zm00001d003392	zinc finger (C2H2 type) family protein [Zea mays]
Zm00001d023261	probable sugar phosphate/phosphate translocator At2g25520 [Zea mays]
Zm00001d042624	putative pectinesterase/pectinesterase inhibitor 51 [Zea mays]
Zm00001d003984	splicing factor-like protein 1 [Zea mays]
Zm00001d044121	auxin-like 1 protein [Zea mays]
Zm00001d014482	putative replication protein [Zea mays]
Zm00001d039911	Di-glucose binding protein with Leucine-rich repeat domain [Zea mays]
Zm00001d040040	heavy metal-associated isoprenylated plant protein 32 [Zea mays]
Zm00001d049988	hypothetical protein ZEAMMB73_Zm00001d049988 [Zea mays]
Zm00001d034967	hypothetical protein ZEAMMB73_Zm00001d034967 [Zea mays]
Zm00001d010207	Pentatricopeptide repeat-containing protein [Zea mays]
Zm00001d049676	Polyadenylate-binding protein-interacting protein 11, partial [Zea mays]
Zm00001d044173	putative desiccation-related protein LEA14 [Zea mays]
Zm00001d017387	shortage in chiasmata 1 [Zea mays]
Zm00001d010667	uncharacterized protein LOC100191786 isoform X1 [Zea mays]
Zm00001d043242	early nodulin 20 precursor [Zea mays]
Zm00001d027321	hypothetical protein ZEAMMB73_Zm00001d027321 [Zea mays]
Zm00001d008083	--
Zm00001d028471	phosphoenolpyruvate carboxykinase (ATP) isoform 2 [Zea mays]
Zm00001d053996	CASP-like protein 4A1 [Zea mays]
Zm00001d006945	Probable transcription factor At3g04930 [Zea mays]
Zm00001d041927	NDR1/HIN1-like protein 1 [Zea mays]
Zm00001d042843	steroid reductase DET2 [Zea mays]
Zm00001d053709	Mediator of RNA polymerase II transcription subunit 11-like [Zea mays]
Zm00001d023226	uncharacterized protein LOC100278017 [Zea mays]
Zm00001d041957	Fizzy-related protein [Zea mays]
Zm00001d009902	uncharacterized protein LOC100277114 precursor [Zea mays]
Zm00001d006066	hypothetical protein Zm00014a_028469 [Zea mays]
Zm00001d012805	Protein SIEL [Zea mays]
Zm00001d001994	uncharacterized protein LOC100285187 [Zea mays]
Zm00001d032072	histone H1 [Zea mays]
Zm00001d029564	putative WRKY transcription factor 4 [Zea mays]
Zm00001d043984	Integral membrane protein-like [Zea mays]
Zm00001d003554	22.0 kDa class IV heat shock protein precursor [Zea mays]
Zm00001d013105	calcium-dependent protein kinase 11 [Zea mays]
Zm00001d046475	uncharacterized protein LOC103638674 [Zea mays]
Zm00001d024398	hypothetical protein Zm00014a_021468 [Zea mays]
Zm00001d045078	UDP-glucuronate 4-epimerase 1 [Zea mays]
Zm00001d009548	hypothetical protein Zm00014a_014448 [Zea mays]
Zm00001d051915	uncharacterized protein LOC100304404 [Zea mays]
Zm00001d039686	uncharacterized LOC100272723 [Zea mays]
Zm00001d030777	uncharacterized protein LOC103640144 [Zea mays]
Zm00001d000706	hypothetical protein PVAP13_1KG181354 [Panicum virgatum]
Zm00001d013673	hypothetical protein Zm00014a_041085 [Zea mays]
Zm00001d004325	hypothetical protein ZEAMMB73_Zm00001d004325 [Zea mays]
Zm00001d035875	membrane protein of ER body-like protein isoform X1 [Zea mays]
Zm00001d045703	uncharacterized LOC100384592 precursor [Zea mays]
Zm00001d045596	IQ calmodulin-binding motif family protein [Zea mays]
Zm00001d035024	uncharacterized protein LOC100381867 [Zea mays]
Zm00001d012600	Protein kinase superfamily protein [Zea mays]
Zm00001d033483	dehydrin 13 [Zea mays]
Zm00001d053676	protein STRUBBELIG-RECEPTOR FAMILY 8 isoform X2 [Zea mays]
Zm00001d022423	16S rRNA processing protein RimM family [Zea mays]
Zm00001d004896	mRNA-decapping enzyme-like protein [Zea mays]
Zm00001d007152	F-box/kelch-repeat protein SKIP6 [Zea mays]
Zm00001d003577	Polyketide cyclase/dehydrase and lipid transport superfamily protein [Zea mays]
Zm00001d018530	Transcription factor TCP21 [Zea mays]
Zm00001d014511	DNA polymerase eta [Zea mays]
Zm00001d015698	F-box/kelch-repeat protein OR23 [Zea mays]
Zm00001d010603	prenylated Rab receptor 2 [Zea mays]
Zm00001d030230	Kinesin-like protein KIN-5A [Zea mays]
Zm00001d007872	hypothetical protein [Zea mays]
Zm00001d017170	Retrovirus-related Pol polyprotein from transposon TNT 1-94 [Zea mays]
Zm00001d047265	Transcription initiation factor TFIID subunit 9 [Zea mays]
Zm00001d012165	uncharacterized protein LOC100192825 [Zea mays]
Zm00001d016767	uncharacterized protein LOC100194254 [Zea mays]
Zm00001d011771	uncharacterized protein LOC100284189 [Zea mays]
Zm00001d052288	E2F transcription factor-like E2FE-like [Zea mays]
Zm00001d030772	DNA-binding storekeeper protein-related [Zea mays]
Zm00001d004147	hypothetical protein ZEAMMB73_Zm00001d004147 [Zea mays]
Zm00001d033706	GEBP transcription factor [Zea mays]
Zm00001d031944	uncharacterized protein LOC100192635 [Zea mays]
Zm00001d004222	uncharacterized protein LOC100272667 [Zea mays]
Zm00001d044973	Homeobox-leucine zipper protein HDG11 [Zea mays]
Zm00001d052518	uncharacterized protein LOC100278630 precursor [Zea mays]
Zm00001d016294	Abscisic acid receptor PYL9-like [Zea mays]
Zm00001d049181	O-methyltransferase ZRP4 [Zea mays]
Zm00001d015153	unknown [Zea mays]
Zm00001d006877	formate dehydrogenase 1, mitochondrial [Zea mays]
Zm00001d024538	transcription factor MAMYB [Zea mays]
Zm00001d018521	uncharacterized protein LOC100276462 [Zea mays]
Zm00001d013410	hypothetical protein EJB05_04864, partial [Eragrostis curvula]
Zm00001d021419	Nicotinate-nucleotide pyrophosphorylase [carboxylating]
Zm00001d043193	uncharacterized protein LOC100276723 [Zea mays]
Zm00001d034965	Putative B3 DNA binding domain family protein [Zea mays]
Zm00001d021858	Protein TIME FOR COFFEE [Zea mays]
Zm00001d039455	prenylated rab acceptor family protein [Zea mays]
Zm00001d051029	hypothetical protein ZEAMMB73_Zm00001d051029 [Zea mays]
Zm00001d014549	hypothetical protein Zm00014a_040113 [Zea mays]
Zm00001d030994	hypothetical protein ZEAMMB73_Zm00001d030994 [Zea mays]
Zm00001d033842	Exosome complex component RRP45B [Zea mays]
Zm00001d006898	hypothetical protein ZEAMMB73_Zm00001d006898 [Zea mays]
Zm00001d021674	NDR1/HIN1-like protein 26 [Zea mays]
Zm00001d050544	glucan endo-1,3-beta-glucosidase 4 precursor [Zea mays]
Zm00001d033804	putative L-ascorbate peroxidase 6, chloroplastic [Zea mays]
Zm00001d040160	unknown [Zea mays]
Zm00001d030479	Pentatricopeptide repeat-containing protein At4g26680, mitochondrial-like [Zea mays]
Zm00001d011562	Putative DUF1421 domain family protein [Zea mays]
Zm00001d053239	unnamed protein product [Miscanthus lutarioriparius]
Zm00001d026678	SKP1-interacting partner 15 [Zea mays]
Zm00001d025851	Xyloglucan 6-xylosyltransferase 2 [Zea mays]
Zm00001d012219	hypothetical protein ZEAMMB73_Zm00001d012219 [Zea mays]
Zm00001d030267	uncharacterized protein LOC100502383 [Zea mays]
Zm00001d043962	uncharacterized protein LOC100191159 [Zea mays]
Zm00001d004784	Protein TPLATE [Zea mays]
Zm00001d032057	uncharacterized protein LOC103643235 isoform X1 [Zea mays]
Zm00001d029223	Protein HUA2-LIKE 3 [Zea mays]
Zm00001d013504	Late embryogenesis abundant (LEA) hydroxyproline-rich glycoprotein family [Zea mays]
Zm00001d020977	uncharacterized protein LOC100276373 [Zea mays]
Zm00001d032788	anther-specific proline-rich protein APG [Zea mays]
Zm00001d016487	Retrovirus-related Pol polyprotein LINE-1 [Zea mays]
Zm00001d035095	Probable calcium-binding protein CML7 [Zea mays]
Zm00001d016301	Inorganic pyrophosphatase 2 [Zea mays]
Zm00001d012551	hypothetical protein ZEAMMB73_Zm00001d012551 [Zea mays]
Zm00001d051824	SEC1 family transport protein SLY1 [Zea mays]
Zm00001d044902	Mediator of RNA polymerase II transcription subunit 6 [Zea mays]
Zm00001d032328	Protein Dr1-like protein [Zea mays]
Zm00001d049445	Choline transporter-like protein 2 [Zea mays]
Zm00001d014835	hAT dimerization domain-containing protein / transposase-related [Zea mays]
Zm00001d045515	probable receptor-like protein kinase At2g21480 precursor [Zea mays]
Zm00001d042291	ENTH/VHS family protein [Zea mays]
Zm00001d021818	NAC transcription factor 25 [Zea mays]
Zm00001d028627	Retrotransposon-like protein [Zea mays]
Zm00001d007770	Protein EARLY FLOWERING 5-like [Zea mays]
Zm00001d033848	Transcription factor bHLH25 [Zea mays]
Zm00001d027646	Beta-glucuronosyltransferase GlcAT14A-like precursor [Zea mays]
Zm00001d006478	Pentatricopeptide repeat-containing protein mitochondrial [Zea mays]
Zm00001d023396	putative RING zinc finger domain superfamily protein [Zea mays]
Zm00001d018467	uncharacterized protein LOC100277436 [Zea mays]
Zm00001d047165	hypothetical protein ZEAMMB73_Zm00001d047165 [Zea mays]
Zm00001d018260	putative growth-regulating factor 9 [Zea mays]
Zm00001d008924	Inactive protein FON2 SPARE1 precursor [Zea mays]
Zm00001d031855	GDSL esterase/lipase At5g33370 precursor [Zea mays]
Zm00001d044621	hypothetical protein ZEAMMB73_Zm00001d044621 [Zea mays]
Zm00001d015338	hypothetical protein Zm00014a_019578 [Zea mays]
Zm00001d022570	hypothetical protein ZEAMMB73_Zm00001d022570 [Zea mays]
Zm00001d045893	Retrovirus-related Pol polyprotein LINE-1 [Zea mays]
Zm00001d052286	unknown [Zea mays]
Zm00001d031732	BAG family molecular chaperone regulator 1-like [Zea mays]
Zm00001d009472	5'-3' exoribonuclease 3 [Zea mays]
Zm00001d017907	Protein TIC 20-v, chloroplastic [Zea mays]
Zm00001d043225	Pentatricopeptide repeat-containing protein At1g61870, mitochondrial-like [Zea mays]
Zm00001d013324	ATP synthase F1, delta subunit family protein [Zea mays]
Zm00001d014946	OSJNBa0035M09.1 [Oryza sativa Japonica Group]
Zm00001d031236	Alanine--tRNA ligase [Zea mays]
Zm00001d016715	uncharacterized protein LOC100276913 precursor [Zea mays]
Zm00001d030910	hypothetical protein ZEAMMB73_Zm00001d030910 [Zea mays]
Zm00001d010988	hypothetical protein ZEAMMB73_Zm00001d010988 [Zea mays]
Zm00001d004998	calcium-dependent protein kinase 25 [Zea mays]
Zm00001d052561	mRNA-decapping enzyme-like protein-like [Zea mays]
Zm00001d049665	calmodulin [Zea mays]
Zm00001d032533	uncharacterized protein LOC100383109 [Zea mays]
Zm00001d006099	hypothetical protein ZEAMMB73_Zm00001d006099 [Zea mays]
Zm00001d012245	Adenine nucleotide alpha hydrolase-like superfamily protein [Zea mays]
Zm00001d011559	pentatricopeptide repeat-containing protein At5g46100 [Zea mays]
Zm00001d009673	uncharacterized protein LOC100194229 [Zea mays]
Zm00001d029135	sugars will eventually be exported transporter12a [Zea mays]
Zm00001d018247	zinc finger protein [Zea mays]
Zm00001d005554	two pore potassium channel c [Zea mays]
Zm00001d015475	RING-H2 finger protein ATL2L [Zea mays]
Zm00001d043906	Hydroxyproline-rich glycoprotein family protein [Zea mays]
Zm00001d045496	uncharacterized protein LOC100501921 [Zea mays]
Zm00001d034099	Ferredoxin--NADP reductase leaf isozyme 1 chloroplastic [Zea mays]
Zm00001d028073	Protein SNOWY COTYLEDON 3 [Zea mays]
Zm00001d014114	hypothetical protein ZEAMMB73_Zm00001d014114 [Zea mays]
Zm00001d030934	cAMP-regulated phosphoprotein 19-related protein [Zea mays]
Zm00001d026480	auxin-responsive protein IAA33 isoform X2 [Zea mays]
Zm00001d023456	transcription repressor OFP8 [Zea mays]
Zm00001d012779	RING-H2 finger protein ATL67 [Zea mays]
Zm00001d007341	HVA22-like protein e [Zea mays]
Zm00001d043450	VQ motif-containing protein 4 [Zea mays]
Zm00001d017603	pentatricopeptide repeat-containing protein At1g74900, mitochondrial [Zea mays]
Zm00001d036069	uncharacterized protein LOC103629444 [Zea mays]
Zm00001d001276	--
Zm00001d041305	glycosyltransferase BC10 [Zea mays]
Zm00001d029815	ATG1 [Zea mays]
Zm00001d022980	--
Zm00001d050220	Long chain base biosynthesis protein 1 [Zea mays]
Zm00001d043367	uncharacterized protein LOC100274836 [Zea mays]
Zm00001d051939	uncharacterized protein LOC100381453 [Zea mays]
Zm00001d012837	Histone H2A [Zea mays]
Zm00001d018344	BRASSINOSTEROID INSENSITIVE 1-associated receptor kinase 1 precursor [Zea mays]
Zm00001d049787	hypothetical protein ZEAMMB73_Zm00001d049787 [Zea mays]
Zm00001d012539	Protein RETICULATA-RELATED 3, chloroplastic [Zea mays]
Zm00001d018081	Ethylene-responsive transcription factor RAP2-4 [Zea mays]
Zm00001d024838	hypothetical protein ZEAMMB73_Zm00001d024838 [Zea mays]
Zm00001d027993	Zinc finger CCCH domain-containing protein 46 [Zea mays]
Zm00001d041265	transcription regulator [Zea mays]
Zm00001d046122	hypothetical protein ZEAMMB73_Zm00001d046122 [Zea mays]
Zm00001d010759	DNA-binding WRKY [Zea mays]
Zm00001d018534	Pentatricopeptide repeat-containing protein At1g61870, mitochondrial-like [Zea mays]
Zm00001d033062	Transparent testa 12 protein [Zea mays]
Zm00001d018433	putative protein of unknown function (DUF640) domain family protein [Zea mays]
Zm00001d002991	uncharacterized protein LOC103646198 isoform X1 [Zea mays]
Zm00001d033022	Retrovirus-related Pol polyprotein LINE-1 [Zea mays]
Zm00001d001250	uncharacterized protein LOC111591187 [Zea mays]
Zm00001d040205	Non-specific phospholipase C6-like precursor [Zea mays]
Zm00001d045206	putative receptor protein kinase ZmPK1 precursor [Zea mays]
Zm00001d031054	General transcription factor 2-related zinc finger protein [Zea mays]
Zm00001d022494	uncharacterized protein LOC100193688 [Zea mays]
Zm00001d035962	CYCLOPS [Zea mays]
Zm00001d021280	endoglucanase 23-like precursor [Zea mays]
Zm00001d017981	hypothetical protein ZEAMMB73_Zm00001d017981 [Zea mays]
Zm00001d010535	Riboflavin biosynthesis protein ribAB [Zea mays]
Zm00001d007868	Transcription factor PCF6 [Zea mays]
Zm00001d039279	WW domain-binding protein 11 [Zea mays]
Zm00001d045123	TRF-like 5, partial [Zea mays]
Zm00001d034359	uncharacterized protein LOC100274943 [Zea mays]
Zm00001d010295	E3 ubiquitin-protein ligase SGR9 amyloplastic [Zea mays]
Zm00001d021821	exostosin-like protein [Zea mays]
Zm00001d007418	uncharacterized protein LOC100383197 [Zea mays]
Zm00001d014094	RNA-binding (RRM/RBD/RNP motifs) family protein [Zea mays]
Zm00001d032040	Protein SHI RELATED SEQUENCE 2 [Zea mays]
Zm00001d012336	Ras association and pleckstrin y domain 1 [Zea mays]
Zm00001d042641	RNA-binding (RRM/RBD/RNP motifs) family protein [Zea mays]
Zm00001d003538	unknown [Zea mays]
Zm00001d024583	RNA polymerase II large subunit family protein [Zea mays]
Zm00001d035047	uncharacterized protein LOC100383283 [Zea mays]
Zm00001d010620	uncharacterized protein LOC100281719 [Zea mays]
Zm00001d014160	Protein NETWORKED 1A [Zea mays]
Zm00001d021976	BTB/POZ domain-containing protein [Zea mays]
Zm00001d030083	inositol-tetrakisphosphate 1-kinase 1 [Zea mays]
Zm00001d033308	protein CUP-SHAPED COTYLEDON 1 [Zea mays]
Zm00001d040499	hypothetical protein ZEAMMB73_Zm00001d040499 [Zea mays]
Zm00001d049508	Mediator of RNA polymerase II transcription subunit 36a [Zea mays]
Zm00001d049166	uncharacterized protein LOC100277266 [Zea mays]
Zm00001d004690	uncharacterized protein LOC100273883 [Zea mays]
Zm00001d030262	hypothetical protein ZEAMMB73_Zm00001d030262 [Zea mays]
Zm00001d009958	hypothetical protein ZEAMMB73_Zm00001d009958 [Zea mays]
Zm00001d017376	Retrotransposon-like protein [Zea mays]
Zm00001d013451	hypothetical protein ZEAMMB73_Zm00001d013451 [Zea mays]
Zm00001d047788	Histone H2B [Zea mays]
Zm00001d015702	Putative chloride channel-like protein CLC-g [Zea mays]
Zm00001d028529	Splicing factor 3A subunit 2 [Zea mays]
Zm00001d032807	uncharacterized protein LOC100501457 [Zea mays]
Zm00001d031741	hypothetical protein ZEAMMB73_Zm00001d031741 [Zea mays]
Zm00001d006574	uncharacterized protein LOC100284855 isoform 1 [Zea mays]
Zm00001d028904	hypothetical protein ZEAMMB73_Zm00001d028904 [Zea mays]
Zm00001d004876	uncharacterized protein LOC100273836 [Zea mays]
Zm00001d045625	E3 ubiquitin-protein ligase RING1-like [Zea mays]
Zm00001d039544	Retrotransposon-like protein [Zea mays]
Zm00001d021844	Sodium/hydrogen exchanger 2 [Zea mays]
Zm00001d039367	FON2 SPARE1 [Zea mays]
Zm00001d043442	carotenoid cleavage dioxygenase [Zea mays]
Zm00001d026510	Transcription factor IBH1 [Zea mays]
Zm00001d049250	Mitogen-activated protein kinase 7 [Zea mays]
Zm00001d012097	Pentatricopeptide repeat-containing protein At2g36240-like [Zea mays]
Zm00001d013199	putative beta-14-xylosyltransferase IRX10L [Zea mays]
Zm00001d044057	hypothetical protein ZEAMMB73_Zm00001d044057 [Zea mays]
Zm00001d010459	CBL-interacting protein kinase 14 [Zea mays]
Zm00001d044632	uncharacterized protein LOC100280375 [Zea mays]
Zm00001d025835	unknown [Zea mays]
Zm00001d032336	Tetratricopeptide repeat (TPR)-like superfamily protein [Zea mays]
Zm00001d009816	Golgin candidate 2 [Zea mays]
Zm00001d005563	histone-lysine N-methyltransferase, H3 lysine-36 and H4 lysine-20specific isoform 1 [Zea mays]
Zm00001d033686	hypothetical protein ZEAMMB73_Zm00001d033686 [Zea mays]
Zm00001d044585	Probable pectinesterase 67-like precursor [Zea mays]
Zm00001d015432	Retrovirus-related Pol polyprotein LINE-1 [Zea mays]
Zm00001d024170	rho-associated protein kinase 2 [Zea mays]
Zm00001d044093	CASP-like protein 4U1 [Zea mays]
Zm00001d042906	putative laccase precursor [Zea mays]
Zm00001d041283	hypothetical protein ZEAMMB73_Zm00001d041283 [Zea mays]
Zm00001d002157	Pentatricopeptide repeat-containing protein At1g03560, mitochondrial-like [Zea mays]
Zm00001d024547	Putative MYB DNA-binding domain superfamily protein [Zea mays]
Zm00001d046774	zinc finger protein WIP2 [Zea mays]
Zm00001d025993	uncharacterized protein LOC100192573 precursor [Zea mays]
Zm00001d006182	uncharacterized protein LOC100272469 [Zea mays]
Zm00001d009011	Cyclin-A1-1 [Zea mays]
Zm00001d046394	hypothetical protein ZEAMMB73_Zm00001d046394 [Zea mays]
Zm00001d018447	uncharacterized protein LOC100278838 [Zea mays]
Zm00001d014643	hypothetical protein ZEAMMB73_Zm00001d014643 [Zea mays]
Zm00001d052591	B3 domain-containing protein Os11g0156000 [Zea mays]
Zm00001d033057	uncharacterized protein LOC103643607 [Zea mays]
Zm00001d014419	hypothetical protein ZEAMMB73_Zm00001d014419 [Zea mays]
Zm00001d046986	SAUR25 - auxin-responsive SAUR family member [Zea mays]
Zm00001d051745	putative ubiquitin conjugation factor E4 [Zea mays]
Zm00001d039839	cyclin-related [Zea mays]
Zm00001d052675	Type III polyketide synthase B [Zea mays]
Zm00001d042527	uncharacterized protein LOC100277214 [Zea mays]
Zm00001d005945	unknown [Zea mays]
Zm00001d047379	hypothetical protein ZEAMMB73_Zm00001d047379 [Zea mays]
Zm00001d052777	uncharacterized protein LOC100274830 [Zea mays]
Zm00001d026623	Tubulin beta-7 chain [Zea mays]
Zm00001d053142	Transcription initiation factor TFIID subunit 5, partial [Zea mays]
Zm00001d032663	uncharacterized protein LOC100275795 precursor [Zea mays]
Zm00001d027998	leucine-rich repeat extensin-like protein 3 [Zea mays]
Zm00001d051068	hypothetical protein ZEAMMB73_Zm00001d051068 [Zea mays]
Zm00001d045870	LYST-interacting protein 5-like protein [Zea mays]
Zm00001d045420	GDP-mannose 4,6 dehydratase 1 [Zea mays]
Zm00001d029693	P-loop containing nucleoside triphosphate hydrolase superfamily protein [Zea mays]
Zm00001d018567	Protein ELC-like [Zea mays]
Zm00001d049719	hypothetical protein ZEAMMB73_Zm00001d049719 [Zea mays]
Zm00001d034498	hypothetical protein ZEAMMB73_Zm00001d034498 [Zea mays]
Zm00001d044866	Serine/threonine-protein phosphatase 2A activator 2 [Zea mays]
Zm00001d030098	uncharacterized protein LOC100272484 [Zea mays]
Zm00001d050831	uncharacterized protein LOC100279116 isoform X1 [Zea mays]
Zm00001d026173	uncharacterized protein LOC100274022 [Zea mays]
Zm00001d051252	Chaperonin 60 subunit alpha 2 chloroplastic [Zea mays]
Zm00001d007397	Metal transporter Nramp4 [Zea mays]
Zm00001d045512	Putative disease resistance RPP13-like protein 3 [Zea mays]
Zm00001d051728	zinc finger MYM-type protein 1-like [Zea mays]
Zm00001d051412	CGI-like protein [Zea mays]
Zm00001d002188	hypothetical protein ZEAMMB73_Zm00001d002188, partial [Zea mays]
Zm00001d048224	uncharacterized protein LOC100216927 [Zea mays]
Zm00001d008591	uncharacterized protein LOC100279440 [Zea mays]
Zm00001d007989	--
Zm00001d048848	prolamin 19 kDa alpha zein z1A1_3 precursor [Zea mays]
Zm00001d010044	Triose phosphate/phosphate translocator TPT chloroplastic [Zea mays]
Zm00001d026737	hypothetical protein [Zea mays]
Zm00001d003645	ZF-HD homeobox protein [Zea mays]
Zm00001d002813	hypothetical protein ZEAMMB73_Zm00001d002813, partial [Zea mays]
Zm00001d023680	uncharacterized protein LOC100277782 precursor [Zea mays]
Zm00001d026611	hypothetical protein ZEAMMB73_Zm00001d026611 [Zea mays]
Zm00001d015213	leucine-rich repeat/extensin 2 [Zea mays]
Zm00001d021653	Glucose-6-phosphate/phosphate translocator 2, chloroplastic [Zea mays]
Zm00001d048537	hypothetical protein ZEAMMB73_Zm00001d048537 [Zea mays]
Zm00001d029585	uncharacterized protein LOC103636720 [Zea mays]
Zm00001d013744	cyclin superfamily protein, putative [Zea mays]
Zm00001d008303	Electron transfer flavoprotein subunit alpha mitochondrial [Zea mays]
Zm00001d033213	uncharacterized protein LOC103643687 [Zea mays]
Zm00001d033583	germin-like protein 2 precursor [Zea mays]
Zm00001d042007	protein MITOFERRINLIKE 1, chloroplastic [Zea mays]
Zm00001d049476	Z1A alpha zein protein [Zea mays]
Zm00001d022643	putative thaumatin domain family protein precursor [Zea mays]
Zm00001d041190	Retrovirus-related Pol polyprotein LINE-1 [Zea mays]
Zm00001d006639	uncharacterized protein LOC109944079 [Zea mays]
Zm00001d046167	hypothetical protein ZEAMMB73_Zm00001d046167 [Zea mays]
Zm00001d024027	proline rich cell wall protein 1 precursor [Zea mays]
Zm00001d015830	hypothetical protein ZEAMMB73_Zm00001d015830 [Zea mays]
Zm00001d012728	Putative DUF1421 domain family protein [Zea mays]
Zm00001d031619	65-kDa microtubule-associated protein 8 [Zea mays]
Zm00001d018201	erwinia induced protein 1 precursor [Zea mays]
Zm00001d012576	uncharacterized protein LOC100277579 [Zea mays]
Zm00001d015720	hypothetical protein ZEAMMB73_Zm00001d015720 [Zea mays]
Zm00001d008926	hypothetical protein ZEAMMB73_Zm00001d008926 [Zea mays]
Zm00001d022082	brittle stalk-2-like protein 7 precursor [Zea mays]
Zm00001d025683	hypothetical protein ZEAMMB73_Zm00001d025683 [Zea mays]
Zm00001d050886	Transcription termination factor MTEF1, chloroplastic [Zea mays]
Zm00001d023673	SWEET13b [Zea mays]
Zm00001d048849	prolamin 19 kDa alpha zein z1A1_4 precursor [Zea mays]
Zm00001d021906	chlorophyll a-b binding protein [Zea mays]
Zm00001d017577	hypothetical protein ZEAMMB73_Zm00001d017577 [Zea mays]
Zm00001d005013	formin-like protein 5 isoform X2 [Zea mays]
Zm00001d013263	Protein PYRICULARIA ORYZAE RESISTANCE 21-like [Zea mays]
Zm00001d052118	uncharacterized protein LOC100275474 [Zea mays]
Zm00001d029579	transcriptional regulatory protein algP precursor [Zea mays]
Zm00001d048816	22 kDa alpha-zein 14 precursor [Zea mays]
Zm00001d045357	hypothetical protein ZEAMMB73_Zm00001d045357 [Zea mays]
Zm00001d008085	unknown [Zea mays]
Zm00001d010422	Pollen allergen Phl p 11-like precursor [Zea mays]
Zm00001d039584	Probable WRKY transcription factor 13 [Zea mays]
Zm00001d023906	OSJNBb0028M18.1-like protein [Zea mays]
Zm00001d017337	Retrovirus-related Pol polyprotein LINE-1 [Zea mays]
Zm00001d039997	Protein NEGATIVE REGULATOR OF RESISTANCE [Zea mays]
Zm00001d010576	Haloacid dehalogenase-like hydrolase (HAD) superfamily protein [Zea mays]
Zm00001d003600	uncharacterized protein LOC100272822 precursor [Zea mays]
Zm00001d013993	uncharacterized protein LOC100276959 precursor [Zea mays]
Zm00001d023828	hypothetical protein ZEAMMB73_Zm00001d023828 [Zea mays]
Zm00001d035345	Retrovirus-related Pol polyprotein LINE-1 [Zea mays]
Zm00001d024043	hypothetical protein ZEAMMB73_Zm00001d024043, partial [Zea mays]
Zm00001d013501	hypothetical protein ZEAMMB73_Zm00001d013501 [Zea mays]
Zm00001d005399	uncharacterized protein LOC100501133 [Zea mays]
Zm00001d045192	Ribonucleoside-diphosphate reductase large subunit [Zea mays]
Zm00001d005777	hypothetical protein ZEAMMB73_Zm00001d005777 [Zea mays]
Zm00001d030855	prolamin 19 kDa alpha zein z1D_4 precursor [Zea mays]
Zm00001d015634	hypothetical protein ZEAMMB73_Zm00001d037977 [Zea mays]
Zm00001d001311	--
Zm00001d024101	Superoxide dismutase [Zea mays]
Zm00001d035759	uncharacterized protein LOC100275315 [Zea mays]
Zm00001d032502	yabby homolog10 [Zea mays]
Zm00001d024199	putative receptor-like serine/threonine-protein kinase [Zea mays]
Zm00001d025914	hypothetical protein ZEAMMB73_Zm00001d025914, partial [Zea mays]
Zm00001d001839	hypothetical protein ZEAMMB73_Zm00001d001839 [Zea mays]
Zm00001d033377	uncharacterized LOC100383768 precursor [Zea mays]
Zm00001d004907	4-alpha-glucanotransferase DPE2 [Zea mays]
Zm00001d022574	CASP-like protein 4B1-like [Zea mays]
Zm00001d000543	hypothetical protein Zm00014a_012669 [Zea mays]
Zm00001d027136	--
Zm00001d031230	G-type lectin S-receptor-like serine/threonine-protein kinase, partial [Zea mays]
Zm00001d035912	hypothetical protein ZEAMMB73_Zm00001d035912 [Zea mays]
Zm00001d027275	Retrovirus-related Pol polyprotein LINE-1 [Zea mays]
Zm00001d008779	leucine-rich repeat extensin-like protein 3 [Zea mays]
Zm00001d048847	prolamin 19 kDa alpha zein z1A1_2 precursor [Zea mays]
Zm00001d022697	--
Zm00001d023074	--
Zm00001d030782	Formin-like protein 20 [Zea mays]
Zm00001d033224	Retrovirus-related Pol polyprotein LINE-1 [Zea mays]
Zm00001d048850	prolamin 19 kDa alpha zein z1A1_5 precursor [Zea mays]
Zm00001d016613	uncharacterized protein LOC103627207 [Zea mays]
Zm00001d039600	leucine-rich repeat extensin-like protein 3 [Zea mays]
Zm00001d048670	pentatricopeptide repeat-containing protein At1g09190 [Zea mays]
Zm00001d047233	Retrovirus-related Pol polyprotein LINE-1 [Zea mays]
Zm00001d047329	transcriptional regulatory protein algP precursor [Zea mays]
Zm00001d048813	prolamin 22 kDa alpha zein z1C1_8 precursor [Zea mays]
Zm00001d026435	PIF/Ping-Pong transposase family protein [Zea mays]
Zm00001d028766	Asparagine synthetase [glutamine-hydrolyzing]
Zm00001d021870	uncharacterized protein LOC100276284 [Zea mays]
Zm00001d047114	cortical cell-delineating protein-like [Zea mays]
Zm00001d047967	bZIP transcription factor 16 [Zea mays]
Zm00001d040210	uncharacterized protein LOC100276184 [Zea mays]
Zm00001d033507	uncharacterized protein LOC100304221 [Zea mays]
Zm00001d030516	uncharacterized protein LOC100383627 [Zea mays]
Zm00001d006343	extensin [Zea mays]
Zm00001d045463	NAC domain-containing protein 43 [Zea mays]
Zm00001d048809	prolamin 22 kDa alpha zein z1C1_4 precursor [Zea mays]
Zm00001d032908	retrotransposon protein [Zea mays]
Zm00001d030124	hypothetical protein ZEAMMB73_Zm00001d015496 [Zea mays]
Zm00001d046850	GDSL esterase/lipase [Zea mays]
Zm00001d033133	Retrovirus-related Pol polyprotein LINE-1 [Zea mays]
Zm00001d013994	Aspartic proteinase A1 [Zea mays]
Zm00001d002094	uncharacterized LOC100281790 precursor [Zea mays]
Zm00001d011930	tropinone reductase 2 [Zea mays]
Zm00001d028475	probable E3 ubiquitin-protein ligase LUL2 [Zea mays]
Zm00001d013988	hypothetical protein ZEAMMB73_Zm00001d013988 [Zea mays]
Zm00001d023009	unknown [Zea mays]
Zm00001d027313	Probable xyloglucan endotransglucosylase/hydrolase protein 32 precursor [Zea mays]
Zm00001d007791	Leucine-rich repeat protein kinase family protein [Zea mays]
Zm00001d048818	hypothetical protein ZEAMMB73_Zm00001d048818 [Zea mays]
Zm00001d015335	hypothetical protein ZEAMMB73_Zm00001d015335 [Zea mays]
Zm00001d025583	Cysteine-rich receptor-like protein kinase 26 [Zea mays]
Zm00001d010712	Retrovirus-related Pol polyprotein LINE-1 [Zea mays]
Zm00001d033728	Nucleolar complex protein 2 [Zea mays]
Zm00001d027169	hypothetical protein C2845_PM02G43800 [Panicum miliaceum]
Zm00001d032150	hypothetical protein ZEAMMB73_Zm00001d032150 [Zea mays]
Zm00001d015866	hypothetical protein ZEAMMB73_Zm00001d015866, partial [Zea mays]
Zm00001d039268	uncharacterized protein LOC100276603 [Zea mays]
Zm00001d021725	hypothetical protein ZEAMMB73_Zm00001d021725 [Zea mays]
Zm00001d047872	hypothetical protein ZEAMMB73_Zm00001d047872 [Zea mays]
Zm00001d048808	Kafirin PSKR2 Precursor [Zea mays]
Zm00001d053734	RING-H2 finger protein ATL2L [Zea mays]
Zm00001d053437	hypothetical protein ZEAMMB73_Zm00001d015591 [Zea mays]
Zm00001d010221	Serine/threonine-protein kinase ATG1c [Zea mays]
Zm00001d052559	Kinesin-like protein KCA2, partial [Zea mays]
Zm00001d046809	hypothetical protein ZEAMMB73_Zm00001d046809 [Zea mays]
Zm00001d040126	lysine-rich arabinogalactan protein 19 [Zea mays]
ID-Susceptible	Description
Zm00001d047323	putative magnesium transporter NIPA8 [Zea mays]
Zm00001d035913	Cell division control protein 48 homolog C [Zea mays]
Zm00001d024806	Cleavage stimulating factor 64 [Zea mays]
Zm00001d018257	hypothetical protein ZEAMMB73_Zm00001d018257 [Zea mays]
Zm00001d007805	hypothetical protein ZEAMMB73_Zm00001d007805 [Zea mays]
Zm00001d040628	hypothetical protein ZEAMMB73_Zm00001d040628 [Zea mays]
Zm00001d044021	cytosolic isocitrate dehydrogenase [NADP]
Zm00001d013203	uncharacterized protein LOC103625858 isoform X2 [Zea mays]
Zm00001d042277	Proline iminopeptidase [Zea mays]
Zm00001d053918	terpene synthase 2, chloroplastic-like [Zea mays]
Zm00001d049731	ATP-dependent 6-phosphofructokinase 3 [Zea mays]
Zm00001d031495	putative lysine-specific demethylase ELF6, partial [Zea mays]
Zm00001d008001	hypothetical protein ZEAMMB73_Zm00001d027691 [Zea mays]
Zm00001d023573	Phospholipase D alpha 3, partial [Zea mays]
Zm00001d053036	hypothetical protein ZEAMMB73_Zm00001d053036 [Zea mays]
Zm00001d008856	unknown [Zea mays]
Zm00001d007405	hypothetical protein ZEAMMB73_Zm00001d007405 [Zea mays]
Zm00001d012711	Dihydropyrimidinase [Zea mays]
Zm00001d041588	hypothetical protein ZEAMMB73_Zm00001d041588 [Zea mays]
Zm00001d004433	hypothetical protein ZEAMMB73_Zm00001d004433 [Zea mays]
Zm00001d016907	Purple acid phosphatase 3 [Zea mays]
Zm00001d017292	Defensin-like protein CAL1-like precursor [Zea mays]
Zm00001d008241	embryonic protein DC-8 [Zea mays]
Zm00001d003859	Potassium transporter 5 [Zea mays]
Zm00001d004407	uncharacterized protein LOC100502220 [Zea mays]
Zm00001d040332	hypothetical protein ZEAMMB73_Zm00001d040332, partial [Zea mays]
Zm00001d044967	Eukaryotic aspartyl protease family protein [Zea mays]
Zm00001d009727	unknown [Zea mays]
Zm00001d023342	putative peptide/nitrate transporter [Zea mays]
Zm00001d012806	10A19I.15 [Zea mays]
Zm00001d009350	Histone H2A variant 1 [Zea mays]
Zm00001d013234	unknown [Zea mays]
Zm00001d007488	hypothetical protein ZEAMMB73_Zm00001d049151 [Zea mays]
Zm00001d043341	hypothetical protein ZEAMMB73_Zm00001d043341 [Zea mays]
Zm00001d041095	hypothetical protein ZEAMMB73_Zm00001d041095 [Zea mays]
Zm00001d040266	hypothetical protein ZEAMMB73_Zm00001d040266 [Zea mays]
Zm00001d047752	LOB domain-containing protein 1 [Zea mays]
Zm00001d009815	Cactin [Zea mays]
Zm00001d041136	uncharacterized protein LOC103650352 isoform X3 [Zea mays]
Zm00001d041300	hypothetical protein ZEAMMB73_Zm00001d041300 [Zea mays]
Zm00001d011461	hypothetical protein [Zea mays]
Zm00001d035409	Abscisic stress-ripening protein 2 [Zea mays]
Zm00001d018013	CDP-diacylglycerol--serine O-phosphatidyltransferase 2 [Zea mays]
Zm00001d046675	uncharacterized protein LOC118473374 [Zea mays]
Zm00001d046105	Putative RAN GTPase activating family protein [Zea mays]
Zm00001d016193	uncharacterized protein LOC103627012 isoform X2 [Zea mays]
Zm00001d018046	unknown [Zea mays]
Zm00001d013211	hypothetical protein ZEAMMB73_Zm00001d013211 [Zea mays]
Zm00001d017024	hypothetical protein ZEAMMB73_Zm00001d017024 [Zea mays]
Zm00001d015256	Phospholipase D beta 1 [Zea mays]
Zm00001d025417	Aldehyde dehydrogenase family 7 member A1 [Zea mays]
Zm00001d026399	UDP-glucuronic acid decarboxylase 5, partial [Zea mays]
Zm00001d039990	hypothetical protein ZEAMMB73_Zm00001d039990 [Zea mays]
Zm00001d053554	Peroxidase 70-like precursor [Zea mays]
Zm00001d007487	GDSL-like lipase/acylhydrolase [Zea mays]
Zm00001d006525	Aspartic proteinase nepenthesin-1 [Zea mays]
Zm00001d043891	Histone acetyltransferase HAC1 [Zea mays]
Zm00001d034437	hypothetical protein Zm00014a_024803 [Zea mays]
Zm00001d040285	hypothetical protein ZEAMMB73_Zm00001d040285 [Zea mays]
Zm00001d043881	Digalactosyldiacylglycerol synthase 1 chloroplastic [Zea mays]
Zm00001d049367	Histone acetyltransferase type B catalytic subunit [Zea mays]
Zm00001d024751	peroxidase 5 [Zea mays]
Zm00001d040834	26S proteasome non-ATPase regulatory subunit 4-like protein [Zea mays]
Zm00001d017935	zinc ion binding [Zea mays]
Zm00001d004620	hypothetical protein ZEAMMB73_Zm00001d004620 [Zea mays]
Zm00001d042278	Phytanoyl-CoA dioxygenase [Zea mays]
Zm00001d024560	RING/U-box superfamily protein [Zea mays]
Zm00001d052245	Exocyst complex component SEC6 [Zea mays]
Zm00001d028295	Protein LOW PSII ACCUMULATION 3 chloroplastic [Zea mays]
Zm00001d053220	transcription factor MYB42 [Zea mays]
Zm00001d041922	hypothetical protein ZEAMMB73_Zm00001d041922 [Zea mays]
Zm00001d024262	hypothetical protein Zm00014a_042046 [Zea mays]
Zm00001d025831	Ammonium transporter 1 member 1-like [Zea mays]
Zm00001d043798	Kinase superfamily protein [Zea mays]
Zm00001d007958	hypothetical protein ZEAMMB73_Zm00001d007958 [Zea mays]
Zm00001d040153	Importin subunit alpha-2 [Zea mays]
Zm00001d029350	acyltransferase [Zea mays]
Zm00001d028116	hypothetical protein ZEAMMB73_Zm00001d028116 [Zea mays]
Zm00001d049603	PHD finger family protein [Zea mays]
Zm00001d024962	PR5-like receptor kinase [Zea mays]
Zm00001d017140	GDSL esterase/lipase [Zea mays]
Zm00001d003358	disease resistance protein Pik-1 [Zea mays]
Zm00001d045844	unknown [Zea mays]
Zm00001d047436	AAA-ATPase At3g28580 [Zea mays]
Zm00001d034801	11-beta-hydroxysteroid dehydrogenase-like 5 [Zea mays]
Zm00001d032368	protein SAR DEFICIENT 1 [Zea mays]
Zm00001d046424	Agglutinin-2 [Zea mays]
Zm00001d003186	unknown [Zea mays]
Zm00001d003356	heavy metal-associated isoprenylated plant protein 4 [Zea mays]
Zm00001d008951	uncharacterized protein LOC100192769 [Zea mays]
Zm00001d046423	L-type lectin-domain containing receptor kinase IX.1 [Zea mays]
Zm00001d034414	Lipid transfer protein, partial [Zea mays]
Zm00001d052336	Peroxidase 67 [Zea mays]
Zm00001d012297	hypothetical protein [Zea mays]
Zm00001d015870	Acetamidase/Formamidase family protein [Zea mays]
Zm00001d024713	RNA binding (RRM/RBD/RNP motifs) family protein [Zea mays]
Zm00001d053092	hypothetical protein ZEAMMB73_Zm00001d053092 [Zea mays]
Zm00001d034438	peptidyl-prolyl cis-trans isomerase CYP21-1 [Zea mays]
Zm00001d021344	basic helix-loop-helix (bHLH) DNA-binding superfamily protein [Zea mays]
Zm00001d039674	phosphoenolpyruvate/phosphate translocator 3, chloroplastic [Zea mays]
Zm00001d027499	acyl-activating enzyme 11 [Zea mays]
Zm00001d030270	putative alpha-mannosidase, partial [Zea mays]
Zm00001d039730	hypothetical protein Zm00014a_028341 [Zea mays]
Zm00001d022437	putative WRKY transcription factor 46 [Zea mays]
Zm00001d039824	LRR receptor-like serine/threonine-protein kinase EFR [Zea mays]
Zm00001d015747	Embryonic flower 1-like protein [Zea mays]
Zm00001d029388	unknown [Zea mays]
Zm00001d004640	Sec23/Sec24 protein transport family protein [Zea mays]
Zm00001d042420	lipoprotein [Zea mays]
Zm00001d004700	uncharacterized protein LOC100286092 precursor [Zea mays]
Zm00001d005823	flavonoid 3-monooxygenase [Zea mays]
Zm00001d010671	putative glucan endo-13-beta-glucosidase BG1 [Zea mays]
Zm00001d049218	unknown [Zea mays]
Zm00001d015925	serine/threonine-protein kinase AGC1-5 [Zea mays]
Zm00001d017021	late embryogenesis abundant protein D-34 [Zea mays]
Zm00001d011903	Eukaryotic aspartyl protease family protein [Zea mays]
Zm00001d002444	scramblase-related [Zea mays]
Zm00001d028167	Cytochrome b561 and DOMON domain-containing protein At4g12980-like precursor [Zea mays]
Zm00001d040787	abscisic stress-ripening protein 2 [Zea mays]
Zm00001d002447	Wall-associated receptor kinase 2 [Zea mays]
Zm00001d027525	Chitinase 11 precursor [Zea mays]
Zm00001d002958	FIP1 [Zea mays]
Zm00001d008488	putative protein kinase superfamily protein precursor [Zea mays]
Zm00001d003021	wall-associated receptor kinase 5 isoform X1 [Zea mays]
Zm00001d031813	Patatin-like protein 2-like [Zea mays]
Zm00001d018195	WAT1-related protein [Zea mays]
Zm00001d004866	Protein kinase family protein [Zea mays]
Zm00001d040554	probable WRKY transcription factor 47 isoform X1 [Zea mays]
Zm00001d004762	ABC transporter G family member 25 [Zea mays]
Zm00001d022053	Protein PELPK1 precursor [Zea mays]
Zm00001d003015	phenylalanine ammonia-lyase [Zea mays]
Zm00001d008190	putative WRKY transcription factor 47 [Zea mays]
Zm00001d021638	mitochondrial protein [Zea mays]
Zm00001d018358	Protein TIC 55, chloroplastic-like [Zea mays]
Zm00001d021692	Cysteine-rich receptor-like protein kinase 6 isoform 1 [Zea mays]
Zm00001d049121	Disease resistance protein RPM1 [Zea mays]
Zm00001d006795	taxadien-5-alpha-ol O-acetyltransferase [Zea mays]
Zm00001d051085	Putative leucine-rich repeat receptor-like protein kinase family protein [Zea mays]
Zm00001d041801	D8Ertd354e protein [Zea mays]
Zm00001d035398	hypothetical protein ZEAMMB73_Zm00001d035398 [Zea mays]
Zm00001d004248	7-deoxyloganetin glucosyltransferase-like [Zea mays]
Zm00001d007411	uncharacterized protein LOC100274774 [Zea mays]
Zm00001d001349	--
Zm00001d011614	transcription factor MYB4 [Zea mays]
Zm00001d040823	Cysteine-rich receptor-like protein kinase 10 [Zea mays]
Zm00001d027820	CLAVATA3/ESR (CLE)-related protein ESR2-C precursor [Zea mays]
Zm00001d024083	40S ribosomal protein S4-3 [Zea mays]
Zm00001d035879	unknown [Zea mays]
Zm00001d041788	Protein SUPPRESSOR OF GENE SILENCING 3 [Zea mays]
Zm00001d046149	Protein DMP4-like [Zea mays]
Zm00001d042135	Amino-acid permease BAT1 [Zea mays]
Zm00001d000943	unknown [Zea mays]
Zm00001d039887	Protein ApaG [Zea mays]
Zm00001d053283	40S ribosomal protein S4 isoform X1 [Zea mays]
Zm00001d029321	cationic amino acid transporter [Zea mays]
Zm00001d015000	hypothetical protein ZEAMMB73_Zm00001d015000 [Zea mays]
Zm00001d004621	Peptide transporter PTR2 [Zea mays]
Zm00001d007319	putative subtilase family protein precursor [Zea mays]
Zm00001d010463	phospholipase A1-Igamma1, chloroplastic [Zea mays]
Zm00001d006774	uncharacterized protein LOC100383538 precursor [Zea mays]
Zm00001d048681	scarecrow-like protein 9 isoform X4 [Zea mays]
Zm00001d006647	zinc finger protein ZAT2 [Zea mays]
Zm00001d048407	probable acetyltransferase NATA1-like [Zea mays]
Zm00001d026457	unknown [Zea mays]
Zm00001d007485	LRR receptor-like serine/threonine-protein kinase GSO2 [Zea mays]
Zm00001d006053	protein CUP-SHAPED COTYLEDON 1 [Zea mays]
Zm00001d029391	Phospho-2-dehydro-3-deoxyheptonate aldolase 1, chloroplastic [Zea mays]
Zm00001d030678	uncharacterized protein LOC100194394 isoform X1 [Zea mays]
Zm00001d040426	transcription factor CSA [Zea mays]
Zm00001d013046	Lipid phosphate phosphatase delta [Zea mays]
Zm00001d023995	Sec14p-like phosphatidylinositol transfer family protein [Zea mays]
Zm00001d049381	unknown [Zea mays]
Zm00001d027821	cLAVATA3/ESR (CLE)-related protein ESR3 precursor [Zea mays]
Zm00001d028219	ATMAP70-2 [Zea mays]
Zm00001d051093	LRR receptor-like serine/threonine-protein kinase EFR [Zea mays]
Zm00001d051094	Protein kinase domain containing protein [Zea mays]
Zm00001d042285	Probable serine/threonine-protein kinase At1g54610-like [Zea mays]
Zm00001d010658	Transcription factor TGAL1 [Zea mays]
Zm00001d007475	uncharacterized protein LOC103648073 [Zea mays]
Zm00001d006106	uncharacterized protein LOC107275227 [Zea mays]
Zm00001d042096	glutathione S-transferase GST 21 isoform X1 [Zea mays]
Zm00001d032651	unknown [Zea mays]
Zm00001d027698	Putative methyltransferase family protein [Zea mays]
Zm00001d013261	cysteine protease 1 precursor [Zea mays]
Zm00001d026398	Transcription factor TGA4 [Zea mays]
Zm00001d045862	UDP-glucose:2-hydroxyflavanone C-glucosyltransferase-like [Zea mays]
Zm00001d052989	Cysteine-rich receptor-like protein kinase 6 [Zea mays]
Zm00001d024789	benzyl alcohol O-benzoyltransferase [Zea mays]
Zm00001d001029	--
Zm00001d034208	Exocyst complex component SEC15A [Zea mays]
Zm00001d028282	allene-oxide synthase2 [Zea mays]
Zm00001d034723	mannan endo-1,4-beta-mannosidase 3 [Zea mays]
Zm00001d044639	protein kinase [Zea mays]
Zm00001d049813	Triacylglycerol lipase 2 [Zea mays]
Zm00001d047779	plant-specific domain TIGR01589 family protein [Zea mays]
Zm00001d007624	uncharacterized protein LOC100191590 [Zea mays]
Zm00001d015670	hypothetical protein ZEAMMB73_Zm00001d015670 [Zea mays]
Zm00001d033799	phytochrome A-like [Zea mays]
Zm00001d002614	uncharacterized protein LOC100193704 isoform X1 [Zea mays]
Zm00001d021682	cysteine-rich receptor-like protein kinase 10 [Zea mays]
Zm00001d013364	CSC1-like protein RXW8 [Zea mays]
Zm00001d016128	hypothetical protein ZEAMMB73_Zm00001d016128 [Zea mays]
Zm00001d017869	aspartic proteinase nepenthesin-1 precursor [Zea mays]
Zm00001d034559	polygalacturonase ADPG2 [Zea mays]
Zm00001d027992	uncharacterized protein LOC100275925 [Zea mays]
Zm00001d006669	putative subtilase family protein precursor [Zea mays]
Zm00001d022516	Stress responsive protein [Zea mays]
Zm00001d006675	hypothetical protein ZEAMMB73_Zm00001d006675 [Zea mays]
Zm00001d002610	cytochrome P450 family 704 subfamily A polypeptide 2 [Zea mays]
Zm00001d018491	uncharacterized protein LOC100275511 [Zea mays]
Zm00001d042371	loricrin [Zea mays]
Zm00001d016396	ABC transporter A family member 7 [Zea mays]
Zm00001d025263	hydroxyproline-rich glycoprotein family protein [Zea mays]
Zm00001d044686	phospholipid transfer protein 2 [Zea mays subsp. parviglumis]
Zm00001d040952	hypothetical protein ZEAMMB73_Zm00001d040952 [Zea mays]
Zm00001d023320	hypothetical protein ZEAMMB73_Zm00001d023320 [Zea mays]
Zm00001d013153	hypothetical protein ZEAMMB73_Zm00001d013153 [Zea mays]
Zm00001d026070	SPX domain-containing membrane protein [Zea mays]
Zm00001d040526	Os05g0140333-like protein [Zea mays]
Zm00001d015028	probable ubiquitin-conjugating enzyme E2 25 [Zea mays]
Zm00001d027530	NAC domain-containing protein 22 [Zea mays]
Zm00001d028454	L-type lectin-domain containing receptor kinase V.9 [Zea mays]
Zm00001d014463	uncharacterized protein LOC100273206 precursor [Zea mays]
Zm00001d022032	ribosome-inactivating protein2 [Zea mays]
Zm00001d013037	Cycloartenol-C-24-methyltransferase 1 [Zea mays]
Zm00001d004480	Calcium ion binding protein [Zea mays]
Zm00001d028999	NAC transcription factor NAM-2 [Zea mays]
Zm00001d049579	Tyrosine--tRNA ligase 1, cytoplasmic [Zea mays]
Zm00001d035605	Putative MYB DNA-binding domain superfamily protein [Zea mays]
Zm00001d005875	Homeobox-leucine zipper protein HOX11 [Zea mays]
Zm00001d022517	NAC transcription factor [Zea mays]
Zm00001d043318	Protein LURP-one-related 5 [Zea mays]
Zm00001d053322	L-type lectin-domain containing receptor kinase SIT2 [Zea mays]
Zm00001d003019	Protein kinase superfamily protein [Zea mays]
Zm00001d027788	Transcription initiation factor TFIID subunit 4b [Zea mays]
Zm00001d049536	reticuline oxidase [Zea mays]
Zm00001d053171	uncharacterized protein LOC100275648 [Zea mays]
Zm00001d051088	Putative leucine-rich repeat receptor-like protein kinase family protein [Zea mays]
Zm00001d042202	uncharacterized protein LOC100383235 [Zea mays]
Zm00001d022420	stress responsive protein [Zea mays]
Zm00001d050493	gibberellin receptor GID1L2 [Zea mays]
Zm00001d017964	Putative RNA-dependent RNA polymerase [Zea mays]
Zm00001d044280	Leukotriene A-4 hydrolase-like protein [Zea mays]
Zm00001d013798	Cycloartenol synthase [Zea mays]
Zm00001d012899	cell number regulator 9 [Zea mays]
Zm00001d033419	putative BOI-related E3 ubiquitin-protein ligase 2 [Zea mays]
Zm00001d054044	unknown [Zea mays]
Zm00001d050346	annexin A4 [Zea mays]
Zm00001d004771	orphans transcription factor, partial [synthetic construct]
Zm00001d053082	Receptor-like serine/threonine-protein kinase SD1-6 [Zea mays]
Zm00001d032643	hypothetical protein ZEAMMB73_Zm00001d032643 [Zea mays]
Zm00001d007016	Disease resistance protein RGA2 [Zea mays]
Zm00001d043715	hypothetical protein ZEAMMB73_Zm00001d043715 [Zea mays]
Zm00001d027673	UPF0496 protein 3 [Zea mays]
Zm00001d026520	uncharacterized protein LOC103642158 isoform X2 [Zea mays]
Zm00001d013033	uncharacterized protein LOC100277775 [Zea mays]
Zm00001d000853	unknown [Zea mays]
Zm00001d006944	CBL-interacting serine/threonine-protein kinase 1 [Zea mays]
Zm00001d017019	ATFP4 [Zea mays]
Zm00001d011017	basic salivary proline-rich protein 2 [Zea mays]
Zm00001d011393	S-type anion channel SLAH2 isoform X1 [Zea mays]
Zm00001d008201	Auxin-responsive protein IAA20 [Zea mays]
Zm00001d051814	endoglucanase 7-like precursor [Zea mays]
Zm00001d011014	hypothetical protein ZEAMMB73_Zm00001d011014 [Zea mays]
Zm00001d048083	Protein DROOPING LEAF [Zea mays]
Zm00001d040246	hypothetical protein ZEAMMB73_Zm00001d040246 [Zea mays]
Zm00001d028171	uncharacterized protein LOC100381690 [Zea mays]
Zm00001d031182	uncharacterized LOC100192481 [Zea mays]
Zm00001d047931	3-ketoacyl-CoA synthase 1 [Zea mays]
Zm00001d003271	unknown [Zea mays]
Zm00001d046975	hypothetical protein ZEAMMB73_Zm00001d046975 [Zea mays]
Zm00001d012675	Glutathione S-Transferase I From Mais In Complex With Atrazine Glutathione Conjugate [Zea mays]
Zm00001d027755	hypothetical protein ZEAMMB73_Zm00001d027755 [Zea mays]
Zm00001d014455	uncharacterized protein LOC100193618 [Zea mays]
Zm00001d045788	UDP-glucose:2-hydroxyflavanone C-glucosyltransferase-like [Zea mays]
Zm00001d007130	Heavy metal-associated isoprenylated plant protein 35 [Zea mays]
Zm00001d054093	Senescence-associated protein DIN1 [Zea mays]
Zm00001d030305	uncharacterized protein LOC100217260 precursor [Zea mays]
Zm00001d017666	protein NRT1/ PTR FAMILY 7.2 isoform X1 [Zea mays]
Zm00001d004489	40S ribosomal protein S23-2 [Zea mays]
Zm00001d017962	RNA-dependent RNA polymerase 1 [Zea mays]
Zm00001d027819	CLAVATA3/ESR (CLE)-related protein 2-B precursor [Zea mays]
Zm00001d039987	putative lipoprotein syc1174_c [Zea mays]
Zm00001d004545	Probable glucuronosyltransferase Os04g0103100-like [Zea mays]
Zm00001d024155	(DL)-glycerol-3-phosphatase 2 [Zea mays]
Zm00001d021371	ALA-interacting subunit 1 [Zea mays]
Zm00001d015846	bZIP transcription factor family protein [Zea mays]
Zm00001d043144	Calmodulin-like protein 1-like [Zea mays]
Zm00001d021689	Receptor-like protein kinase RK20-1 [Zea mays]
Zm00001d004751	uncharacterized protein LOC100382937 [Zea mays]
Zm00001d044111	uncharacterized protein LOC100283518 [Zea mays]
Zm00001d032984	Alanine aminotransferase 2 mitochondrial, partial [Zea mays]
Zm00001d003249	uncharacterized protein LOC100277636 [Zea mays]
Zm00001d022454	unknown [Zea mays]
Zm00001d040562	ABC transporter B family member 21 [Zea mays]
Zm00001d029716	heavy metal-associated isoprenylated plant protein 39 isoform X2 [Zea mays]
Zm00001d034002	late embryogenesis abundant protein D-34 [Zea mays]
Zm00001d050455	Putrescine hydroxycinnamoyltransferase 1 [Zea mays]
Zm00001d027037	hypothetical protein [Zea mays]
Zm00001d048656	Bowman-Birk type trypsin inhibitor precursor [Zea mays]
Zm00001d009475	serine/arginine repetitive matrix protein 1 [Zea mays]
Zm00001d039335	unknown [Zea mays]
Zm00001d026203	myb-related protein Zm1-like [Zea mays]
Zm00001d021288	Senescence-inducible chloroplast stay-green protein 1 [Zea mays]
Zm00001d051804	Glutamine synthetase root isozyme 4 [Zea mays]
Zm00001d034098	hypothetical protein ZEAMMB73_Zm00001d034098 [Zea mays]
Zm00001d042042	uncharacterized protein LOC107604628 isoform X1 [Zea mays]
Zm00001d022374	serine carboxypeptidase 1 precursor [Zea mays]
Zm00001d041476	putative protein kinase superfamily protein [Zea mays]
Zm00001d052837	BTB/POZ domain-containing protein At1g55760 [Zea mays]
Zm00001d004115	hypothetical protein ZEAMMB73_Zm00001d004115, partial [Zea mays]
Zm00001d017329	UDP-glycosyltransferase 82A1 [Zea mays]
Zm00001d029366	Transducin/WD40 repeat-like superfamily protein [Zea mays]
Zm00001d023466	uncharacterized protein LOC103640778 [Zea mays]
Zm00001d025526	unknown [Zea mays]
Zm00001d006161	alpha-L-fucosidase 1 [Zea mays]
Zm00001d047025	uncharacterized protein LOC100278906 [Zea mays]
Zm00001d043075	Leucine-rich repeat protein kinase family protein [Zea mays]
Zm00001d053172	F-box protein PP2-B10 [Zea mays]
Zm00001d048877	BRASSINOSTEROID INSENSITIVE 1-associated receptor kinase 1 precursor [Zea mays]
Zm00001d041716	Syntaxin-132 [Zea mays]
Zm00001d024814	uncharacterized protein LOC103641377 [Zea mays]
Zm00001d021938	proton myo-inositol cotransporter [Zea mays]
Zm00001d017282	UDP-xylose transporter 1-like [Zea mays]
Zm00001d021414	RING-H2 finger protein ATL2A [Zea mays]
Zm00001d043654	unknown [Zea mays]
Zm00001d017657	uncharacterized protein LOC100284810 [Zea mays]
Zm00001d011006	ABC transporter G family member 16 [Zea mays]
Zm00001d013522	uncharacterized protein LOC100383169 [Zea mays]
Zm00001d028962	WRKY55 - superfamily of TFs having WRKY and zinc finger domains [Zea mays]
Zm00001d009762	uncharacterized protein LOC100502210 [Zea mays]
Zm00001d030103	probable xyloglucan endotransglucosylase/hydrolase protein 27 [Zea mays]
Zm00001d017357	hypothetical protein ZEAMMB73_Zm00001d017357 [Zea mays]
Zm00001d003048	disease resistance protein RPS2 isoform X1 [Zea mays]
Zm00001d039378	hypothetical protein ZEAMMB73_Zm00001d039378 [Zea mays]
Zm00001d017429	iron-phytosiderophore transporter yellow stripe 1 [Zea mays]
Zm00001d049643	zinc finger (C3HC4-type RING finger) family protein [Zea mays]
Zm00001d031638	ACR5 [Zea mays]
Zm00001d012382	universal stress protein PHOS32 isoform X1 [Zea mays]
Zm00001d032363	Pirin-like protein 2, partial [Zea mays]
Zm00001d001982	Transcription factor IBH1 [Zea mays]
Zm00001d035457	trihelix transcription factor GT-3b [Zea mays]
Zm00001d004483	Protein SRC2-like protein [Zea mays]
Zm00001d008733	ABC transporter C family member 3 [Zea mays]
Zm00001d032870	L-type lectin-domain containing receptor kinase V.9 [Zea mays]
Zm00001d052998	uncharacterized protein LOC100276598 isoform X1 [Zea mays]
Zm00001d045537	CYCLOPS [Zea mays]
Zm00001d005322	histone H2B.5 [Zea mays]
Zm00001d018371	Formin-like protein 7-like [Zea mays]
Zm00001d028720	Phosphatidylinositol transfer protein expressed [Zea mays]
Zm00001d032822	fibroin heavy chain precursor [Zea mays]
Zm00001d004137	putative serine protease EDA2 [Zea mays]
Zm00001d008595	pirin-like protein [Zea mays]
Zm00001d051829	U-box domain-containing protein 24-like [Zea mays]
Zm00001d024291	Putative leucine-rich repeat receptor-like protein kinase family protein [Zea mays]
Zm00001d025437	amino acid permease [Zea mays]
Zm00001d051399	U-box domain-containing protein 33 [Zea mays]
Zm00001d028094	Strigolactone esterase D14 [Zea mays]
Zm00001d010448	Putative leucine-rich repeat receptor-like protein kinase family protein [Zea mays]
Zm00001d004698	Serine/threonine-protein kinase-like protein CCR4 [Zea mays]
Zm00001d023294	uncharacterized protein LOC100502408 [Zea mays]
Zm00001d014765	B-box zinc finger protein 20 [Zea mays]
Zm00001d025126	CASP-like protein 2A2 [Zea mays]
Zm00001d033859	Homeotic protein knotted-1 [Zea mays]
Zm00001d045558	unknown [Zea mays]
Zm00001d003749	aluminum-induced transporter isoform X1 [Zea mays]
Zm00001d016730	E3 ubiquitin-protein ligase PUB23 [Zea mays]
Zm00001d031201	receptor protein-tyrosine kinase CEPR1 [Zea mays]
Zm00001d009858	putative cytochrome P450 superfamily protein [Zea mays]
Zm00001d048421	uncharacterized protein LOC103639574 [Zea mays]
Zm00001d017621	uncharacterized protein LOC100275367 [Zea mays]
Zm00001d042848	Laccase-7 [Zea mays]
Zm00001d028331	Glucan endo-13-beta-glucosidase 7 [Zea mays]
Zm00001d029839	Protein NEN2 [Zea mays]
Zm00001d002632	membrane protein [Zea mays]
Zm00001d053087	G-type lectin S-receptor-like serine/threonine-protein kinase SD2-5 [Zea mays]
Zm00001d041958	uncharacterized LOC100191206 [Zea mays]
Zm00001d028311	Protein DETOXIFICATION 48 [Zea mays]
Zm00001d024497	ABC transporter G family member 14-like [Zea mays]
Zm00001d034212	Homeobox-transcription factor 8 [Zea mays]
Zm00001d015845	bZIP transcription factor family protein [Zea mays]
Zm00001d042918	uncharacterized protein LOC100276522 [Zea mays]
Zm00001d033068	high-affinity potassium transporter [Zea mays]
Zm00001d039408	enoyl-CoA delta isomerase 2, peroxisomal-like [Zea mays]
Zm00001d007903	Aspartic proteinase A1 [Zea mays]
Zm00001d048561	P-protein [Zea mays]
Zm00001d021813	Putative cell wall protein-like precursor [Zea mays]
Zm00001d002489	PLATZ transcription factor, partial [synthetic construct]
Zm00001d047356	MADS-box transcription factor 56 [Zea mays]
Zm00001d049541	COMT [Zea mays]
Zm00001d035413	hypothetical protein ZEAMMB73_Zm00001d035413 [Zea mays]
Zm00001d023625	Putative cytochrome P450 superfamily protein [Zea mays]
Zm00001d041268	unknown [Zea mays]
Zm00001d003614	Serine/threonine-protein kinase-like protein CCR4 precursor [Zea mays]
Zm00001d018155	Galactoside 2-alpha-L-fucosyltransferase [Zea mays]
Zm00001d047301	DExH-box ATP-dependent RNA helicase DExH10 [Zea mays]
Zm00001d007842	Homeobox protein knotted-1-like 4 [Zea mays]
Zm00001d011839	Protein CLT3 chloroplastic [Zea mays]
Zm00001d028368	Purple acid phosphatase 4-like precursor [Zea mays]
Zm00001d041363	wall-associated receptor kinase 2 [Zea mays]
Zm00001d053055	Dirigent protein 21 precursor [Zea mays]
Zm00001d024810	MYB-related transcription factor, partial [Zea mays]
Zm00001d034562	Calcium-dependent protein kinase 8 [Zea mays]
Zm00001d053706	putative multidrug resistance protein [Zea mays]
Zm00001d048136	uncharacterized protein LOC100278486 [Zea mays]
Zm00001d024763	3-N-debenzoyl-2-deoxytaxol N-benzoyltransferase [Zea mays]
Zm00001d029573	protein argonaute 7 [Zea mays]
Zm00001d006456	protein TPX2 isoform X1 [Zea mays]
Zm00001d033004	Protein kinase 2B chloroplastic [Zea mays]
Zm00001d021929	geranylgeranyl pyrophosphate synthase2 [Zea mays]
Zm00001d013804	putative beta-13-galactosyltransferase 4 [Zea mays]
Zm00001d013385	SCARECROW-LIKE protein 7 [Zea mays]
Zm00001d042664	Patellin-1 [Zea mays]
Zm00001d051842	Zn-dependent hydrolase, including glyoxylase [Zea mays]
Zm00001d049120	uncharacterized protein LOC100216925 [Zea mays]
Zm00001d039732	Probable staphylococcal-like nuclease CAN1 [Zea mays]
Zm00001d040731	alpha-L-fucosidase 2 precursor [Zea mays]
Zm00001d009952	leucine-rich repeat (LRR) family protein precursor [Zea mays]
Zm00001d033957	Transcription factor BHLH148 [Zea mays]
Zm00001d039437	B-box zinc finger protein 22 [Zea mays]
Zm00001d022327	Probable carboxylesterase 18 [Zea mays]
Zm00001d021491	putative disease resistance protein RGA3 [Zea mays]
Zm00001d002856	uncharacterized protein LOC100192071 isoform X3 [Zea mays]
Zm00001d014625	cell Division Protein AAA ATPase family [Zea mays]
Zm00001d026273	uncharacterized protein LOC100279863 [Zea mays]
Zm00001d052847	WRKY transcription factor, partial [synthetic construct]
Zm00001d041725	LIM domain-containing protein WLIM1 [Zea mays]
Zm00001d006358	uncharacterized protein LOC100277325 [Zea mays]
Zm00001d006340	Molybdenum cofactor sulfurase family protein [Zea mays]
Zm00001d014129	Organic cation/carnitine transporter 7 [Zea mays]
Zm00001d044546	bZIP transcription factor 44 [Zea mays]
Zm00001d042389	Putative pentatricopeptide repeat-containing protein At5g37570-like [Zea mays]
Zm00001d006588	Protein THYLAKOID FORMATION1, chloroplastic-like [Zea mays]
Zm00001d034944	BTB/POZ domain and ankyrin repeat-containing protein NPR3 [Zea mays]
Zm00001d022204	uncharacterized protein LOC103633444 [Zea mays]
Zm00001d028456	uncharacterized protein LOC100272798 [Zea mays]
Zm00001d008529	Endonuclease 4 precursor [Zea mays]
Zm00001d039717	hypothetical protein C2845_PM08G04410 [Panicum miliaceum]
Zm00001d046656	Nudix hydrolase 10 [Zea mays]
Zm00001d002079	uncharacterized protein LOC100284048 [Zea mays]
Zm00001d048333	uncharacterized protein LOC103639541 [Zea mays]
Zm00001d012010	uncharacterized protein LOC100277040 [Zea mays]
Zm00001d049505	Choline-phosphate cytidylyltransferase 2 [Zea mays]
Zm00001d052533	sialyltransferase-like protein 2 [Zea mays]
Zm00001d052371	Protein LURP-one-related 8-like [Zea mays]
Zm00001d012494	U-box domain-containing protein 16 [Zea mays]
Zm00001d048111	uncharacterized protein LOC103639446 [Zea mays]
Zm00001d008632	probable LRR receptor-like serine/threonine-protein kinase At3g47570 [Zea mays]
Zm00001d040173	isoflavone reductase homolog IRL [Zea mays]
Zm00001d029906	unknown [Zea mays]
Zm00001d039711	Protein NETWORKED 4A [Zea mays]
Zm00001d040154	hypothetical protein ZEAMMB73_Zm00001d040154 [Zea mays]
Zm00001d043680	phospholipase A1-II 5 [Zea mays]
Zm00001d032948	fatty acid elongase [Zea mays]
Zm00001d044717	potassium channel KOR1 isoform X1 [Zea mays]
Zm00001d048146	strigolactone esterase D14 [Zea mays]
Zm00001d049916	Protein WALLS ARE THIN 1-like [Zea mays]
Zm00001d045154	Putative clathrin assembly protein [Zea mays]
Zm00001d002893	WAT1-related protein At1g25270-like [Zea mays]
Zm00001d043519	Probable glutamate carboxypeptidase LAMP1-like [Zea mays]
Zm00001d051637	protein NRT1/ PTR FAMILY 7.2 isoform X1 [Zea mays]
Zm00001d008925	GDSL esterase/lipase [Zea mays]
Zm00001d044068	Molybdate transporter 2 [Zea mays]
Zm00001d044431	Amino-acid permease BAT1 [Zea mays]
Zm00001d031222	AAA-ATPase ASD, mitochondrial [Zea mays]
Zm00001d022060	Putative anthocyanidin reductase [Zea mays]
Zm00001d039727	uncharacterized LOC100278194 [Zea mays]
Zm00001d012510	Putative cytochrome P450 superfamily protein [Zea mays]
Zm00001d036072	Zinc finger (C3HC4-type RING finger) family protein [Zea mays]
Zm00001d017820	Galactan beta-1,4-galactosyltransferase GALS1 [Zea mays]
Zm00001d022569	senescence associated gene 20 [Zea mays]
Zm00001d044599	Nonphototropic hypocotyl 1 [Zea mays]
Zm00001d007097	Protein EARLY RESPONSIVE TO DEHYDRATION 15 [Zea mays]
Zm00001d029033	uncharacterized protein LOC103635325 isoform X5 [Zea mays]
Zm00001d044048	GDSL esterase/lipase At1g28600 isoform X2 [Zea mays]
Zm00001d045495	short-chain dehydrogenase TIC 32, chloroplastic-like [Zea mays]
Zm00001d002939	C2 calcium/lipid-binding plant phosphoribosyltransferase family protein [Zea mays]
Zm00001d048693	Senescence-associated protein OSA15, chloroplastic [Zea mays]
Zm00001d008716	unknown [Zea mays]
Zm00001d010838	ZIP zinc/iron transport family protein [Zea mays]
Zm00001d045397	U-box domain-containing protein 35 [Zea mays]
Zm00001d048954	GDP-mannose 3,5-epimerase 2 [Zea mays]
Zm00001d041576	MYB transcription factor [Zea mays]
Zm00001d046286	RPGR ORF15 isoform [Zea mays]
Zm00001d052731	uncharacterized protein LOC103654432 [Zea mays]
Zm00001d033566	Purple acid phosphatase 3 [Zea mays]
Zm00001d045021	phosphopantothenoylcysteine decarboxylase [Zea mays]
Zm00001d006094	MADS transcription factor, partial [Zea mays]
Zm00001d026458	Cysteine protease 1 [Zea mays]
Zm00001d044261	unknown [Zea mays]
Zm00001d053151	Putative POX domain/homeobox DNA-binding domain family protein [Zea mays]
Zm00001d047418	uncharacterized protein LOC100381744 isoform X1 [Zea mays]
Zm00001d041405	putative RING zinc finger domain superfamily protein [Zea mays]
Zm00001d044740	hypothetical protein ZEAMMB73_Zm00001d044740 [Zea mays]
Zm00001d035486	uncharacterized protein LOC100275842 [Zea mays]
Zm00001d046784	Alpha carbonic anhydrase 7 [Zea mays]
Zm00001d003578	hypothetical protein ZEAMMB73_Zm00001d003578 [Zea mays]
Zm00001d004482	transmembrane-like protein [Zea mays]
Zm00001d032307	uncharacterized protein LOC100381914 [Zea mays]
Zm00001d043258	Caltractin [Zea mays]
Zm00001d039615	acyl transferase 7 [Zea mays]
Zm00001d007869	anthocyanidin 3-O-glucosyltransferase 2 [Zea mays]
Zm00001d007512	Laccase-7 [Zea mays]
Zm00001d013226	cytochrome P450 family 81 subfamily D polypeptide 8 [Zea mays]
Zm00001d007820	uncharacterized protein LOC100281084 [Zea mays]
Zm00001d018465	hypothetical protein ZEAMMB73_Zm00001d018465 [Zea mays]
Zm00001d007765	unknown [Zea mays]
Zm00001d043190	uncharacterized protein LOC100279082 [Zea mays]
Zm00001d039293	tonoplast intrinsic protein4 [Zea mays]
Zm00001d048099	uncharacterized protein LOC100502286 precursor [Zea mays]
Zm00001d029237	putative low-specificity L-threonine aldolase 1 [Zea mays]
Zm00001d013594	mRNA cap guanine-N7 methyltransferase 2 [Zea mays]
Zm00001d052443	hypothetical protein ZEAMMB73_Zm00001d052443 [Zea mays]
Zm00001d053923	Protein ACCUMULATION AND REPLICATION OF CHLOROPLASTS 6 chloroplastic [Zea mays]
Zm00001d010536	uncharacterized protein LOC100284318 [Zea mays]
Zm00001d029707	glutathione S-transferase GST 38 [Zea mays]
Zm00001d033629	hypothetical protein ZEAMMB73_Zm00001d033629 [Zea mays]
Zm00001d031168	glycine-rich protein 1 [Zea mays]
Zm00001d031465	uncharacterized protein LOC100279120 [Zea mays]
Zm00001d017285	hypothetical protein [Zea mays]
Zm00001d004810	uncharacterized protein LOC100381618 [Zea mays]
Zm00001d035681	subtilisin-chymotrypsin inhibitor CI-1B [Zea mays]
Zm00001d004208	uncharacterized protein LOC100281639 [Zea mays]
Zm00001d039745	uncharacterized protein LOC10028208 isoform X1 [Zea mays]
Zm00001d004128	ARM repeat superfamily protein [Zea mays]
Zm00001d021039	hypothetical protein ZEAMMB73_Zm00001d021039 [Zea mays]
Zm00001d043194	Phosphoglycerate kinase [Zea mays]
Zm00001d023699	glycine cleavage system protein H1 [Zea mays]
Zm00001d004655	hypothetical protein PVAP13_8KG216500 [Panicum virgatum]
Zm00001d015715	hypothetical protein ZEAMMB73_Zm00001d015715 [Zea mays]
Zm00001d002454	Phosphoribulokinase [Zea mays]
Zm00001d053824	uncharacterized protein LOC103654895 [Zea mays]
Zm00001d032874	vegetative cell wall protein gp1, partial [Zea mays]
Zm00001d005002	carbohydrate transporter/ sugar porter/ transporter [Zea mays]
Zm00001d007801	uncharacterized protein LOC100381683 [Zea mays]
Zm00001d049741	probable L-type lectin-domain containing receptor kinase S.5 [Zea mays]
Zm00001d001936	uncharacterized protein LOC103645799 isoform X2 [Zea mays]
Zm00001d010285	hypothetical protein ZEAMMB73_Zm00001d010285 [Zea mays]
Zm00001d048101	uncharacterized protein LOC100277251 isoform 2 [Zea mays]
Zm00001d026505	BTB/POZ and MATH domain-containing protein 4 [Zea mays]
Zm00001d047018	DNA-directed RNA polymerase II subunit 1 [Zea mays]
Zm00001d033824	hypothetical protein ZEAMMB73_Zm00001d036126 [Zea mays]
Zm00001d032808	hypothetical protein Zm00014a_011009 [Zea mays]
Zm00001d029656	Actin-depolymerizing factor [Zea mays]
Zm00001d051645	tetraspanin-6 [Zea mays]
Zm00001d050192	ankyrin repeat family protein [Zea mays]
Zm00001d042944	caffeoylshikimate esterase [Zea mays]
Zm00001d004573	60 kDa jasmonate-induced protein [Zea mays]
Zm00001d049070	Long chain base biosynthesis protein 2a [Zea mays]
Zm00001d026205	hypothetical protein ZEAMMB73_Zm00001d026205 [Zea mays]
Zm00001d043918	hypothetical protein ZEAMMB73_Zm00001d043918 [Zea mays]
Zm00001d044670	Protein LURP-one-related 2 [Zea mays]
Zm00001d011368	formate dehydrogenase 1, mitochondrial [Zea mays]
Zm00001d039698	flavonoid 3',5'-hydroxylase CYP75B138 [Zea mays]
Zm00001d049413	uncharacterized LOC100283203 [Zea mays]
Zm00001d016605	Actin-7, partial [Zea mays]
Zm00001d000788	hypothetical protein [Zea mays]
Zm00001d004332	uncharacterized protein LOC103646764 [Zea mays]
Zm00001d047113	Cortical cell-delineating protein precursor [Zea mays]
Zm00001d002139	transferase [Zea mays]
Zm00001d044011	Protein kinase superfamily protein [Zea mays]
Zm00001d025579	Protein EPIDERMAL PATTERNING FACTOR 2 [Zea mays]
Zm00001d045254	anthocyanidin 5,3-O-glucosyltransferase [Zea mays]
Zm00001d027930	hypothetical protein ZEAMMB73_Zm00001d027930 [Zea mays]
Zm00001d027291	cortical cell-delineating protein precursor [Zea mays]
Zm00001d052046	hypothetical protein ZEAMMB73_Zm00001d052046 [Zea mays]
Zm00001d024096	Peptidase family M48 family protein [Zea mays]
Zm00001d039842	Dirigent protein 1 precursor [Zea mays]
Zm00001d042173	hypothetical protein ZEAMMB73_Zm00001d042173 [Zea mays]
Zm00001d034765	Sec14p-like phosphatidylinositol transfer family protein [Zea mays]
Zm00001d002729	Acyl-acyl carrier protein thioesterase ATL3 chloroplastic [Zea mays]
Zm00001d035053	MADS-box transcription factor 26 [Zea mays]
Zm00001d002473	DUF674 family protein [Zea mays]
Zm00001d011075	Leukotriene A-4 hydrolase-like protein [Zea mays]
Zm00001d044999	uncharacterized protein LOC103637922 [Zea mays]
Zm00001d039936	16.9 kDa class I heat shock protein 1 [Zea mays]
Zm00001d040219	hypothetical protein ZEAMMB73_Zm00001d040219 [Zea mays]
Zm00001d034043	unknown [Zea mays]
Zm00001d022715	uncharacterized protein LOC118472286 [Zea mays]
Zm00001d032631	putative ripening-related protein 6 [Zea mays]
Zm00001d035285	heat shock protein 90-6, mitochondrial isoform X3 [Zea mays]
Zm00001d004162	hypothetical protein ZEAMMB73_Zm00001d004162 [Zea mays]
Zm00001d043143	General transcription factor 2-related zinc finger protein [Zea mays]
Zm00001d028100	hypothetical protein ZEAMMB73_Zm00001d028100 [Zea mays]
Zm00001d053094	Purple acid phosphatase 3 [Zea mays]
Zm00001d045070	putative cyclin-dependent kinase F-2 [Zea mays]
Zm00001d018189	Major facilitator superfamily protein [Zea mays]
Zm00001d032321	uncharacterized protein LOC103643326 isoform X1 [Zea mays]
Zm00001d022321	ARM repeat superfamily protein [Zea mays]
Zm00001d051090	16S rRNA processing protein RimM family [Zea mays]
Zm00001d005278	hypothetical protein ZEAMMB73_Zm00001d005278 [Zea mays]
Zm00001d004689	herbicide safener binding protein 1 [Zea mays]
Zm00001d025484	RNI-like superfamily protein [Zea mays]
Zm00001d004442	ABC transporter B family member 19 [Zea mays]
Zm00001d004481	hypothetical protein ZEAMMB73_Zm00001d004481 [Zea mays]
Zm00001d048114	40S ribosomal protein S23-2 [Zea mays]
Zm00001d002681	Calmodulin-binding transcription activator 2 [Zea mays]
Zm00001d040375	triosephosphate isomerase, cytosolic-like [Zea mays]
Zm00001d025805	Putative PHD-finger domain containing protein family [Zea mays]
Zm00001d016627	Nuclear pore complex protein NUP96 [Zea mays]
Zm00001d024474	putative acyl-activating enzyme 17 peroxisomal [Zea mays]
Zm00001d007365	Bidirectional sugar transporter SWEET14-like [Zea mays]
Zm00001d051549	Selenium-binding protein 3 [Zea mays]
Zm00001d035222	unknown [Zea mays]
Zm00001d039942	16.9 kDa class I heat shock protein 3 [Zea mays]
Zm00001d029681	uncharacterized protein LOC103637226 [Zea mays]
Zm00001d044775	xyloglucan endotransglucosylase/hydrolase protein 1 isoform X1 [Zea mays]
Zm00001d032451	hAT transposon superfamily protein [Zea mays]
Zm00001d039935	heat shock protein17.2, partial [Zea mays]
Zm00001d030216	Triosephosphate isomerase cytosolic [Zea mays]
Zm00001d010278	16S rRNA processing protein RimM family [Zea mays]
Zm00001d041099	hypothetical protein ZEAMMB73_Zm00001d041099 [Zea mays]
Zm00001d004334	LOW QUALITY PROTEIN: ATG8-interacting protein 1-like [Zea mays]
Zm00001d045473	hypothetical protein ZEAMMB73_Zm00001d045473 [Zea mays]
Zm00001d048306	hypothetical protein ZEAMMB73_Zm00001d048306 [Zea mays]
Zm00001d017027	Formin-like protein 18 [Zea mays]
Zm00001d004637	Peptidase M20/M25/M40 family protein [Zea mays]
Zm00001d004417	uncharacterized protein LOC100857020 precursor [Zea mays]
Zm00001d012328	hAT transposon superfamily protein [Zea mays]
Zm00001d015805	hypothetical protein ZEAMMB73_Zm00001d015805 [Zea mays]
Zm00001d022283	peroxidase 2-like [Zea mays]
Zm00001d004494	TPR repeat-containing thioredoxin TTL1 [Zea mays]
Zm00001d047584	Eukaryotic aspartyl protease family protein [Zea mays]
Zm00001d009803	NADH-ubiquinone oxidoreductase 10.5 kDa subunit [Zea mays]
Zm00001d046772	probable beta-D-xylosidase 2 [Zea mays]
Zm00001d053084	uncharacterized protein LOC100193624 [Zea mays]
Zm00001d049601	Tyrosine decarboxylase 1 [Zea mays]
Zm00001d023656	Acyl-CoA N-acyltransferase (NAT) superfamily protein [Zea mays]
Zm00001d022836	unknown [Zea mays]
Zm00001d048991	Ethylene-responsive transcription factor ERF021 [Zea mays]
Zm00001d007605	hypothetical protein ZEAMMB73_Zm00001d007605 [Zea mays]
Zm00001d024664	Tryptophan decarboxylase 1-like [Zea mays]
Zm00001d047414	uncharacterized protein LOC100277864 [Zea mays]
Zm00001d042097	Actin-interacting protein 1-2 [Zea mays]
Zm00001d010428	hypothetical protein ZEAMMB73_Zm00001d010428 [Zea mays]
Zm00001d043282	hypothetical protein ZEAMMB73_Zm00001d043282 [Zea mays]
Zm00001d006939	novel plant SNARE 13 isoform X1 [Zea mays]
Zm00001d013169	late embryogenesis abundant protein D-34 [Zea mays]
Zm00001d030902	unknown [Zea mays]
Zm00001d051801	Ribosomal RNA processing Brix domain protein [Zea mays]
Zm00001d003210	Transcription factor VOZ1 [Zea mays]
[truncated: 781 more rows]
