# Supplementary material for: Integrated Transcriptomic and Metabolic Analyses Reveal Key Defense Pathways Against Fusarium Infection in Maize Kernels
Source: Plants (Basel). 2026 Apr 9;15(8):1148. doi: 10.3390/plants15081148 (PMC13118878; doi:10.3390/plants15081148)
Supplement: Supplementary file 1 [file plants-15-01148-s001.zip › Table S14.xlsx]

## Sheet: Sheet1
Table S14. DAMs unique to resistant line ZL30 and susceptible line 92C
Metabolite name-Resistant
Dihydroxyacetone phosphate
1-(2,3-dihydroxypropoxy)-3-(((2-(dimethylamino)ethoxy)(hydroxy)phosphoryl)oxy)propan-2-yl (8E,11Z,14Z)-octadeca-8,11,14-trienoate
1-(2,3-dihydroxypropoxy)-3-(((2-(dimethylamino)ethoxy)(hydroxy)phosphoryl)oxy)propan-2-yl (Z)-14-Octadecenoic Acid
Citraconic acid
LysoPC 16:2(2n isomer)*
Rabdosia acid A*
Azelaic acid
1-(2,3-dihydroxypropoxy)-3-(((2-(dimethylamino)ethoxy)(hydroxy)phosphoryl)oxy)propan-2-yl (E)-hexadec-9-enoate
2-(2,3-dihydroxypropoxy)-3-(((2-(dimethylamino)ethoxy)(hydroxy)phosphoryl)oxy)propyl (8E,11Z,14Z)-octadeca-8,11,14-trienoate
2,6-dimethoxy-4-hydroxyphenyl-1-O-beta-D-glucopyranoside*
2,6-Dimethoxypydroquinone-1-O-glucoside*
Machilusolide D
2R-hydroxy-9Z,12Z,15Z-octadecatrienoic acid
9,12,13-TriHOME; 9(S),12(S),13(S)-Trihydroxy-10(E)-octadecenoic acid
Monolinolenin*
Cytidine
Guanosine
1-O-Linoleoyl-(6-O-Hydroxyethyl-D-Glucose)
9(10)-EpOME;(9R,10S)-(12Z)-9,10-Epoxyoctadecenoic acid
γ-glutamylmethionine
2-Deoxyribose-5'-phosphate*
S-Ribosyl-L-homocysteine
2-(2,3-dihydroxypropoxy)-3-(((2-(dimethylamino)ethoxy)(hydroxy)phosphoryl)oxy)propan-2-yl (Z)-14-Octadecenoic Acid
2'-Deoxyguanosine
Uridine
1-Hydroxypineolin Diglucoside*
Cinnamic acid
Allopurinol
9,16-Dihydroxypalmitic acid
9,10,11-Trihydroxy-12-octadecenoic acid
Guanosine 3',5'-cyclic monophosphate
13-Hydroperoxy-9Z,11E-octadecadienoic acid*
N-Monocinnamoylputrescine*
Lirioresinol A
3-Acetoxy-9,13-epoxy-16-hydroxy-labda-15,16-olide
4-Hydroxybenzaldehyde
Chrysoeriol-7-O-(2''-O-glucuronyl)glucoside
Gingerglycolipid A
2,3,16,21-Tetrahydroxyolean-12-en-28-oic acid (Platycogenic acid C)
Xanthosine
Inosine 5'-monophosphate
3,4-Dihydroxy-L-phenylalanine (L-Dopa)
D-Melezitose
9-Hydroxy-13-oxo-10-octadecenoic Acid
Adenylocuccinic Acid
7S,8S-DiHODE; (9Z,12Z)-(7S,8S)-Dihydroxyoctadeca-9,12-dienoic acid*
Homoeriodictyol
2-Deoxyribose-1-phosphate*
Uridine 5'-diphospho-D-glucose
Tianshic acid
1-Methyladenine
Guanosine 5'-monophosphate
DL-Glyceric Acid
1-(9Z,12Z-Octadecadienoyl)-Sn-Glycero-3-Phosphocholine
Allantoin
Methyl Syringate
DL-Glyceraldehyde-3-phosphate
Adenosine 5'-monophosphate
Tracheloside
γ-Aminobutyric acid
Eucommiol
Fumaric acid
6-Methoxykaempferol-3-O-glucoside*
Adenosine 2'-Phosphate
Cytidine 5'-monophosphate(Cytidylic acid)
9S-Hydroperoxy-10E,12Z-octadecadienoic acid
Adenosine 5'-diphosphate
2-(3,4-dihydroxyphenyl)ethanediol 1-O-β-D-glucopyranoside*
9,10,13-Trihydroxy-11-Octadecenoic Acid
N-Propionylglycine
3-Phospho-D-glyceric acid
LysoPC 17:2
Ribulose-5-phosphate
Indole-3-acetyl-L-aspartic acid
2-Hydroxy-1,4-benzoxazine-3(2H)-one (HBOA)
3'-Adenylic Acid
LysoPC 18:2(2n isomer)
1-Octadecanol
L-Ornithine
N-(4-Aminobutyl)benzamide
Dibutyl phthalate*
Diisobutyl phthalate*
Methylillicinone F*
6β-Hydroxy-8α-methoxyeremophila-1(10),7(11)-dien-12,8β-olide*
LysoPC 18:3(2n isomer)
N,N-cinnamoylbutanediamine*
β-Pseudouridine
Phosphoenolpyruvate
Lariciresinol-4'-O-glucoside*
Dodecanoic acid (Lauric acid)
Luteolin-7-O-glucoside (Cynaroside)*
Glycidyl Linoleate
4-Dihydroxyphenethoxy-8-O-β-D-[6-O-(4-O-β-D-glucopyranosyl)-feruloyl]glucopyranoside
2,4-Dihydroxy-7-methoxy-1,4-benzoxazin-3(4H)-one (DIMBOA)
LysoPC 16:1(2n isomer)*
Phe-Ala
DMelezitose O-rhamnoside
Oxiglutatione
2(3H)-Benzothiazolone
Tricin--5,7-O-glucuronicacid
[(1R,2R)-cyclohexane-1,2-diol]2-O-(6''-O-p-Hydroxybenzoyl)Glucoside
L-Methionine
4-Hydroxymandelonitrile
4-Methyl-5-thiazoleethanol
h-gamma-Glu-leu-oh
Tetracosanoic Acid (Lignoceric acid)
Ailanindole
Uridine 5'-diphosphate
β-Nicotinamide mononucleotide
N-(1-Deoxy-1-fructosyl)Leucine
5-O-β-D-Glucopyranosyl-3-hydrobenzo(b)fu-ran-2-one
3',5',5,7-Tetrahydroxy-4'-methoxyflavanone-3'-O-glucoside
2'-Deoxyadenosine-5'-monophosphate
14,15-Didehydroisoeburnamine*
Tombozine;10-Deoxysarpagine*
Icariside E5*
9-Oxo-10E,12Z-octadecadienoic acid*
Isoascorbic acid 2-O-glucoside
N-(p-hydroxybenzyl) adenosine
Coniferin
Glycerol 9(E),11(Z),13(E)-octadecatrienoyl ester*
N-Acetyl-L-Methionine
Phellavin*
1-Hydroxypinoresinol-1-O-Glucoside*
5-Acetamidopentanoic Acid
Vanillin acetate
Caffeic acid
N-Acetylputrescine
ethyl-L-arginine
Choline
N-Monomethyl-L-arginine*
L-2-Aminoadipate*
DL-2-Aminoadipic acid*
L-Homomethionine
Jasmonic acid
Arginine methyl ester*
N-Acetyl-D-glucosamine
N(6),N(6)-Dimethyl-L-lysine
Quercetin-7-O-glucoside*
Diosmetin (5,7,3'-Trihydroxy-4'-methoxyflavone)*
L-Valinol
Homoarginine
L-Lysine
Hexadecanamide
3-hydroxy-1-methylpyrrolidin-2-one*
3-(triazan-2-yl)propyl L-prolinate
2,7-Dihydroxy-1,4-benzoxazin-3(4H)-one (DHBOA)
L-Homocitrulline
Crotonoside; 2-Hydroxyadenosine
N,N-Dimethylglycine*
N-Ethylglycine*
cyclo-(Gly-Phe)
Methyl 3-aminopropanoate
D-Allo-Isoleucine*
L-Isoleucine*
L-Leucine*
6-C-MethylKaempferol-3-glucoside*
L-Aspartic acid-O-diglucoside
Isoguanine
Ribosyladenosine
3α,21α-dihydroxy-16-oxoserrat-14-en-24-ylp-coumarate
Hypoxanthine
L-Norleucine*
Leu-Asp
8-hydroxyquinoline
1-Methoxy-indole-3-acetamide
1-O-Caffeoyl-β-D-glucose
N-Feruloylputrescine N-glucoside
4-Guanidinobutyric acid
Α-hydroxyquinoline
Methoxyindoleacetic acid
Naringenin chalcone; 2',4,4',6'-Tetrahydroxychalcone*
Eriodictyol-7-O-(6''-O-galloyl)glucoside
Octadecadienamide
Gramine
N-Acetylcadaverine
Sinapoyl malate
L-Glutamine
Isomaltulose*
Stearamide
Malvidin-3-O-glucoside
Syringaresinol-4'-O-glucoside; Acanthoside B
5-Aminolevulinic Acid*
2-Aminoisobutyric acid*
3-(((S)-1-carboxy-2-phenylethyl)amino)-2,5-dihydroxycyclopentane-1-carboxylic acid
Piperidine
LysoPC 18:2
alanine betaine*
(Z)-6-O-β-D-glucopranosyl-6,7,3',4'-tetrahydroxyaurone
Octadeca-2,9,12,15-tetraen-1-ol
2-O-Glucosyl-7-hydroxy-1,4(2H)-benzoxazin-3-one (DHBOA glucoside)
L-Methionine Sulfoxide
3-amino-2-naphthoic acid*
O-Acetyl-L-homoserine
LysoPC 14:0
L-Glycyl-L-proline
N-Acetyl-5-hydroxytryptamine
2,4-Dihydroxy-1,4-benzoxazin-3(4H)-one glucoside (DIBOA glucose)
6-Aminocaproic acid
N-Oleoylethanolamine
N-(4-oxopentyl)-acetamide*
1-Methylpiperidine-2-carboxylic acid*
Tricin (5,7,4'-Trihydroxy-3',5'-dimethoxyflavone)
N-Cis-Cinnamoylputrescine
Histidinol
Homoproline
Histamine
6,7-Dihydroxy-4-methylcoumarin
(3-(carboxyamino)-2-methylpropanoyl)phenylalanine
Elemol
dihydrodehydrodiconiferyl alcohol-9-O-β-D-xylopyranoside
DL-Methionine
3-Indoleacetonitrile
Oleamide (9-Octadecenamide)
6-Hydroxy-7-methoxycoumarin*
6-[(7-hydroxy-2-methyl-6-oxo-3,4-dihydroisoquinolin-1-yl)methyl]-2,3-dimethoxybenzoic acid
Hesperetin-7-O-neohesperidoside(Neohesperidin)
N-Methylisoleucine
LysoPC 16:1*
6-Deoxyfagomine
Cyclo(Ala-Gly)
Cadaverine
4-O-Methyl-DIBOA-Glucoside
4-Methylazetidine-2-Carboxylic acid*
E,E,Z-1,3,12-Nonadecatriene-5,14-diol
9-Hydroxy-10,12,15-octadecatrienoic acid*
LysoPC 17:1
Nortrachelogenin-4'-O-gentiobioside*
8-Azaguanine
Rutinose
Cycloleucine
L-Methionine methyl ester
Isoshinanolone
7-O-Methylaloesin
Gingerglycolipid B
9-Fluorenol
2,6-Diaminooimelic acid
Succinic anhydride
Choline Alfoscerate
N-(1-Deoxy-1-fructosyl)Tyrosine
Putrescine
LysoPC 17:0*
1-beta-D-Arabinofuranosyluracil
Tricin-7-O-neohesperidoside
Baicalin
Cyclo(Pro-Glu)
O-Acetyl-L-carnitine
3'-Fucosyllactose
3-Hydroxy-1-(4-Hydroxy-3-Methoxyphenyl)Propan-1-One
Eugenyl formate
LysoPC 20:2
Prolylglutamic acid
3,4,5-Trihydroxy-6-[4-(4-methyl-3-oxopentyl)phenoxy]oxane-2-carboxylic acid
L-Prolyl-L-Phenylalanine
LysoPC 17:0(2n isomer)*
p-Coumaroylcadaverine
Eriodictyol-8-C-glucoside-4'-O-glucoside
S-Adenosylmethionine
L-Proline*
Pterolactam*
Linolenyl Alcohol
LysoPC 16:2*
Octadec-2-enamide
3,5-Dicaffeoylquinic acid
3,5-Dihydro-2H-Furo[3,2-C]Quinolin-4-One*
1-18:3-LysoPC
2,5-Dimethoxybenzoquinone*
2-Amino-4,5-dihydro-1H-imidazole-4-acetic acid
1-O-Caffeoylglycerol
N-Feruloyl-Cadaverine
3-Hydroxy-3,7,11-trimethyldodeca-1,6E,10-trien-9-yl isobutyrate
Laurocapram
LysoPC 18:3
LysoPC 19:0
S-(5'-Adenosyl)-L-methionine
Secoisolariciresinol 4-O-glucoside
LysoPC 20:2(2n isomer)
Sinapaldehyde-4-O-Glucoside
(S)-Peucedanol
Diosmetin-7-O-galactoside*
Daminozide
N,N'-Dimethylarginine;SDMA
2-Amino-7-methyltridecan-1-ol*
2-Aminotetradecan-1-ol*
2-(Formylamino)benzoic acid
Tricin-7-O-glucuronyl(2→1)glucuronide
Indole-3-carboxaldehyde
Retronecine
Vanillylamine
Bestim
Methyl dioxindole-3-acetate
2'-Deoxyinosine-5'-monophosphate
Sexangularetin-3-O-glucoside-7-O-rhamnoside
O-Feruloyl 3-hydroxycoumarin
2,6-Dihydroxy-4-isopropylphenyl-1-O-β-D-glucoside
4-Guanidinobutanal
6,7-Dimethoxy-2-benzoxazolinone (DMBOA)
Secologaoside
3,4,5-trihydroxy-6-[4-[[(2R)-5-oxooxolan-2-yl]methyl]phenoxy]oxane-2-carboxylic acid
Syringaldehyde; 4-Hydroxy-3,5-Dimethoxybenzaldehyde
3-quinolinecarboxylic acid
N-Acetyl-D-galactosamine
Gallacetophenone
4-Hydroxy-1,4-benzoxazin-3(4H)-one (D-DIBOA)
S-(Methyl)glutathione
14,15-Dehydrocrepenynic acid
N-Acetyl-D-mannosamine
2-Methyl-3-hydroxyindan-1-one
Punicic acid (9Z,11E,13Z-octadecatrienoic acid)
Nervonic Acid
Isohyperoside
N-(3-Indolylacetyl)-L-alanine
Glucosyl 5,8-dihydroxy-2,6-dimethylocta-2,6-dienoic acid
reptoside
Imidazole-4-Acetic Acid
2-[[(2S)-5-amino-2-azaniumyl-5-oxopentanoyl]amino]acetate
Nicotinic acid adenine dinucleotide
Tricin-4'-O-glucoside*
1-O-Feruloyllysine
Trans-Zeatin-1-O-Glucoside
Hispidulin-7-O-glucoside(Homoplantaginin)*
Aurantio-obtusin-6-O-Glucoside*
3,4,5,6-tetrahydroxy-6-[4-(2-methylpropanoyloxymethyl)phenoxy]oxane-2-carboxylic acid
(3S)-1,3-dihydroxy-2,3,3a,4-tetrahydropyrrolo[2,1-b]quinazolin-9(1H)-one
2'-Deoxyinosine
syringaresinol-4-O-β-D-glucopyranoside
O-MethylNaringenin-8-C-arabinoside
Cytosine
Nortrachelogenin-4-O-glucoside
Thiamine (Vitamin B1)
6-Hydroxykaempferol-3-O-rutinoside-6-O-glucoside
(2-Oxo-3H-1,3-benzoxazol-6-yl)acetate
1-O-Galloyl-rhamnose
Quercetin-3-O-galactoside (Hyperin)
Tricin-7-O-Glucoside*
Bursehernin*
Fargesin*
Aureusidin-4-O-glucoside
Methyl indole-3-acetate
LysoPC(18:3(9Z,12Z,15Z))
1-(2,3-dihydroxypropoxy)-3-(((2-(dimethylamino)ethoxy)(hydroxy)phosphoryl)oxy)propan-2-yl (11Z,14Z)-octadeca-11,14-dienoate
1-Linoleoyl-2-Lysophosphatidic Acid Monobutylamine Ester
6-(((S)-1-carboxyethyl)amino)-4-hydroxyhexanoicacid
Naringenin (5,7,4'-Trihydroxyflavanone)*
3,5,7-Trihydroxyflavanone (Pinobanksin)*
Cis-Aconitic acid
L-Citramalic acid
7,8-Dihydroxy-5,6,4'-trimethoxyflavone*
Esculetin-7-O-quinic acid
1-O-p-Coumaroylquinic acid*
L-Cysteinyl-L-glycine
9,11-dimethoxy-2h-[1,3]dioxolo[4,5-b]xanthen-10-one*
6'-O-Feruloyl-D-sucrose*
Sibiricose A5*
4',5,7-Trihydroxy-3',6-dimethoxyflavone (Jaceosidin)*
Cryptochlorogenic acid (4-O-Caffeoylquinic acid)*
5-O-Caffeoylshikimic acid
Chlorogenic acid (3-O-Caffeoylquinic acid)*
Undecanedioic acid
O-Phosphocholine
Neochlorogenic acid (5-O-Caffeoylquinic acid)*
12-Methyltetradecanoic Acid
5,7,2'-Trihydroxy-8-methoxyflavone*
Kaempferol-7-O-glucoside*
Eupatorin; 3',5-Dihydroxy-4',6,7-Trimethoxyflavone*
2-Methyl-3-oxosuccinic acid
Allysine(6-Oxo DL-Norleucine)
N-Acetyl-L-Aspartic Acid
3,4'-Dihydroxy-3',5'-dimethoxypropiophenone
Asp-Lys
Itaconic acid
13-KODE; (9Z,11E)-13-Oxooctadeca-9,11-dienoic acid*
Hydroxypyruvic acid
Melibiose
Suberic Acid
Guaiacylglycerol-β-Guaiacyl Ether glucoside
N-malonylleucine
Hesperetin-7-O-glucoside*
Indole-3-carboxylic acid*
Vanillic acid-4-O-glucoside
6-Hydroxykaempferol-7-O-glucoside*
Syringopicroside
Glucosyl 9-hydroxy-3-methyldec-2-enoic acid
Isochlorogenic acid A*
Homeriodictyol
(2S)-2-amino-4-methyl-4-pentenoic acid*
N-Methyl-L-proline*
Vicenin-3
3-O-caffeoylshikimic acid*
4-caffeoylshikimic acid*
(Z)-3-Ethylidene-7-hydroxy-6-methoxyphthalide
Tenaxin I*
Dihydrophaseic acid
2-Hydroxy-4-methylpentanoic acid
Scopoletin (7-Hydroxy-6-methoxycoumarin)*
Icariside B2
Phenylpyruvic acid
Regaloside G
Eicosenoic acid
Methoxy-erythro-Guaiacyl glycerol β-threo-syringyl glycerol ether
3-O-p-Coumaroylshikimic acid
N-Methylglycine
Chlorogenic acid methyl ester
3-Oxopentanedioic acid
Metabolite name-Susceptible
5,4'-Dihydroxy-3,7-dimethoxyflavone(Kumatakenin)*
Mucic acid Dimethyl Ester
6,7-Dimethoxy-4-chromanone
p-Coumaroylferuloylputrescine
6-O-p-Coumaroyl-β-D-glucose
Sinapinaldehyde
2-Glucosyloxy-2-phenylacetic acid amide
5,7,5'-Trimethoxy-3',4'-methylenedioxyflavonoid
4-Hydroxyphenyllactic Acid*
Feruloylhistamine
2'-Deoxycytidine-5'-monophosphate
Quercetin-3-O-glucoside (Isoquercitrin)*
Glucosyl 2,3-Dihydroxy-2-Methylbutanoic Acid
1-O-(3,4,5-Trimethoxybenzoyl)-B-D-Glucopyranoside
O-p-Coumaroylgalactaric acid
Dunalianoside C*
Aromadendrin-7-O-glucoside*
O-Feruloylgalactaric acid
Cinchonidine*
Zearalenone
D-Galacturonic acid*
Chrysophanol-9-anthrone
pilloin
1-O-Feruloyl-β-D-glucose*
Ferulic β-glucoside*
4,5,8-Trihydroxy-α-tetralone-5-O-glucoside*
8-Epiloganin
4-Hydroxy-2-Oxopentanoic Acid*
1,3-O-Dicaffeoylquinic Acid (Cynarin)
L-Glutamic acid-O-glycoside
6'-O-β-D-Glucopyranosyl Swertiamarin
Mearnsetin-3-O-glucoside*
(E)-caffeyl alcohol 4-O-β-D-glucopyranoside
Androsin
Dihydroferulic acid glucoside
Gallocatechin 3-O-gallate
Sinapic acid
D-Glucoronic acid*
2-(Phenethoxy)-6-mustardoyl-O-glucosyl-deoxy-arabinose
3-(4-Hydroxyphenyl)-propionic acid*
N-(2-Methylbenzoyl)glycine
N-acetyl-tryptophan
Shikimic Acid-3-Phosphate
3,4-methylenedioxy cinnamyl alcohol
Lup-20(29)-ene-1,3-diol (Glochidiol)
3-Hydroxycinnamic Acid*
α-Hydroxycinnamic Acid*
N-Methyl-L-Glutamate
Chrysoeriol-7-O-rutinoside*
LysoPG 16:0
Asp-HoPhe-OH
isoemodin
Diosmetin-7-O-rutinoside (Diosmin)*
1,5-Anhydro-D-glucitol
9-(Arabinosyl)hypoxanthine
Luteolin-3'-O-glucoside*
Epigoitrin
2-((3,4-dihydroxyphenyl)-2-methoxyethoxy)6-mustardyl-O-glucosyl-D-xylose
Uric acid
Mucic acid-1,4-lactone-2-O-gallate
Luteolin-4'-O-glucoside*
Tenuifoliside B
Hesperetin-7-O-rutinoside (Hesperidin)
L-Serine
Fraxidin-8-O-glucoside
Phaseic Acid
Hydrastine
2,3,4,5-Trihydroxybutyl 6-O-(E)-caffeoyl-β-D-glucopyranoside
DL-2-hydroxystearic acid*
3-Hydroxy-4-isopropylbenzylalcohol-3-O-glucoside
Spermidine
Glucosyl tachioside
Sibiricose A3
1-O-Salicyloyl-β-D-glucose*
Glucosyloxybenzoic acid*
1-O-p-Coumaroyl-β-D-glucose*
p-Coumaric acid-4-O-glucoside*
