# Supplementary material for: Integrated Transcriptomic and Metabolic Analyses Reveal Key Defense Pathways Against Fusarium Infection in Maize Kernels
Source: Plants (Basel). 2026 Apr 9;15(8):1148. doi: 10.3390/plants15081148 (PMC13118878; doi:10.3390/plants15081148)
Supplement: Supplementary file 1 [file plants-15-01148-s001.zip › Table S16.xlsx]

## Sheet: Sheet1
Table S16. List of primers used in this study
Primer name	Primer Sequence (5'-3')	Note
qRT-8349-F	CTGACGGACGACTTCTACGA	Zm00001d028349
qRT-8349-R	CACCCGTTGACGAAGCAG
qRT-1164-F	GACAGCTACGGCGTCACC	Zm00001d051164
qRT-1164-R	GAACACGGCTGAGTCAGAAC
qRT-4317-F	CTGGCCTACGACAAGGTCA	Zm00001d024317
qRT-4317-R	ACTTTCTGAAGCTGGCAACG
qRT-0924-F	CTCATCGAGACCATCGTCCA	Zm00001d010924
qRT-0924-R	TCTTCTCCACCGTCCTGTTC
qRT-3015-F	GGAGCTCATCCGATTCCTCA	Zm00001d003015
qRT-3015-R	ATCGCCTCAAGGATCTCGAA
qRT-9541-F	TCATGAACCAGGACAAGGTC	Zm00001d049541
qRT-9541-R	CTTGGTGATGATCACCGAGT
qRT-Actin-F	CTGAGGTTCTATTCCAGCCATCC	ZmActin
qRT-Actin-R	CCACCACTGAGGACAACATTACC
