# Supplementary material for: Integrated Transcriptomic and Metabolic Analyses Reveal Key Defense Pathways Against Fusarium Infection in Maize Kernels
Source: Plants (Basel). 2026 Apr 9;15(8):1148. doi: 10.3390/plants15081148 (PMC13118878; doi:10.3390/plants15081148)
Supplement: Supplementary file 1 [file plants-15-01148-s001.zip › Table S2.xlsx]

## Sheet: Sheet1
Table S2. Differentially expressed genes in ZL30 at 10 dpi upon F. verticillioides inoculation
ID	Control_10dpi_1	Control_10dpi_2	Control_10dpi_3	Fv_10dpi_1	Fv_10dpi_2	Fv_10dpi_3	log2FoldChange	pvalue	padj	regulated
Zm00001d031157	0	0.1128	0.0944	22.869	18.2954	36.5666	8.55653	5.9343e-16	9.14248e-14	up
Zm00001d043344	0.1505	0	0.1379	48.7866	18.096	32.2625	8.378	1.80326e-24	7.50097e-22	up
Zm00001d018064	0	0	0.0221	2.877	3.9379	0.7128	8.17927	2.00704e-10	1.53186e-08	up
Zm00001d031152	0	0	0	9.3347	2.5178	4.9055	8.14982	2.98521e-10	2.23738e-08	up
Zm00001d009296	0.1092	0	0.9005	102.906	116.925	62.0609	8.07017	4.3996e-13	4.69254e-11	up
Zm00001d034483	0	0	0	9.2673	5.7106	2.8147	7.31672	3.74875e-08	1.92513e-06	up
Zm00001d028165	0	0	0.0673	1.2334	8.7709	0.8745	7.2568	3.74797e-05	0.000950627	up
Zm00001d031155	0	0.564	0.3777	21.0468	15.7652	34.9584	6.26729	5.28563e-28	3.21753e-25	up
Zm00001d048189	0.0508	0	0	1.9067	0.8625	1.0836	6.24667	2.4486e-08	1.31142e-06	up
Zm00001d014121	0.4475	1.8281	3.4439	169.035	112.243	131.951	6.15626	7.74909e-16	1.15809e-13	up
Zm00001d050798	0	0	0.0921	3.5546	0.522	2.6006	6.06682	5.54486e-07	2.21068e-05	up
Zm00001d016616	0	0	0.0775	1.4211	2.3567	1.3897	5.93737	1.29886e-07	5.94806e-06	up
Zm00001d053068	0.0865	0	0	1.7595	1.961	1.8478	5.89924	6.72992e-06	0.000204089	up
Zm00001d051259	0.0781	0.2563	0.8584	25.1204	22.6295	22.7605	5.82292	1.8164e-45	5.03709e-42	up
Zm00001d012430	0.0865	0.1894	0.1586	12.6989	6.2099	5.3302	5.80513	1.61799e-14	2.11423e-12	up
Zm00001d009705	0.0503	0.0275	0.2535	8.9613	2.4938	7.6436	5.80496	3.73854e-09	2.29254e-07	up
Zm00001d016083	0	0	0.1227	3.0778	2.9081	1.9796	5.78508	1.32485e-05	0.000372782	up
Zm00001d049683	0.1537	0.3924	2.1823	27.0096	104.248	17.9834	5.74846	2.60177e-06	8.83565e-05	up
Zm00001d024412	0	0.0192	0.0322	0.9004	1.2934	0.6346	5.74558	8.74578e-10	6.13241e-08	up
Zm00001d024943	0	0.1343	0.1405	7.1326	3.3602	4.3084	5.74232	6.22845e-23	2.18943e-20	up
Zm00001d007285	0.0426	0.2331	0.5855	19.4313	9.2913	16.4429	5.68214	2.75797e-11	2.38178e-09	up
Zm00001d023575	0.622	0.3403	0.3799	31.153	16.6372	20.6849	5.66724	9.53522e-32	8.81408e-29	up
Zm00001d002434	0	0.0959	0.1004	2.0539	4.2426	3.7262	5.66437	1.82248e-22	5.98493e-20	up
Zm00001d034107	0.0811	0.1775	0.3345	9.2144	9.076	11.3917	5.61029	3.10568e-39	6.45929e-36	up
Zm00001d035386	0	0.3209	0.1791	8.469	13.1071	2.0874	5.58664	5.59423e-11	4.60794e-09	up
Zm00001d007363	0	0	0.0909	2.0181	1.2183	1.4673	5.57453	1.05146e-06	3.8935e-05	up
Zm00001d045843	0.0374	0	0.1372	2.7802	1.7676	4.0588	5.5337	4.37165e-13	4.69254e-11	up
Zm00001d005037	0.1352	0	0	2.1518	2.3621	1.6103	5.49993	1.398e-06	5.0714e-05	up
Zm00001d041772	0.0934	0.0511	0.2139	5.1584	4.3636	7.2842	5.49741	2.14609e-20	5.82198e-18	up
Zm00001d028103	0.0259	0	0.0711	0.1144	2.0279	2.2951	5.46403	0.000312673	0.00603534	up
Zm00001d033455	1.112	7.996	76.5526	1302.69	1054.48	1486.98	5.45539	8.24011e-05	0.00186621	up
Zm00001d018220	0.1174	0.1284	0.1613	4.6164	5.1524	7.7583	5.41551	1.02229e-17	2.00901e-15	up
Zm00001d050899	0.1257	0.6188	0.9211	25.3265	17.1443	22.3938	5.25886	3.22196e-48	1.14877e-44	up
Zm00001d007714	0.1026	0.0561	0.094	1.9715	4.1874	3.6421	5.25836	9.84911e-21	2.79334e-18	up
Zm00001d039459	0.1204	0.0879	0.1103	5.1457	2.5396	4.1871	5.20896	2.01117e-17	3.71814e-15	up
Zm00001d032858	0	0	0.0713	1.4436	0.5874	0.7664	5.18466	4.85085e-09	2.9033e-07	up
Zm00001d004921	0	0.3125	1.1215	7.61	34.1309	9.4154	5.13054	0.000746267	0.0125423	up
Zm00001d029744	0.1454	0.0796	0.6329	5.688	10.4689	14.42	5.11855	4.33255e-09	2.59932e-07	up
Zm00001d025200	0	0.1695	0.6527	9.4733	7.1941	11.6753	5.07464	7.40925e-05	0.00169621	up
Zm00001d040245	0.2617	0.4773	8.4714	129.383	65.7203	117.406	5.04923	0.000203411	0.00413414	up
Zm00001d035646	0.0675	0.2952	4.1406	63.1423	30.314	58.9378	5.04447	0.000368649	0.00696404	up
Zm00001d052963	0	0.1886	1.2633	20.9749	9.2759	18.401	5.02962	0.000387504	0.00727168	up
Zm00001d003304	0.2537	0.6476	1.4718	19.2821	42.6272	15.4834	5.00463	1.79901e-10	1.39009e-08	up
Zm00001d024960	0.2823	1.3127	2.0689	46.8447	31.913	27.7577	4.84402	1.10021e-11	1.00583e-09	up
Zm00001d047698	0.0985	0	0.0451	0.9139	0.2789	2.9514	4.82118	2.54947e-05	0.000673329	up
Zm00001d011259	0.0975	0.1422	0.1786	4.739	4.3868	2.4281	4.77354	2.06259e-20	5.65694e-18	up
Zm00001d049704	0.0763	0.0417	0	1.315	0.7203	1.065	4.75466	1.57896e-06	5.62966e-05	up
Zm00001d021781	0.0681	0.3725	0.2183	7.6125	3.021	6.7647	4.73748	2.63863e-22	8.44295e-20	up
Zm00001d047192	0.2744	0.1716	0.3233	7.6931	5.589	7.1149	4.70454	5.27623e-32	5.06477e-29	up
Zm00001d042140	1.2261	5.9895	39.7171	410.246	592.471	241.249	4.70056	6.8486e-05	0.00157682	up
Zm00001d043665	0.2171	1.6632	2.2877	27.7335	46.1244	28.5289	4.6028	4.24353e-09	2.55205e-07	up
Zm00001d003280	0.0587	0	0.0269	1.2974	0.7206	0.0482	4.5658	0.000192971	0.00395092	up
Zm00001d007781	0.0675	0.8857	1.9776	29.6036	13.6286	26.0623	4.53976	3.35969e-05	0.000864446	up
Zm00001d043988	5.8268	38.1867	134.76	1278.2	1482.75	1470.24	4.5397	2.51026e-05	0.000663675	up
Zm00001d014335	0.0696	0.0381	0.0957	2.0003	1.4134	1.4009	4.53048	2.40352e-10	1.82331e-08	up
Zm00001d043651	1.9479	4.1941	5.2098	79.5897	149.583	33.5649	4.52508	1.75495e-10	1.36025e-08	up
Zm00001d046746	0	0.0641	0.8056	6.3213	7.4713	6.8354	4.52421	0.000950232	0.01538	up
Zm00001d049288	0.2613	0.5718	1.2767	4.3881	41.6064	2.9323	4.51953	0.00038329	0.00720342	up
Zm00001d035652	0	0.0336	0.1124	1.2746	0.84	1.3605	4.51081	1.90029e-08	1.0378e-06	up
Zm00001d046318	0	0	0.1896	1.0974	2.0513	1.501	4.51068	7.22464e-09	4.23269e-07	up
Zm00001d048087	0.0451	0.1975	2.1081	20.8174	12.1398	21.1553	4.48885	0.000673382	0.0114954	up
Zm00001d002707	0.0787	0.0431	0.1804	2.6102	1.1895	3.2009	4.48585	5.18188e-11	4.33991e-09	up
Zm00001d042104	0.2247	0.2458	1.4923	10.7733	20.6276	13.4218	4.48093	3.31299e-07	1.3827e-05	up
Zm00001d045884	0.0401	0.1315	0.4037	4.1784	4.5008	4.4411	4.45681	1.46058e-20	4.09585e-18	up
Zm00001d029648	0.2926	1.3446	2.3052	30.5162	30.2557	26.5244	4.45155	3.65929e-09	2.24947e-07	up
Zm00001d017991	0.1994	0.2182	0.1827	4.9359	5.0837	2.9479	4.43386	1.13941e-05	0.000324257	up
Zm00001d024996	15.7271	40.2773	101.416	1514.79	941.931	881.52	4.38723	8.54288e-09	4.94694e-07	up
Zm00001d015867	0	0.5603	1.9546	23.233	9.9905	20.5329	4.38688	0.00102348	0.0163639	up
Zm00001d034095	2.1262	6.2557	11.7306	168.763	100.856	149.569	4.3638	2.28578e-10	1.73929e-08	up
Zm00001d002436	0.4291	1.2806	0.4646	19.7925	5.0825	19.3808	4.35225	1.02624e-08	5.88804e-07	up
Zm00001d012595	0.0762	0.0834	0.0698	2.3906	1.6903	0.5943	4.35094	6.1404e-08	3.0287e-06	up
Zm00001d001976	0.026	0	0.0952	1.0107	0.2454	1.3231	4.33542	3.11946e-06	0.00010312	up
Zm00001d029183	0.0591	0	0.0542	1.0191	0.4186	0.9225	4.33114	2.75902e-06	9.24561e-05	up
Zm00001d031158	12.1623	74.9153	664.506	5146.99	3906.92	6281.31	4.31856	0.000381451	0.00717967	up
Zm00001d042244	0.6215	1.1269	1.1875	25.1586	16.9479	16.3451	4.30853	1.224e-74	1.01829e-70	up
Zm00001d052813	0.1156	0.0422	0.6003	6.6779	2.5838	6.0774	4.29842	1.87772e-05	0.000513862	up
Zm00001d008548	1.797	6.1058	23.9146	161.092	279.389	188.102	4.27962	9.16117e-06	0.000267734	up
Zm00001d002984	0.1568	0	0.5029	6.2376	3.4793	3.7345	4.27213	7.41707e-11	6.02982e-09	up
Zm00001d048949	10.5526	58.046	318.184	3086.6	1889.86	2581.87	4.25973	0.00010384	0.00228136	up
Zm00001d024207	0.2704	0.9171	1.5604	15.3894	18.0965	18.1379	4.21402	5.22085e-11	4.35792e-09	up
Zm00001d039531	0.067	0.0733	1.7178	14.9157	5.4369	14.9568	4.20771	0.00219109	0.0303975	up
Zm00001d003283	0.1123	0.0921	0.1029	0.8684	4.187	0.484	4.16748	7.96442e-08	3.82998e-06	up
Zm00001d017381	0.7619	2.032	8.3757	64.8995	62.0365	76.872	4.16347	7.24595e-06	0.000217885	up
Zm00001d014351	0	0.0584	0.2443	2.7816	0.9568	1.8834	4.15097	4.99159e-07	2.02241e-05	up
Zm00001d032906	0.0337	0.221	0.401	4.4636	2.6699	4.7274	4.14594	7.6169e-18	1.53309e-15	up
Zm00001d001960	0.0696	0.8376	4.1758	31.5233	21.6474	38.0861	4.13572	0.00127527	0.0196107	up
Zm00001d016947	0.9742	2.4874	3.5702	49.5147	33.1116	42.0004	4.12822	3.3631e-35	4.93743e-32	up
Zm00001d046673	0.834	0.3042	0.2547	8.1089	10.4983	5.7071	4.12612	5.5182e-07	2.20364e-05	up
Zm00001d041082	0.5086	2.4117	2.7958	37.6308	37.9525	24.8277	4.1233	2.6285e-09	1.68643e-07	up
Zm00001d003188	0.1562	0.5128	2.5763	25.9609	19.9608	10.9901	4.10352	0.000113835	0.00247913	up
Zm00001d006526	0	0.0913	0.1528	2.0641	1.3779	0.8218	4.09444	3.15434e-07	1.32313e-05	up
Zm00001d031875	0.2361	0.2583	0.0618	1.6695	0.414	7.2841	4.08315	0.000679798	0.0115786	up
Zm00001d000556	0.0582	0.0637	0.0267	0.7723	0.7424	0.9566	4.07962	4.13866e-07	1.70169e-05	up
Zm00001d005936	0.1397	0.7643	0.7679	11.1138	5.7155	11.5487	4.07733	1.10523e-22	3.77867e-20	up
Zm00001d007329	0.1633	0.0596	0.3492	3.5131	2.6215	3.8449	4.07077	1.33801e-12	1.34654e-10	up
Zm00001d051251	0.5105	0.2031	0.5102	7.1791	6.6602	7.0125	4.06219	4.03628e-29	2.65099e-26	up
Zm00001d052927	0	0.0355	0.0595	0.4591	0.4291	0.7198	4.05004	1.73134e-07	7.7717e-06	up
Zm00001d034096	2.8422	5.4943	8.506	120.838	62.7001	95.8856	4.03867	1.29719e-15	1.89329e-13	up
Zm00001d050328	0.0383	0.014	0.0468	0.4174	0.7591	0.4926	4.03705	1.94455e-09	1.27716e-07	up
Zm00001d044146	0.0631	0.1381	0.7225	5.7436	4.1097	5.595	4.02859	1.10227e-05	0.000314405	up
Zm00001d024752	0.2152	0.4121	0.7887	7.6571	10.5661	5.2137	4.0199	2.39039e-20	6.41498e-18	up
Zm00001d024210	6.1161	14.9015	41.8869	328.274	348.755	355.532	4.01628	1.08251e-07	5.05941e-06	up
Zm00001d010375	0.0531	0.0872	1.265	8.6605	4.8131	9.6593	4.00449	0.00167372	0.0244857	up
Zm00001d024208	0.1085	0.4156	1.0936	9.7115	7.3763	9.245	3.9998	9.04686e-07	3.38518e-05	up
Zm00001d023811	1.86	6.4873	21.1939	151.869	158.15	168.726	3.99469	4.09447e-06	0.000131181	up
Zm00001d034097	6.17	14.3222	26.4458	298.154	184.984	273.555	3.99457	1.37663e-11	1.2359e-09	up
Zm00001d042633	1.5955	4.6555	29.4776	225.248	140.921	212.537	3.98824	0.000273283	0.00534949	up
Zm00001d028667	0	0.2194	0.3674	3.3676	1.8931	4.1989	3.98057	6.16244e-07	2.39567e-05	up
Zm00001d048950	0.2088	0.3046	1.2113	13.2244	6.8983	7.8286	3.97138	2.36061e-16	3.85072e-14	up
Zm00001d024211	4.9838	10.663	39.6389	289.682	278.55	304.354	3.95713	3.66697e-06	0.000119012	up
Zm00001d040094	0.2005	0.1149	0.14	2.7433	1.6589	2.6898	3.95414	6.14992e-35	8.52721e-32	up
Zm00001d042292	0	0	0.5458	4.739	1.2373	3.0329	3.95125	4.93022e-05	0.00120114	up
Zm00001d008853	0.0983	0.3227	0.5403	6.1686	3.4954	5.4617	3.95046	3.8522e-21	1.15835e-18	up
Zm00001d021977	0.367	0	1.0086	11.0281	1.7322	9.0401	3.92398	3.83084e-06	0.000123368	up
Zm00001d031047	0.1608	0.1173	0.1473	2.653	1.3662	2.4647	3.92108	7.11834e-09	4.18022e-07	up
Zm00001d045361	1.3536	1.6456	3.4446	28.0489	46.7134	24.2057	3.9141	2.1774e-25	1.02535e-22	up
Zm00001d007191	0.0527	0.1154	0.3381	2.8428	1.9413	3.0307	3.90056	3.80488e-10	2.81787e-08	up
Zm00001d028806	0	0	0.2415	1.5144	0.5392	1.7676	3.8925	2.15177e-05	0.00057746	up
Zm00001d012322	0.0895	0.1958	0.3278	2.2139	2.8996	4.1381	3.89059	5.63816e-17	9.90966e-15	up
Zm00001d012024	0.1441	0.1051	0.176	2.2501	1.4511	2.6426	3.88028	1.31874e-09	8.8476e-08	up
Zm00001d021897	0.0269	0	0.2711	1.3555	1.0922	2.0987	3.88027	0.00202286	0.0284913	up
Zm00001d048947	12.1974	38.1004	278.599	1947.25	1159.61	1801.08	3.86933	0.000724443	0.0122249	up
Zm00001d021695	0.0259	0.0567	0.095	1.3286	0.5627	0.7235	3.8542	3.09863e-07	1.30194e-05	up
Zm00001d005219	0.9689	1.524	2.2191	26.7621	19.7806	21.9786	3.84483	1.00447e-47	3.13369e-44	up
Zm00001d043121	10.7101	33.7945	150.069	1296.62	672.669	804.949	3.80792	0.000176546	0.00365359	up
Zm00001d052243	0.5881	0.3089	1.056	7.5683	16.545	3.1293	3.78921	3.22902e-06	0.000106179	up
Zm00001d033395	0	0.6806	0.8547	9.071	4.1104	8.1718	3.78068	1.31554e-10	1.03902e-08	up
Zm00001d016806	0.1436	0.7855	0.605	8.9845	5.2048	6.8614	3.77914	2.18135e-24	8.92493e-22	up
Zm00001d024853	0.4626	0.7873	6.9216	29.8917	29.8409	54.9495	3.77882	0.000823734	0.0136241	up
Zm00001d003209	0.1839	0.2414	0.6064	3.3801	3.7144	7.0956	3.74846	2.70777e-16	4.36004e-14	up
Zm00001d002178	0	0.1969	0.316	2.77	2.3357	1.8469	3.74145	0.00206732	0.0290192	up
Zm00001d032458	1.5676	2.6899	3.7862	45.7879	22.9058	38.3253	3.72171	7.92208e-16	1.1769e-13	up
Zm00001d052744	0.5494	1.7432	2.6171	26.9974	17.815	20.4124	3.71675	1.85986e-09	1.228e-07	up
Zm00001d021726	0.2026	0.314	0.5412	4.8788	3.8724	5.2949	3.70822	1.1223e-35	1.86736e-32	up
Zm00001d039532	0.0818	0.2686	0.5248	4.388	2.6524	4.4797	3.68874	1.59554e-17	3.01679e-15	up
Zm00001d011886	0.2593	0.1419	0.5346	4.4699	4.8355	3.1411	3.68854	2.43947e-12	2.36904e-10	up
Zm00001d002979	0.1357	0.2228	0.3731	3.0996	2.5631	3.92	3.68807	1.36145e-22	4.53056e-20	up
Zm00001d014134	2.7247	5.8917	7.1319	83.4021	57.877	60.6756	3.67071	2.35173e-17	4.28427e-15	up
Zm00001d028816	1.6532	2.4119	7.124	72.9533	31.3882	38.4128	3.65313	4.71435e-07	1.91942e-05	up
Zm00001d049607	0.0303	0.0663	0.0278	0.6162	0.744	0.1742	3.64686	0.000350088	0.00664448	up
Zm00001d042022	6.7994	22.9359	140.177	863.438	512.39	762.468	3.62467	0.000989888	0.0158879	up
Zm00001d032947	0.3197	0.7695	5.857	32.5487	20.6419	34.1759	3.6209	0.00137131	0.0208056	up
Zm00001d052449	0.2409	0.7908	0.9563	5.1102	17.7392	1.7474	3.62082	0.000449289	0.00821331	up
Zm00001d016285	0	0.0733	0.1687	1.0802	0.7902	1.1822	3.61587	4.20114e-10	3.09298e-08	up
Zm00001d029703	0.0448	0.1471	0.0821	1.4659	0.6348	1.2147	3.6158	8.67598e-06	0.000254448	up
Zm00001d025654	0.4991	0.8582	1.6331	8.8232	9.0875	18.9701	3.59978	1.72108e-17	3.20557e-15	up
Zm00001d016948	1.4744	3.2266	5.253	50.8256	35.5725	35.3801	3.59157	5.88202e-27	3.12348e-24	up
Zm00001d030009	0.2632	1.0078	1.0046	10.1572	6.9979	10.2646	3.5842	7.28781e-25	3.08287e-22	up
Zm00001d031778	0.406	0.6293	0.5269	4.9341	10.2209	3.4727	3.57574	8.47275e-18	1.67828e-15	up
Zm00001d011315	1.0391	0.8551	1.6521	14.8162	11.6338	15.9577	3.56529	1.70471e-63	8.50924e-60	up
Zm00001d047765	1.9404	7.7996	5.8047	71.5803	43.2185	66.2072	3.53476	1.34842e-09	9.0225e-08	up
Zm00001d002847	0.4787	0.7618	1.5547	8.5769	13.9674	9.8976	3.51116	3.12252e-24	1.23701e-21	up
Zm00001d016840	0.1847	0.3369	0	2.2313	0.9882	2.4774	3.50563	5.11112e-06	0.000159255	up
Zm00001d031161	0.1781	0.6822	1.5504	13.1475	5.1294	9.7276	3.50546	2.44103e-11	2.12276e-09	up
Zm00001d024961	0.4447	1.0755	2.8302	13.1563	14.7151	21.8699	3.49314	3.99125e-06	0.000128038	up
Zm00001d023769	0.6657	3.9489	11.0744	63.4881	47.4681	68.1315	3.489	0.000412386	0.0076296	up
Zm00001d001832	0.6553	0.956	2.0011	18.2129	8.7986	14.0504	3.48077	2.86211e-19	6.73892e-17	up
Zm00001d011644	0.5949	0.5147	0.6717	7.4833	2.377	10.042	3.47388	6.18564e-09	3.65832e-07	up
Zm00001d048020	1.7463	3.8217	3.0718	38.0338	14.4426	41.0704	3.4313	5.33208e-10	3.87739e-08	up
Zm00001d030544	0.588	0.8908	1.0774	10.1145	9.8212	7.7253	3.42404	1.78326e-31	1.53471e-28	up
Zm00001d017851	1.6961	3.7117	13.5607	100.305	57.935	48.1125	3.41928	9.1106e-05	0.00203383	up
Zm00001d023768	0.8578	4.7454	22.5292	92.6735	81.7072	130.122	3.40752	0.00282738	0.0374155	up
Zm00001d026489	1.0271	1.8902	2.0103	19.8493	12.8705	19.5523	3.39977	8.34515e-37	1.60214e-33	up
Zm00001d050164	0.2234	0.4888	0.8412	4.782	6.8883	4.8909	3.39175	1.17347e-22	3.95776e-20	up
Zm00001d002435	0.2617	0.1909	0.3596	1.5807	1.6059	5.4083	3.38478	1.9595e-08	1.06315e-06	up
Zm00001d028230	0.5907	1.3515	2.4353	12.7686	24.4371	8.555	3.37185	1.66897e-06	5.86677e-05	up
Zm00001d011438	0.1407	0.1026	0.5155	2.1136	3.9396	2.0406	3.36481	6.75461e-09	3.97598e-07	up
Zm00001d043994	0.6145	1.5688	2.4863	20.3666	11.6019	16.6085	3.36264	4.16792e-09	2.52483e-07	up
Zm00001d023843	0.752	1.1149	1.8225	11.9436	9.0467	16.7335	3.33707	3.86213e-30	2.83503e-27	up
Zm00001d021936	0.0781	0.4559	0.4294	2.6467	3.9332	3.1003	3.32319	5.36337e-16	8.36618e-14	up
Zm00001d031811	0.3914	0.3504	1.0431	8.7432	5.5763	3.9152	3.32277	1.20625e-15	1.77092e-13	up
Zm00001d012920	0.9393	1.439	4.3028	8.3027	53.5631	5.3222	3.3133	0.00381173	0.0472594	up
Zm00001d044010	0.5461	0.4183	0.4503	2.5099	5.3101	6.0985	3.29385	1.59086e-12	1.56936e-10	up
Zm00001d043538	1.8053	3.2229	8.8497	40.1434	84.1097	10.871	3.26766	0.00074062	0.0124558	up
Zm00001d032103	0.0515	0.0563	0.165	1.2283	0.7531	0.7185	3.26586	5.18816e-07	2.07843e-05	up
Zm00001d008457	0.2096	0.3567	0.2773	2.7784	1.7366	3.5755	3.26543	2.00243e-16	3.30971e-14	up
Zm00001d021647	1.9702	4.0256	5.894	41.8363	34.2302	39.074	3.26318	5.682e-14	6.8508e-12	up
Zm00001d007015	1.09	0.2982	1.4147	9.5541	2.4869	15.1414	3.25197	4.79341e-08	2.41685e-06	up
Zm00001d044323	0.4475	0.4897	0.82	4.0874	5.9149	6.9822	3.2513	6.9405e-08	3.37663e-06	up
Zm00001d004731	3.5452	8.469	10.6609	85.1557	59.095	70.0673	3.22936	1.37625e-11	1.2359e-09	up
Zm00001d016013	0.2362	0.1723	0.1443	1.8445	1.5241	1.7783	3.22152	2.66799e-09	1.70738e-07	up
Zm00001d023774	1.9949	6.3869	14.2825	81.9601	51.1298	81.3001	3.2214	2.82718e-05	0.000741964	up
Zm00001d009939	2.3096	2.5873	3.9799	32.6625	13.8094	36.8015	3.21783	6.90006e-11	5.66486e-09	up
Zm00001d051691	0.08	0.2189	0.0733	1.5204	1.133	0.7227	3.21122	6.45832e-06	0.000196569	up
Zm00001d049286	0.1634	0.3464	0.4117	2.8524	2.5839	3.1531	3.20935	2.14291e-32	2.22845e-29	up
Zm00001d009619	0.0958	0.3145	0.5267	2.5407	2.1257	4.0912	3.20012	2.00133e-09	1.311e-07	up
Zm00001d043491	0.3833	0.6815	1.3606	9.5698	5.3821	7.6318	3.19349	1.5952e-16	2.70836e-14	up
Zm00001d039926	0.5002	0.7662	0.8706	8.2231	4.9582	6.4279	3.1894	2.85969e-29	1.92898e-26	up
Zm00001d035775	0.6992	1.0553	1.3585	10.2507	7.3409	10.9784	3.18701	4.27519e-44	1.067e-40	up
Zm00001d029617	0	0.2256	0.5037	2.8548	2.3356	1.6365	3.18634	5.02408e-06	0.000156739	up
Zm00001d049957	0.2069	0.0679	0.2085	2.2132	1.3285	0.9346	3.18612	2.77863e-10	2.08882e-08	up
Zm00001d025065	0.1019	0.1115	0.4436	1.6443	2.2856	2.1763	3.17094	4.77251e-11	4.01052e-09	up
Zm00001d006527	0.0247	0.4587	0.2259	2.7684	1.7928	1.7416	3.16578	9.43805e-10	6.56141e-08	up
Zm00001d044850	0.1742	0	0.1596	1.1804	0.2193	1.6211	3.14168	0.00168961	0.0246892	up
Zm00001d004664	0.1778	0.1556	0.4886	2.1058	2.6521	2.6571	3.13332	1.34204e-11	1.21358e-09	up
Zm00001d002020	0.2682	0.4403	0.5652	3.0112	3.2163	5.0443	3.13297	2.52957e-18	5.39599e-16	up
Zm00001d004072	0.0259	0.085	0.166	1.0522	0.6108	0.8075	3.12633	2.51607e-06	8.61399e-05	up
Zm00001d033517	3.4385	7.1771	13.0506	74.3468	69.6165	63.8738	3.11966	4.09888e-09	2.48905e-07	up
Zm00001d013151	0.1323	0.1448	0.4445	3.0019	1.7905	1.6298	3.11408	4.77463e-08	2.41225e-06	up
Zm00001d014250	0.4306	1.1779	2.1039	10.3397	7.7916	14.3793	3.10695	5.61634e-14	6.80449e-12	up
Zm00001d029397	2.725	5.0503	8.3788	54.5998	36.1292	49.4659	3.10361	1.54511e-10	1.20509e-08	up
Zm00001d046474	7.9681	23.5762	41.788	188.721	218.767	229.34	3.10206	1.67478e-06	5.87893e-05	up
Zm00001d042934	0.1022	1.0626	1.6856	8.6284	9.1678	6.9249	3.09827	0.000543037	0.00966009	up
Zm00001d028465	0.0508	0.1667	0.093	0.9426	0.5273	1.1258	3.08231	0.000349335	0.00663524	up
Zm00001d022509	0.2146	0.4696	0.983	5.8802	3.8494	4.6698	3.07818	4.34495e-08	2.22206e-06	up
Zm00001d014244	0.1559	0.128	0.1786	1.9985	0.4784	1.4405	3.07174	1.04562e-05	0.000300305	up
Zm00001d017279	0.1025	0.0561	0.4461	1.7894	2.1532	1.3257	3.07154	2.17988e-08	1.17001e-06	up
Zm00001d016857	0.1715	0.5629	0.4713	3.7892	3.2378	3.0978	3.07118	8.11605e-05	0.00184313	up
Zm00001d002776	0.1994	0.2182	0.2558	2.3622	1.8452	1.4412	3.05835	4.22489e-09	2.54697e-07	up
Zm00001d035162	0.4232	0.899	1.6194	8.8461	8.6024	7.237	3.04853	4.67059e-21	1.38772e-18	up
Zm00001d031257	3.5877	6.5614	7.6066	58.3481	43.596	45.8317	3.04797	5.59284e-41	1.26897e-37	up
Zm00001d049028	3.3665	5.17	8.1703	38.4739	50.1826	50.5352	3.04379	4.91907e-34	5.8462e-31	up
Zm00001d035080	1.1234	5.8728	7.7758	52.2943	30.5202	39.9732	3.04041	3.90338e-05	0.00098504	up
Zm00001d032310	0.1317	0.2058	0.1551	1.297	1.2077	1.4984	3.02838	3.13085e-13	3.48838e-11	up
Zm00001d029558	0	0.4462	0.5603	3.4238	1.9247	2.9297	3.02326	2.98916e-05	0.00077987	up
Zm00001d039802	0.2211	0.2419	0.0675	1.6283	1.6696	0.9076	3.01271	0.000187539	0.00385234	up
Zm00001d009938	2.1372	3.3779	3.4808	26.4887	16.4106	29.4056	3.00042	1.91205e-32	2.07483e-29	up
Zm00001d051938	6.7547	6.6968	17.2312	83.5192	55.4548	107.102	2.98712	3.21217e-08	1.67718e-06	up
Zm00001d022073	0.4825	0.528	0.3789	4.3261	2.7334	3.821	2.97577	1.72959e-16	2.91669e-14	up
Zm00001d044162	0.2702	0.0739	0.4022	3.3431	1.5622	1.0815	2.9713	4.12676e-07	1.6996e-05	up
Zm00001d041327	0.1186	0.4152	0.3911	1.9495	3.448	1.8696	2.9682	7.80074e-12	7.29179e-10	up
Zm00001d002596	0.505	1.2893	0.9253	11.3079	4.6087	5.2526	2.96601	8.34225e-07	3.14986e-05	up
Zm00001d043512	0.5776	1.0112	1.7859	9.3938	8.5066	8.3358	2.94378	3.42135e-10	2.54534e-08	up
Zm00001d029696	0.1576	0.1149	0.7218	2.1356	2.6281	3.1485	2.94044	2.97387e-07	1.25163e-05	up
Zm00001d006397	1.3733	1.2939	1.3629	7.9235	6.1942	16.7896	2.93421	1.55591e-17	2.9643e-15	up
Zm00001d012335	0.3551	0.5052	0.7158	3.7981	4.2244	3.9076	2.90338	8.16655e-18	1.63057e-15	up
Zm00001d012782	0.309	0.3804	0.9909	3.5167	5.3608	3.9332	2.89858	1.31366e-12	1.32798e-10	up
Zm00001d026041	0.0413	0.079	0.0378	0.2918	0.5065	0.3643	2.89553	4.44634e-07	1.81921e-05	up
Zm00001d052297	0.5348	1.1704	0.4146	5.4908	5.1656	4.6957	2.87955	1.86881e-16	3.10945e-14	up
Zm00001d044157	0.1986	0.3415	0.5199	3.2352	1.4733	3.0289	2.85064	1.23348e-10	9.77305e-09	up
Zm00001d039375	0.4267	0.1868	0.6255	3.6207	2.9005	2.5929	2.84433	8.22313e-07	3.11904e-05	up
Zm00001d003287	4.4085	8.3747	12.3968	62.8871	75.3779	43.6921	2.84199	1.02618e-09	7.09458e-08	up
Zm00001d011576	0.3462	0.3788	0.3172	3.4425	1.6342	2.3453	2.83495	1.08358e-05	0.000310493	up
Zm00001d046132	0.5242	0.2868	1.0806	4.8654	3.7119	5.2734	2.83317	1.42711e-06	5.16951e-05	up
Zm00001d028144	0.1911	0.1046	0.1751	1.3515	0.9022	1.1248	2.82793	5.82562e-07	2.2897e-05	up
Zm00001d032008	1.0668	1.4007	2.8016	16.2807	8.0569	13.3149	2.81546	2.49013e-14	3.13882e-12	up
Zm00001d013115	0.8737	0.6829	0.4574	6.5092	2.8281	4.7148	2.81119	1.49137e-06	5.38663e-05	up
Zm00001d021935	0.0887	0.2185	0.2236	0.7452	1.948	1.0385	2.8052	1.59802e-07	7.22527e-06	up
Zm00001d049330	0.4515	0.6737	0.3384	3.5919	3.4877	2.9999	2.79931	1.7151e-13	1.98173e-11	up
Zm00001d046634	9.7633	8.4728	7.5566	58.7712	43.2262	76.7163	2.79252	7.97062e-30	5.55961e-27	up
Zm00001d034217	0.6756	0.5618	0.916	4.6576	3.3165	6.9898	2.78277	5.015e-17	8.8769e-15	up
Zm00001d046184	1.0008	2.0077	5.8069	15.0015	35.3532	11.0604	2.7818	0.00116369	0.0181977	up
Zm00001d017139	6.2767	8.022	9.0541	62.2904	45.8162	52.5057	2.77533	9.22843e-67	5.75808e-63	up
Zm00001d024946	0.4575	0.5319	0.8383	5.5099	3.4555	3.5926	2.76374	1.1323e-16	1.94839e-14	up
Zm00001d006947	0.4278	0.6866	1.2281	4.336	8.5893	3.0446	2.75156	5.43889e-11	4.52479e-09	up
Zm00001d032850	0.4739	0.2963	0.3101	3.0521	1.7898	2.4185	2.74619	5.56526e-11	4.60281e-09	up
Zm00001d023779	5.2997	8.6806	21.0889	78.9148	68.0511	89.0926	2.73296	9.8387e-06	0.000284536	up
Zm00001d016103	0.0713	0.2732	0.3922	1.6081	1.0441	2.2849	2.72631	1.56263e-06	5.59541e-05	up
Zm00001d040705	0.9161	0.9607	3.5671	9.5485	13.4061	13.5727	2.72386	4.29462e-05	0.00107078	up
Zm00001d042274	0.5116	1.1195	1.3123	9.1339	4.2501	6.1752	2.72201	3.65478e-12	3.50831e-10	up
Zm00001d017801	2.7814	2.9453	14.097	57.1789	41.0822	34.2227	2.71813	0.000648091	0.0111092	up
Zm00001d010520	0.2845	0.0623	0.5994	2.4641	1.8262	2.1023	2.71486	3.20538e-08	1.67715e-06	up
Zm00001d025814	1.0275	1.1243	1.1206	8.0008	3.9264	9.5624	2.71207	5.94879e-14	7.13797e-12	up
Zm00001d030343	0.2396	0.3746	0.0627	1.4523	1.0342	1.8271	2.70659	1.64314e-06	5.81695e-05	up
Zm00001d028693	0.6318	0.8209	0.6873	5.1655	6.0392	2.7561	2.70508	5.29811e-13	5.53265e-11	up
Zm00001d003190	171.842	246.636	926.281	3781.85	2813.13	2299.48	2.70488	0.000923372	0.0150232	up
Zm00001d006078	1.426	1.7684	2.1774	16.3019	7.1802	11.71	2.7025	5.36975e-13	5.5841e-11	up
Zm00001d048588	0.3756	0.4426	0.1059	1.6601	1.2276	2.9896	2.69246	1.25155e-07	5.76314e-06	up
Zm00001d045935	0.9444	0.4429	0.618	3.2197	5.0948	4.653	2.68314	4.51703e-06	0.000143248	up
Zm00001d052189	1.0586	1.11	1.8587	8.9276	7.8283	9.1994	2.66985	2.141e-23	7.8581e-21	up
Zm00001d016471	0.7588	0.6416	1.8642	6.7981	10.0287	4.0216	2.6519	5.56955e-11	4.60281e-09	up
Zm00001d003191	19.5195	25.9148	65.0923	291.116	265.977	139.021	2.63969	4.38854e-05	0.00109093	up
Zm00001d021901	82.4868	148.463	382.196	1395.73	1562.04	907.379	2.6392	0.000146754	0.00310661	up
Zm00001d004524	0.8649	2.366	3.1695	14.4705	19.1303	6.4934	2.636	8.40868e-05	0.00189579	up
Zm00001d028708	9.1741	10.3846	20.5772	77.7339	79.4435	95.3365	2.63267	5.96149e-21	1.73008e-18	up
Zm00001d012561	44.3242	71.6654	127.268	626.962	436.317	453.447	2.62729	5.61362e-08	2.7965e-06	up
Zm00001d027341	1.4707	2.2989	1.0265	11.6372	7.1074	10.4663	2.61824	3.43811e-20	8.75595e-18	up
Zm00001d039925	0.4033	0.2942	0.431	3.3267	0.8883	2.7595	2.61751	4.03617e-05	0.00101355	up
Zm00001d030251	0.2474	0.3158	0.1889	2.0409	1.8685	0.6772	2.61612	1.54559e-05	0.000429085	up
Zm00001d017380	2.5176	4.4823	6.2938	29.7579	24.0498	28.2415	2.61285	2.4736e-25	1.12248e-22	up
Zm00001d034277	0.7559	1.2783	1.1018	6.8941	5.839	6.3766	2.60705	7.98946e-24	3.02123e-21	up
Zm00001d047952	0.2533	0.9108	0.8952	4.7022	3.3483	4.5468	2.60644	7.29603e-12	6.87148e-10	up
Zm00001d009354	0.4144	1.0306	0.9319	6.0942	4.0905	4.3004	2.60418	5.48779e-14	6.68961e-12	up
Zm00001d011845	1.2297	3.0115	9.7102	22.6187	34.663	28.7552	2.60186	0.00175892	0.02548	up
Zm00001d030090	0.9866	1.154	3.1479	11.8777	10.2135	9.9452	2.57499	2.76357e-14	3.44866e-12	up
Zm00001d048416	0.1763	0	0.3554	0.748	0.4994	1.998	2.56642	0.00121588	0.0188954	up
Zm00001d051746	0.1414	0.1934	0.2267	0.5	2.036	0.8129	2.56481	0.000158814	0.00332245	up
Zm00001d052209	1.1356	1.3116	1.8495	4.8235	15.8134	4.8438	2.56112	5.25541e-05	0.00126241	up
Zm00001d045395	0.7672	1.1805	1.0762	6.1029	4.323	7.4218	2.55895	1.66527e-21	5.13109e-19	up
Zm00001d034514	0.4807	0.4384	1.1745	4.2492	4.1604	4.2108	2.5585	4.63149e-08	2.34468e-06	up
Zm00001d017333	0.8188	1.2217	1.7048	9.4083	5.4462	7.3653	2.55536	1.06051e-16	1.83807e-14	up
Zm00001d031892	1.6209	2.6958	2.1383	13.7537	11.5074	12.6178	2.55505	3.95483e-24	1.54226e-21	up
Zm00001d002997	0.1604	0.1053	0.529	1.7579	1.605	1.4224	2.54614	1.50645e-06	5.42541e-05	up
Zm00001d017462	0.778	1.7736	2.1977	11.6906	4.1622	12.0322	2.54178	4.86519e-09	2.90491e-07	up
Zm00001d051174	0.1734	0.1518	0.1589	1.4102	0.5567	0.8545	2.53985	8.20034e-05	0.00185889	up
Zm00001d035236	0.0459	0.1506	0.8825	1.6623	2.2519	2.5614	2.53695	0.000144063	0.00306262	up
Zm00001d028273	0.6846	1.3984	1.2544	7.2617	4.7399	7.3835	2.53608	5.84776e-15	8.16099e-13	up
Zm00001d017912	1.2482	1.5479	2.4014	9.2306	10.252	10.762	2.52453	1.47388e-23	5.49031e-21	up
Zm00001d009084	0.8527	0.9331	2.5781	4.5224	4.1863	16.7707	2.52432	0.00231324	0.0317045	up
Zm00001d003966	0.1638	0.717	1.0506	5.7921	1.392	4.0358	2.51983	0.00125846	0.0194121	up
Zm00001d022868	0.3783	1.6558	2.2528	10.0317	9.8219	4.9705	2.51521	1.09795e-05	0.000313891	up
Zm00001d053733	0.3219	0.8219	0.3441	3.9359	1.3675	3.0838	2.51255	3.60127e-06	0.000117184	up
Zm00001d013977	0.0572	0.5004	0.4189	2.4756	1.2951	1.7367	2.49472	7.39436e-05	0.00169466	up
Zm00001d052375	0.4202	1.3027	1.3473	7.9232	3.5702	5.8657	2.49176	3.26243e-08	1.69633e-06	up
Zm00001d024839	13.6269	17.9035	28.8164	112.849	88.671	140.173	2.4894	1.39794e-10	1.09716e-08	up
Zm00001d021959	0.4288	0.1173	0.2455	1.8002	1.265	1.4084	2.48503	4.99858e-05	0.00121357	up
Zm00001d048611	142.138	270.936	252.397	1541.81	1002.19	1187.35	2.48093	1.99028e-14	2.56048e-12	up
Zm00001d047930	0.4228	0.4626	0.7746	6.2779	1.5965	1.4581	2.47485	0.000297272	0.00578739	up
Zm00001d044683	18.6819	26.83	39.6807	167.683	153.276	154.869	2.47073	1.17658e-31	1.04876e-28	up
Zm00001d020921	0.0823	0.2401	0.4774	0.5576	3.4955	0.4279	2.46467	0.0013082	0.0200184	up
Zm00001d013099	1.619	1.2991	2.5709	8.5859	11.769	10.3252	2.46277	3.60515e-18	7.56112e-16	up
Zm00001d039310	0.3672	0.3683	0.2803	1.5145	3.062	1.005	2.45932	9.40453e-07	3.51375e-05	up
Zm00001d008793	0.2282	0.1872	0.4703	1.6134	1.1847	2.1546	2.45509	5.7546e-05	0.00136007	up
Zm00001d044106	0.8112	0.9721	1.1678	4.0971	7.5124	4.6628	2.45323	9.73098e-14	1.14559e-11	up
Zm00001d021677	0.8911	1.0194	1.2988	6.659	5.2387	5.754	2.44864	2.02257e-18	4.45929e-16	up
Zm00001d042740	0.0383	0.1049	0.1054	0.4406	0.4887	0.4251	2.43869	0.000143408	0.0030539	up
Zm00001d004525	0.115	0.4196	0.8255	2.6776	2.6789	2.0939	2.42956	4.91016e-08	2.46575e-06	up
Zm00001d004611	0.3745	0.5122	1.6295	5.7093	3.5352	4.5354	2.41676	6.2774e-06	0.000191764	up
Zm00001d003866	0.7444	1.8553	2.4248	9.3213	8.7067	9.0333	2.41555	1.11308e-14	1.50163e-12	up
Zm00001d004366	1.8399	2.0552	2.0017	5.9292	10.4223	15.1088	2.41179	4.45776e-15	6.35754e-13	up
Zm00001d036112	0.9446	0.6108	0.59	3.7192	0.7702	6.84	2.39963	3.85536e-05	0.000974895	up
Zm00001d024843	2.3882	2.1033	4.8561	11.6357	17.5422	20.8065	2.39935	2.66091e-14	3.33724e-12	up
Zm00001d052480	0.5708	0.4015	0.5603	2.9553	2.0017	3.1808	2.39892	2.29856e-09	1.48236e-07	up
Zm00001d049186	1.4428	1.0046	1.0414	7.4971	5.6961	5.2417	2.39854	2.34852e-16	3.85072e-14	up
Zm00001d014530	1.6843	1.0587	1.937	8.5841	5.1087	10.7998	2.37505	2.41424e-14	3.05861e-12	up
Zm00001d032608	1.9969	2.8975	9.2665	26.0535	24.7949	23.2775	2.36753	0.00041096	0.00761451	up
Zm00001d034848	0.3466	0.4827	0.866	2.7014	2.8854	3.2859	2.36616	6.94073e-11	5.67956e-09	up
Zm00001d011133	2.701	3.0574	5.1197	18.6053	10.0241	27.9921	2.36509	1.17428e-10	9.33368e-09	up
Zm00001d016219	0.16	0.1114	0.2265	0.8741	0.7551	0.9673	2.36144	1.14447e-08	6.49172e-07	up
Zm00001d016705	23.1348	21.4735	21.3896	161.191	103.632	73.5435	2.35634	1.22994e-26	6.26467e-24	up
Zm00001d044156	10.1612	10.5386	8.4809	51.0505	39.4312	58.9448	2.35604	1.70323e-49	7.08487e-46	up
Zm00001d005935	0.1952	0.4272	0.1788	1.4378	1.5357	1.0686	2.35453	0.00051708	0.00927103	up
Zm00001d010617	0.2212	0.3389	0.3243	1.6818	1.1279	1.7077	2.35088	9.89449e-06	0.000285818	up
Zm00001d007123	1.1783	0.5526	1.6964	7.4394	5.5622	4.838	2.35006	1.60002e-05	0.000442721	up
Zm00001d042731	0.2885	0.2806	0.5287	2.2386	1.2712	2.1587	2.34834	1.47822e-07	6.72011e-06	up
Zm00001d021017	0.2688	0.4412	1.0467	3.0297	1.967	4.0289	2.33219	1.96714e-05	0.00053365	up
Zm00001d052317	0.4027	0.3427	0.5021	2.5904	1.6368	2.0299	2.31472	2.27069e-17	4.16705e-15	up
Zm00001d035056	0.0215	0.0471	0.0789	0.238	0.2237	0.2742	2.29469	0.000409152	0.00758664	up
Zm00001d034068	0.5966	0.6872	0.5466	2.942	3.4684	2.5527	2.2931	1.5544e-12	1.53947e-10	up
Zm00001d044244	1.0615	0.6637	0.5557	4.155	3.8653	3.113	2.28853	0.000172997	0.00359205	up
Zm00001d039799	1.7809	3.0706	4.8451	17.4104	14.5201	15.9531	2.28812	9.51108e-16	1.4046e-13	up
Zm00001d042134	0.2141	0.435	0.4763	1.9191	1.7611	1.8331	2.28408	2.04321e-08	1.10139e-06	up
Zm00001d014945	0.4327	1.1047	1.1011	4.6317	5.3101	2.9607	2.28253	1.13321e-08	6.4572e-07	up
Zm00001d021688	2.3645	2.7166	5.7187	17.6181	17.6571	17.3385	2.26809	6.6966e-18	1.36995e-15	up
Zm00001d015799	5.3602	10.3768	9.2547	51.0225	31.7251	37.7517	2.26671	5.17348e-15	7.2949e-13	up
Zm00001d043174	5.4133	7.6459	10.3742	44.4059	25.7357	43.3634	2.26568	3.2224e-21	9.80789e-19	up
Zm00001d044654	0.1527	0.0955	0.1199	0.5978	0.5355	0.645	2.265	6.88492e-05	0.00158372	up
Zm00001d039241	0.6107	0.4455	0.2611	1.0436	1.6528	3.5773	2.2605	3.75608e-05	0.000951719	up
Zm00001d035553	0.3079	0.4493	0.3291	1.3609	1.0175	2.8026	2.25786	1.22126e-06	4.46923e-05	up
Zm00001d045539	0.6924	0.6629	0.6343	3.825	2.8598	2.8428	2.25744	5.22494e-06	0.000162194	up
Zm00001d015884	0.9942	1.6451	2.2882	8.7877	5.3798	9.5777	2.25607	2.13437e-14	2.72758e-12	up
Zm00001d003091	1.6086	2.5852	6.9541	19.728	16.1358	17.6674	2.24373	0.000307742	0.00595397	up
Zm00001d031449	0.2944	0.3422	0.5562	1.2684	3.8385	0.5287	2.22834	8.6798e-05	0.00194987	up
Zm00001d025401	15.4967	27.4682	51.9704	156.993	138.887	152.875	2.22607	1.17912e-05	0.000333658	up
Zm00001d030220	0.8289	1.5253	1.4497	6.5271	5.62	5.6926	2.22551	3.88071e-16	6.16909e-14	up
Zm00001d024415	0.754	1.9252	0.6908	4.2211	5.2204	5.9854	2.21973	0.000995864	0.0159632	up
Zm00001d022154	0.1417	0.6977	0.8437	2.943	3.3441	1.6288	2.2185	0.000156078	0.00327344	up
Zm00001d046801	0.4965	0.7161	1.0338	3.4111	3.1534	3.9845	2.21689	2.14202e-14	2.72758e-12	up
Zm00001d053409	0.4189	0.4125	0.2686	1.7032	1.3447	2.0295	2.21593	3.70997e-06	0.00011994	up
Zm00001d011638	0.8877	0.9615	1.6347	6.2293	3.6908	6.3983	2.21452	1.62202e-17	3.04378e-15	up
Zm00001d011735	1.4159	2.0658	3.4592	12.4632	13.2006	6.8794	2.21281	1.93101e-10	1.4829e-08	up
Zm00001d051465	0.1488	0.3024	0.1169	0.7329	0.9835	0.8729	2.20862	7.70281e-06	0.00022996	up
Zm00001d015397	4.9189	5.724	4.6495	27.3288	17.8383	25.1968	2.20325	5.21705e-23	1.8601e-20	up
Zm00001d017918	0.3048	0.5003	0.4788	2.6174	1.5212	1.788	2.20314	1.14818e-09	7.86038e-08	up
Zm00001d043257	0.0511	0.0746	0.1249	0.5274	0.1931	0.4479	2.20236	0.00124821	0.0192897	up
Zm00001d008462	0.1377	0.2512	0.3785	1.1565	1.1702	1.244	2.19971	6.04315e-07	2.35664e-05	up
Zm00001d035400	2.5444	3.1149	3.9004	14.1841	12.1058	17.7906	2.19615	3.71858e-27	2.06241e-24	up
Zm00001d002021	4.1145	2.5552	3.8713	19.658	16.6924	12.1448	2.19075	2.42254e-13	2.73583e-11	up
Zm00001d025012	0.2637	0.4122	0.4141	1.858	1.4937	1.6333	2.1882	3.41155e-20	8.75595e-18	up
Zm00001d035753	0.1073	0.2348	0.9339	1.5175	1.9753	2.4671	2.18221	0.000572097	0.010027	up
Zm00001d013862	0.7471	0.6715	0.9533	3.8206	4.1311	2.8921	2.17954	4.2328e-14	5.20405e-12	up
Zm00001d045295	0.9931	0.7861	1.2777	5.958	3.6307	4.3379	2.17499	7.66502e-16	1.15243e-13	up
Zm00001d036098	0.532	0.3064	0.4104	1.5343	1.5331	2.552	2.16356	9.28957e-08	4.41519e-06	up
Zm00001d043870	0.0198	0.1733	0.1269	0.2799	0.7475	0.4063	2.16322	0.00239629	0.0326002	up
Zm00001d051896	1.3182	2.339	3.5578	12.8798	8.947	10.7662	2.16084	2.0471e-13	2.32234e-11	up
Zm00001d022234	10.2535	6.2986	5.1912	36.4107	15.7089	44.905	2.15945	1.3495e-10	1.06249e-08	up
Zm00001d033896	8.8159	11.3507	14.6977	60.108	44.5262	51.7234	2.15625	3.16776e-31	2.63537e-28	up
Zm00001d043752	3.0963	2.8442	3.1518	12.704	9.2746	18.3313	2.14362	6.40614e-18	1.32136e-15	up
Zm00001d002762	3.7352	6.6684	14.108	36.5481	35.0157	37.7208	2.13963	9.27124e-05	0.002066	up
Zm00001d052343	1.8695	2.3544	3.0054	13.391	10.5399	8.0958	2.13868	1.54e-21	4.80441e-19	up
Zm00001d023918	2.7575	5.0192	4.9554	21.491	13.5424	21.1632	2.13555	3.13876e-19	7.25344e-17	up
Zm00001d053120	0.3819	0.209	0.0875	1.3081	0.6761	0.9605	2.13184	8.04919e-05	0.00182995	up
Zm00001d043621	2.4509	5.9433	3.0342	15.6909	6.5037	27.9035	2.1304	0.00170292	0.0248547	up
Zm00001d047568	0.8864	1.3579	0.8933	5.1709	3.0963	5.3862	2.13012	1.47234e-06	5.32561e-05	up
Zm00001d014649	0.1748	0.2486	0.3363	1.1742	0.9902	1.1914	2.12974	3.32322e-08	1.72434e-06	up
Zm00001d016671	1.0458	0.6242	0.871	4.2855	3.4106	3.4349	2.12105	7.34203e-06	0.000220508	up
Zm00001d002446	0.1871	0.3639	0.2285	1.1392	1.1382	1.0754	2.11314	2.56105e-07	1.1097e-05	up
Zm00001d021683	0.2076	0.1515	0.0634	0.7341	0.5227	0.5494	2.11143	0.000393494	0.00735402	up
Zm00001d022092	5.3871	3.385	4.1535	19.0466	19.3868	17.6071	2.11046	1.65864e-27	9.85625e-25	up
Zm00001d049061	1.5783	0.6476	2.5305	6.4523	6.1466	8.2624	2.10138	8.46775e-05	0.00190738	up
Zm00001d011879	8.7647	8.3553	7.7863	38.5003	27.8953	40.1297	2.09524	4.08605e-31	3.18686e-28	up
Zm00001d041645	0.2159	0.9448	2.7686	7.2503	6.7251	3.1906	2.08897	0.0037497	0.0467458	up
Zm00001d052673	0.6952	0.6946	1.44	3.4199	5.1653	3.624	2.08808	6.09618e-10	4.36808e-08	up
Zm00001d048417	1.9944	1.111	2.0929	7.5961	5.4432	9.1711	2.08278	3.47378e-13	3.83623e-11	up
Zm00001d007687	1.7322	4.1066	9.1248	21.0946	24.5298	18.2145	2.07498	0.00155243	0.0230217	up
Zm00001d021321	1.2946	1.0258	1.9632	7.4578	3.9618	6.8186	2.07404	7.72193e-10	5.44418e-08	up
Zm00001d040107	0.6449	0.8468	0.3545	2.2232	3.1661	2.2772	2.06835	3.25019e-08	1.69349e-06	up
Zm00001d046342	1.967	2.1849	2.3481	9.7202	9.5662	7.7822	2.05201	2.40508e-25	1.11159e-22	up
Zm00001d043614	3.5062	4.9675	7.4826	22.1592	16.5697	27.9424	2.05118	1.56227e-07	7.07641e-06	up
Zm00001d017821	0.3439	0.2656	0.9081	1.8954	1.4706	3.0399	2.05083	3.34387e-06	0.000109667	up
Zm00001d003668	0.3803	0.6502	0.3048	2.4159	1.7726	1.2881	2.04837	2.71026e-07	1.16225e-05	up
Zm00001d041609	0.5115	0.5596	0.6443	2.0343	2.4143	2.6774	2.04698	1.56136e-05	0.000432983	up
Zm00001d030542	4.0991	5.5981	4.9695	27.4868	19.0002	14.1726	2.04573	6.80007e-19	1.55703e-16	up
Zm00001d017761	1.5772	1.1218	1.4811	5.8552	4.4298	6.9938	2.04013	4.30236e-13	4.64841e-11	up
Zm00001d048601	0.2283	0.1561	0.1307	0.7567	0.5119	0.8436	2.03991	0.000554784	0.0098131	up
Zm00001d049173	0.4633	0.4563	0.382	1.802	2.1434	1.4078	2.03938	1.62625e-05	0.00044948	up
Zm00001d029892	0.7499	0.93	0.4122	3.1817	3.1152	2.2169	2.03888	1.02158e-06	3.79979e-05	up
Zm00001d049073	0.1912	0.2354	0.1095	0.6338	1.1508	0.3925	2.03214	0.000758303	0.0126933	up
Zm00001d042786	2.2467	4.251	3.259	14.7285	11.8428	13.2988	2.03137	1.52513e-18	3.39859e-16	up
Zm00001d010662	2.746	2.3673	2.1727	6.7299	14.3763	8.6779	2.03009	1.9983e-12	1.94823e-10	up
Zm00001d032481	1.6237	4.2641	1.4876	10.9076	11.3438	7.3334	2.02212	6.74498e-06	0.000204297	up
Zm00001d021577	1.4114	2.0452	2.7259	9.6431	6.7705	8.8333	2.01833	2.85966e-14	3.55082e-12	up
Zm00001d013809	4.2364	6.2016	5.3759	21.1009	19.268	23.4817	2.01134	1.49565e-34	1.96466e-31	up
Zm00001d029699	2.0656	3.4819	5.4725	17.616	11.595	15.4947	2.00535	3.46341e-11	2.94013e-09	up
Zm00001d034427	0.8468	1.0296	0.7327	3.1604	4.6193	2.5884	1.99297	1.19728e-07	5.5234e-06	up
Zm00001d036016	2.6326	2.9679	2.0464	13.8204	4.9707	11.5294	1.99127	1.03799e-07	4.86956e-06	up
Zm00001d048690	21.4063	31.0207	46.012	173.69	94.2196	125.084	1.98656	1.99328e-06	6.9095e-05	up
Zm00001d024676	0.167	0.7308	0.7139	3.4436	1.3136	1.6453	1.98328	0.00082538	0.0136359	up
Zm00001d017613	12.3218	14.4906	21.3742	70.1711	53.2932	67.933	1.98001	6.26533e-25	2.74334e-22	up
Zm00001d005392	6.5447	9.3668	16.6652	44.3205	36.6023	48.1429	1.97289	4.91814e-06	0.000154399	up
Zm00001d043837	0.2397	0.3934	0.2562	1.4476	0.8674	1.1481	1.96998	0.000297277	0.00578739	up
Zm00001d046961	18.1131	19.4762	10.2007	60.713	50.6343	75.1409	1.96936	1.62156e-19	3.85437e-17	up
Zm00001d007977	1.8904	2.1902	1.2225	8.0598	7.2439	5.2962	1.96697	5.17649e-07	2.07709e-05	up
Zm00001d025333	2.1406	2.9159	3.6821	12.9357	9.6097	11.8382	1.96629	9.12745e-17	1.59303e-14	up
Zm00001d043544	0.883	0.7327	0.4449	2.9852	2.6327	2.3866	1.96397	2.09797e-18	4.55313e-16	up
Zm00001d041624	0.218	0.3876	0.8488	1.7824	1.9809	1.9915	1.95813	6.35413e-06	0.000193871	up
Zm00001d033909	17.7564	21.3721	31.8839	80.3569	139.472	57.2539	1.9563	3.49625e-05	0.000894052	up
Zm00001d044908	1.062	0.8521	1.0702	2.4405	5.5142	3.6916	1.95623	3.16882e-08	1.6615e-06	up
Zm00001d047478	1.8451	2.5797	2.2538	11.9595	7.2579	6.6496	1.95223	8.06013e-08	3.86113e-06	up
Zm00001d017199	1.3038	1.1786	1.1426	5.5618	2.3013	6.0981	1.94452	1.91474e-06	6.65571e-05	up
Zm00001d047621	89.9566	121.711	161.228	497.453	490.753	450.07	1.93906	2.68256e-27	1.52162e-24	up
Zm00001d040468	7.1223	5.9948	6.2593	26.6341	19.1681	28.5546	1.93715	4.23247e-29	2.70856e-26	up
Zm00001d007753	138.513	168.403	196.464	592.953	764.493	575.575	1.93545	1.21045e-35	1.88815e-32	up
Zm00001d014328	0.7676	1.2398	1.1385	4.9752	4.1063	2.9413	1.9306	2.72411e-09	1.7344e-07	up
Zm00001d029025	0.6503	0.8255	1.7874	5.4034	3.7084	3.4605	1.92541	5.68328e-08	2.82556e-06	up
Zm00001d039789	0.1703	0.4891	0.2535	1.5992	0.5225	1.3109	1.92009	0.000223217	0.00446756	up
Zm00001d026471	0.267	0.0835	0.5242	0.6406	1.3325	1.4096	1.9157	0.00247778	0.0335178	up
Zm00001d039245	1.2285	1.4754	1.7569	6.5684	4.894	5.4624	1.9154	2.72041e-15	3.92462e-13	up
Zm00001d017425	22.5803	25.3602	31.7716	128.94	80.6853	92.5699	1.91528	3.993e-23	1.44431e-20	up
Zm00001d011097	2.0068	1.9345	4.7277	9.1225	11.0069	13.0265	1.915	2.03951e-09	1.33251e-07	up
Zm00001d029736	0.1781	0.2192	0.1835	0.6296	0.5464	1.0053	1.91227	0.000216673	0.00437165	up
Zm00001d011189	1.0703	0.8365	1.5409	5.0005	3.3201	4.7712	1.90711	0.000431677	0.00793357	up
Zm00001d030577	3.4497	3.8978	4.4658	18.7588	14.0891	11.4848	1.90143	3.00622e-18	6.35841e-16	up
Zm00001d052137	1.0943	1.3172	0.9524	4.0625	1.498	6.9193	1.894	0.000108171	0.00237443	up
Zm00001d048602	0.1926	0.1204	0.1008	0.6322	0.5194	0.384	1.89287	0.00408656	0.0496554	up
Zm00001d051525	1.6844	2.503	2.3052	3.5842	10.5033	10.092	1.89221	0.000154016	0.00323836	up
Zm00001d053406	2.2758	2.6458	2.2152	11.0633	9.534	5.7231	1.88197	2.75983e-06	9.24561e-05	up
Zm00001d031189	0.5734	1.7254	2.4952	5.8283	8.9318	3.0604	1.8757	0.00114519	0.0179534	up
Zm00001d004705	0.6855	0.6177	0.9975	4.1703	2.132	2.2186	1.87478	4.4623e-06	0.000141692	up
Zm00001d005306	1.3666	2.1082	2.6477	8.4951	6.9585	7.1379	1.87341	7.34655e-16	1.11124e-13	up
Zm00001d042933	1.0026	1.6456	0.3674	3.988	4.7329	2.1406	1.87058	0.000976616	0.0157254	up
Zm00001d016551	5.8872	5.5399	6.2834	24.639	16.3126	23.7846	1.86489	1.41399e-25	6.91968e-23	up
Zm00001d013934	25.0704	27.4322	42.0239	125.109	87.0504	133.31	1.85967	1.32412e-19	3.23994e-17	up
Zm00001d002592	1.3815	1.0374	3.127	8.524	6.9818	4.6935	1.84511	2.06594e-07	9.1584e-06	up
Zm00001d002830	0.1355	0.2719	0.4552	0.6588	1.9405	0.5379	1.8431	0.00205373	0.0288447	up
Zm00001d007486	2.1541	1.4311	2.8192	5.848	8.4977	8.8442	1.84146	3.63994e-11	3.07952e-09	up
Zm00001d047399	0.5614	0.5173	0.785	2.2721	1.9526	2.499	1.83764	5.73527e-08	2.84575e-06	up
Zm00001d005591	0.4587	0.4133	0.3461	1.8364	1.1718	1.3294	1.83408	4.69325e-06	0.000148084	up
Zm00001d016708	11.7994	15.0885	14.2364	50.188	56.6971	39.985	1.83321	3.64672e-34	4.55074e-31	up
Zm00001d051692	0.6266	1.5083	0.861	4.2645	2.9281	3.4215	1.83215	4.58633e-08	2.33128e-06	up
Zm00001d031221	0.1039	0.303	0.6978	1.071	1.4054	1.5351	1.83109	0.00122221	0.0189583	up
Zm00001d045948	0.2121	0.3521	0.5762	1.4996	1.1254	1.4652	1.82653	6.29037e-09	3.71147e-07	up
Zm00001d026047	3.512	3.2939	4.5964	16.2179	8.4243	15.9202	1.82205	1.46232e-12	1.45987e-10	up
Zm00001d012022	0.5756	0.5118	0.9229	2.7984	1.1548	3.2202	1.82071	5.96778e-05	0.00140248	up
Zm00001d046277	0.3131	0.2821	0.5821	1.6115	1.6691	0.9225	1.8182	8.01702e-08	3.84786e-06	up
Zm00001d034186	1.4467	2.0463	2.2952	7.4228	6.2294	6.838	1.81624	1.26421e-14	1.69635e-12	up
Zm00001d014748	4.2908	6.6178	3.931	21.6359	16.2035	13.691	1.79985	9.0513e-15	1.24122e-12	up
Zm00001d011228	0.2338	0.307	0.2571	1.0541	0.6623	1.0561	1.79922	8.40405e-05	0.00189579	up
Zm00001d021119	39.6009	41.7728	42.4842	179.65	113.427	137.992	1.79545	3.10137e-32	3.09616e-29	up
Zm00001d054010	0.6623	1.1083	0.6781	3.581	2.7583	2.1113	1.79356	1.49757e-06	5.40119e-05	up
Zm00001d023314	0.5293	1.0425	1.3335	3.649	3.3479	3.0423	1.77649	2.16562e-08	1.16486e-06	up
Zm00001d031677	43.13	46.3312	48.2936	194.469	121.256	157.46	1.77598	8.01931e-30	5.55961e-27	up
Zm00001d008248	1.7622	2.1481	1.4586	7.7332	4.0861	6.4608	1.76998	1.93852e-13	2.21934e-11	up
Zm00001d012527	4.954	4.1358	6.3876	15.115	19.9553	18.0802	1.76921	1.37881e-19	3.341e-17	up
Zm00001d049107	1.0881	1.1907	1.8219	5.406	4.6405	4.0363	1.76518	1.27791e-09	8.60496e-08	up
Zm00001d045210	5.7563	4.8224	9.8056	15.5024	21.3981	33.014	1.76312	2.52572e-08	1.34407e-06	up
Zm00001d017077	0.2128	0.5321	0.8632	1.6657	2.0374	1.822	1.76053	6.80807e-05	0.00156894	up
Zm00001d002898	0.3651	0.8877	1.2263	1.9361	3.5998	2.9312	1.75646	5.76996e-05	0.00136241	up
Zm00001d031196	2.2106	2.177	1.4177	7.6204	5.0089	6.7165	1.74441	5.26663e-06	0.000163083	up
Zm00001d015515	5.3557	5.9688	9.2377	25.7148	14.7317	28.8848	1.74231	1.07035e-11	9.82129e-10	up
Zm00001d029794	3.6152	4.211	3.4723	13.2973	13.7624	10.6298	1.73786	7.04124e-16	1.07156e-13	up
Zm00001d028258	0.494	0.5019	0.7758	2.8693	1.7655	1.3328	1.73747	6.52978e-05	0.00151319	up
Zm00001d035166	0.2954	0.9051	0.5232	1.7233	1.6362	2.3449	1.73259	3.15795e-06	0.000104116	up
Zm00001d034197	6.6193	7.0523	7.5005	22.0173	28.0391	20.4546	1.72982	4.16009e-17	7.46961e-15	up
Zm00001d039764	0.1459	0.479	0.401	1.6444	0.8265	0.9286	1.72675	0.0022374	0.0309026	up
Zm00001d030171	1.0119	1.6239	1.4832	4.6507	3.6088	5.3546	1.72218	6.09016e-12	5.75751e-10	up
Zm00001d016718	1.0008	2.1902	1.3753	7.6666	3.6219	3.6982	1.72118	0.00228114	0.0313506	up
Zm00001d035865	2.1586	2.5307	2.2601	6.7461	7.4238	8.7362	1.72003	2.89683e-15	4.15512e-13	up
Zm00001d013230	5.7184	6.3472	6.2565	17.636	14.1763	28.681	1.71919	4.09971e-13	4.46044e-11	up
Zm00001d043166	1.9966	3.0343	5.1318	11.52	11.2049	10.8162	1.70788	2.64142e-10	1.99168e-08	up
Zm00001d051161	3.9135	4.8175	4.5791	15.7729	15.9836	11.7891	1.7066	4.2476e-24	1.63095e-21	up
Zm00001d004706	2.0169	2.8268	2.3252	8.1523	5.4556	9.7509	1.70308	3.97812e-13	4.35465e-11	up
Zm00001d014116	9.9245	14.707	12.0427	41.3338	33.6311	44.3639	1.69975	3.64343e-25	1.6238e-22	up
Zm00001d026628	3.1832	4.0189	4.5314	14.7606	12.0208	11.461	1.69729	1.59168e-15	2.30961e-13	up
Zm00001d011799	0.6863	0.6008	0.6917	2.184	2.851	1.409	1.69385	0.00099959	0.0160127	up
Zm00001d043795	1.8065	3.4883	3.5047	9.4395	7.9756	11.082	1.68952	9.56451e-10	6.63086e-08	up
Zm00001d025558	2.6212	1.8705	1.4617	7.4542	8.8225	2.9011	1.689	0.000402222	0.00749153	up
Zm00001d025533	1.0193	0.8477	0.8965	2.8111	3.5029	2.6116	1.68582	3.51729e-07	1.46552e-05	up
Zm00001d033320	3.4062	3.6899	4.5248	14.9935	11.2873	11.3001	1.68537	1.4477e-17	2.77937e-15	up
Zm00001d049727	0.4778	0.3398	0.4377	1.7105	0.8345	1.491	1.67886	4.76723e-05	0.00116786	up
Zm00001d003524	2.5211	3.5403	3.5801	12.5905	8.1322	10.2477	1.67883	1.15488e-12	1.18615e-10	up
Zm00001d016087	1.7882	1.9566	0.926	5.4289	4.2572	5.1074	1.67658	6.42751e-06	0.00019587	up
Zm00001d034184	1.1712	1.1262	2.2434	5.2387	3.7191	5.712	1.67433	1.52847e-07	6.93591e-06	up
Zm00001d013231	0.6217	0.8164	1.0253	1.9417	2.2696	3.6759	1.66996	2.86238e-05	0.000748838	up
Zm00001d010313	1.4738	1.4513	1.9071	6.4643	4.4871	4.4928	1.66751	1.18329e-13	1.38002e-11	up
Zm00001d041580	1.6628	1.3803	2.3113	6.3858	4.7636	6.0267	1.66713	5.38736e-08	2.68916e-06	up
Zm00001d040839	0.7226	0.9767	1.1682	4.02	2.167	2.9668	1.66624	8.10029e-06	0.000239534	up
Zm00001d043253	0.5555	0.3609	0.5248	1.7645	1.3274	1.511	1.66545	9.01511e-08	4.29388e-06	up
Zm00001d050457	0.2063	0.4766	0.084	0.7498	0.8441	0.7907	1.66354	0.00250876	0.0338818	up
Zm00001d035949	0.3796	0.2215	0.3014	0.7606	1.0752	1.0391	1.66263	0.00025023	0.00493993	up
Zm00001d040244	15.041	21.8863	28.2845	69.5051	65.6685	71.8526	1.65724	1.27341e-17	2.46971e-15	up
Zm00001d051956	1.2801	2.3128	2.3728	6.7889	7.0263	4.9625	1.6474	6.14311e-10	4.36808e-08	up
Zm00001d044272	1.3571	1.5147	2.0639	7.3652	3.1775	4.9034	1.63651	1.90781e-07	8.48754e-06	up
Zm00001d021299	17.8043	20.1078	29.5543	84.3803	53.8078	72.8045	1.63567	4.2157e-16	6.65921e-14	up
Zm00001d010945	3.4539	3.6736	2.9872	12.7451	8.4369	10.1944	1.63381	7.30321e-18	1.4819e-15	up
Zm00001d005377	0.8628	1.2587	1.7916	4.3722	4.0183	3.873	1.63323	3.82846e-06	0.000123368	up
Zm00001d020957	0.5053	1.5798	0.7275	2.6161	3.578	2.4304	1.62575	5.44133e-05	0.00129872	up
Zm00001d010870	0.8123	0.9411	3.2393	4.688	5.5937	5.4146	1.62507	0.000205687	0.004177	up
Zm00001d027533	1.0817	0.9953	2.4325	4.0201	3.876	6.1775	1.62267	1.57665e-06	5.62948e-05	up
Zm00001d029706	7.2893	8.3279	9.7715	31.125	25.6545	21.698	1.62108	1.27652e-17	2.46971e-15	up
Zm00001d022506	2.2254	2.0769	4.0175	8.7357	9.5777	7.5782	1.61935	6.18588e-08	3.04511e-06	up
Zm00001d024768	0.3853	0.5838	0.6246	1.7554	2.0429	1.1197	1.61684	7.5291e-05	0.0017208	up
Zm00001d051934	7.5796	9.6207	17.7766	35.3438	43.9842	28.3263	1.61018	0.000151232	0.00318669	up
Zm00001d035401	0.6086	0.7992	1.0706	2.7544	1.7468	3.1186	1.61003	1.31362e-06	4.78619e-05	up
Zm00001d021934	2.5238	2.3807	1.4351	5.2307	6.8194	7.182	1.60802	2.74711e-09	1.74459e-07	up
Zm00001d007918	0.529	0.5788	0.3634	1.6364	1.2172	1.6017	1.6074	9.51361e-05	0.00211434	up
Zm00001d014958	1.4086	1.4228	0.9596	5.0761	2.6938	3.737	1.6073	6.51686e-07	2.51388e-05	up
Zm00001d034388	16.8217	16.4819	16.1767	48.5843	48.0952	53.5584	1.59946	8.45095e-75	1.01829e-70	up
Zm00001d025310	0.6177	0.4506	0.3773	1.7896	1.1015	1.4654	1.59447	0.000245919	0.0048789	up
Zm00001d027524	19.5478	25.0353	40.7825	80.5003	84.5562	94.4138	1.59264	4.25627e-06	0.000135668	up
Zm00001d049860	3.4858	3.6046	5.2289	13.4754	14.2845	9.5937	1.5895	4.69892e-12	4.47617e-10	up
Zm00001d009936	1.9624	1.9862	1.7079	5.1602	6.9938	4.8746	1.5886	9.78066e-09	5.63755e-07	up
Zm00001d042207	0.499	0.6825	1.1429	1.461	3.3859	2.228	1.58852	0.000162436	0.00338403	up
Zm00001d029012	1.2199	1.4248	1.4064	3.6103	2.8856	5.7176	1.5884	3.4267e-10	2.54534e-08	up
Zm00001d017210	0.1701	0.5956	0.4675	1.4133	1.349	0.9498	1.58826	0.001646	0.0241448	up
Zm00001d026665	4.6216	5.0569	4.9291	16.7056	13.8057	13.4242	1.58544	1.5151e-14	2.01137e-12	up
Zm00001d044604	0.7226	0.8251	0.9499	2.1661	2.9958	2.3735	1.58432	7.17892e-07	2.74382e-05	up
Zm00001d029847	0.1704	0.2611	0.4996	0.9339	1.0619	0.8396	1.58193	0.00373198	0.046618	up
Zm00001d041221	1.1638	1.1791	1.1847	3.5052	3.4183	3.6458	1.57972	9.81043e-08	4.61109e-06	up
Zm00001d011041	1.8696	1.9982	1.3942	5.7262	5.131	4.82	1.57961	1.45912e-09	9.73707e-08	up
Zm00001d013232	0.7492	1.093	0.8497	2.3334	2.4586	3.2223	1.57686	1.85773e-06	6.46654e-05	up
Zm00001d045092	2.1635	1.9121	2.8969	9.6351	7.3453	3.9632	1.57654	1.61283e-06	5.72918e-05	up
Zm00001d053393	2.1095	2.4314	3.0922	8.428	6.1075	8.2917	1.57171	1.06551e-12	1.10344e-10	up
Zm00001d052937	0.6875	0.441	0.8687	1.1943	2.6632	2.1218	1.56668	5.1205e-05	0.00123595	up
Zm00001d022965	0.9952	1.089	1.543	1.8947	6.2881	2.6404	1.56376	0.00250347	0.0338287	up
Zm00001d002039	1.8037	1.6021	2.4689	7.6713	5.1887	4.635	1.56374	4.81738e-10	3.52587e-08	up
Zm00001d025057	5.1475	6.1669	10.0513	23.181	15.2531	25.0222	1.55803	7.60733e-10	5.37858e-08	up
Zm00001d044518	1.3296	2.0368	2.1926	6.6483	4.734	5.0535	1.55723	1.29013e-08	7.25206e-07	up
Zm00001d025218	0.8633	0.5848	0.6026	2.8705	0.8538	2.2955	1.55338	0.00158379	0.023445	up
Zm00001d043904	0.814	0.9463	1.2584	3.8671	1.9692	3.0078	1.54092	0.000122664	0.00265117	up
Zm00001d052253	6.621	8.1917	7.0568	23.4088	25.4523	14.7825	1.53937	4.59449e-13	4.87954e-11	up
Zm00001d034635	24.9001	28.5867	44.6359	109.915	86.6731	89.6361	1.53439	1.65817e-14	2.15545e-12	up
Zm00001d032409	0.7709	1.5932	0.8631	3.3563	2.7223	3.2119	1.53397	8.10291e-07	3.08281e-05	up
Zm00001d029468	1.0362	0.481	1.3233	2.9697	3.172	2.1917	1.53302	2.66771e-05	0.000702327	up
Zm00001d021680	0.4407	0.868	0.8883	2.2983	2.2052	1.8457	1.52379	0.000198505	0.00404762	up
Zm00001d007166	0.7663	1.118	0.429	2.333	1.688	2.5519	1.52354	0.00029622	0.00577584	up
Zm00001d006688	4.0582	5.2154	6.9367	17.0444	15.1709	14.6493	1.52188	6.10382e-15	8.46328e-13	up
Zm00001d023443	1.9519	2.563	5.9012	8.7991	17.783	3.5263	1.51304	0.00397919	0.0487803	up
Zm00001d003712	10.4002	16.7924	24.0911	54.782	31.1721	61.3781	1.51065	0.000575306	0.0100691	up
Zm00001d031267	6.2001	6.2878	6.6222	18.5258	16.3324	19.6448	1.50787	9.07037e-27	4.71621e-24	up
Zm00001d040292	354.734	383.342	281.21	1293.88	765.428	837.463	1.50698	1.80627e-16	3.02557e-14	up
Zm00001d053715	13.3675	15.1077	9.4281	37.7122	36.1659	33.4116	1.50439	8.58268e-21	2.46214e-18	up
Zm00001d052172	2.4939	4.2883	2.9376	9.6048	7.568	10.2396	1.50195	0.000108631	0.0023822	up
Zm00001d017353	1.1411	1.3984	1.129	3.1467	3.6196	3.598	1.4997	1.18489e-06	4.35531e-05	up
Zm00001d039880	3.1383	4.4696	3.6966	10.9636	12.9329	7.9765	1.49373	1.11679e-09	7.67847e-08	up
Zm00001d031666	9.2451	9.7774	8.9659	29.4725	24.5409	24.7443	1.49081	4.85215e-27	2.63261e-24	up
Zm00001d015459	7.8799	9.9524	9.7084	29.8318	22.3583	25.4362	1.4908	6.84827e-25	2.94688e-22	up
Zm00001d003508	2.2537	2.2248	2.738	6.3875	7.632	6.3767	1.49035	5.8531e-15	8.16099e-13	up
Zm00001d045231	0.6396	0.5598	0.3516	1.922	1.0063	1.4005	1.48916	0.00228247	0.0313516	up
Zm00001d008764	2.6369	2.6849	3.4223	9.0962	10.5455	4.8719	1.4793	2.68105e-07	1.1517e-05	up
Zm00001d022120	0.5626	0.5209	0.7136	1.7212	1.5116	1.8123	1.47861	0.000472462	0.00856955	up
Zm00001d032869	2.6557	2.9352	3.5143	9.1522	8.0533	8.2383	1.47471	4.33967e-16	6.81192e-14	up
Zm00001d040071	4.7281	4.982	6.5777	14.9882	17.8274	12.6302	1.47171	1.55781e-14	2.05713e-12	up
Zm00001d046981	0.3837	0.6998	0.8594	1.319	2.858	1.2604	1.47143	0.00328531	0.0420702	up
Zm00001d027924	7.2083	6.991	9.4179	25.449	23.6248	16.6811	1.46923	2.50154e-13	2.7997e-11	up
Zm00001d051164	6.0387	3.4309	4.6811	15.8073	11.7309	11.7292	1.46571	4.79098e-07	1.94745e-05	up
Zm00001d017274	52.1529	59.712	72.4922	182.83	147.062	180.949	1.46367	2.22379e-24	8.95184e-22	up
Zm00001d020915	0.7965	0.734	1.229	2.6309	2.6518	2.4098	1.46214	3.90887e-05	0.00098543	up
Zm00001d028987	1.0856	0.8616	0.8197	2.6362	2.4553	2.5373	1.46199	1.83008e-13	2.10485e-11	up
Zm00001d051166	1.4587	1.8481	1.9693	6.6952	4.4936	3.3622	1.45786	2.40426e-07	1.04539e-05	up
Zm00001d016950	1.3924	1.6665	1.9932	6.3461	3.6972	3.8947	1.45609	4.27446e-06	0.000136074	up
Zm00001d012994	0.7987	0.4855	0.6504	2.2356	1.6547	1.4393	1.45441	1.27384e-05	0.000359237	up
Zm00001d020953	1.4696	1.8877	2.7219	5.7887	5.3384	5.6402	1.45091	9.58607e-09	5.53818e-07	up
Zm00001d043762	1.6259	1.5352	1.5736	2.7699	4.1469	6.0404	1.4489	1.27022e-08	7.15622e-07	up
Zm00001d011628	0.352	0.1926	0.2764	0.8668	0.6647	0.7227	1.44836	0.00287568	0.0379341	up
Zm00001d040826	2.4964	1.9121	1.4866	4.6337	5.7741	5.6372	1.44757	0.000403579	0.00751121	up
Zm00001d034497	10.9331	13.9685	12.5058	53.0665	18.5553	30.4104	1.44452	6.14325e-07	2.39194e-05	up
Zm00001d046936	0.3731	0.5395	0.7202	1.3309	1.6731	1.4771	1.44397	1.08555e-06	4.01381e-05	up
Zm00001d024621	0.8194	0.8577	1.0118	2.1099	2.4554	2.7793	1.44227	1.0222e-05	0.000294597	up
Zm00001d051989	0.6846	0.4994	0.7109	2.2189	0.948	1.9864	1.43579	0.00289406	0.0381161	up
Zm00001d035064	1.4664	2.2216	3.3412	6.5802	5.7149	6.885	1.43433	5.00144e-07	2.02311e-05	up
Zm00001d044723	0.4996	0.7703	0.9362	1.8064	2.6798	1.4918	1.42692	5.2407e-05	0.00126241	up
Zm00001d035115	1.7848	1.8381	1.7863	4.9449	3.2426	6.3798	1.42661	1.5827e-09	1.05056e-07	up
Zm00001d006534	1.5933	2.7556	3.3431	5.8602	8.2002	6.7526	1.42537	1.70149e-06	5.96428e-05	up
Zm00001d006158	1.1912	1.2491	1.8644	4.5626	3.5613	3.5052	1.42005	1.34473e-05	0.000377948	up
Zm00001d008467	0.4161	0.4007	0.4575	1.2505	1.0057	1.1618	1.41747	9.73908e-06	0.000282309	up
Zm00001d003981	5.6345	7.9043	7.4121	24.1352	13.5032	18.3886	1.41641	1.11795e-06	4.12138e-05	up
Zm00001d014717	1.2892	1.7465	2.812	6.5113	3.8637	5.3602	1.41467	1.03677e-06	3.84481e-05	up
Zm00001d053394	53.8748	72.2766	72.5491	218.73	142.595	169.316	1.41204	1.13977e-16	1.94839e-14	up
Zm00001d030348	1.5931	2.3125	4.2595	7.9605	6.0776	7.9027	1.40966	4.87086e-06	0.0001533	up
Zm00001d047758	3.219	4.0346	4.9598	10.8895	9.7524	11.9429	1.40735	3.70517e-13	4.07373e-11	up
Zm00001d052435	1.6287	1.6242	2.3042	5.3756	5.3135	4.1645	1.40726	1.95137e-10	1.49393e-08	up
Zm00001d043838	0.6402	0.463	0.7654	1.7935	1.639	1.5682	1.40707	1.06883e-08	6.10432e-07	up
Zm00001d022084	6.7402	4.6933	1.4034	17.963	8.0023	7.7151	1.40401	0.00270193	0.0359845	up
Zm00001d050283	0.6079	0.6866	1.0779	2.1146	1.4811	2.7214	1.40021	2.42377e-05	0.000642853	up
Zm00001d042801	4.7229	6.0049	5.0581	13.7288	14.13	13.765	1.39809	1.25545e-19	3.10232e-17	up
Zm00001d044416	0.6604	0.8671	0.847	1.5761	2.0886	2.603	1.39724	8.85925e-05	0.00198482	up
Zm00001d053433	1.3106	1.8753	2.1243	6.5941	3.9023	3.5597	1.39621	0.00121444	0.0188954	up
Zm00001d031802	2.3671	3.3302	4.8191	8.7344	10.1805	8.9167	1.39146	2.56382e-08	1.36144e-06	up
Zm00001d052962	2.9547	2.3949	1.2532	5.852	4.2875	7.0541	1.39013	3.52307e-05	0.000899066	up
Zm00001d028707	2.5946	3.5937	3.3098	8.825	9.767	6.3378	1.3884	1.03765e-09	7.15408e-08	up
Zm00001d021686	2.9617	2.9398	4.1087	8.3956	7.5693	10.3012	1.38245	1.68543e-12	1.6561e-10	up
Zm00001d047638	2.9721	3.2966	3.6553	9.3924	7.5337	9.0267	1.38122	1.49342e-11	1.33477e-09	up
Zm00001d030032	3.155	3.8583	2.9924	10.1375	8.1998	7.6502	1.37816	2.27222e-11	1.98983e-09	up
Zm00001d041220	5.4344	5.1151	5.8887	18.8003	11.254	12.7636	1.3758	3.79945e-09	2.32418e-07	up
Zm00001d026200	2.1718	3.2779	3.0189	8.2082	5.5856	8.1791	1.37372	5.13108e-06	0.000159518	up
Zm00001d003931	1.7966	2.237	1.9581	5.6128	5.3517	4.5785	1.37353	5.09694e-10	3.71958e-08	up
Zm00001d002019	0.6026	0.892	0.4221	1.7231	1.4389	1.7463	1.37012	0.00069959	0.0118617	up
Zm00001d033090	3.3959	3.5807	3.394	10.1782	8.0442	8.6193	1.36981	1.87012e-14	2.41836e-12	up
Zm00001d040100	2.4859	3.4973	1.7569	9.0402	5.8337	4.9575	1.36583	8.63809e-05	0.00194225	up
Zm00001d010812	1.7941	1.5169	2.4654	5.442	4.2343	5.2901	1.36056	6.37986e-07	2.46484e-05	up
Zm00001d021168	3.9601	5.8858	4.2629	12.0759	13.1786	10.9478	1.36049	3.44035e-13	3.81619e-11	up
Zm00001d051323	0.454	0.2839	0.7527	1.6243	1.4084	0.8522	1.36025	0.00153355	0.0227823	up
Zm00001d010137	2.5135	3.261	2.9277	8.7278	6.5086	7.1059	1.35858	2.44675e-10	1.85048e-08	up
Zm00001d034692	1.7708	1.1131	2.0365	4.7621	5.2643	2.6916	1.35708	5.68338e-05	0.00134579	up
Zm00001d043701	0.8068	1.0834	1.9486	4.8297	2.9428	2.1682	1.35592	0.000792901	0.0132016	up
Zm00001d041769	2.1422	1.5436	2.4173	6.0269	4.1682	5.5133	1.35403	1.81325e-08	9.94617e-07	up
Zm00001d003185	1.0649	1.1097	1.115	2.5324	2.0346	3.8309	1.35012	8.46712e-06	0.000249201	up
Zm00001d034782	6.8915	8.4316	13.3464	24.3139	27.7266	21.4899	1.34779	9.11921e-10	6.35746e-08	up
Zm00001d001849	1.1546	1.2634	2.3369	4.4382	3.8025	3.9909	1.34649	3.01945e-06	0.000100346	up
Zm00001d011679	0.8452	0.8478	1.097	1.8366	4.0563	1.2146	1.33917	0.00312686	0.0405964	up
Zm00001d024687	1.5109	2.0747	1.6285	5.3681	3.9716	3.8437	1.33901	9.40801e-08	4.44707e-06	up
Zm00001d007831	52.2221	57.9139	56.2474	189.179	97.5568	135.187	1.33896	1.56128e-11	1.38179e-09	up
Zm00001d031815	1.6945	1.914	1.5274	4.5175	5.4702	2.9849	1.33624	8.46149e-07	3.19006e-05	up
Zm00001d023269	2.4186	2.2815	2.3686	7.5192	4.7243	5.6158	1.33383	5.09414e-05	0.00123171	up
Zm00001d005594	4.1392	4.4277	5.207	11.4672	12.2772	11.1352	1.33295	5.43556e-16	8.42613e-14	up
Zm00001d029996	1.3037	0.4227	0.9289	2.3473	2.0513	2.3393	1.33198	0.00188097	0.0269335	up
Zm00001d053781	6.4984	7.8425	6.216	20.0189	11.2775	20.246	1.32731	6.00244e-07	2.34443e-05	up
Zm00001d007251	0.8095	0.775	0.4944	2.8024	1.0826	1.3017	1.32487	0.00385732	0.0476391	up
Zm00001d040519	20.3222	29.7471	34.811	70.0659	66.8326	76.8812	1.32475	1.14456e-13	1.34113e-11	up
Zm00001d044517	0.6809	0.8596	0.8477	2.1603	1.9119	1.921	1.32344	1.67975e-07	7.58104e-06	up
Zm00001d043800	2.1113	2.6332	2.3932	5.7644	6.0894	6.0017	1.32037	1.03885e-22	3.60105e-20	up
Zm00001d043525	2.1737	1.6089	1.9328	4.3511	6.2167	3.7798	1.3199	7.91225e-05	0.00180342	up
Zm00001d005735	0.5902	0.3349	0.6208	1.256	1.5066	1.1309	1.31699	0.000299201	0.00581577	up
Zm00001d003212	1.4167	2.4544	2.2984	6.3915	3.6224	5.3804	1.31513	3.58699e-06	0.000116872	up
Zm00001d041684	1.2487	0.9868	1.1122	3.3723	2.6524	2.3355	1.31485	1.95414e-05	0.000530701	up
Zm00001d017559	1.1299	0.9193	1.3536	3.8411	1.7505	2.9261	1.31474	0.00012269	0.00265117	up
Zm00001d008808	1.325	0.5799	1.3179	2.7104	2.3946	2.9843	1.3131	0.000227715	0.00453938	up
Zm00001d041741	0.8049	1.6599	1.6167	4.1046	2.5136	3.5591	1.31298	6.18603e-05	0.00144426	up
Zm00001d028649	1.0203	0.901	0.7216	1.6455	1.69	3.2192	1.31273	4.13686e-05	0.00103525	up
Zm00001d035079	13.6083	12.7153	17.51	32.4357	49.2241	27.8736	1.31196	2.58828e-07	1.11762e-05	up
Zm00001d050132	1.2748	1.1624	0.8342	3.3133	2.0345	2.7417	1.31	2.57093e-07	1.11205e-05	up
Zm00001d010052	21.1857	25.8722	17.5027	62.0291	56.4313	41.0066	1.30712	2.52224e-09	1.62242e-07	up
Zm00001d045972	2.9741	4.9356	8.4464	14.0419	14.7641	11.9056	1.30263	0.00368472	0.0461431	up
Zm00001d039374	0.5572	0.3811	0.3829	1.416	0.8878	0.9581	1.30247	0.00030195	0.00586009	up
Zm00001d041472	1.971	1.8038	1.5759	4.2445	5.5147	3.443	1.3013	1.74902e-06	6.11372e-05	up
Zm00001d015599	8.2719	10.4254	10.911	27.0255	24.8999	21.0532	1.29609	9.20195e-15	1.25498e-12	up
Zm00001d001781	0.6457	1.0598	0.6162	2.4255	1.651	1.5906	1.29444	0.000246226	0.00488109	up
Zm00001d045499	0.4787	1.4257	0.5116	2.2094	1.7824	1.8561	1.28808	0.00162488	0.0239115	up
Zm00001d028814	17.7904	17.2959	29.9278	65.4741	53.7225	40.4666	1.28583	2.7424e-08	1.44704e-06	up
Zm00001d003544	1.8765	2.6693	2.4641	6.5793	3.4251	7.0369	1.27989	0.00018747	0.00385234	up
Zm00001d022044	0.7963	0.8713	0.8091	2.1883	1.8589	1.9735	1.27982	1.77181e-08	9.76179e-07	up
Zm00001d043652	2.0537	2.7959	3.1504	5.7836	8.2967	5.3927	1.27577	6.85936e-08	3.35021e-06	up
Zm00001d033981	19.4907	21.2291	20.1223	49.7336	54.4146	43.1937	1.27328	1.57943e-25	7.58065e-23	up
Zm00001d049954	27.6018	33.9904	34.7734	77.0372	66.1205	89.6184	1.26722	8.18386e-19	1.85684e-16	up
Zm00001d010175	2.3666	2.2538	3.9347	7.8636	8.3991	4.4984	1.2652	5.04643e-05	0.00122296	up
Zm00001d045188	3.1046	3.5497	3.1638	7.5539	7.5085	8.45	1.25914	1.1304e-11	1.02966e-09	up
Zm00001d023459	4.5633	5.5133	5.3129	11.7643	12.6551	12.4906	1.25864	1.31425e-12	1.32798e-10	up
Zm00001d048342	1.1876	0.8771	1.6592	3.2278	2.4105	3.3401	1.25509	4.42784e-05	0.0010996	up
Zm00001d046004	9.67	11.1985	12.3134	24.9843	28.6471	25.8649	1.25477	2.65845e-20	7.05847e-18	up
Zm00001d017152	3.4924	2.6807	4.871	9.6294	8.7596	8.1755	1.25191	6.20312e-07	2.40774e-05	up
Zm00001d016299	4.9645	5.1943	4.8138	14.6697	9.8528	11.129	1.24988	8.0333e-11	6.50958e-09	up
Zm00001d023939	4.4253	5.4045	4.8389	11.8858	12.8569	10.1513	1.24774	5.49471e-14	6.68961e-12	up
Zm00001d013406	0.5669	1.0339	1.1377	2.3384	2.9819	1.2192	1.24654	0.00180247	0.0259885	up
Zm00001d008399	1.8403	2.625	1.8365	5.8965	5.026	3.9938	1.24529	9.68763e-07	3.60872e-05	up
Zm00001d028815	80.8277	98.7753	148.099	299.719	270.45	210.544	1.24343	1.20213e-09	8.15289e-08	up
Zm00001d021250	3.6465	3.5467	3.4998	9.9251	6.3388	9.0781	1.24304	5.80932e-07	2.28703e-05	up
Zm00001d045498	1.8183	1.7183	2.1958	4.8215	3.5893	5.2259	1.24283	0.000516793	0.00927103	up
Zm00001d043043	3.2883	2.4794	4.3037	7.5472	9.3916	7.0569	1.24065	4.61123e-08	2.33917e-06	up
Zm00001d012333	3.1239	2.7503	4.6383	8.3152	10.2374	6.4572	1.23788	1.34855e-06	4.89915e-05	up
Zm00001d029688	5.2169	5.0009	8.2312	17.5579	14.544	11.6983	1.23716	1.43091e-08	8.00732e-07	up
Zm00001d043182	4.2144	5.2263	6.0918	12.9136	11.3836	12.4585	1.23549	1.57855e-13	1.83244e-11	up
Zm00001d006596	2.9404	2.8022	3.5048	6.9864	6.2384	8.6195	1.23316	3.21966e-09	2.0039e-07	up
Zm00001d026632	275.155	278.962	225.16	620.486	708.781	497.714	1.22928	1.00359e-18	2.25654e-16	up
Zm00001d047883	3.3136	2.2187	2.3561	6.1199	5.7897	6.579	1.22659	8.81414e-07	3.30802e-05	up
Zm00001d018282	1.4744	1.4341	1.4151	4.3441	2.5188	3.267	1.22614	2.63796e-06	8.92116e-05	up
Zm00001d039384	2.7327	2.3688	2.1459	4.925	7.2037	4.8377	1.22521	7.30968e-07	2.78953e-05	up
Zm00001d048469	8.9463	9.9517	8.6589	29.2394	19.0807	15.8397	1.21784	3.89276e-09	2.36965e-07	up
Zm00001d046688	0.5844	0.6515	0.4647	1.2085	1.6448	1.0956	1.21719	7.42315e-06	0.000222677	up
Zm00001d006509	5.0568	4.8283	4.2196	11.957	8.7878	11.9547	1.21323	2.7753e-11	2.38848e-09	up
Zm00001d003603	0.7023	0.6404	1.0992	2.7676	1.409	1.5379	1.21257	0.00211358	0.0295356	up
Zm00001d032046	2.1003	2.2548	2.0513	5.6044	3.3298	5.9226	1.2123	2.59684e-07	1.11938e-05	up
Zm00001d010521	1.8109	4.0259	2.0013	6.9614	5.3731	5.7592	1.21218	1.84561e-05	0.000505627	up
Zm00001d041991	2.5664	2.1939	2.1553	5.9783	3.5334	6.5199	1.21178	1.83392e-06	6.40154e-05	up
Zm00001d034270	4.6149	3.4397	3.799	11.7052	7.072	8.7325	1.21148	5.74233e-06	0.000176716	up
Zm00001d015201	1.0898	0.7588	1.1436	2.5395	2.357	2.0827	1.21075	3.52138e-06	0.000115035	up
Zm00001d033241	0.5084	0.7108	0.5692	1.4479	1.6265	1.0668	1.21017	0.00146877	0.0220033	up
Zm00001d014650	0.244	0.4838	0.2794	0.6604	0.9789	0.6761	1.20638	0.002589	0.0347277	up
Zm00001d025761	0.9829	1.6348	1.1166	3.8228	2.1158	2.6475	1.2049	0.000654116	0.0111818	up
Zm00001d009112	2.7915	2.1954	5.3545	10.255	6.6709	7.2349	1.20483	0.000924357	0.0150294	up
Zm00001d040247	5.2424	6.8555	3.5728	18.6477	7.967	9.1346	1.1952	0.000356987	0.00677027	up
Zm00001d021459	2.1364	1.9252	2.0724	4.11	4.3899	5.5727	1.19453	0.0038023	0.0472128	up
Zm00001d022456	1.1782	1.7324	2.1588	2.7663	6.6045	2.2978	1.19281	0.00356291	0.0449107	up
Zm00001d039882	1.6083	1.703	1.9487	4.3105	3.6734	4.0898	1.19218	4.5575e-05	0.00112509	up
Zm00001d011710	48.6552	55.099	61.9215	139.018	117.161	123.278	1.19	3.3314e-20	8.66094e-18	up
Zm00001d045043	5.7267	6.9209	7.1258	16.9734	13.8524	14.1544	1.18102	8.29459e-14	9.8112e-12	up
Zm00001d003833	6.5117	7.5352	4.8927	16.6871	9.4204	16.6568	1.17803	1.54598e-06	5.55173e-05	up
Zm00001d002871	3.4241	4.2259	6.5475	8.5518	14.8665	8.893	1.17583	7.91352e-06	0.000235126	up
Zm00001d012521	0.5647	0.4584	1.0179	2.254	1.4101	1.0021	1.17563	0.00312518	0.0405964	up
Zm00001d052639	3.8429	5.3301	4.066	11.386	8.5334	9.9112	1.17361	1.25762e-07	5.78044e-06	up
Zm00001d015292	4.1877	3.6287	2.1511	7.2745	6.7187	8.3484	1.17005	1.87417e-07	8.35278e-06	up
Zm00001d009494	1.4312	1.4857	1.5801	3.1463	4.9888	2.019	1.16864	0.000981579	0.015785	up
Zm00001d045680	2.241	2.1456	3.3362	5.1377	6.6116	5.7507	1.16583	0.00014137	0.00301566	up
Zm00001d029258	1.9132	2.2651	2.8734	5.2119	4.2343	6.4646	1.16571	3.47863e-06	0.000113787	up
Zm00001d027873	15.062	21.5751	27.5978	55.4312	35.9373	53.5209	1.16405	2.04988e-05	0.000554889	up
Zm00001d021684	1.1457	1.4033	1.5039	3.431	2.8897	2.7943	1.16331	8.12139e-08	3.88302e-06	up
Zm00001d034085	0.5443	0.3723	0.6649	1.5436	1.1562	0.8753	1.16184	0.00322218	0.0414318	up
Zm00001d040780	0.9415	0.9934	0.9858	1.6049	2.3174	2.6231	1.16123	0.000552284	0.00978971	up
Zm00001d022277	24.2538	27.6808	23.1006	66.6438	42.3203	58.7786	1.15876	4.11051e-13	4.46044e-11	up
Zm00001d053695	1.9518	1.7301	1.2449	4.2583	3.1021	3.5909	1.15646	2.71753e-06	9.15305e-05	up
Zm00001d042875	41.0472	43.4653	40.5509	92.6257	74.2893	112.147	1.15598	2.47634e-11	2.14599e-09	up
Zm00001d044076	10.7143	8.3531	15.828	25.6881	22.6328	30.0236	1.15324	6.77715e-06	0.000205023	up
Zm00001d016363	11.7255	12.058	13.378	27.3976	25.9834	29.465	1.15134	3.67595e-16	5.88104e-14	up
Zm00001d044104	3.249	3.4725	4.984	9.4502	7.8467	8.8726	1.14986	1.31529e-07	6.01227e-06	up
Zm00001d042182	0.8226	1.1545	1.3435	1.8494	2.1779	3.3775	1.14962	0.000119562	0.00259255	up
Zm00001d017849	1.9996	2.3399	2.9514	6.2106	4.903	5.154	1.14886	2.71731e-07	1.16327e-05	up
Zm00001d028260	13.1164	12.9411	12.4553	30.0258	28.5922	26.8964	1.14824	3.48086e-22	1.09969e-19	up
Zm00001d033718	1.0635	1.6291	2.1044	4.3615	3.4939	2.7945	1.13897	0.00072138	0.0121856	up
Zm00001d012850	4.6571	4.3439	7.7636	11.1681	9.8384	16.2057	1.13792	1.22555e-05	0.000346402	up
Zm00001d024767	30.3604	37.5855	37.6008	85.0491	78.7843	69.0538	1.13753	2.31809e-18	4.98749e-16	up
Zm00001d002283	1.0801	1.2501	1.3892	3.5251	1.9414	2.7461	1.13741	4.66488e-05	0.00115046	up
Zm00001d006793	0.3448	0.6436	0.4459	1.2011	0.9957	0.9493	1.13653	0.00223149	0.0308471	up
Zm00001d031049	1.1103	0.994	1.2022	3.0037	2.0012	2.2932	1.13551	0.000328509	0.00627967	up
Zm00001d041972	3.4271	4.1923	3.4924	8.5939	6.998	8.7903	1.13349	3.04212e-12	2.93148e-10	up
Zm00001d012633	5.713	5.7772	5.8788	14.3592	11.6817	12.0949	1.13106	2.98432e-14	3.68725e-12	up
Zm00001d044662	9.3459	7.369	11.3952	22.4135	24.4588	15.0104	1.12905	1.61376e-06	5.72918e-05	up
Zm00001d025524	3.0011	3.243	3.4837	7.3648	6.3353	7.638	1.12854	1.47595e-12	1.4676e-10	up
Zm00001d003584	1.5951	2.5704	3.0023	4.8705	5.3938	5.4774	1.12607	5.78694e-06	0.00017787	up
Zm00001d010319	1.5809	2.0758	2.2383	4.8527	3.9077	4.1542	1.12531	1.64711e-06	5.82273e-05	up
Zm00001d041774	7.8016	7.5881	17.6037	17.3672	37.6453	17.7954	1.12529	0.00307619	0.0400499	up
Zm00001d044253	6.2358	5.2931	5.6709	13.4147	8.1814	15.9265	1.12204	2.28842e-07	1.00377e-05	up
Zm00001d011269	3.6322	5.6543	4.2195	10.5251	10.5348	8.2714	1.11882	1.1524e-07	5.34601e-06	up
Zm00001d050043	2.5882	2.6725	2.7218	5.8964	6.384	5.1038	1.11828	3.18963e-11	2.72626e-09	up
Zm00001d046263	2.7574	2.816	2.3578	7.0985	5.7054	4.3965	1.11641	3.42667e-09	2.12215e-07	up
Zm00001d003861	5.1798	5.8573	6.5035	10.9423	11.7419	15.4499	1.11467	8.81965e-12	8.18293e-10	up
Zm00001d002006	38.119	40.0345	38.5791	92.9128	70.1629	89.7218	1.11149	5.00014e-21	1.46816e-18	up
Zm00001d030850	3.6154	3.956	3.2294	8.9478	5.8879	8.4612	1.11125	0.00016313	0.00339566	up
Zm00001d044159	0.8582	1.0578	1.5002	2.0578	3.1851	2.179	1.1083	1.5042e-05	0.000419462	up
Zm00001d047938	13.9504	18.1088	13.5341	45.6582	19.4138	33.0425	1.10429	5.01115e-06	0.000156531	up
Zm00001d006016	19.4809	18.0939	23.3466	45.3499	38.7078	47.5255	1.10351	8.64019e-11	6.9787e-09	up
Zm00001d021772	23.6666	16.5852	20.4638	45.128	52.2179	33.6274	1.10271	8.51216e-06	0.000250205	up
Zm00001d043727	24.4096	25.3383	29.8746	56.9415	55.2282	59.4464	1.10192	8.45498e-20	2.11019e-17	up
Zm00001d032932	1.3255	1.813	2.4287	4.3935	3.1632	4.4747	1.10139	0.000211403	0.00427569	up
Zm00001d027676	5.2301	4.9723	7.4622	13.3381	12.3037	12.5322	1.10079	2.62071e-08	1.3887e-06	up
Zm00001d043338	7.9953	5.8324	5.3528	16.3991	12.1933	12.5416	1.10073	1.43467e-05	0.000401867	up
Zm00001d012596	11.4523	9.4321	8.4612	24.2724	22.2051	16.4825	1.1003	2.81805e-06	9.42799e-05	up
Zm00001d027048	2.9368	4.1317	2.0756	6.23	8.5555	4.6854	1.09714	0.00198537	0.0280742	up
Zm00001d012197	3.0645	3.7352	3.4472	8.2975	6.1891	7.4538	1.09659	1.84332e-07	8.24471e-06	up
Zm00001d022182	1.5883	1.5145	1.6214	4.0311	2.8918	3.2046	1.09595	1.95683e-06	6.79258e-05	up
Zm00001d046751	0.751	1.5217	0.9683	2.5568	2.127	2.2155	1.09445	0.000573834	0.0100504	up
Zm00001d027457	17.7611	20.5587	20.037	43.5936	38.109	43.1513	1.09427	1.09076e-10	8.73239e-09	up
Zm00001d051504	1.3311	2.0392	1.7746	3.7651	3.4321	3.7994	1.0933	8.74725e-10	6.13241e-08	up
Zm00001d040034	0.4134	0.5277	0.6101	0.9743	1.3008	1.056	1.09325	0.00318422	0.0410071	up
Zm00001d032740	2.3516	2.6031	2.4801	5.6799	5.2406	4.9175	1.08801	1.74091e-08	9.61276e-07	up
Zm00001d048647	1.0862	0.8914	0.7463	1.7486	2.0508	1.9749	1.08509	0.00226917	0.0312205	up
Zm00001d017270	4.5837	4.5677	8.3235	9.1519	14.8753	13.3081	1.08207	5.45796e-05	0.00129981	up
Zm00001d024753	5.5045	9.3889	10.4813	20.2723	16.4562	17.2825	1.08196	2.57147e-06	8.7796e-05	up
Zm00001d025360	3.5034	2.1441	8.0512	10.5495	9.3619	9.5082	1.08186	0.00362493	0.0455086	up
Zm00001d030942	2.1697	2.1677	1.8581	4.7945	3.7851	4.5123	1.08006	1.05684e-07	4.94871e-06	up
Zm00001d014341	3.9609	3.1999	3.7983	6.6747	6.5002	10.0614	1.07982	2.90871e-06	9.69232e-05	up
Zm00001d030915	38.0684	37.3392	36.1327	59.8697	118.504	57.3102	1.07713	1.88079e-05	0.000514138	up
Zm00001d046404	19.4276	21.8483	21.2591	44.9569	47.1268	40.1043	1.07599	3.37846e-11	2.87781e-09	up
Zm00001d008816	10.0894	10.1735	11.0452	19.2808	21.7513	25.1486	1.07525	6.67996e-15	9.21097e-13	up
Zm00001d042636	1.6393	2.8302	1.1681	3.9284	3.2673	4.5769	1.07313	0.000889776	0.0146099	up
Zm00001d013610	2.9058	3.9972	6.6173	10.127	9.4058	9.2037	1.0721	0.000511253	0.00917975	up
Zm00001d029704	5.2424	6.6187	10.5291	14.0792	17.8933	15.5083	1.07119	3.07153e-05	0.000798534	up
Zm00001d018431	0.4546	0.5839	0.3984	0.9958	0.8397	1.1686	1.07036	0.00294542	0.0386497	up
Zm00001d010399	9.7631	10.1673	7.4096	20.7293	17.174	19.4299	1.07011	4.87169e-13	5.15202e-11	up
Zm00001d011459	0.872	1.6101	1.4729	3.2998	2.7784	2.2376	1.06768	0.000451258	0.00822477	up
Zm00001d039643	3.6627	3.4734	2.4288	6.444	7.3109	6.2444	1.06741	5.55747e-07	2.21217e-05	up
Zm00001d032069	0.9019	1.579	1.019	2.4446	1.6461	3.2092	1.06559	0.00223215	0.0308471	up
Zm00001d022485	3.5459	3.5181	3.7535	8.201	7.632	6.8796	1.06523	1.4024e-12	1.40567e-10	up
Zm00001d048230	1.2521	1.3174	2.5148	3.831	2.7734	4.1523	1.06454	0.0030169	0.0393806	up
Zm00001d046676	6.1996	8.2226	10.6365	15.609	22.9505	14.1309	1.06349	6.02587e-06	0.000184759	up
Zm00001d006351	0.3614	0.4642	0.4031	0.8889	0.8011	0.8774	1.06285	0.00149333	0.0223043	up
Zm00001d026042	2.2055	2.6701	3.3963	5.6825	7.177	4.5277	1.06243	7.8968e-06	0.000235126	up
Zm00001d029620	1.6758	1.4458	2.5391	4.3013	4.2292	3.4138	1.06232	0.000125761	0.00271283	up
Zm00001d046460	2.793	3.6928	3.4827	7.0632	6.006	7.7723	1.06163	8.28585e-07	3.13331e-05	up
Zm00001d052661	2.2935	3.8382	2.2248	7.5127	4.84	4.9853	1.05895	0.00123921	0.0191743	up
Zm00001d048513	12.0064	11.3185	12.0149	25.388	27.5529	20.9317	1.05863	7.47485e-09	4.3632e-07	up
Zm00001d015138	3.4314	3.773	4.0108	7.1827	8.4866	7.7617	1.05832	3.03961e-19	7.08996e-17	up
Zm00001d043601	19.9993	25.7317	28.7891	45.269	55.4444	54.9412	1.05637	3.70575e-12	3.5436e-10	up
Zm00001d005719	7.1905	6.7827	7.4962	17.0945	13.2258	14.456	1.05544	1.17359e-05	0.000332469	up
Zm00001d011208	36.1199	34.3843	24.7453	75.0245	54.8335	67.8441	1.0547	2.31408e-11	2.0194e-09	up
Zm00001d044442	6.7763	6.8291	3.0716	10.2538	11.0859	13.1646	1.05338	0.00317021	0.04089	up
Zm00001d043789	0.4148	0.3388	0.471	1.0277	0.5461	0.9788	1.05224	0.000221918	0.00444869	up
Zm00001d017608	9.3212	9.2941	9.1459	22.8643	17.6521	17.1653	1.05211	1.15484e-09	7.87497e-08	up
Zm00001d027434	6.1294	5.3132	7.402	13.3331	12.212	13.7595	1.05174	2.83161e-09	1.78914e-07	up
Zm00001d048508	2.9869	2.9181	2.1501	6.6946	5.237	4.7303	1.05156	0.003177	0.0409353	up
Zm00001d053138	3.5914	3.301	2.8516	6.2642	4.9955	8.9064	1.04957	3.62251e-06	0.000117722	up
Zm00001d048329	1.7064	1.4413	1.7279	3.3429	3.0901	3.6957	1.0492	1.72807e-10	1.34359e-08	up
Zm00001d046945	4.2382	5.2195	4.3072	10.7074	7.8404	9.9475	1.04899	1.17353e-10	9.33368e-09	up
Zm00001d016401	12.9379	14.9289	24.5678	27.8615	32.8679	48.6774	1.04804	0.000584701	0.0102049	up
Zm00001d022504	1.7674	1.6077	2.5946	3.0491	6.4129	2.9726	1.04799	0.00109616	0.017348	up
Zm00001d025490	5.492	4.9168	5.8319	11.5842	12.7266	9.4296	1.04655	0.000156743	0.00328463	up
Zm00001d025612	6.5067	6.465	5.0703	13.9482	11.6502	11.6072	1.04598	9.66777e-07	3.6067e-05	up
Zm00001d033564	4.8726	4.8318	4.1152	13.7953	6.3251	8.3774	1.04442	0.000696142	0.0118112	up
Zm00001d014804	1.1997	1.5628	2.9048	4.2165	2.8586	4.7147	1.04096	0.00191177	0.0272963	up
Zm00001d004055	4.7906	4.6252	7.2932	12.1219	11.728	10.7795	1.04072	7.30023e-08	3.53785e-06	up
Zm00001d032866	0.9224	1.1395	0.9268	2.2091	2.1068	1.8324	1.0407	0.000588065	0.0102492	up
Zm00001d010825	3.3575	3.7075	3.1606	8.0046	5.6416	7.3606	1.03888	2.3794e-07	1.03781e-05	up
Zm00001d022600	7.6959	7.973	8.7506	18.1396	14.8661	17.1659	1.03392	2.00873e-13	2.28922e-11	up
Zm00001d027802	1.261	1.596	1.4754	2.8335	2.5101	3.5307	1.03275	1.51996e-06	5.46617e-05	up
Zm00001d003512	1.2703	1.9996	1.0412	2.8562	2.146	3.7698	1.032	0.000642522	0.0110289	up
Zm00001d012255	4.9939	4.6662	3.5984	8.3817	10.5417	8.1554	1.03139	5.13235e-06	0.000159518	up
Zm00001d009557	5.8064	6.4381	6.6671	15.3283	12.4984	10.871	1.02798	4.21219e-06	0.000134435	up
Zm00001d013080	4.2093	3.8185	4.944	9.9533	8.6611	7.9765	1.02721	9.57795e-08	4.51884e-06	up
Zm00001d015798	0.9446	0.8309	0.526	1.6862	1.2415	1.7338	1.02535	0.000908834	0.0148253	up
Zm00001d046226	2.0551	1.9582	2.3422	4.9106	3.8711	4.2068	1.02497	1.84344e-10	1.42002e-08	up
Zm00001d012819	7.5907	8.8558	9.2568	20.75	15.5189	16.1813	1.02423	1.49026e-08	8.30222e-07	up
Zm00001d033167	3.2845	4.0923	4.1511	8.3279	8.1707	7.0281	1.02413	3.53067e-09	2.18115e-07	up
Zm00001d027449	12.2636	14.2846	16.4644	30.9705	28.8645	28.0298	1.02375	4.41815e-11	3.72528e-09	up
Zm00001d004375	0.9691	1.6259	1.3613	2.7696	2.8362	2.4404	1.0223	0.000524177	0.00935126	up
Zm00001d039355	4.4311	4.2931	5.1252	10.2168	8.6561	9.3527	1.02125	1.50869e-14	2.01137e-12	up
Zm00001d028797	1.2367	1.6987	1.5428	3.6281	3.0306	2.4199	1.01629	0.00014431	0.00306526	up
Zm00001d043480	1.3084	1.4819	1.9768	3.6318	3.424	2.6577	1.01605	6.48944e-05	0.00150611	up
Zm00001d029410	3.0597	3.3148	4.9402	5.757	8.9519	8.3336	1.01506	3.6254e-05	0.000922352	up
Zm00001d026490	17.3435	18.4294	18.5231	32.2745	37.4757	40.2501	1.01487	2.71077e-20	7.12162e-18	up
Zm00001d021949	2.51	2.6983	1.8356	4.7097	6.3192	3.1821	1.01453	0.000135188	0.00289617	up
Zm00001d012362	0.9334	1.8968	0.733	2.2394	2.694	2.2118	1.01441	0.00357385	0.0449663	up
Zm00001d004559	1.2955	1.8665	1.9913	3.6007	3.5401	3.2978	1.01199	1.5102e-08	8.39458e-07	up
Zm00001d006883	3.3122	3.5667	3.6605	8.5504	5.0627	7.6845	1.01188	9.8953e-05	0.00218942	up
Zm00001d012909	10.5646	9.3432	8.5811	21.3329	19.8037	16.2414	1.00899	1.99835e-12	1.94823e-10	up
Zm00001d035157	2.0766	2.5603	1.9828	3.2574	5.3016	4.7554	1.00843	6.01283e-05	0.00141042	up
Zm00001d015917	9.1421	11.3722	8.1991	21.5199	17.6251	18.4121	1.00597	8.18648e-07	3.10987e-05	up
Zm00001d035046	12.0198	12.207	17.1744	29.3221	25.9227	28.2974	1.0047	1.42165e-10	1.11228e-08	up
Zm00001d052843	3.6556	5.2307	4.2507	10.6876	7.6988	7.9664	1.00414	9.33396e-05	0.00207812	up
Zm00001d046803	4.0818	4.2037	4.1245	7.5341	10.314	7.098	1.00271	3.26277e-05	0.000841241	up
Zm00001d003035	5.5045	4.6613	5.9637	12.523	9.4444	10.4944	1.00197	5.76559e-07	2.28047e-05	up
Zm00001d035243	2.2174	3.8361	1.1804	4.8733	3.6776	5.8315	1.00174	0.00366053	0.0458862	up
Zm00001d004075	6.8408	6.2668	6.3713	12.1734	13.0453	13.8475	1.00097	9.42716e-15	1.27871e-12	up
Zm00001d026915	4.8061	4.848	4.0591	1.9913	2.6232	2.2199	-1.00673	0.00144424	0.0217402	down
Zm00001d031428	2.7522	1.7735	1.709	0.7568	0.9816	1.356	-1.00789	0.0037833	0.0470706	down
Zm00001d048515	3.368	4.8954	6.0791	2.2661	2.6102	2.2703	-1.01529	0.000732945	0.0123517	down
Zm00001d009280	7.2335	6.081	8.728	3.7426	2.9981	4.2013	-1.01627	0.0005609	0.00990024	down
Zm00001d042449	4.757	2.6645	3.6836	1.4516	2.1386	1.9066	-1.02058	0.00291891	0.0383826	down
Zm00001d028510	14.3136	15.5569	11.265	5.3493	6.8926	8.0067	-1.02075	3.8291e-07	1.58749e-05	down
Zm00001d050577	4.0094	3.8951	7.209	3.4114	2.2994	1.7231	-1.03676	0.00173987	0.0252905	down
Zm00001d009328	9.3826	4.7911	9.137	5.3138	2.8542	3.2245	-1.03931	0.000497843	0.00896477	down
Zm00001d017084	1.4493	1.5248	1.2001	0.8376	0.6315	0.5493	-1.04889	0.00334495	0.0426588	down
Zm00001d025371	3.2195	3.2293	3.2772	1.1857	2.0685	1.4687	-1.04945	0.000763218	0.0127499	down
Zm00001d031633	6.5843	7.7233	5.4048	3.4453	2.3373	3.5468	-1.07441	3.51209e-05	0.000897183	down
Zm00001d024324	19.5257	14.7087	16.2702	8.9328	5.9285	8.9434	-1.08551	3.10441e-06	0.000102759	down
Zm00001d043430	57.2073	55.2113	53.0101	23.4001	28.458	24.5374	-1.11779	1.57237e-19	3.77338e-17	down
Zm00001d009667	3.8047	2.5851	1.7428	1.0577	1.0428	1.5621	-1.1437	0.0008771	0.0144302	down
Zm00001d003598	1.8227	1.7949	0.8826	0.8055	0.4671	0.7484	-1.14472	0.00384126	0.047531	down
Zm00001d013947	4.7595	4.2267	2.4014	2.073	1.628	1.3594	-1.16572	0.00247745	0.0335178	down
Zm00001d017336	4.2141	9.6712	3.0408	2.5052	3.0983	1.8987	-1.16862	0.00192779	0.0274935	down
Zm00001d048316	9.914	6.6383	10.4382	3.2697	3.7718	4.8603	-1.18734	0.000749439	0.0125768	down
Zm00001d044300	21.6697	10.8323	16.8686	8.1232	6.0582	7.07	-1.21926	9.60373e-08	4.52245e-06	down
Zm00001d017949	1.9779	2.1275	1.4435	0.5334	1.1077	0.7432	-1.22031	0.00135453	0.0205943	down
Zm00001d048226	12.9227	7.8796	7.5914	4.4468	3.539	4.0502	-1.23679	4.85891e-05	0.00118599	down
Zm00001d031213	14.4628	16.2583	11.7337	8.4587	4.7212	4.8155	-1.2377	8.66482e-08	4.13493e-06	down
Zm00001d044136	3.7052	4.0251	2.8084	1.5079	1.8622	1.0944	-1.24126	4.10869e-06	0.000131467	down
Zm00001d042800	1.1906	0.9392	1.04	0.465	0.6012	0.2728	-1.25492	0.00393123	0.0482615	down
Zm00001d016062	2.5244	2.4254	1.6922	0.7075	1.1626	0.9101	-1.25656	0.0038894	0.0479129	down
Zm00001d009487	26.5947	13.6477	32.2026	9.9312	12.4565	7.2795	-1.29911	2.41936e-05	0.000642615	down
Zm00001d002774	6.4338	4.954	10.3695	2.7381	3.5994	2.5437	-1.30997	0.000806551	0.0133842	down
Zm00001d014491	92.2933	54.9471	147.368	38.4107	40.245	41.0089	-1.31118	0.00135573	0.0205943	down
Zm00001d048408	2.9065	1.5252	1.8204	1.101	0.84	0.5601	-1.32593	0.000449531	0.00821331	down
Zm00001d028751	0.8843	1.0643	0.6278	0.1954	0.4383	0.3631	-1.36804	0.00256703	0.0345194	down
Zm00001d027022	11.0547	11.9293	16.2741	2.5607	7.7734	4.9458	-1.37151	4.83472e-05	0.00118237	down
Zm00001d022259	2.3469	1.901	2.0942	1.2123	0.7481	0.5006	-1.37189	0.000176096	0.00364732	down
Zm00001d043047	6.9034	7.4164	3.0211	2.8341	1.9498	1.8552	-1.37916	8.25252e-07	3.12544e-05	down
Zm00001d029858	5.9022	4.9139	3.5265	1.8146	1.3325	2.2126	-1.41119	0.00147275	0.0220497	down
Zm00001d029526	15.3753	11.4021	6.0525	2.9197	4.8196	4.2907	-1.44308	6.26824e-07	2.42843e-05	down
Zm00001d005742	2.7304	3.1071	2.0678	0.9975	0.6187	1.2556	-1.45176	3.39935e-05	0.00087285	down
Zm00001d047512	1.1192	1.5146	0.7555	0.5206	0.4727	0.2418	-1.45586	0.00217504	0.0302422	down
Zm00001d051302	6.5136	6.2238	7.3962	1.9461	2.7716	2.5614	-1.47512	3.12576e-06	0.000103191	down
Zm00001d032055	1.8255	1.1268	1.458	0.4551	0.6187	0.4997	-1.49485	0.0016303	0.0239347	down
Zm00001d053995	11.6885	6.7666	7.5954	3.1234	2.4379	3.5156	-1.5194	1.72689e-07	7.7657e-06	down
Zm00001d022435	6.4286	3.8102	7.3373	1.8467	2.023	2.1335	-1.55853	2.68663e-09	1.71491e-07	down
Zm00001d009309	68.5091	34.3039	112.346	22.7517	31.716	19.0774	-1.55992	0.00266941	0.0355893	down
Zm00001d033943	5.4935	3.4864	9.4617	2.622	2.1783	1.4435	-1.58139	0.000528633	0.00942402	down
Zm00001d007854	1.503	1.535	1.683	0.62	0.0946	0.8228	-1.61348	0.00248065	0.0335385	down
Zm00001d028838	3.9368	2	3.1558	0.8078	1.3274	0.7505	-1.66873	0.00025102	0.00494862	down
Zm00001d028348	3.5526	3.2471	2.4123	1.1083	0.7497	0.9953	-1.68567	5.0278e-07	2.0272e-05	down
Zm00001d005570	2.6241	3.2719	0.615	0.6473	0.5761	0.7016	-1.74275	0.00350896	0.0442978	down
Zm00001d015108	1.4836	2.1866	0.8876	0.2409	0.1429	0.9199	-1.7899	0.00264114	0.0352501	down
Zm00001d007175	4.0333	1.5296	3.863	1.3571	0.7356	0.6398	-1.79461	4.88143e-06	0.000153439	down
Zm00001d032776	0.2694	0.393	0.3565	0.0661	0.1695	0.0614	-1.79557	0.00329103	0.0421218	down
Zm00001d012480	6.7102	3.2123	4.6106	1.0194	1.2868	1.7219	-1.8512	4.52984e-05	0.00111936	down
Zm00001d025018	4.8004	5.5445	3.5183	1.2258	1.5107	1.0512	-1.87327	9.97206e-09	5.73462e-07	down
Zm00001d043706	1.5682	1.5873	1.76	0.4505	0.2961	0.4507	-2.03685	3.6898e-06	0.000119597	down
Zm00001d021816	7.3613	3.7268	7.7505	1.6509	1.5559	1.1729	-2.11838	1.10137e-06	4.06625e-05	down
Zm00001d022678	1.0417	1.0798	0.5525	0.0485	0.3623	0.1351	-2.30438	0.00398172	0.0487803	down
Zm00001d029415	0.8047	0.5522	0.1999	0.0482	0.2318	0.0224	-2.3709	0.00121523	0.0188954	down
Zm00001d011059	0.8141	1.0278	0.3155	0.0554	0.1774	0.18	-2.37468	0.000812171	0.013467	down
Zm00001d021480	1.233	1.9274	1.8961	0.2335	0.1247	0.5424	-2.4747	9.51626e-06	0.000276492	down
Zm00001d039524	25.9902	10.4417	18.3732	4.9374	2.6734	1.9431	-2.52183	2.23053e-06	7.68917e-05	down
Zm00001d006288	2.7135	1.8851	0.5524	0.1142	0.5693	0.1415	-2.64711	0.00016138	0.00336485	down
Zm00001d024522	1.8348	1.0994	2.4014	0.2317	0.4124	0.1076	-2.85893	8.47848e-07	3.19164e-05	down
Zm00001d009985	9.3673	4.6494	5.1313	1.4511	0.547	0.6344	-2.86135	3.05462e-09	1.91551e-07	down
Zm00001d033385	6.4636	2.3955	3.9159	0.7832	0.2461	0.5564	-3.00488	4.37121e-10	3.20873e-08	down
