# Supplementary material for: Integrated Transcriptomic and Metabolic Analyses Reveal Key Defense Pathways Against Fusarium Infection in Maize Kernels
Source: Plants (Basel). 2026 Apr 9;15(8):1148. doi: 10.3390/plants15081148 (PMC13118878; doi:10.3390/plants15081148)
Supplement: Supplementary file 1 [file plants-15-01148-s001.zip › Table S3.xlsx]

## Sheet: Sheet1
Table S3. Differentially expressed genes in ZL30 at 15 dpi upon F. verticillioides inoculation
ID	Control_15dpi_1	Control_15dpi_2	Control_15dpi_3	Fv_15dpi_1	Fv_15dpi_2	Fv_15dpi_3	log2FoldChange	pvalue	padj	regulated
Zm00001d007285	0	0.0555	0.055	24.3058	29.6319	26.4776	9.19655	3.62989e-19	1.0112e-17	up
Zm00001d035646	0.2569	0.0878	0	82.3458	84.9631	76.7474	9.13522	4.10551e-36	3.11438e-34	up
Zm00001d009296	0	0	0.2818	57.6923	70.8026	67.1876	9.12126	7.20687e-19	1.94184e-17	up
Zm00001d031155	0.1308	0	0	29.9977	35.5127	22.621	8.9513	6.34518e-14	1.06708e-12	up
Zm00001d042143	0.0543	0.167	0.1104	62.7669	67.0199	57.3539	8.82475	2.10513e-49	2.51941e-47	up
Zm00001d018064	0	0	0.0311	5.5345	4.8455	6.9609	8.69848	3.03954e-13	4.68648e-12	up
Zm00001d007462	0	0.0425	0	5.8044	6.5349	5.4061	8.29574	3.77979e-12	5.1371e-11	up
Zm00001d043344	0.0637	0.196	0.0647	38.8913	38.8956	34.3433	8.11809	3.12422e-35	2.25218e-33	up
Zm00001d031152	0	0	0	8.9136	4.8409	8.6349	7.88262	1.20955e-10	1.35731e-09	up
Zm00001d048087	0.0573	0.1762	0.0582	25.0902	26.4082	24.307	7.70642	8.4016e-32	5.01533e-30	up
Zm00001d014335	0	0	0	1.906	2.4183	2.0667	7.69236	3.06003e-10	3.25602e-09	up
Zm00001d014351	0	0	0	3.3298	2.9144	3.5019	7.68425	3.12807e-10	3.31781e-09	up
Zm00001d011259	0	0.0423	0	3.8074	3.551	4.0038	7.65904	1.81282e-10	1.98285e-09	up
Zm00001d050798	0	0	0	3.1865	3.0726	2.7579	7.65849	3.67156e-10	3.86007e-09	up
Zm00001d032858	0	0	0	0.9897	0.9544	1.5214	7.64747	4.65528e-10	4.83859e-09	up
Zm00001d031157	0.2617	0	0.133	25.9386	41.336	29.5742	7.6065	5.38377e-19	1.46827e-17	up
Zm00001d002707	0	0.1025	0	6.9204	8.3869	6.4451	7.42424	9.37154e-13	1.386e-11	up
Zm00001d040373	0	0	0	1.4685	1.3	1.037	7.41807	1.72143e-09	1.65008e-08	up
Zm00001d004921	0.0518	0.0531	0	6.1528	8.0114	7.7067	7.38015	1.28399e-12	1.86758e-11	up
Zm00001d007363	0	0	0	2.7649	2.3903	1.7856	7.29961	3.66937e-09	3.33695e-08	up
Zm00001d046318	0	0	0	1.6894	1.0541	1.7371	7.19087	7.26498e-09	6.31784e-08	up
Zm00001d047625	0.0869	0	0	4.8659	6.5942	5.7265	7.18219	3.04556e-09	2.81113e-08	up
Zm00001d040245	0.6644	0.6814	0.4502	99.4506	124.496	101.367	7.17936	1.61824e-80	3.76379e-78	up
Zm00001d047192	0.0995	0	0.0506	7.192	7.1892	8.2158	6.89944	6.54917e-16	1.33772e-14	up
Zm00001d001960	0.1767	0.2265	0.3591	33.4848	36.3806	37.7715	6.82124	2.81665e-78	6.14528e-76	up
Zm00001d051259	0.0991	0.2033	0.3022	26.696	26.3205	31.1787	6.80281	3.84714e-29	1.98842e-27	up
Zm00001d025200	0	0.242	0	10.8888	12.393	10.2245	6.79656	1.53305e-07	1.08765e-06	up
Zm00001d050899	0.1595	0.3272	0.0811	25.4076	24.9652	28.0877	6.79194	1.26765e-33	8.33406e-32	up
Zm00001d015867	0.2166	0.1111	0.1101	19.3436	22.8413	16.5022	6.74073	1.6125e-19	4.65511e-18	up
Zm00001d008548	1.3205	2.5856	1.0982	209.198	248.933	203.981	6.73005	3.71215e-164	1.66399e-161	up
Zm00001d049683	0.0325	0.1	0.2644	16.6548	18.5978	16.8862	6.72056	2.15862e-54	2.84592e-52	up
Zm00001d007781	0.0856	0.3074	0.1741	25.2674	24.177	23.2062	6.68606	3.14844e-58	4.49289e-56	up
Zm00001d021897	0	0	0.0347	1.5245	1.7441	1.5002	6.67994	4.58734e-08	3.53426e-07	up
Zm00001d002436	0.1981	0.4571	0.3523	41.4769	43.0295	40.8053	6.6413	2.23633e-86	5.56914e-84	up
Zm00001d031158	34.6011	32.8947	28.6767	3937.04	4029.97	3691.69	6.59922	0	0	up
Zm00001d028165	0	0.0478	0.0474	3.1036	4.115	3.6659	6.52581	5.68635e-10	5.83887e-09	up
Zm00001d033455	10.1827	7.7553	8.198	937.725	1048.17	936.983	6.48197	0	0	up
Zm00001d023575	0.3947	0.4049	0.2675	36.6386	42.1456	39.251	6.4672	2.77194e-34	1.87231e-32	up
Zm00001d045361	0.1909	0.3916	0.3881	33.2225	34.5424	38.5503	6.45684	4.06082e-22	1.38856e-20	up
Zm00001d024943	0	0.0799	0.0792	5.2749	4.9443	6.7333	6.42236	1.01006e-17	2.45098e-16	up
Zm00001d042749	0	0	0	1.9171	2.2752	1.2428	6.31895	9.99737e-07	6.19129e-06	up
Zm00001d012430	0	0.1127	0.2233	10.9724	11.0612	9.9636	6.25934	4.3165e-13	6.58126e-12	up
Zm00001d051254	0	0	0	0.5513	0.5876	0.8967	6.24437	1.41236e-06	8.49275e-06	up
Zm00001d049704	0	0.0497	0	1.612	1.9077	1.4409	6.23351	4.75486e-07	3.1078e-06	up
Zm00001d034107	0.103	0.1056	0.0523	8.2203	7.9266	8.245	6.22359	1.60582e-20	4.97361e-19	up
Zm00001d031161	0.1131	0.116	0	5.9882	7.7539	7.0495	6.18107	5.47774e-09	4.85087e-08	up
Zm00001d024207	0.1373	0.1056	0.3488	15.9692	16.1246	18.5528	6.09738	6.21555e-61	9.63763e-59	up
Zm00001d032946	0.3292	0	0	9.9632	10.3277	7.9887	6.08373	8.07022e-16	1.62818e-14	up
Zm00001d041772	0.0593	0.0608	0.0602	4.3047	4.7994	6.1726	6.08214	2.80239e-12	3.87277e-11	up
Zm00001d008635	0	0	0	1.2403	1.1461	0.8227	6.07036	3.36717e-06	1.88412e-05	up
Zm00001d016857	0	0	0	3.9527	3.335	2.4676	6.00197	4.83538e-06	2.62291e-05	up
Zm00001d042292	0.1512	0	0	4.2339	4.9654	3.8577	5.98652	1.59607e-06	9.51158e-06	up
Zm00001d042104	0.4991	0.1462	0.3623	23.035	25.9051	24.6018	5.86157	1.05587e-46	1.17789e-44	up
Zm00001d043870	0	0.0258	0	0.4943	0.5499	0.9435	5.85785	3.45456e-06	1.92995e-05	up
Zm00001d005037	0.0858	0	0	1.8185	2.1293	2.7369	5.83629	3.38482e-06	1.89271e-05	up
Zm00001d018220	0.0745	0	0.3028	8.736	10.2717	7.8641	5.8323	1.10832e-17	2.67626e-16	up
Zm00001d009705	0.0639	0.131	0.1298	7.6353	7.5954	7.7382	5.82616	8.04573e-34	5.31795e-32	up
Zm00001d021977	0	0.2389	0.2367	9.1636	12.5745	10.7264	5.78157	6.8672e-08	5.15856e-07	up
Zm00001d048949	36.9248	35.0867	29.8963	2195.43	2356.01	2122.05	5.71067	0	0	up
Zm00001d029359	0.0861	0.1325	0.1313	6.8405	7.3499	8.1443	5.67658	7.66729e-26	3.35754e-24	up
Zm00001d048947	20.9073	28.3649	29.9932	1510.52	1645.97	1457.73	5.54334	0	0	up
Zm00001d032947	0.6492	1.3316	0.4124	43.2884	42.5112	47.9542	5.48557	5.91937e-79	1.32669e-76	up
Zm00001d011420	0	0.039	0.0386	1.4661	1.4415	1.3729	5.47358	4.0079e-07	2.64625e-06	up
Zm00001d024996	26.0713	20.5621	22.8264	1238.86	1418.28	1169.26	5.46159	0	0	up
Zm00001d024211	5.8311	5.9081	4.9211	283.295	277.503	314.744	5.39232	0	0	up
Zm00001d021781	0.1728	0.0443	0.0439	3.956	5.1072	4.6231	5.38092	1.49707e-17	3.57643e-16	up
Zm00001d043988	15.3425	18.0761	15.9145	846.768	830.974	846.854	5.35563	0	0	up
Zm00001d044010	0.0693	0	0.1409	3.3042	4.1976	3.1924	5.34401	1.9399e-09	1.84372e-08	up
Zm00001d048189	0	0.1322	0.0982	4.0461	3.5489	4.0171	5.34333	5.44434e-20	1.625e-18	up
Zm00001d052963	0.4376	0.1496	0.4448	16.3347	18.5713	17.2085	5.33212	1.19525e-37	9.47512e-36	up
Zm00001d023811	2.3609	3.0268	3.2995	134.987	154.279	144.756	5.32234	1.19917e-245	1.18257e-242	up
Zm00001d045884	0.0508	0.1565	0.1034	4.3479	5.7879	5.0443	5.29503	6.15066e-17	1.38863e-15	up
Zm00001d002020	0.034	0.1397	0.0346	2.834	3.801	3.2088	5.24854	1.4227e-16	3.10675e-15	up
Zm00001d024960	0.7166	1.1024	0.6373	35.7192	41.8934	38.5898	5.24431	2.80969e-66	4.81042e-64	up
Zm00001d034096	3.4272	2.8367	2.8113	135.58	135.429	158.021	5.23866	4.83375e-285	5.95856e-282	up
Zm00001d024210	8.9706	7.042	7.2944	359.497	343.478	393.975	5.23229	0	0	up
Zm00001d024852	0.0555	0	0.1692	3.0234	4.1706	3.3031	5.22301	1.83249e-11	2.28866e-10	up
Zm00001d008750	0.051	0.0523	0	1.6196	1.7476	1.3722	5.19733	1.97775e-06	1.16011e-05	up
Zm00001d002984	0.1991	0	0.1012	3.8408	4.8654	5.0071	5.17991	7.21779e-09	6.28345e-08	up
Zm00001d028651	0.2773	0	0.0705	4.458	5.3608	6.041	5.17432	1.16531e-13	1.89635e-12	up
Zm00001d012322	0.3406	0.0388	0.0385	5.9855	7.1248	5.5514	5.14816	1.13979e-12	1.66373e-11	up
Zm00001d002435	0	0.0568	0.0563	1.7594	1.5754	1.4907	5.10306	3.24144e-06	1.82411e-05	up
Zm00001d044146	0.1201	0.1232	0.1221	5.1807	4.9079	5.5606	5.09789	1.03262e-22	3.6896e-21	up
Zm00001d021804	0	0	0.0311	0.3938	0.4691	0.5424	5.07393	9.72771e-05	0.000404498	up
Zm00001d051251	0.1767	0.2417	0.3593	10.8765	10.7887	10.9783	5.0714	1.53434e-31	8.92163e-30	up
Zm00001d002434	0.0278	0.0571	0.198	3.6003	3.8573	4.3966	5.07066	2.00399e-24	8.15288e-23	up
Zm00001d029696	0	0	0.1355	1.1098	2.4808	2.0785	5.07007	5.38877e-06	2.8976e-05	up
Zm00001d029648	0.4704	0.584	1.2331	28.8128	29.0115	34.4196	5.01397	1.39766e-41	1.3003e-39	up
Zm00001d029183	0	0.0385	0.0763	1.59	1.5879	1.4092	5.0068	2.68833e-08	2.15329e-07	up
Zm00001d048832	0	0.0227	0	0.3183	0.2423	0.3922	4.97949	0.000147081	0.000586375	up
Zm00001d014121	3.7869	3.9228	3.8491	152.756	145.28	157.107	4.9768	0	0	up
Zm00001d047090	0.1042	0	0	1.8923	1.1404	1.0337	4.94431	9.51927e-06	4.87107e-05	up
Zm00001d053068	0	0.1127	0	1.9119	1.6832	0.8562	4.89558	0.000228236	0.000870772	up
Zm00001d003188	0.5949	0.4746	0.6719	20.7067	22.2335	20.4209	4.8626	3.80621e-54	4.9914e-52	up
Zm00001d024208	0.4132	0.2472	0.035	7.3998	8.7936	9.0522	4.85372	4.04679e-41	3.668e-39	up
Zm00001d029546	0.2002	0.2053	0.2035	6.2108	8.472	7.0217	4.83426	7.58113e-14	1.26117e-12	up
Zm00001d051691	0	0.1042	0.1548	2.5358	3.6307	2.9143	4.81942	1.15071e-11	1.47528e-10	up
Zm00001d028667	0.1273	0.2611	0	4.1408	4.7357	4.1481	4.74984	1.90059e-07	1.32477e-06	up
Zm00001d041082	0.9325	0.8583	1.2638	32.4766	32.3279	36.6471	4.73103	1.16456e-200	6.83594e-198	up
Zm00001d017381	2.478	1.7357	2.2115	69.331	71.8365	71.048	4.72163	4.49752e-178	2.31004e-175	up
Zm00001d007191	0	0.0686	0.136	2.1268	1.5625	2.7978	4.66979	4.35413e-07	2.85725e-06	up
Zm00001d003304	0.5366	0.3302	0.2182	12.2626	11.0413	11.0268	4.65713	2.92437e-20	8.92296e-19	up
Zm00001d047765	1.8598	2.4745	3.3209	75.6495	85.3054	79.6736	4.65438	6.65335e-213	4.68662e-210	up
Zm00001d052243	0.5673	0.4594	0.4856	14.5272	14.5091	17.7293	4.62632	1.08028e-84	2.66333e-82	up
Zm00001d040094	0.0848	0.1119	0.0862	2.8983	2.4145	3.3239	4.60953	3.58003e-41	3.28111e-39	up
Zm00001d003668	0.0603	0.0619	0.092	2.374	1.7389	2.159	4.54931	7.51371e-14	1.25249e-12	up
Zm00001d022234	0.685	0.7025	0.6962	19.6956	20.4078	20.466	4.53923	6.91934e-33	4.37409e-31	up
Zm00001d051174	0.088	0	0.179	2.4318	2.5698	2.7764	4.53852	4.4162e-12	5.94957e-11	up
Zm00001d029699	0.7795	1.0901	1.0804	25.7902	30.6074	28.9709	4.53497	1.93249e-68	3.45243e-66	up
Zm00001d034097	9.0061	11.5319	10.1207	285.203	294.031	304.095	4.52713	0	0	up
Zm00001d044106	0.0981	0.1509	0.4485	6.307	7.2263	6.0103	4.49041	8.21776e-25	3.43391e-23	up
Zm00001d028816	2.7201	2.2319	2.1328	61.2765	71.0515	65.8069	4.48235	1.9152e-132	6.55796e-130	up
Zm00001d012908	0	0.2319	0.2298	3.2507	3.1346	6.4086	4.47734	9.43386e-05	0.000393274	up
Zm00001d029356	0	0	0.0568	0.6128	0.3464	0.5936	4.45389	0.000100689	0.000416997	up
Zm00001d042022	26.8256	23.7922	25.5342	672.424	714.613	651.805	4.42061	0	0	up
Zm00001d003283	0.0356	0.1096	0.0362	1.6984	1.8977	1.1865	4.40511	1.59472e-09	1.54061e-08	up
Zm00001d029617	0.2617	0	0	2.7721	2.2911	1.916	4.39601	2.83172e-06	1.61194e-05	up
Zm00001d022290	0.1245	0	0	1.1623	1.151	1.0001	4.39259	2.66786e-06	1.52748e-05	up
Zm00001d014134	3.129	3.4204	3.0549	85.0485	80.0867	82.443	4.36601	2.30102e-278	2.57861e-275	up
Zm00001d011189	0	0.5972	0	5.2867	5.9474	3.988	4.36539	3.49185e-06	1.94637e-05	up
Zm00001d047845	0.2495	0.6825	0.0845	7.7413	9.8921	8.369	4.36074	5.15424e-20	1.54027e-18	up
Zm00001d023768	3.6295	2.5437	2.029	74.8837	62.7624	71.6239	4.34762	8.67903e-160	3.62666e-157	up
Zm00001d043121	41.7308	34.8025	36.8466	979.278	961.429	934.205	4.34147	0	0	up
Zm00001d025814	0.4968	0.3185	0.1262	6.955	9.6971	7.261	4.34107	8.38719e-24	3.26663e-22	up
Zm00001d002847	0.3314	0.5098	0.5052	11.0749	12.1702	10.8014	4.34097	4.17712e-38	3.38759e-36	up
Zm00001d044244	0	0.1974	0.1956	3.0584	3.23	3.5459	4.33229	0.000148805	0.000592002	up
Zm00001d046474	6.9145	6.3508	5.5595	151.73	176.201	131.043	4.28614	5.72654e-170	2.82364e-167	up
Zm00001d014244	0.0495	0	0.1006	0.7863	1.6969	1.122	4.26341	8.15688e-06	4.23874e-05	up
Zm00001d005936	0.1182	0.8487	0.2403	9.2137	9.5745	9.1307	4.21417	1.42156e-12	2.05435e-11	up
Zm00001d021959	0.068	0.1395	0.0691	2.0591	2.2337	2.0728	4.20553	2.50833e-07	1.70971e-06	up
Zm00001d011576	0.1099	0.1127	0.1117	2.4106	2.2443	3.0358	4.20137	8.32858e-06	4.31825e-05	up
Zm00001d017851	3.5227	2.0072	3.5806	56.7174	80.3937	71.6945	4.1947	8.23891e-58	1.1541e-55	up
Zm00001d043665	1.3781	1.1307	0.9805	24.6088	27.0474	28.3174	4.19466	1.69392e-36	1.30506e-34	up
Zm00001d002592	0.447	0.3174	0.6291	10.0687	10.6371	10.8174	4.17676	1.68662e-55	2.27224e-53	up
Zm00001d024839	7.0054	6.1676	7.8766	152.175	171.479	145.972	4.15814	8.83022e-271	9.07085e-268	up
Zm00001d032458	2.9846	2.7829	3.4933	65.2884	72.8208	68.0276	4.15445	6.96477e-213	4.7697e-210	up
Zm00001d029744	0.4615	0.1893	0.5629	9.463	9.0912	8.4364	4.15019	2.01403e-36	1.54204e-34	up
Zm00001d035652	0	0.0799	0.1188	1.5619	1.8186	0.9658	4.1399	3.52422e-08	2.76092e-07	up
Zm00001d034418	0.12	0	0.244	1.3626	3.9416	2.722	4.13973	2.19977e-05	0.000104677	up
Zm00001d017801	4.2706	4.5553	3.299	85.0528	92.2338	88.5229	4.13203	4.71637e-217	3.75088e-214	up
Zm00001d014250	0.3644	0.4671	0.2778	7.7198	8.1751	8.391	4.1311	4.08807e-18	1.02844e-16	up
Zm00001d023104	0	0	0.2272	1.3534	1.876	1.6634	4.11168	0.000426305	0.00152808	up
Zm00001d021627	0.1232	0.6319	0	4.9417	6.0238	5.1515	4.10286	1.55739e-09	1.5075e-08	up
Zm00001d032506	0.4086	0.2095	0.8306	9.5841	10.8812	10.1329	4.07817	7.01904e-11	8.15107e-10	up
Zm00001d042633	8.1006	9.693	8.1193	176.479	190.695	177.618	4.07274	2.42193e-224	2.05898e-221	up
Zm00001d006526	0	0	0.2152	1.0413	1.6606	1.8002	4.06985	1.38922e-06	8.3679e-06	up
Zm00001d045843	0.0951	0.1462	0.1932	2.985	2.8437	3.2331	4.06229	1.79799e-13	2.85065e-12	up
Zm00001d016840	0	0.7214	0	5.1448	5.189	4.707	4.06105	0.0136025	0.0321959	up
Zm00001d016013	0.1	0	0.1016	1.2858	1.7868	1.1332	4.05574	1.16114e-06	7.10162e-06	up
Zm00001d034095	8.576	9.657	7.8635	174.121	180.37	178.819	4.03103	0	0	up
Zm00001d004664	0.0903	0.1389	0.0459	1.7417	2.4699	1.3752	4.02602	5.36906e-09	4.77004e-08	up
Zm00001d004079	0	0.2133	0	1.6521	1.9724	0.663	4.02399	0.000781256	0.00262341	up
Zm00001d044157	0.108	0.1477	0.1464	2.5071	2.4701	3.1643	4.0181	1.55103e-15	3.05912e-14	up
Zm00001d035080	2.6933	1.7874	3.2206	47.9521	54.2146	51.9764	3.99976	3.15271e-58	4.49289e-56	up
Zm00001d031875	0.1712	0.0878	0.4787	4.7619	5.279	4.6716	3.99661	2.92101e-22	1.01144e-20	up
Zm00001d052813	0.1957	0.2509	0.2984	5.035	5.1763	4.4376	3.97728	4.36637e-20	1.316e-18	up
Zm00001d050885	0.0341	0.035	0.0693	0.8768	1.0196	0.8211	3.976	1.70579e-06	1.01092e-05	up
Zm00001d039532	0.1731	0.1775	0.2815	4.244	3.8145	4.3668	3.97492	9.96758e-24	3.86993e-22	up
Zm00001d039459	0.1529	0.4704	0	3.9718	3.9414	4.2249	3.96178	2.8184e-07	1.9084e-06	up
Zm00001d046673	0	0.7238	0.3587	4.0051	7.7239	9.0012	3.94815	5.37682e-05	0.000236208	up
Zm00001d034725	0.101	0.1036	0.154	2.1789	1.9905	2.7205	3.94116	4.85204e-10	5.02192e-09	up
Zm00001d023774	3.4699	2.0199	3.4316	57.9055	55.2203	57.0157	3.92877	2.9092e-101	7.88169e-99	up
Zm00001d044734	0.1577	0	0.0534	1.0741	1.3809	1.5645	3.91557	3.27561e-06	1.83999e-05	up
Zm00001d040638	0.1827	0.1873	0.0928	2.4188	3.5984	2.6533	3.90592	2.08795e-07	1.4426e-06	up
Zm00001d003091	1.659	0.8507	1.4268	23.8989	26.583	22.7414	3.89273	1.76243e-65	2.9761e-63	up
Zm00001d035386	0.2482	0.3818	0.3784	3.85	8.6925	5.6278	3.85398	5.26993e-10	5.43618e-09	up
Zm00001d050164	0.189	0.0969	0.4803	4.3142	5.2633	4.2409	3.85189	7.21227e-27	3.36127e-25	up
Zm00001d005219	1.691	1.3402	0.7812	22.566	21.1987	24.4538	3.83607	5.2491e-53	6.67069e-51	up
Zm00001d028103	0.0657	0	0.1002	0.8948	1.1744	0.8845	3.82898	4.4533e-07	2.92077e-06	up
Zm00001d016083	0.17	0	0.5184	3.7303	4.0931	4.3363	3.81963	6.13355e-06	3.26813e-05	up
Zm00001d039621	0.7513	0	0.2545	3.9792	7.8568	6.0331	3.81789	8.71688e-06	4.50348e-05	up
Zm00001d012482	0.0617	0.0633	0.0628	0.9812	1.1939	1.1157	3.80921	3.04886e-08	2.41383e-07	up
Zm00001d007714	0.1302	0.1001	0.0992	1.8468	1.8995	2.0291	3.80731	9.64298e-13	1.42273e-11	up
Zm00001d025065	0.0647	0.1991	0.0658	2.2517	1.8881	1.6044	3.80718	2.20837e-12	3.09139e-11	up
Zm00001d010375	0.4381	0.6568	0.4111	9.1045	7.6233	9.5288	3.80248	1.58125e-46	1.74817e-44	up
Zm00001d052673	0.1918	0.5903	0.39	5.9806	6.5787	7.7753	3.79938	2.27556e-32	1.40254e-30	up
Zm00001d024946	0.1452	0.3723	0.2951	4.2019	5.5877	4.2177	3.79123	3.25133e-24	1.30551e-22	up
Zm00001d039963	0.0681	0.1047	0.0692	1.3391	1.465	1.3504	3.78201	3.06828e-09	2.82998e-08	up
Zm00001d042740	0.073	0.025	0.0247	0.7734	0.7813	0.5518	3.77278	7.2156e-07	4.59435e-06	up
Zm00001d016616	0.2685	0.0551	0.0546	1.7473	2.2726	2.3593	3.74365	7.99918e-09	6.92214e-08	up
Zm00001d002178	0.1142	0.1171	0.1934	2.5202	1.9441	2.6297	3.73949	8.173e-24	3.18824e-22	up
Zm00001d032103	0.0653	0	0.0996	0.9145	0.7388	1.1109	3.73898	1.03291e-06	6.37269e-06	up
Zm00001d001832	0.6469	1.0427	1.0333	13.2867	15.2394	15.4545	3.69421	2.24284e-30	1.2398e-28	up
Zm00001d043795	0.607	0.6917	0.5484	9.6957	11.0222	9.0794	3.6908	3.18026e-28	1.58077e-26	up
Zm00001d043994	1.8198	1.3998	1.5194	24.1468	29.2115	23.1645	3.69051	2.57141e-64	4.28348e-62	up
Zm00001d022509	0.681	0.2794	0.1384	6.2863	7.1548	4.2462	3.68065	2.68788e-09	2.50822e-08	up
Zm00001d042140	24.5676	19.3256	22.8808	342.059	370.188	357.732	3.67938	0	0	up
Zm00001d032850	0.4297	0.4848	0.3494	6.3076	6.8974	7.0028	3.67704	2.58626e-30	1.42325e-28	up
Zm00001d017976	0.2056	0.2636	0.1045	3.0732	3.7886	2.2222	3.66466	5.14432e-12	6.88909e-11	up
Zm00001d039531	0.34	0.8718	0.5184	8.8755	8.6824	9.6966	3.6596	3.13217e-21	1.01874e-19	up
Zm00001d030544	0.7463	0.6477	0.4085	9.47	9.1316	9.8851	3.65793	9.84821e-32	5.85055e-30	up
Zm00001d028912	0.0543	0.1114	0	0.6983	0.8714	1.0386	3.65756	0.000214527	0.000823565	up
Zm00001d024412	0.0892	0	0.068	0.8772	0.7157	0.9004	3.65627	2.02579e-08	1.65706e-07	up
Zm00001d009938	2.0496	1.9785	1.2867	26.0915	28.282	29.217	3.65189	3.65397e-78	7.90219e-76	up
Zm00001d014945	0.1831	0.1878	0.3101	3.2321	4.1406	3.286	3.64819	2.42895e-12	3.38515e-11	up
Zm00001d049028	2.3239	2.6142	2.5145	36.3036	39.6008	40.4765	3.64331	5.88866e-88	1.49669e-85	up
Zm00001d030090	1.1659	0.5757	0.9217	12.5143	14.6506	13.983	3.62421	6.61415e-55	8.76695e-53	up
Zm00001d035753	0.1362	0.1397	0.1384	2.3187	1.7887	2.2678	3.62055	2.29755e-07	1.57475e-06	up
Zm00001d016948	1.2476	2.346	4.6498	43.2692	39.7506	42.7289	3.61258	4.2259e-36	3.19587e-34	up
Zm00001d004731	5.2899	5.2141	4.8531	75.5839	78.5972	76.8643	3.58878	1.62043e-275	1.73696e-272	up
Zm00001d024621	0.2713	0.2783	0.0919	2.8059	2.8046	3.8772	3.56179	3.95167e-14	6.77972e-13	up
Zm00001d051938	7.1525	6.2671	8.233	102.58	113.326	103.242	3.55984	1.47562e-237	1.29928e-234	up
Zm00001d044850	0.0737	0.3024	0	2.0634	1.7745	1.6711	3.55745	4.82277e-06	2.61722e-05	up
Zm00001d005591	0.0342	0.3161	0.0696	2.1769	2.199	1.626	3.5246	1.06069e-11	1.36483e-10	up
Zm00001d006947	0.362	0.297	0.184	3.1775	4.5167	4.4376	3.52307	5.33822e-21	1.7092e-19	up
Zm00001d028806	0.1115	0.1144	0.17	1.6455	1.9935	2.015	3.51486	7.83608e-08	5.82426e-07	up
Zm00001d033395	0.6579	0.2699	0.2675	4.082	7.2003	5.5007	3.48494	4.54097e-09	4.06364e-08	up
Zm00001d029703	0.1707	0.1751	0	1.8082	1.3284	1.6932	3.47831	1.15351e-06	7.05672e-06	up
Zm00001d023769	3.6468	2.4631	4.0684	45.7666	44.2933	51.0508	3.46943	4.88395e-137	1.72013e-134	up
Zm00001d049061	0.2504	0.7705	0.5091	5.6846	7.4914	7.8075	3.46111	1.20132e-06	7.32378e-06	up
Zm00001d016947	1.2366	4.2276	3.9802	38.9876	49.023	40.1603	3.44666	8.27282e-35	5.72916e-33	up
Zm00001d032481	1.2366	1.0569	1.2569	17.1545	19.3987	11.5369	3.43851	6.91273e-15	1.29013e-13	up
Zm00001d034068	0	0.2044	0.2026	2.0508	1.7448	1.6662	3.43333	9.53101e-10	9.49021e-09	up
Zm00001d007329	0.2764	0.0709	0.4215	3.2944	4.0339	3.036	3.42929	1.53739e-10	1.70196e-09	up
Zm00001d024961	0.9209	0.8531	1.0568	12.003	12.4194	13.1344	3.40736	3.76285e-72	7.2476e-70	up
Zm00001d046147	0.2662	0	0.4058	3.5245	3.3985	1.9803	3.40285	2.02836e-05	9.71201e-05	up
Zm00001d017918	0.1658	0.1984	0.1405	2.1331	2.44	2.0171	3.38579	5.21925e-16	1.08131e-14	up
Zm00001d047621	41.5943	47.2148	50.8436	567.482	654.051	567.432	3.35851	2.87929e-301	3.94367e-298	up
Zm00001d017821	0.1541	0.1843	0.1305	1.9818	1.7611	2.2197	3.34606	1.38773e-15	2.74583e-14	up
Zm00001d042934	0.9731	0.5323	0.5275	8.3939	8.1886	9.1015	3.33265	6.20679e-25	2.61576e-23	up
Zm00001d049957	0.1051	0.1886	0.0801	1.5701	1.6482	1.4703	3.32968	2.30308e-12	3.21882e-11	up
Zm00001d017992	0.2276	0	0.0771	0.861	1.4945	1.5051	3.32955	0.000202209	0.000781387	up
Zm00001d012561	42.9382	43.0421	49.1644	551.687	608.814	535.62	3.32861	0	0	up
Zm00001d023779	6.0252	5.5024	5.3272	69.2301	69.0445	70.4146	3.30716	4.23259e-215	3.06912e-212	up
Zm00001d021017	0	0.35	0.2601	2.5175	2.6765	2.297	3.30601	9.26021e-07	5.77101e-06	up
Zm00001d003981	0.5501	3.1974	2.0503	22.4789	25.8234	22.8692	3.30309	5.12065e-23	1.88144e-21	up
Zm00001d035162	0.9164	0.4862	0.6424	8.6079	7.9084	8.3519	3.27825	2.48309e-45	2.67328e-43	up
Zm00001d011315	1.1772	1.2409	1.1633	14.6395	12.7087	15.8251	3.26841	2.53367e-154	1.0075e-151	up
Zm00001d045395	0.3652	0.4682	0.2784	4.5591	4.8402	3.9459	3.26457	1.21358e-26	5.58201e-25	up
Zm00001d039926	0.4444	0.5209	0.6776	5.9569	5.9061	7.715	3.25312	4.58075e-35	3.22668e-33	up
Zm00001d010617	0.1685	0.1152	0.1142	1.3174	1.5572	1.8704	3.25108	1.38801e-06	8.36265e-06	up
Zm00001d016806	0.4738	0.8224	0.5927	6.4533	8.3766	7.5667	3.24859	6.21552e-35	4.34101e-33	up
Zm00001d028693	0.6014	0.257	0.5094	5.1198	5.1197	6.0019	3.24334	1.87285e-20	5.77165e-19	up
Zm00001d042244	1.9833	2.0804	2.0159	23.1081	22.4632	26.3024	3.24061	6.24788e-142	2.29903e-139	up
Zm00001d040705	1.3567	0.9939	1.5267	16.2781	15.3429	14.1791	3.23931	1.32432e-52	1.66581e-50	up
Zm00001d002979	0.2584	0.2356	0.2627	2.6075	2.64	3.683	3.23716	3.3853e-19	9.4413e-18	up
Zm00001d016705	12.6909	12.947	15.5753	153.085	172.832	157.369	3.23052	2.37606e-219	1.95265e-216	up
Zm00001d032906	0.2564	0.263	0.2606	2.6838	3.0556	3.3913	3.227	2.60567e-14	4.56576e-13	up
Zm00001d024752	0.6147	0.9807	0.6248	6.8732	9.4182	9.5335	3.2201	1.61878e-22	5.70136e-21	up
Zm00001d047618	1.3385	1.7846	1.2244	14.584	19.4341	16.4074	3.21563	6.79114e-23	2.4731e-21	up
Zm00001d048950	0.6183	0.9059	0.4489	7.6193	8.3137	6.7594	3.20339	1.52074e-16	3.31205e-15	up
Zm00001d042207	0.1583	0.203	0.2816	2.0967	2.8594	2.4122	3.19911	1.84311e-12	2.62204e-11	up
Zm00001d012024	0.2439	0.0625	0.2479	2.2605	2.2242	1.8576	3.19026	1.08739e-07	7.88483e-07	up
Zm00001d021726	0.2571	0.4615	0.4791	4.2637	4.8617	4.5089	3.19023	8.37805e-37	6.475e-35	up
Zm00001d043651	7.2579	4.6218	5.7963	65.6011	67.5341	68.6368	3.18865	9.84104e-165	4.57776e-162	up
Zm00001d030009	0.7237	0.6852	0.962	8.9727	9.2613	8.5601	3.17676	2.29159e-29	1.19697e-27	up
Zm00001d025947	0.2646	0.2714	0.1345	1.3017	3.0896	3.1879	3.17616	0.000113657	0.000465699	up
Zm00001d045498	0.2098	0.3228	0.4265	3.4133	3.7506	3.6424	3.17474	1.04223e-07	7.57746e-07	up
Zm00001d021647	3.6149	2.9782	3.2044	36.877	31.218	41.9988	3.16564	8.40986e-183	4.50732e-180	up
Zm00001d002970	0.0775	0.0398	0.0394	0.3521	0.8204	0.5769	3.15625	0.000536733	0.0018775	up
Zm00001d039375	0.4333	0.2222	0.3303	3.9343	4.1098	2.9167	3.15018	1.85819e-07	1.29852e-06	up
Zm00001d030548	0.0507	0.1041	0.1547	0.7295	1.1847	1.4381	3.11882	3.11657e-05	0.000144293	up
Zm00001d044908	0.7189	0.2765	0.6394	6.2897	4.9175	6.5584	3.115	6.9995e-23	2.54522e-21	up
Zm00001d042274	0.8441	0.999	0.66	9.3844	8.9543	8.7419	3.1135	1.44327e-25	6.23159e-24	up
Zm00001d046132	0.1664	1.0237	0.3382	6.1678	4.2482	6.0115	3.1101	4.19649e-07	2.76484e-06	up
Zm00001d008764	0.8832	1.2873	0.8505	10.2358	11.3623	10.8368	3.10398	7.97557e-40	6.94805e-38	up
Zm00001d046634	2.1366	5.2593	3.4748	34.7598	42.5595	37.8491	3.08766	6.03021e-30	3.26744e-28	up
Zm00001d027021	0.3425	0	0.5802	3.7145	3.4985	2.5886	3.08438	2.48253e-06	1.42767e-05	up
Zm00001d049330	0.4168	0.5878	0.053	3.5481	4.0676	3.581	3.08238	2.37326e-13	3.70553e-12	up
Zm00001d013099	1.1645	0.843	1.5317	13.1131	13.1943	11.0177	3.07646	7.05225e-31	3.9515e-29	up
Zm00001d022608	0.2973	0.0762	0.0755	1.6872	2.0608	1.0007	3.07344	5.40169e-05	0.000237216	up
Zm00001d010520	0.2528	0.2963	0.367	3.0054	3.2668	3.2749	3.06075	6.05479e-17	1.36824e-15	up
Zm00001d034483	1.0237	0.525	0	5.8096	3.7346	6.7097	3.05949	5.50916e-05	0.000241548	up
Zm00001d032008	1.7151	1.4813	1.0093	15.3001	15.873	12.6645	3.05849	1.1667e-27	5.65106e-26	up
Zm00001d046743	0.284	0	0	0.6447	1.1397	1.2075	3.05729	0.00114882	0.00368694	up
Zm00001d027341	1.1111	1.1396	1.3553	11.3335	14.3335	11.7468	3.05427	3.82789e-44	3.96524e-42	up
Zm00001d035647	0.1941	0.1991	0.1973	2.2028	3.6109	0.275	3.05142	0.000405208	0.00145924	up
Zm00001d029397	5.7935	4.8112	5.1855	53.8977	54.9053	54.4083	3.04662	1.6252e-239	1.54106e-236	up
Zm00001d017199	0.5756	0.8118	1.3165	8.548	9.9751	9.2793	3.04294	7.44956e-23	2.6815e-21	up
Zm00001d011644	0.7902	1.3867	1.1244	11.4131	9.865	12.6535	3.04058	4.75609e-78	1.01962e-75	up
Zm00001d053733	0.2043	0.4191	0.5537	4.0191	5.0183	2.9916	3.03677	4.55625e-11	5.42918e-10	up
Zm00001d025012	0.1721	0.1373	0.2236	1.8307	1.6258	2.0125	3.03578	2.00987e-32	1.24189e-30	up
Zm00001d011845	1.4122	3.0493	2.1909	22.0467	26.3567	19.434	3.03251	5.33269e-42	5.05662e-40	up
Zm00001d016219	0.0738	0.0757	0.1689	0.9638	0.9967	1.2818	3.02685	1.99736e-11	2.47701e-10	up
Zm00001d049286	0.1685	0.2393	0.2503	2.2265	2.0713	2.3422	3.01399	4.9131e-30	2.6739e-28	up
Zm00001d011886	0.2469	0.5908	0.5019	4.4834	4.2031	4.6649	2.99879	6.88577e-11	8.01141e-10	up
Zm00001d031189	0.1819	0.9331	0.9247	6.7461	6.2395	7.2197	2.99223	7.51082e-08	5.59939e-07	up
Zm00001d033517	5.5014	4.8901	5.4426	53.0337	48.6765	55.2759	2.98631	1.15975e-164	5.29492e-162	up
Zm00001d048904	0	0.424	0.1051	1.5641	1.4328	2.197	2.98275	0.000348911	0.00127703	up
Zm00001d008862	0.0799	0.5326	0.2842	2.7507	3.3519	2.689	2.97932	3.67865e-13	5.64014e-12	up
Zm00001d022092	2.0987	2.6386	2.2708	21.1059	25.6371	22.1629	2.97694	6.78187e-52	8.44446e-50	up
Zm00001d011735	1.1982	1.1521	1.5984	13.8259	12.7855	12.0981	2.97145	8.7384e-30	4.70385e-28	up
Zm00001d017462	0.2469	0.9284	1.0874	7.3478	7.0252	7.6971	2.96922	3.69094e-16	7.76158e-15	up
Zm00001d048020	2.7486	4.1831	4.3258	35.692	40.2389	33.8002	2.96578	4.9661e-59	7.42026e-57	up
Zm00001d026489	1.1259	1.8842	1.807	14.7974	15.1334	16.9221	2.96198	1.79981e-42	1.7401e-40	up
Zm00001d021936	0.3635	0.1695	0.2016	2.4758	2.1703	2.5058	2.9559	1.07244e-13	1.75448e-12	up
Zm00001d009939	1.396	1.7181	1.8446	16.4781	15.5837	15.9747	2.95499	6.50277e-39	5.37984e-37	up
Zm00001d023090	0.296	0.4771	0.086	4.4163	1.2035	2.6971	2.94906	0.000193761	0.000751691	up
Zm00001d016950	0.6075	0.7931	0.6737	5.8927	7.3747	6.7313	2.9488	1.89273e-21	6.23009e-20	up
Zm00001d009619	0.2432	0.4989	0.1854	2.8987	3.0613	2.9299	2.94156	8.4251e-10	8.46424e-09	up
Zm00001d048611	135.398	138.268	131.545	1228.9	1355.96	1280.86	2.93187	0	0	up
Zm00001d012920	0.8346	0.9783	0.9695	8.3	10.3522	7.8569	2.93181	7.16531e-14	1.19765e-12	up
Zm00001d040292	137.066	152.523	157.072	1360.96	1477.65	1382.58	2.91905	4.79741e-301	6.22502e-298	up
Zm00001d008570	0.0389	0	0.1583	0.6188	0.7956	0.4415	2.91482	0.000585219	0.00202956	up
Zm00001d043512	0.8981	0.7331	0.8011	7.7248	7.208	7.987	2.9125	2.66262e-64	4.40566e-62	up
Zm00001d052744	1.6386	2.7534	1.949	21.131	18.6715	19.7878	2.91184	1.16894e-74	2.38174e-72	up
Zm00001d027557	4.8698	4.5784	5.2935	45.5487	50.6324	42.4137	2.91142	2.14257e-88	5.5024e-86	up
Zm00001d017279	0.1301	0.0667	0.1322	0.886	0.8069	1.4059	2.90907	1.13699e-06	6.96433e-06	up
Zm00001d032084	0.1248	0.2559	0.5073	2.4545	2.731	3.0942	2.90298	3.44732e-05	0.000158416	up
Zm00001d042229	2.1172	2.3072	3.3625	26.4336	27.9992	18.1899	2.90198	1.54725e-26	7.07718e-25	up
Zm00001d024821	0.0507	0.1561	0.1804	1.0362	1.2953	1.2399	2.88875	2.66661e-09	2.49214e-08	up
Zm00001d017761	0.4504	0.462	1.3226	6.9303	6.427	7.3054	2.88849	8.28399e-22	2.77115e-20	up
Zm00001d046746	0.8929	0.6868	0.9075	7.2066	7.492	8.3302	2.88734	9.71018e-19	2.57969e-17	up
Zm00001d008853	0.4159	0.4265	0.5495	4.7518	3.9447	4.155	2.88468	1.56845e-18	4.10931e-17	up
Zm00001d017425	13.9519	14.1986	14.8407	127.176	147.883	121.008	2.88254	3.98991e-123	1.2775e-120	up
Zm00001d011879	4.0454	4.2356	3.8549	36.0313	37.9413	37.0255	2.8711	2.81712e-67	4.89107e-65	up
Zm00001d050457	0.0582	0.0597	0.0887	0.7486	0.7007	0.433	2.86695	5.37353e-05	0.000236148	up
Zm00001d035775	0.9334	0.8161	1.0887	8.7996	7.0561	9.9751	2.86228	1.38093e-65	2.34797e-63	up
Zm00001d052297	0.5222	0.5356	0.2654	3.3585	4.4196	4.2181	2.85773	6.77768e-14	1.13594e-12	up
Zm00001d024853	2.2833	2.3418	2.6523	21.7688	22.3712	21.3096	2.8472	9.31057e-53	1.17714e-50	up
Zm00001d042731	0.0814	0.3339	0.0827	1.8166	1.2767	1.3552	2.84209	3.06201e-07	2.0606e-06	up
Zm00001d042134	0.1553	0.2787	0.1973	1.9972	1.8125	1.8152	2.83596	1.28954e-09	1.2616e-08	up
Zm00001d023843	1.0161	0.8527	0.4382	6.5705	5.8864	8.1602	2.83365	2.25996e-31	1.29574e-29	up
Zm00001d031778	0.2147	0.5285	0.2182	2.9894	3.1646	2.3125	2.82087	9.08995e-12	1.17887e-10	up
Zm00001d028708	8.8338	11.1194	9.7952	88.1119	92.2876	81.373	2.81663	3.34187e-35	2.40206e-33	up
Zm00001d016909	0.1829	0.0625	0.062	0.7842	0.9341	0.9936	2.81196	0.000762105	0.00256785	up
Zm00001d022073	0.3937	0.2692	0.5336	3.1449	4.1497	3.131	2.80159	5.49823e-14	9.27812e-13	up
Zm00001d013115	0	0.8125	0.9662	5.6344	4.3927	5.3885	2.80107	1.35076e-06	8.15419e-06	up
Zm00001d016551	2.3165	2.4142	2.4684	21.2882	20.6638	20.5439	2.79586	1.32311e-80	3.13654e-78	up
Zm00001d039799	2.0549	2.3184	1.8798	17.8297	17.8423	18.4922	2.7926	2.34761e-42	2.24333e-40	up
Zm00001d049186	0.7769	0.6261	0.8461	6.1727	7.2074	6.0949	2.792	3.62431e-20	1.09637e-18	up
Zm00001d011710	11.6074	13.6602	13.4619	103.538	124.16	106.922	2.79025	6.71776e-133	2.33267e-130	up
Zm00001d053120	0.1818	0.1243	0.0924	1.0775	1.3264	1.009	2.77409	1.29939e-07	9.3261e-07	up
Zm00001d049060	1.0351	1.0616	0.7891	8.4196	8.6851	7.5177	2.7706	9.5121e-07	5.91454e-06	up
Zm00001d010627	0.6156	0.5261	0.3128	3.4934	4.1172	4.7253	2.75987	5.23346e-08	3.99956e-07	up
Zm00001d013977	0.1451	0.2976	0.2212	2.1959	1.7998	1.5937	2.75445	1.21281e-05	6.086e-05	up
Zm00001d034197	3.2059	2.2677	3.9328	24.9279	29.764	24.2833	2.74773	7.62203e-35	5.29334e-33	up
Zm00001d015515	3.4829	2.7975	2.3032	24.2268	25.1062	22.449	2.74038	1.28382e-71	2.43472e-69	up
Zm00001d017139	6.909	7.0419	7.7467	59.108	56.9169	64.2393	2.73201	9.37135e-216	7.00125e-213	up
Zm00001d022154	0.2698	0.3689	0.2742	2.7216	3.7397	1.0832	2.7298	2.51351e-05	0.00011835	up
Zm00001d044156	7.2004	6.8575	8.1229	56.4595	63.1017	59.8509	2.69409	7.10765e-147	2.69588e-144	up
Zm00001d043491	0.9729	0.9355	0.8653	7.3158	8.5629	6.5492	2.69369	4.38147e-20	1.31733e-18	up
Zm00001d035236	0.1164	0.1194	0.3551	1.1895	1.9117	1.6502	2.68871	1.18954e-05	5.98264e-05	up
Zm00001d017077	0.5401	0.277	0.2745	2.6273	3.5186	2.6517	2.68537	7.07065e-13	1.05905e-11	up
Zm00001d023617	0.1933	0.3965	0.1964	1.5843	2.0448	2.6248	2.6719	6.15496e-11	7.21905e-10	up
Zm00001d051460	0.5269	0.2162	0.6427	3.1896	4.7672	3.0615	2.66871	8.77004e-07	5.49191e-06	up
Zm00001d002596	0.641	1.3148	1.303	7.922	10.1332	7.4184	2.64915	1.13794e-07	8.21998e-07	up
Zm00001d011638	0.865	0.712	0.6825	5.8129	5.6633	6.2579	2.64853	1.03392e-69	1.87428e-67	up
Zm00001d023984	0.2793	0.1432	0.1419	1.1623	1.6642	1.5832	2.6399	2.23995e-06	1.30122e-05	up
Zm00001d017333	1.1338	0.8721	0.8163	7.0776	7.4106	7.5314	2.63988	3.73639e-25	1.59372e-23	up
Zm00001d002021	2.2583	2.3162	1.865	17.0884	19.4643	13.5018	2.63708	1.98157e-18	5.15333e-17	up
Zm00001d000556	0.037	0.0379	0.1503	0.6993	0.4855	0.5501	2.62559	0.000868227	0.00287705	up
Zm00001d030343	0.2172	0.1337	0.265	1.7754	1.3949	1.5702	2.62006	3.5048e-07	2.33533e-06	up
Zm00001d013934	16.2058	16.3461	17.8902	130.219	128.893	128.52	2.62006	4.06459e-206	2.50521e-203	up
Zm00001d017912	1.1618	1.5166	0.6978	7.8322	9.0936	8.9434	2.6159	1.59377e-24	6.52706e-23	up
Zm00001d011164	1.2938	0.4976	1.4795	8.6888	7.9063	8.4803	2.61338	1.81891e-09	1.73811e-08	up
Zm00001d035115	1.0661	0.9372	0.9482	7.0442	7.5842	7.8239	2.6043	2.07862e-55	2.77008e-53	up
Zm00001d028744	0.1892	0.0485	0.1442	1.217	0.9319	0.7374	2.59027	0.000171461	0.000673551	up
Zm00001d006078	1.81	1.3614	1.3492	11.0482	13.735	9.2344	2.5891	7.05991e-15	1.31461e-13	up
Zm00001d049659	0.2283	1.6392	1.3925	5.8741	9.8291	8.5747	2.58265	1.51627e-06	9.06895e-06	up
Zm00001d003508	1.0261	1.2119	0.7585	7.623	7.4187	7.3368	2.57855	2.74076e-35	1.98738e-33	up
Zm00001d052209	0.8408	0.657	1.1802	6.1199	7.3911	6.4117	2.57366	1.16465e-24	4.82577e-23	up
Zm00001d033909	10.0669	11.8661	12.6759	81.8588	91.7602	82.5111	2.56691	2.92085e-70	5.45535e-68	up
Zm00001d041327	0.3612	0.2779	0.1224	1.64	1.8669	2.133	2.56307	1.13129e-10	1.27881e-09	up
Zm00001d011438	0.5951	0.1831	0.3629	2.4317	2.7356	3.2892	2.56157	1.72522e-08	1.43066e-07	up
Zm00001d008457	0.3547	0.3941	0.2103	2.3034	2.1564	2.5759	2.55175	2.18984e-13	3.43875e-12	up
Zm00001d016285	0.2125	0.0436	0.0432	0.8522	0.4806	0.8733	2.54764	4.73863e-06	2.57724e-05	up
Zm00001d052189	1.1757	1.2632	1.4795	9.1077	10.4979	8.9651	2.54532	7.64274e-26	3.35274e-24	up
Zm00001d052375	0.9778	0.547	0.9035	5.1791	7.1343	5.4168	2.54499	3.48377e-11	4.202e-10	up
Zm00001d010662	1.2674	0.3791	1.0735	6.3536	7.0514	6.3988	2.53828	2.83823e-18	7.26623e-17	up
Zm00001d004072	0.2299	0.0674	0	0.6462	0.7909	0.7215	2.52728	0.00016919	0.000665373	up
Zm00001d009573	0.3375	0.6058	0.2573	3.1286	2.9552	2.5112	2.51974	1.44263e-06	8.6579e-06	up
Zm00001d049288	0.7738	0.6803	0.4495	5.1863	4.6784	3.6817	2.5074	1.56982e-07	1.11118e-06	up
Zm00001d034848	0.4399	0.6563	0.2032	2.9656	3.1515	3.0889	2.50312	1.95919e-12	2.76801e-11	up
Zm00001d006527	0.3443	0.2247	0.2227	1.5396	2.0784	1.9962	2.50154	3.07192e-10	3.26726e-09	up
Zm00001d004525	0.2677	0.2746	0.4947	2.3018	2.5569	2.4658	2.49985	5.98888e-16	1.23144e-14	up
Zm00001d023314	0.3359	0.2412	0.6828	3.2025	3.1371	2.5229	2.49381	2.41942e-13	3.76806e-12	up
Zm00001d033718	0.6479	0.5538	0.6586	3.9221	5.1214	3.9789	2.48571	4.48006e-13	6.81666e-12	up
Zm00001d012782	0.3922	0.3017	0.8472	3.5245	4.0425	3.1962	2.48394	1.39949e-11	1.77303e-10	up
Zm00001d044662	3.3146	2.5049	2.7484	20.1964	21.384	18.3564	2.4832	2.4401e-32	1.50021e-30	up
Zm00001d043538	7.7988	8.0812	6.6194	47.909	53.911	55.3176	2.48127	2.25162e-113	6.76968e-111	up
Zm00001d012088	2.4515	2.2629	2.4918	16.8804	13.773	19.629	2.47902	2.10515e-11	2.59502e-10	up
Zm00001d012022	0.2283	0.562	0.2785	2.3842	2.2657	2.7827	2.47871	2.51874e-09	2.36111e-08	up
Zm00001d053409	0.1063	0.1636	0.4864	1.6496	1.7458	1.8461	2.47464	3.6738e-06	2.04041e-05	up
Zm00001d047325	0.1974	0.1012	0.8024	3.4349	2.4481	1.7481	2.47398	8.15354e-05	0.000345154	up
Zm00001d013212	0.3824	0.7284	0.4997	3.5961	4.3445	3.2127	2.47356	3.64806e-11	4.38729e-10	up
Zm00001d021935	0.1408	0.1155	0.2004	1.2359	0.9863	0.9379	2.46812	5.46798e-07	3.54477e-06	up
Zm00001d024541	0.4583	0.2137	0.0423	1.5762	1.8239	1.5646	2.46792	7.00909e-07	4.47442e-06	up
Zm00001d052449	0.6625	0.6795	0.8806	4.5502	5.5403	5.2359	2.46464	6.01989e-16	1.23576e-14	up
Zm00001d006397	0.4358	0.6952	1.2796	5.1658	5.6878	5.7295	2.46362	1.34454e-16	2.9439e-15	up
Zm00001d007015	0.3459	1.0642	0.4687	4.2747	5.2997	3.2678	2.45684	1.3632e-06	8.21719e-06	up
Zm00001d027533	0.5617	0.7681	0.7612	4.9821	5.0773	4.2232	2.45189	2.07508e-22	7.22585e-21	up
Zm00001d044683	23.0069	22.6557	23.1696	157.213	164.828	146.92	2.44661	5.27215e-159	2.16633e-156	up
Zm00001d021321	0.51	0.6974	1.3823	6.3458	5.2094	6.0629	2.44632	3.76192e-15	7.16741e-14	up
Zm00001d032358	0.2875	0.3932	0.2922	2.3932	2.7272	1.494	2.44564	0.000104335	0.000430649	up
Zm00001d015799	3.6635	5.0993	5.8514	33.4627	32.8397	33.0044	2.44423	1.46299e-19	4.24337e-18	up
Zm00001d022084	4.4072	3.7225	4.3479	30.3079	27.2386	26.8199	2.43427	6.06112e-31	3.40389e-29	up
Zm00001d043904	0.5812	0.6623	0.4594	3.1759	4.2874	3.9807	2.42704	5.9971e-10	6.14005e-09	up
Zm00001d031811	1.0388	1.1117	0.8722	5.8096	7.2826	7.1684	2.42274	9.65579e-22	3.2213e-20	up
Zm00001d032608	3.6366	3.3908	2.3522	19.846	23.9612	18.8969	2.41841	1.44606e-41	1.34027e-39	up
Zm00001d003829	0.2025	0.0692	0.2058	0.7662	0.9851	1.435	2.41212	0.00136971	0.00431331	up
Zm00001d030348	1.2793	2.074	1.3423	10.2737	10.9002	9.9423	2.40812	6.2204e-33	3.95252e-31	up
Zm00001d017951	1.0566	1.3546	1.4096	8.6946	8.9621	7.6272	2.40588	3.65983e-19	1.01839e-17	up
Zm00001d043752	0.9704	1.7417	1.1343	8.4073	8.2485	8.7668	2.40444	1.23848e-24	5.09742e-23	up
Zm00001d043614	4.5532	4.8019	3.9482	31.8643	25.1323	30.9508	2.40139	1.12911e-87	2.84053e-85	up
Zm00001d047883	0.8788	0.9657	0.7657	5.32	5.6337	6.2273	2.3962	1.61221e-14	2.88025e-13	up
Zm00001d053433	1.9194	0.525	0.1301	5.5191	6.4423	4.8963	2.38104	0.00427186	0.0117438	up
Zm00001d030220	1.0999	1.03	0.8263	6.8753	6.0713	6.2688	2.37694	5.76664e-20	1.71911e-18	up
Zm00001d048417	0.8745	1.0385	0.7485	5.0151	6.347	5.7725	2.36525	3.89223e-18	9.83186e-17	up
Zm00001d024610	0.4835	0.248	0.6143	3.2013	2.7341	2.7409	2.36459	7.6454e-05	0.000325094	up
Zm00001d022222	0.2281	0.117	0.1159	1.1652	0.9155	0.8891	2.3602	0.000753757	0.00254354	up
Zm00001d029476	0.1787	0.1222	0.1816	1.262	0.8692	0.9707	2.35992	0.000746868	0.00252375	up
Zm00001d012427	0.822	0.7025	1.3925	5.9087	5.9974	6.795	2.35885	6.49115e-08	4.89397e-07	up
Zm00001d034514	0.6102	1.356	0.7236	6.4641	6.0847	4.612	2.35502	5.60171e-09	4.95531e-08	up
Zm00001d043253	0.1542	0.4294	0.3807	2.0507	1.8809	2.2013	2.35075	1.20579e-13	1.95834e-12	up
Zm00001d007687	3.0537	4.1968	3.228	22.6904	22.9935	21.0749	2.35071	8.10258e-45	8.5368e-43	up
Zm00001d053785	1.3415	1.4905	1.0226	7.2745	10.1956	7.0497	2.34841	4.20626e-11	5.02671e-10	up
Zm00001d046184	2.4348	2.2258	3.497	16.1005	17.6105	17.8524	2.33861	1.47761e-39	1.26052e-37	up
Zm00001d028230	2.3176	2.377	1.836	13.5649	12.6823	14.852	2.33049	4.48159e-48	5.16304e-46	up
Zm00001d009416	0.2008	0.6177	0.7142	2.2028	4.3214	3.0586	2.32925	1.63073e-05	7.97068e-05	up
Zm00001d042933	1.0181	0.7832	0	3.2741	2.6	5.5007	2.32838	6.68719e-05	0.000288581	up
Zm00001d016488	0.0677	0.2083	0.2064	1.0758	0.8891	1.0554	2.32835	0.00190673	0.0057651	up
Zm00001d014947	0.5625	0.2885	0.6004	3.2989	2.8116	3.0095	2.32705	1.19646e-15	2.38846e-14	up
Zm00001d014717	0.9091	0.7725	1.0032	6.0925	5.3631	5.3556	2.32376	4.42104e-29	2.2755e-27	up
Zm00001d003191	39.476	33.0341	35.5916	219.842	241.271	211.837	2.31575	8.69498e-105	2.43598e-102	up
Zm00001d010735	0.1778	0.7293	0.0904	2.2869	2.0106	1.8896	2.31573	0.000202433	0.00078201	up
Zm00001d050283	0.5227	0.2298	0.4301	2.0152	2.7423	2.6103	2.31455	8.20384e-14	1.35834e-12	up
Zm00001d015434	1.4363	1.9993	1.0428	9.0829	10.0309	8.6509	2.31116	1.68907e-13	2.6866e-12	up
Zm00001d004366	1.8975	1.497	1.4836	8.6885	10.3305	11.2734	2.31075	8.34494e-27	3.86722e-25	up
Zm00001d045680	1.9556	1.3675	0.9939	8.8112	9.5989	8.3771	2.30867	1.13288e-14	2.06126e-13	up
Zm00001d029996	0.429	0.3143	0.2492	1.6231	2.2806	2.2148	2.30001	5.29218e-06	2.85026e-05	up
Zm00001d010945	1.8394	1.8237	2.3371	12.689	12.1237	12.0997	2.29927	7.29905e-49	8.61009e-47	up
Zm00001d049173	0.3529	0.5429	0.2391	2.3141	1.7164	2.9171	2.29106	1.41217e-06	8.49275e-06	up
Zm00001d039384	1.5766	0.9702	1.1447	7.3285	7.0994	8.1713	2.28874	1.21192e-22	4.29911e-21	up
Zm00001d051896	1.5375	1.8089	2.1603	10.7103	12.3073	10.5742	2.28849	2.83649e-31	1.61877e-29	up
Zm00001d047952	0.5512	0.5182	0.747	3.8582	3.4857	3.7431	2.28747	1.73921e-12	2.48715e-11	up
Zm00001d014649	0.1997	0.091	0.1804	0.8226	0.9227	1.1319	2.2852	2.87623e-07	1.94276e-06	up
Zm00001d014341	0.9867	1.3493	1.1462	7.1461	6.308	7.724	2.28289	7.16729e-21	2.27709e-19	up
Zm00001d052480	0.2588	0.4777	0.4208	2.4671	2.5678	1.9803	2.28098	1.43285e-07	1.02139e-06	up
Zm00001d029892	0.2538	0.5207	0.387	2.0647	2.8244	2.1134	2.27409	2.23578e-06	1.29941e-05	up
Zm00001d025401	25.7219	24.3731	23.7019	137.926	167.74	140.195	2.27319	2.19503e-101	6.01291e-99	up
Zm00001d039789	0.0811	0.1663	0.2472	1.104	1.0842	0.7849	2.27048	3.03708e-06	1.71852e-05	up
Zm00001d012335	0.8564	0.6935	0.504	3.786	4.1111	4.5035	2.26959	1.3498e-13	2.17788e-12	up
Zm00001d034635	14.6205	18.3135	15.0504	90.6698	108.129	90.1964	2.26946	1.18217e-90	3.10054e-88	up
Zm00001d004895	0.219	0.5241	0.371	2.3754	2.3971	1.914	2.2673	1.44041e-05	7.11089e-05	up
Zm00001d010651	2.5253	2.0145	4.278	16.1362	20.0636	16.701	2.26422	1.71863e-16	3.71024e-15	up
Zm00001d044604	0.3589	0.8589	0.2432	2.8968	3.0552	2.7692	2.2584	3.09046e-10	3.28414e-09	up
Zm00001d002623	0.1228	0	0.1248	0.2787	0.5973	0.609	2.25809	0.00776841	0.0197935	up
Zm00001d018106	1.9887	2.1936	2.5553	13.4297	14.5377	12.2304	2.25607	3.82957e-41	3.48392e-39	up
Zm00001d002446	0.0792	0.2436	0.295	1.118	1.2898	1.2339	2.24291	2.02755e-07	1.40571e-06	up
Zm00001d016457	0.7103	0.3974	0.1969	2.443	2.5442	2.7453	2.23973	1.21592e-06	7.40363e-06	up
Zm00001d022506	1.4954	1.3633	1.3511	8.0464	8.7287	8.0647	2.23829	9.00082e-15	1.66222e-13	up
Zm00001d041774	2.5673	2.8212	4.6598	18.1774	22.2108	18.5812	2.23325	1.00561e-14	1.84056e-13	up
Zm00001d028273	0.5793	1.1884	0.3533	3.8576	4.3116	4.2282	2.22723	4.10429e-10	4.28577e-09	up
Zm00001d009582	0.8788	0.8263	0.5955	3.6021	5.7711	4.0477	2.22276	5.62881e-09	4.97572e-08	up
Zm00001d006489	0.724	0.6188	3.0663	8.2177	10.5654	6.7548	2.22031	0.00142869	0.00447845	up
Zm00001d047124	12.4176	11.8536	11.8232	68.7443	77.9678	63.1024	2.21782	4.95017e-103	1.37125e-100	up
Zm00001d036016	1.2151	0.8308	1.0292	6.3594	6.4276	5.0942	2.21616	3.65388e-09	3.32532e-08	up
Zm00001d013809	3.5606	4.0618	3.139	20.564	20.5979	21.3422	2.21578	8.03189e-62	1.26935e-59	up
Zm00001d004611	1.1882	0.3656	0.4831	4.1359	4.2482	3.452	2.21031	1.17083e-05	5.89698e-05	up
Zm00001d026665	2.1888	2.2449	3.2037	13.9124	17.6315	12.4697	2.20698	7.84673e-20	2.33076e-18	up
Zm00001d003287	9.4815	13.2317	11.2961	61.4529	70.8814	63.4941	2.20505	1.1214e-68	2.01803e-66	up
Zm00001d002393	1.2257	1.2572	0.6229	5.565	5.8133	6.514	2.20267	0.000554808	0.00193414	up
Zm00001d044769	4.3128	3.8336	5.8449	26.7599	26.2232	27.5037	2.20214	1.22273e-13	1.98323e-12	up
Zm00001d029314	0.4994	0.128	0.5921	2.2356	2.3986	2.3883	2.20093	2.33685e-08	1.89018e-07	up
Zm00001d032854	0.3549	0.572	0.7215	2.5705	3.8844	2.9819	2.19922	4.7636e-09	4.25514e-08	up
Zm00001d047638	1.757	1.6431	1.5233	9.5802	10.5576	8.0192	2.19383	1.91899e-22	6.71076e-21	up
Zm00001d020957	0.6872	0.3289	0.6985	2.496	4.1451	3.1489	2.1907	1.17963e-09	1.16098e-08	up
Zm00001d040468	3.7225	3.9437	5.5299	24.0193	24.8025	26.2026	2.18603	4.39626e-57	6.12347e-55	up
Zm00001d046961	7.1659	8.9828	10.1161	45.4868	54.754	48.5899	2.18224	2.5311e-48	2.94348e-46	up
Zm00001d044162	0.2572	0.3957	0.4357	2.2704	1.7827	2.0957	2.17726	1.17787e-07	8.49346e-07	up
Zm00001d030941	0.164	0.1682	0.3334	1.241	0.8377	1.6851	2.17682	0.00284063	0.00819768	up
Zm00001d012069	1.6117	2.1489	1.5563	9.3905	11.5832	9.022	2.17574	2.73406e-16	5.80582e-15	up
Zm00001d033896	11.9016	10.4629	10.0073	57.4149	60.6715	64.636	2.17343	2.68401e-108	7.87756e-106	up
Zm00001d025761	0.4491	0.6142	0.3551	2.4168	3.1679	2.3692	2.16701	4.01133e-08	3.11579e-07	up
Zm00001d009468	0.0619	0.1906	0.3148	1.0311	0.9942	1.1411	2.16346	0.00153409	0.00476461	up
Zm00001d039880	1.5807	1.297	2.4422	9.9036	10.1494	9.6773	2.16099	8.79097e-20	2.5925e-18	up
Zm00001d046342	1.5509	1.9399	1.6918	8.5584	9.2737	11.0968	2.15888	2.45611e-29	1.28019e-27	up
Zm00001d046644	0.7208	0.4753	0.2617	2.6882	2.4794	2.9551	2.15143	5.7052e-08	4.33055e-07	up
Zm00001d024843	2.292	2.3507	1.2775	11.1329	10.2495	11.473	2.14854	9.41129e-19	2.50298e-17	up
Zm00001d021934	0.8285	0.9064	1.1228	5.6419	5.5209	4.6571	2.14788	2.63587e-13	4.09998e-12	up
Zm00001d003190	524.341	517.576	541.484	2935.71	2988.88	2844.71	2.14764	3.65328e-282	4.28895e-279	up
Zm00001d031049	0.4698	0.3942	0.6511	2.359	3.1472	2.8748	2.14645	1.39667e-09	1.35939e-08	up
Zm00001d045539	0.769	1.5774	1.1166	5.2368	7.7749	6.0716	2.14433	2.13765e-08	1.7399e-07	up
Zm00001d002762	4.741	5.0332	5.3261	27.8811	27.3096	27.7001	2.13473	1.00743e-39	8.7148e-38	up
Zm00001d032310	0.2149	0.0735	0.2427	0.8131	0.9234	1.1844	2.13429	2.39598e-06	1.38371e-05	up
Zm00001d001849	0.818	0.5942	0.9007	4.0746	4.2274	4.3711	2.13094	1.0016e-16	2.22263e-15	up
Zm00001d040780	0.2561	0.4815	0.1301	1.2918	1.9619	1.4819	2.12891	8.8903e-06	4.57964e-05	up
Zm00001d053113	1.754	1.649	1.3371	11.7237	7.3587	6.8356	2.1272	3.51919e-08	2.75786e-07	up
Zm00001d049954	15.1185	14.2656	14.5473	79.2245	84.5415	76.074	2.12676	2.58061e-123	8.37136e-121	up
Zm00001d031677	28.8303	30.5094	31.2095	160.02	167.798	164.107	2.11984	4.02616e-184	2.25593e-181	up
Zm00001d045295	0.9655	0.6327	1.1995	5.0533	4.951	5.1882	2.11806	1.31464e-22	4.64345e-21	up
Zm00001d021413	0.1977	0.2397	0.3837	1.4825	1.364	1.6048	2.11795	1.83185e-11	2.28866e-10	up
Zm00001d053393	1.6423	1.6477	1.2701	7.456	8.9348	8.3481	2.1172	3.78576e-27	1.78118e-25	up
Zm00001d014600	0.2165	0.2221	0.2935	1.42	1.3692	1.1763	2.11607	0.00102122	0.00332329	up
Zm00001d041624	0.4496	0.4612	0.4922	1.9891	2.776	2.8184	2.11288	2.99224e-10	3.18664e-09	up
Zm00001d029164	0.1489	0.3436	0.2648	1.6054	1.2765	1.1869	2.10669	6.569e-06	3.48134e-05	up
Zm00001d013879	33.2703	39.1413	38.1931	182.74	223.76	188.042	2.10564	3.32099e-70	6.15607e-68	up
Zm00001d034427	1.0152	1.2249	0.3642	4.2474	4.4442	5.3315	2.10499	3.65723e-10	3.84665e-09	up
Zm00001d020921	0.0696	0.1071	0.1415	0.5268	0.6858	0.4933	2.10396	0.00211848	0.00632694	up
Zm00001d016379	10.586	10.8574	9.7556	54.2556	58.7018	54.4073	2.10133	9.46821e-44	9.68586e-42	up
Zm00001d012663	0.8829	0.8232	1.0605	5.0104	4.7435	5.0331	2.09581	1.64252e-16	3.5584e-15	up
Zm00001d021677	1.3367	1.7401	0.8883	6.7689	7.2022	7.2129	2.0955	3.72196e-17	8.58384e-16	up
Zm00001d039643	0.7527	1.4986	1.1251	5.6619	6.3319	5.9922	2.09432	8.09916e-17	1.81195e-15	up
Zm00001d026078	0.4835	0.3306	0.2457	2.0122	1.3524	2.2269	2.07234	0.00035718	0.00130381	up
Zm00001d053715	8.4603	7.1516	7.7961	38.6215	44.0927	40.0203	2.068	2.38981e-71	4.49759e-69	up
Zm00001d013561	0	0.0863	0.1711	0.5518	0.4093	0.3776	2.06442	0.00394339	0.0109384	up
Zm00001d044947	0.2863	1.2237	0.6306	3.1778	4.283	3.6859	2.06413	3.45647e-09	3.15731e-08	up
Zm00001d011655	0.2426	0	0.3452	0.6976	1.3452	1.0314	2.06364	0.00123686	0.00394023	up
Zm00001d002997	0.1221	0.3758	0.1655	1.1091	1.3071	1.0386	2.06332	9.09181e-05	0.000380624	up
Zm00001d043762	1.914	1.6899	1.4717	9.1428	7.6868	9.6702	2.06001	1.62924e-46	1.79318e-44	up
Zm00001d021168	2.0106	2.6206	2.4694	12.8681	12.775	11.1004	2.05087	1.70878e-31	9.84306e-30	up
Zm00001d043723	1.5079	2.234	1.3056	8.0716	8.3537	9.6955	2.04993	2.48743e-18	6.40135e-17	up
Zm00001d040244	10.9189	12.1607	13.0047	62.143	60.2644	64.0786	2.04783	1.04991e-80	2.51305e-78	up
Zm00001d045948	0.2599	0.2856	0.2076	1.5382	1.1717	1.1839	2.04735	1.52992e-16	3.3291e-15	up
Zm00001d040544	1.2005	0.8619	1.4642	4.7235	6.9197	6.5498	2.04512	2.47596e-07	1.68999e-06	up
Zm00001d016401	8.3602	9.4932	6.0697	38.8596	49.4529	34.9085	2.04355	1.35922e-15	2.69591e-14	up
Zm00001d044100	2.5778	2.3704	1.8974	10.8963	11.0906	13.29	2.04174	1.62416e-16	3.52173e-15	up
Zm00001d052137	0.3473	1.852	1.3412	6.0435	6.8916	5.1672	2.03875	1.75771e-09	1.68159e-08	up
Zm00001d029468	0.7971	0.654	0.4051	3.4079	3.1988	2.9371	2.03762	1.1106e-10	1.25657e-09	up
Zm00001d021727	0.0716	0.1713	0.1697	0.5595	0.8006	0.7437	2.03315	7.14495e-05	0.000306382	up
Zm00001d051746	0.1346	0.1381	0.2281	0.8149	0.8513	0.8903	2.03105	0.00109824	0.00354259	up
Zm00001d014804	0.7614	0.8925	1.0319	3.8683	5.3438	4.4702	2.02883	4.42643e-15	8.38166e-14	up
Zm00001d049576	2.9233	1.649	1.7828	11.0601	11.838	9.5285	2.0262	7.03079e-10	7.14792e-09	up
Zm00001d009354	0.6695	0.2943	0.4375	2.4606	2.7565	1.8976	2.01903	5.39563e-07	3.49971e-06	up
Zm00001d012407	2.5679	2.3853	3.0041	12.9968	14.5386	12.6685	2.01572	1.64336e-73	3.26736e-71	up
Zm00001d021772	7.088	8.3082	10.6351	46.2268	49.9928	34.9177	2.01305	1.09772e-14	2.00172e-13	up
Zm00001d027996	15.792	15.8948	16.7997	79.9971	84.5513	79.8679	2.0119	1.45144e-129	4.77119e-127	up
Zm00001d013231	0.9996	0.5936	0.4813	3.145	3.4932	3.8397	2.01047	5.63646e-09	4.98069e-08	up
Zm00001d014328	0.6031	0.9992	0.7545	3.686	4.502	3.6489	2.00907	4.7445e-11	5.63715e-10	up
Zm00001d005594	2.1564	2.4127	2.2317	11.2142	11.2998	11.696	2.0087	4.93513e-33	3.14394e-31	up
Zm00001d006688	2.5237	3.6521	3.1976	15.7477	16.1686	15.0896	2.00575	7.55484e-43	7.4802e-41	up
Zm00001d029706	4.9662	5.6518	6.0851	26.6137	28.3431	28.682	2.00269	1.50363e-42	1.45947e-40	up
Zm00001d005392	5.5907	5.8312	6.0357	28.3934	29.6142	29.2967	2.0003	7.13422e-80	1.61364e-77	up
Zm00001d005506	0.5189	0.5322	0.8152	3.0342	3.511	2.7745	1.99977	5.4191e-09	4.80757e-08	up
Zm00001d052317	0.3124	0.3786	0.3175	1.7189	1.6989	1.6096	1.99617	4.23142e-15	8.03709e-14	up
Zm00001d054010	0.8406	0.7607	0.5528	3.4047	3.7521	3.5737	1.99321	6.5406e-10	6.66331e-09	up
Zm00001d043174	6.9061	6.9753	7.8035	35.9964	35.7587	35.9687	1.99064	1.59249e-84	3.88726e-82	up
Zm00001d003866	1.7323	1.0768	1.2272	6.8318	6.7026	6.5463	1.98995	1.33844e-15	2.65898e-14	up
Zm00001d003657	0.0467	0.1915	0.1898	0.565	0.8173	0.7276	1.98637	0.00467616	0.0127261	up
Zm00001d041332	1.0985	0.1127	0.2233	2.2444	2.8855	2.0239	1.98628	0.00144022	0.00450656	up
Zm00001d052530	0.3442	0.2353	0.2332	1.2153	1.2975	1.5039	1.98039	0.000380817	0.0013817	up
Zm00001d021683	0.1757	0.1201	0.1191	0.4875	0.7905	0.7677	1.97821	0.000482208	0.00170491	up
Zm00001d050247	0.7255	0.3721	0.3687	2.69	2.5939	1.9535	1.97729	3.54525e-05	0.000162522	up
Zm00001d051692	0.6362	0.6526	0.8892	3.4001	4.2071	3.0994	1.97718	3.38955e-11	4.09637e-10	up
Zm00001d026486	0.4254	0.2181	0.4324	1.9312	1.8622	1.5071	1.97654	0.0027643	0.00800177	up
Zm00001d051525	1.5045	0.9204	1.1268	5.2128	4.8339	7.4251	1.97224	2.6138e-19	7.38997e-18	up
Zm00001d013230	3.7597	2.5172	3.1315	15.1331	16.7259	14.3192	1.97187	4.20558e-29	2.16913e-27	up
Zm00001d028707	1.6675	1.924	1.9915	8.1698	9.1858	9.984	1.97039	3.04941e-24	1.22843e-22	up
Zm00001d014984	0.3159	0.2777	0.1376	0.7513	1.6795	1.1513	1.97008	0.000360661	0.00131496	up
Zm00001d016708	10.9101	10.9693	10.4884	53.0976	52.1412	53.2006	1.96882	1.42463e-151	5.48794e-149	up
Zm00001d009084	1.0283	0.6106	0.9901	4.8322	3.9487	4.0648	1.96426	3.19571e-10	3.38286e-09	up
Zm00001d042811	0.3973	0.4074	0.2019	2.1042	0.942	1.8649	1.96027	9.17968e-05	0.000383977	up
Zm00001d021160	1.9179	2.8101	5.5698	16.5858	15.1934	18.0554	1.95537	7.3796e-08	5.51156e-07	up
Zm00001d003185	0.6115	0.3301	0.9486	3.1657	3.1465	2.8505	1.95523	5.25522e-11	6.22596e-10	up
Zm00001d031349	0.2332	0.279	0.1975	1.1761	1.1341	1.1289	1.95486	7.14568e-05	0.000306382	up
Zm00001d021901	207.458	210.995	207.336	998.679	1077.84	954.74	1.95457	2.8595e-163	1.25889e-160	up
Zm00001d012527	3.2139	3.0574	3.3614	14.9438	17.6383	14.0599	1.95424	8.36467e-32	5.0054e-30	up
Zm00001d011656	0.2462	0.505	0.4504	1.6393	2.407	1.7444	1.95135	1.00152e-05	5.10893e-05	up
Zm00001d025057	4.7691	4.8914	4.7505	20.5695	27.455	21.5261	1.94981	1.06359e-37	8.48597e-36	up
Zm00001d025533	0.6728	0.7962	0.526	3.2504	2.7188	3.6672	1.94889	2.24148e-08	1.8214e-07	up
Zm00001d023964	0.1613	0.0827	0.1639	0.6711	0.5589	0.7427	1.94886	0.00327393	0.00929795	up
Zm00001d039764	0.1389	0.3324	0.0941	1.2262	0.7432	0.7546	1.9477	0.00187685	0.0056845	up
Zm00001d027048	1.3846	1.2016	2.4899	7.3337	9.4029	7.6977	1.94706	1.86164e-09	1.77619e-08	up
Zm00001d012595	0.5319	0.1488	0.0491	1.3537	1.0231	1.1306	1.93207	0.0009409	0.0030884	up
Zm00001d031614	0.3869	0.2777	0.118	1.1416	1.3831	1.2061	1.92775	6.31751e-05	0.000274115	up
Zm00001d034270	3.226	2.6121	2.5024	12.3335	14.1846	13.1737	1.92742	5.94011e-18	1.47331e-16	up
Zm00001d013406	0.3084	0.492	0.5224	1.9187	2.3751	1.9667	1.92372	3.96971e-08	3.08639e-07	up
Zm00001d010870	1.0917	1.3685	1.1713	5.8741	5.797	5.5437	1.9237	4.75987e-12	6.38118e-11	up
Zm00001d035710	81.5971	80.2019	88.1212	406.73	372.474	405.328	1.92237	8.52709e-121	2.6611e-118	up
Zm00001d027518	0.2432	0.3118	0.309	1.2423	1.5529	1.2926	1.92194	0.000620303	0.00213887	up
Zm00001d049103	1.1361	1.1652	0.9623	5.8025	4.8353	4.8299	1.92173	1.40395e-07	1.00153e-06	up
Zm00001d022430	0.2317	0.8319	0.4711	2.2795	3.4662	1.4778	1.92019	0.00193204	0.00583374	up
Zm00001d043701	1.024	0.6684	0.2839	2.4655	3.8717	3.0344	1.92006	1.3387e-07	9.59151e-07	up
Zm00001d017380	7.2576	6.6659	6.0005	29.9581	33.1949	31.0856	1.91908	2.96633e-50	3.62039e-48	up
Zm00001d006650	244.795	264.341	277.749	1179.92	1410.77	1119.95	1.91688	2.09941e-80	4.83727e-78	up
Zm00001d045657	2.9963	4.6096	4.4298	16.5918	21.1663	18.8183	1.91342	2.23179e-15	4.34275e-14	up
Zm00001d003781	1.5299	1.7871	2.7646	6.946	12.4034	9.1244	1.90854	6.00773e-16	1.23429e-14	up
Zm00001d035166	0.35	0.4615	0.2795	2.0617	1.4774	1.5764	1.90672	1.40814e-08	1.18043e-07	up
Zm00001d007327	0.8318	0.4653	0.7686	3.3185	3.5861	2.7861	1.90635	4.05313e-06	2.23548e-05	up
Zm00001d007766	6.5131	5.4655	5.2158	27.927	31.3932	21.2571	1.90629	2.77543e-14	4.846e-13	up
Zm00001d053926	1.2476	2.2749	2.959	11.4336	9.9124	8.9387	1.90531	6.4865e-09	5.6769e-08	up
Zm00001d015133	0.7369	0.6527	0.6128	2.7878	3.5191	3.0615	1.90372	1.84518e-11	2.30218e-10	up
Zm00001d020915	0.3725	0.2729	0.7572	2.3353	2.4072	1.8098	1.90365	1.07262e-05	5.44571e-05	up
Zm00001d023720	0.2204	0.2713	0.2688	1.4676	0.9327	1.1557	1.90269	0.000239879	0.000911387	up
Zm00001d016159	6.2104	12.12	11.0468	28.2611	53.8729	54.9463	1.90088	3.17629e-06	1.79072e-05	up
Zm00001d016718	1.9055	1.52	0.8608	5.7673	6.3336	7.9511	1.90071	7.61408e-05	0.000323906	up
Zm00001d021816	0.5578	0.5721	0.7087	2.3215	3.8666	2.3716	1.8994	0.00143857	0.00450367	up
Zm00001d034217	0.9947	0.4573	0.6275	2.8808	2.853	3.9858	1.89767	2.30482e-10	2.49333e-09	up
Zm00001d035401	0.4944	0.6973	0.4397	2.572	2.2096	2.8027	1.89477	3.99056e-10	4.17586e-09	up
Zm00001d043043	1.5783	1.295	2.246	7.7761	8.5731	7.431	1.89458	8.18407e-22	2.74144e-20	up
Zm00001d009243	3.0353	3.2113	3.1964	15.1256	12.4602	16.3149	1.89369	1.02474e-61	1.60917e-59	up
Zm00001d015884	1.8775	1.4521	1.1262	6.8471	6.8944	6.9789	1.89279	1.0131e-22	3.62511e-21	up
Zm00001d048588	0.2934	0.3009	0.2237	1.5263	1.2577	1.0135	1.89196	3.75532e-05	0.000171103	up
Zm00001d017060	11.3119	14.9167	16.4253	61.9301	72.132	63.5167	1.89162	9.80517e-47	1.0988e-44	up
Zm00001d021456	1.3183	0.4507	0.4466	3.6575	3.9543	2.6985	1.8903	0.000832471	0.00277273	up
Zm00001d052040	1.1305	1.6233	1.9535	8.2979	8.4138	4.9667	1.8846	1.58418e-07	1.1207e-06	up
Zm00001d003830	2.618	1.7341	2.2175	10.2763	11.1825	8.8501	1.8827	1.01064e-18	2.67629e-17	up
Zm00001d025140	0.9731	0.1996	0.4945	2.798	2.84	2.0685	1.88048	0.000457286	0.00162589	up
Zm00001d034277	0.7414	1.5208	1.0196	5.7751	4.5186	4.79	1.88037	2.12165e-12	2.97708e-11	up
Zm00001d045092	1.6899	1.6791	1.2883	7.7523	6.6275	7.0724	1.88015	1.76531e-15	3.46788e-14	up
Zm00001d012633	2.8524	3.701	2.7945	13.0543	14.9197	15.0005	1.87923	2.74121e-36	2.08585e-34	up
Zm00001d043323	1.8922	3.4336	3.1069	10.4633	15.9306	12.2735	1.87887	7.00174e-10	7.12132e-09	up
Zm00001d015558	1.1197	1.1484	1.5933	2.5417	8.6597	6.5057	1.87831	0.000930894	0.00305963	up
Zm00001d052937	0.2407	0.5246	0.3364	1.6848	1.7783	1.5777	1.87504	2.4384e-07	1.66619e-06	up
Zm00001d031196	0.5612	2.1584	0.8556	5.6264	5.9372	4.7717	1.87498	3.03375e-05	0.000140723	up
Zm00001d029410	1.6534	1.1437	2.4623	8.4669	8.1363	7.411	1.86942	1.04215e-18	2.75383e-17	up
Zm00001d034365	3.0344	3.9681	3.1614	15.0967	16.2731	14.8896	1.86528	1.49026e-21	4.92504e-20	up
Zm00001d012596	3.4387	6.5727	3.9718	22.235	16.9926	24.3657	1.86365	3.00268e-13	4.63544e-12	up
Zm00001d010984	0.091	0.3732	0.1387	0.9637	0.9293	0.838	1.86243	0.00199327	0.00599953	up
Zm00001d009222	0.2218	0.1264	0.1503	0.9324	0.4675	0.8731	1.86147	0.000193296	0.000750359	up
Zm00001d030915	15.4536	18.7518	21.6807	81.3594	95.127	76.9589	1.86112	1.0194e-31	6.04141e-30	up
Zm00001d033320	3.502	2.6606	3.2959	13.6421	15.3943	13.9391	1.86106	5.02056e-31	2.83892e-29	up
Zm00001d012972	1.9879	2.5185	3.1496	12.6527	13.0111	8.9071	1.85573	5.34321e-17	1.21524e-15	up
Zm00001d022228	0.4413	0.2263	0.4485	1.3912	2.0391	1.6155	1.85378	0.000854302	0.00283663	up
Zm00001d017032	74.731	75.4301	87.051	354.722	374.415	339.822	1.85078	6.4355e-107	1.84489e-104	up
Zm00001d025822	1.3465	1.6879	0.6083	4.9811	6.3313	5.0885	1.8488	3.54108e-05	0.000162394	up
Zm00001d031666	5.6955	7.05	7.1365	27.9754	30.773	30.5807	1.8466	7.26579e-49	8.61009e-47	up
Zm00001d036098	0.2488	0.1458	0.8308	1.9092	1.8929	1.6872	1.84473	1.00821e-05	5.14092e-05	up
Zm00001d049860	2.0907	2.4435	2.9651	11.037	10.678	11.8857	1.84235	1.96544e-23	7.51255e-22	up
Zm00001d021732	0.544	0.7971	0.7636	2.7639	3.459	3.194	1.84182	1.96077e-13	3.09515e-12	up
Zm00001d003584	1.1043	1.7745	1.2721	5.9051	6.1775	6.4948	1.84145	1.18961e-17	2.86693e-16	up
Zm00001d052343	2.3729	2.4567	2.2071	10.5362	10.0126	10.8975	1.83719	8.98197e-43	8.85766e-41	up
Zm00001d007831	49.0097	45.0163	50.0749	206.821	243.779	192.496	1.83685	2.66428e-67	4.65853e-65	up
Zm00001d031601	0.1688	0.1154	0.2287	0.5108	0.8619	0.9168	1.83681	0.0104871	0.0257315	up
Zm00001d051596	0.9097	1.4929	2.0343	7.0214	7.4343	5.2859	1.8352	4.1332e-05	0.000186153	up
Zm00001d046801	0.6302	0.5582	0.5532	2.6661	2.5081	2.5981	1.83464	4.65497e-11	5.53612e-10	up
Zm00001d045210	3.4249	3.7469	2.4368	12.8713	14.7436	15.2079	1.83339	8.02354e-14	1.33028e-12	up
Zm00001d021577	1.0652	2.7809	1.378	7.364	8.2314	7.6164	1.83257	1.55992e-13	2.4989e-12	up
Zm00001d052172	1.3567	2.7829	3.2175	11.1209	12.5383	8.9721	1.83144	3.25036e-06	1.8283e-05	up
Zm00001d010007	3.9641	3.9387	5.1625	19.6846	22.687	15.3611	1.82345	8.78423e-15	1.62465e-13	up
Zm00001d008223	0.685	0.7806	0.6962	2.8795	3.554	3.0739	1.81574	7.89976e-06	4.11322e-05	up
Zm00001d007470	0.8937	1.1665	1.0735	4.672	5.4534	3.6266	1.81385	4.83618e-07	3.16012e-06	up
Zm00001d006365	0.3422	0.6018	0.3976	2.2198	1.748	1.9054	1.80942	1.50951e-05	7.42381e-05	up
Zm00001d002071	1.096	2.8101	1.114	6.6343	5.9974	9.3189	1.80829	0.000550381	0.0019217	up
Zm00001d029736	0.113	0.1449	0.1723	0.8765	0.5566	0.4404	1.8014	0.00161145	0.00497917	up
Zm00001d048948	56.2284	68.1389	67.3483	267.465	313.251	252.209	1.79885	6.06874e-73	1.19695e-70	up
Zm00001d017152	3.5066	3.1894	3.8332	14.168	16.703	14.9083	1.79854	1.413e-22	4.9837e-21	up
Zm00001d033038	1.2458	1.5971	1.7938	5.5774	8.1807	6.3263	1.79552	1.07067e-07	7.77507e-07	up
Zm00001d042472	0.9506	0.8863	1.054	4.8388	4.7605	2.9086	1.79234	1.1711e-09	1.15397e-08	up
Zm00001d021119	40.8303	43.2747	40.8085	178.154	173.661	189.113	1.79179	1.63153e-157	6.59405e-155	up
Zm00001d003833	2.319	2.8663	3.6263	12.5531	12.5818	12.9349	1.79049	6.26337e-21	1.99505e-19	up
Zm00001d013311	0.5786	0.7418	1.1762	3.0648	4.2218	3.4849	1.7903	0.000678177	0.00231544	up
Zm00001d030002	0.1106	0.2837	0.1125	0.8372	0.5247	0.8232	1.78759	0.0135732	0.0321361	up
Zm00001d002449	0.2558	0.0874	0.13	0.5483	0.7154	0.7853	1.7871	0.00638616	0.0167227	up
Zm00001d047532	0.5545	0.2844	0.8454	2.0979	2.2252	2.9468	1.78675	0.00438123	0.0120057	up
Zm00001d047917	1.7773	2.7545	2.6897	9.9518	10.7489	10.3827	1.78582	7.5548e-24	2.96114e-22	up
Zm00001d048513	6.5647	5.2902	6.6726	25.0143	27.7983	27.0791	1.78573	1.72469e-22	6.06569e-21	up
Zm00001d013151	0.3919	0.6316	0.569	2.457	2.0424	2.3405	1.78196	1.34892e-05	6.69814e-05	up
Zm00001d029794	1.7763	3.1123	2.8587	10.5286	12.9605	9.6496	1.77819	6.40775e-14	1.07613e-12	up
Zm00001d007924	0.3604	0.231	0.4579	1.4998	1.1504	1.8513	1.7768	0.000118426	0.000482271	up
Zm00001d013232	0.5886	0.7895	0.5523	2.604	2.9734	2.663	1.77286	1.43303e-07	1.02139e-06	up
Zm00001d003209	0.3734	0.5265	0.759	2.4368	2.4859	2.1496	1.7725	1.94707e-06	1.14511e-05	up
Zm00001d005306	2.1043	1.5457	1.5608	7.3588	6.9921	7.8582	1.76713	5.46272e-24	2.16872e-22	up
Zm00001d009687	0.3988	0.5726	1.2971	3.44	3.0261	3.1648	1.76699	3.48945e-05	0.000160263	up
Zm00001d012378	2.2671	3.3821	3.7707	12.2421	15.94	11.756	1.76523	1.73726e-12	2.4858e-11	up
Zm00001d012577	12.5403	10.6569	12.018	41.7515	60.6506	46.9678	1.76306	2.17703e-13	3.42081e-12	up
Zm00001d014190	4.3906	4.7968	4.4627	17.5502	21.1015	19.0722	1.75883	9.21638e-20	2.71146e-18	up
Zm00001d011028	0	0.7789	0.1715	1.4047	0.9235	1.6741	1.75806	0.0143204	0.0336114	up
Zm00001d001781	0.5122	0.3853	0.3124	1.9896	1.3953	1.7422	1.7576	2.90406e-06	1.65121e-05	up
Zm00001d025218	0.4696	0.4281	0.3713	1.6583	1.7132	1.9965	1.75733	6.70825e-05	0.000289287	up
Zm00001d031267	4.146	3.8585	4.7994	18.213	18.0663	17.7353	1.75475	2.12764e-39	1.7964e-37	up
Zm00001d043166	2.5694	3.0324	2.5401	11.9317	11.5053	10.8989	1.75452	2.68123e-29	1.39458e-27	up
Zm00001d026041	0.1441	0.1477	0.1065	0.6838	0.4778	0.5197	1.75368	1.36625e-05	6.77874e-05	up
Zm00001d051964	0.2339	0.3914	0.4255	1.7327	0.6288	2.0762	1.75339	0.00171856	0.00526721	up
Zm00001d010698	0.5987	0.1842	0.426	1.3591	2.3589	1.3575	1.74586	0.000693626	0.00236099	up
Zm00001d021773	16.3327	19.5433	16.601	76.8977	80.9908	61.7226	1.74431	1.19611e-20	3.74699e-19	up
Zm00001d005766	1.2867	1.0557	1.0463	4.4786	4.8819	4.8321	1.74305	3.89167e-05	0.000176467	up
Zm00001d032408	0.2632	0.4417	0.3648	1.3941	1.3792	1.6954	1.74216	1.83001e-07	1.28028e-06	up
Zm00001d023994	0.3211	0.3074	0.3699	1.3767	1.3744	1.4106	1.73746	6.08328e-08	4.59489e-07	up
Zm00001d053781	3.0324	4.3543	3.3288	15.1442	12.656	16.846	1.73686	1.83983e-12	2.61889e-11	up
Zm00001d044194	0.4964	0.3818	0.3784	1.1268	1.992	2.1104	1.7342	0.0121655	0.0291902	up
Zm00001d035400	2.5901	2.8532	3.6076	12.4123	11.7354	13.4812	1.73406	1.47239e-31	8.58166e-30	up
Zm00001d012994	0.5632	0.3466	0.6297	2.0456	2.2602	2.0952	1.73285	1.18609e-08	1.0035e-07	up
Zm00001d044076	7.6497	5.2306	5.1836	24.3112	25.9231	24.934	1.73265	8.58e-15	1.58927e-13	up
Zm00001d003966	0.8318	0.8531	0.8454	2.5175	4.855	3.0942	1.72868	0.00660281	0.0172205	up
Zm00001d052253	4.3393	4.6758	4.4664	19.4927	16.151	20.2386	1.7285	3.12975e-28	1.55881e-26	up
Zm00001d009106	0.2773	0.6635	0.8454	2.028	3.3716	1.9645	1.72804	0.000961369	0.00315013	up
Zm00001d005752	1.9868	2.4339	3.6461	10.398	12.7646	10.1672	1.72762	2.29787e-16	4.91342e-15	up
Zm00001d025612	2.9428	2.3367	3.2806	12.7858	11.9133	10.695	1.72523	7.52921e-13	1.12228e-11	up
Zm00001d008462	0.0874	0.2689	0.1481	0.6393	0.8929	0.5368	1.71996	0.00165816	0.00510747	up
Zm00001d016103	0.3622	0.3715	0.1841	1.3705	1.2885	1.123	1.71919	0.000448042	0.00159694	up
Zm00001d043830	5.3136	4.7541	6.2052	21.9852	21.777	23.2313	1.71918	2.28228e-19	6.46751e-18	up
Zm00001d047722	0.3697	1.1374	0.9394	2.7273	4.6527	2.6194	1.71589	0.00020239	0.000781967	up
Zm00001d032868	0.1356	0.3477	0.1034	0.8721	0.6678	0.8647	1.7149	0.00160739	0.00496723	up
Zm00001d052962	0.5556	1.1397	0.7765	2.8378	4.4086	2.8543	1.71321	1.22407e-05	6.13431e-05	up
Zm00001d042102	0.8947	2.1689	1.5708	6.5238	6.2313	6.1667	1.71081	2.33206e-08	1.88692e-07	up
Zm00001d048075	0.9159	0.671	1.5958	4.4551	5.346	3.1521	1.70514	0.000257357	0.000971204	up
Zm00001d034773	0.0573	0.0588	0.2332	0.6943	0.3068	0.4199	1.70438	0.0028435	0.00820407	up
Zm00001d005377	1.0221	0.6739	0.8905	3.867	3.7288	2.9487	1.70376	5.81733e-06	3.1104e-05	up
Zm00001d006471	0.1723	0.3534	0.3211	1.0865	1.1314	1.2209	1.70279	3.20335e-05	0.000148005	up
Zm00001d007123	1.0683	1.534	2.3889	6.1436	6.3917	7.7212	1.7012	0.000224611	0.000857605	up
Zm00001d031802	2.4322	2.0544	2.4237	9.0578	9.778	9.2593	1.70093	4.88821e-19	1.34053e-17	up
Zm00001d002019	0.4949	0.5076	0.4116	1.9404	2.3963	1.4026	1.69999	3.09165e-05	0.000143227	up
Zm00001d034829	1.3808	2.1243	1.6374	6.3733	7.2538	7.2075	1.69806	1.26807e-14	2.2853e-13	up
Zm00001d027860	0.1138	0.817	0.2313	0.7749	1.6605	2.2576	1.69743	0.0225725	0.0495859	up
Zm00001d007657	6.6923	10.2958	9.9313	37.5742	36.7197	34.6167	1.69633	1.24165e-22	4.39821e-21	up
Zm00001d018107	4.3621	4.0948	3.9829	15.049	19.4741	15.8212	1.69513	1.95513e-19	5.59185e-18	up
Zm00001d016087	1.6776	1.2146	1.2036	5.451	6.3362	4.7549	1.69057	1.35262e-06	8.16338e-06	up
Zm00001d042095	0.4592	0.0785	0.2333	0.8107	1.1725	1.1387	1.68934	0.0166514	0.0382167	up
Zm00001d029778	543.266	659.436	666.242	2459.01	2856.02	2209.24	1.68931	9.90067e-68	1.75605e-65	up
Zm00001d045988	307.67	340.738	350.941	1316.69	1507.02	1199.79	1.68893	1.56818e-80	3.6821e-78	up
Zm00001d006032	1.3042	2.4842	2.2725	7.7538	6.6611	9.9013	1.68394	2.41788e-05	0.000114371	up
Zm00001d021876	0.1974	2.0243	0.4012	4.0322	4.8962	1.5383	1.68362	0.0159442	0.0368267	up
Zm00001d011451	0.3529	0.4524	0.538	2.3363	1.7379	1.3127	1.68275	0.00334233	0.00946386	up
Zm00001d032409	0.4349	0.7433	0.6998	2.5501	1.8509	3.1327	1.68257	3.4782e-07	2.31949e-06	up
Zm00001d002776	0.3544	0.2077	0.9777	1.6473	2.2903	2.2242	1.68132	0.000141652	0.00056647	up
Zm00001d004055	2.4442	3.3017	3.06	11.4801	11.5048	12.2711	1.68019	1.60018e-31	9.23908e-30	up
Zm00001d018417	0.6831	0.4459	0.0631	1.8797	1.586	1.3202	1.67719	0.0018257	0.00555209	up
Zm00001d021882	87.4638	115.715	115.203	415.888	454.647	400.087	1.67632	4.45817e-45	4.75808e-43	up
Zm00001d025558	1.1572	1.7803	1.6173	5.5822	6.4382	6.1499	1.67626	2.18958e-05	0.000104273	up
Zm00001d047478	0.9108	1.8682	1.4547	4.0364	6.7401	6.0846	1.6756	3.92964e-05	0.000178025	up
Zm00001d026200	1.2358	0.9749	2.029	5.7542	6.0341	5.1191	1.67459	1.00027e-06	6.19304e-06	up
Zm00001d006596	1.2842	1.7699	1.6316	6.0732	6.0318	6.5687	1.67369	3.3547e-15	6.42134e-14	up
Zm00001d007027	5.3371	3.981	2.7124	15.3278	17.6122	15.0411	1.67141	5.39336e-12	7.21084e-11	up
Zm00001d005989	6.96	4.1183	3.5372	19.6479	23.6334	14.9848	1.67089	3.38971e-07	2.26524e-06	up
Zm00001d040826	1.109	1.1374	1.4493	3.956	5.0862	5.613	1.6663	0.000294784	0.00109849	up
Zm00001d016738	2.9594	3.959	1.5694	9.8335	14.1762	9.5731	1.6632	7.89126e-08	5.85821e-07	up
Zm00001d023918	4.4424	5.1776	4.8233	18.9466	19.7429	18.4577	1.66284	7.96556e-42	7.46703e-40	up
Zm00001d011228	0.2374	0.1826	0.181	0.8085	0.6497	0.9254	1.6625	0.000734382	0.00248633	up
Zm00001d044253	2.5025	2.1489	2.6915	9.2699	9.9578	9.8353	1.66239	5.60163e-28	2.75654e-26	up
Zm00001d042822	1.19	1.0461	2.5918	6.946	6.0777	6.0227	1.65939	0.000106062	0.000437265	up
Zm00001d004524	2.8229	2.4127	1.9926	9.7902	9.2115	9.5013	1.65549	3.1468e-12	4.31683e-11	up
Zm00001d052772	0.681	0.2794	1.2459	3.5039	2.3849	2.7986	1.65419	0.00356701	0.0100138	up
Zm00001d005698	20.5871	21.5108	16.3479	72.6315	86.1836	70.841	1.65231	3.54507e-34	2.38147e-32	up
Zm00001d029583	0.572	0.2514	0.8306	2.0405	2.1464	2.3161	1.6521	0.000961716	0.00315085	up
Zm00001d025654	2.5341	1.578	2.0238	8.0807	8.5844	7.4388	1.64998	2.87298e-09	2.6638e-08	up
Zm00001d053528	3.9099	3.6614	2.2462	11.1909	12.2793	15.0568	1.64828	6.75938e-08	5.08998e-07	up
Zm00001d047207	0.4517	0.5405	0.1531	2.0509	1.2635	1.1736	1.64575	0.00524162	0.014051	up
Zm00001d046676	3.9584	3.962	4.3142	14.5069	18.0249	15.2744	1.64497	1.53053e-25	6.59678e-24	up
Zm00001d051309	0.2324	0.1589	0.866	1.5239	2.1476	1.2075	1.6396	0.00589322	0.0155875	up
Zm00001d043702	3.327	2.2749	6.3876	15.3846	18.611	12.5731	1.63781	7.60867e-05	0.000323756	up
Zm00001d040048	0.1456	0.5972	1.3315	3.0839	3.1861	1.7534	1.6371	0.00940669	0.0234137	up
Zm00001d021645	1.5683	1.7693	1.9129	6.3488	7.3806	6.6676	1.63689	3.03459e-09	2.80205e-08	up
Zm00001d003717	0.3298	0.0483	0.2873	0.9982	0.9281	0.6677	1.63659	0.00738848	0.0189686	up
Zm00001d051693	0.212	0.2609	0.2586	1.1869	0.928	0.721	1.63351	0.00248454	0.00728344	up
Zm00001d029028	3.6967	3.7915	3.7574	16.4103	13.9358	13.2716	1.63309	1.2876e-11	1.64394e-10	up
Zm00001d034782	7.7138	6.511	7.4654	26.4755	28.0607	29.5785	1.63239	1.80698e-48	2.12139e-46	up
Zm00001d026572	0.4597	0.3667	0.8825	1.7391	2.9812	1.8818	1.63135	9.24656e-05	0.000386512	up
Zm00001d044921	8.6543	12.4122	13.588	43.071	48.5137	42.3773	1.63101	1.44541e-32	8.97608e-31	up
Zm00001d051323	0.3019	0.5066	0.1674	1.3705	0.9811	1.4195	1.62726	4.33468e-05	0.00019441	up
Zm00001d039644	0.6978	1.2525	1.0639	4.4221	4.2641	2.9049	1.6241	3.85648e-05	0.000175065	up
Zm00001d027894	2.1498	6.0634	4.5523	16.6735	20.3912	11.9324	1.62395	2.39915e-07	1.64119e-06	up
Zm00001d047705	0.9571	0.4363	0.8647	2.575	3.5692	2.562	1.62356	0.000965597	0.00316255	up
Zm00001d049632	0.9704	0.9953	1.4795	3.8549	5.1332	4.2631	1.62339	5.90918e-09	5.2008e-08	up
Zm00001d032069	0.6868	0.7436	0.7757	2.2521	3.0626	3.1635	1.62098	9.12033e-08	6.68607e-07	up
Zm00001d031556	9.7113	9.2225	11.516	37.6942	45.7948	33.3867	1.62003	1.37621e-25	5.95247e-24	up
Zm00001d039241	0.7752	0.477	0.2626	2.1116	2.0361	1.6844	1.61847	0.000150263	0.000597257	up
Zm00001d029088	0.2579	0.2645	0.3787	1.1276	1.1291	1.1981	1.61744	4.69798e-05	0.000209258	up
Zm00001d050864	8.9365	12.4986	11.8359	42.2118	45.4454	39.7204	1.61652	2.56309e-14	4.49435e-13	up
Zm00001d012520	0.225	0.577	0.8005	2.4688	2.0522	1.5944	1.61453	0.0074176	0.0190315	up
Zm00001d042056	7.6269	9.778	10.7976	34.2142	40.2457	32.8114	1.60744	6.95122e-20	2.06975e-18	up
Zm00001d017612	3.6098	4.1801	4.0242	15.5077	14.9535	14.5219	1.60723	1.27651e-12	1.8578e-11	up
Zm00001d018241	0.4012	0.5291	0.3495	1.8649	1.5473	1.4621	1.60716	0.000679545	0.00231979	up
Zm00001d025247	3.9879	4.5809	5.999	19.4329	17.8073	18.1976	1.60697	2.97717e-11	3.61394e-10	up
Zm00001d007255	0.1704	0.233	0.433	1.096	0.8911	1.1874	1.60393	0.000163744	0.0006464	up
Zm00001d013785	0.6352	0.7445	0.5534	2.1284	2.4496	2.7647	1.6035	0.000887809	0.00293406	up
Zm00001d014224	2.3503	3.2871	3.0404	10.401	12.3158	10.194	1.60317	1.24663e-13	2.02067e-12	up
Zm00001d049107	1.3812	1.27	1.2102	4.5768	5.1082	4.9608	1.60067	2.19453e-10	2.38029e-09	up
Zm00001d048896	0.8307	1.1359	1.501	4.3998	4.8486	3.8585	1.59891	1.71744e-05	8.34978e-05	up
Zm00001d017849	1.2338	1.8077	1.2541	5.228	5.5299	5.4952	1.59879	7.53985e-14	1.256e-12	up
Zm00001d017079	0.279	0.3179	0.3466	1.2666	1.357	0.9444	1.59845	0.000102283	0.000423029	up
Zm00001d012469	42.1905	44.8299	42.5406	156.558	186.919	146.607	1.59838	3.99972e-43	4.03287e-41	up
Zm00001d003852	0.3392	0.3865	0.1915	0.9125	1.3473	1.2016	1.59409	0.000566343	0.00196989	up
Zm00001d043479	1.8299	1.4218	1.5781	6.1259	6.0283	6.0901	1.59386	6.47646e-11	7.57091e-10	up
Zm00001d041221	0.4377	0.6173	0.8342	2.2356	2.3952	2.4811	1.59276	3.47885e-05	0.000159835	up
Zm00001d021684	0.9116	0.9795	0.8383	3.4818	3.4049	3.3989	1.5916	8.91326e-15	1.64728e-13	up
Zm00001d034388	12.5766	12.7743	13.8728	49.4302	41.8096	56.6171	1.59092	7.55876e-64	1.24236e-61	up
Zm00001d035835	0.0808	0.5799	0.4105	0.8557	1.9448	1.2019	1.58859	0.0153671	0.0356811	up
Zm00001d007251	0.5994	0.3952	0.3481	1.5549	1.5306	1.9718	1.58765	9.08392e-05	0.000380358	up
Zm00001d023577	30.7891	43.3191	34.9058	133.811	160.134	114.956	1.5874	1.18411e-20	3.71414e-19	up
Zm00001d043692	0.9118	0.3507	0.5792	1.7249	2.7859	2.4228	1.58739	0.000140434	0.000561964	up
Zm00001d048293	1.2446	2.0888	2.8176	7.2773	8.5857	7.1755	1.58682	6.58607e-11	7.68447e-10	up
Zm00001d012956	1.4556	2.9858	3.2056	7.3427	10.6204	10.6577	1.58607	0.000129001	0.000520949	up
Zm00001d043727	19.7075	16.7039	20.0312	66.1751	73.3027	72.1773	1.58447	2.59858e-62	4.13325e-60	up
Zm00001d017817	15.9088	17.9988	18.3373	58.6999	72.6375	64.3819	1.58445	1.59871e-27	7.68314e-26	up
Zm00001d001907	3.2894	3.3738	1.4711	9.5579	11.1364	9.7894	1.58253	1.93398e-07	1.34576e-06	up
Zm00001d043610	17.734	18.846	19.3283	62.4059	88.5487	57.6821	1.57992	2.14575e-18	5.54522e-17	up
Zm00001d021596	6.4242	7.7642	9.3181	28.4568	28.9854	30.3388	1.57987	4.35721e-42	4.14759e-40	up
Zm00001d022868	2.4009	1.7237	3.4165	5.4502	12.2627	10.3777	1.57695	0.000318156	0.00117563	up
Zm00001d027684	0.2967	0.6086	0.3016	1.2347	1.6235	1.6292	1.57547	0.00494331	0.0133471	up
Zm00001d026047	4.1393	3.6389	3.3288	14.387	13.3751	13.6014	1.57345	6.0188e-24	2.3742e-22	up
Zm00001d048076	0.2589	0.2323	0.1974	0.6856	0.7556	1.1236	1.57326	0.0014434	0.00451593	up
Zm00001d042875	31.9326	31.7662	35.3856	122.267	129.81	116.026	1.57179	4.05598e-35	2.8684e-33	up
Zm00001d053213	10.7361	13.3831	12.0877	46.6181	50.9779	36.7496	1.57133	2.10558e-18	5.47008e-17	up
Zm00001d041741	1.0217	1.1688	0.5592	3.3599	3.2112	3.6476	1.57034	2.89174e-08	2.30349e-07	up
Zm00001d007918	0.3357	0.2152	0.6398	1.3971	1.4696	1.5462	1.56868	0.000308326	0.00114377	up
Zm00001d003035	2.7339	2.7417	2.8406	10.5734	9.9296	10.2888	1.56611	2.23074e-15	4.34275e-14	up
Zm00001d021576	1.2729	1.7407	1.4376	4.4591	5.8133	6.18	1.56519	2.46328e-10	2.65311e-09	up
Zm00001d028968	13.3281	18.5622	20.3919	62.103	74.0101	56.5648	1.56257	1.08768e-23	4.20968e-22	up
Zm00001d026297	1.0445	0.8332	1.5336	5.0057	3.8106	3.7829	1.56247	0.000215456	0.000826877	up
Zm00001d031047	0.3402	0.3489	0.484	1.2869	1.6877	1.3497	1.5619	0.00381891	0.0106266	up
Zm00001d015182	1.0712	2.2584	1.3913	5.4038	5.9489	6.0302	1.56099	8.4638e-09	7.30114e-08	up
Zm00001d017210	0.1295	0.4429	0.5267	1.1109	1.6699	1.2545	1.56081	0.000941855	0.00309112	up
Zm00001d015126	6.312	3.3485	6.4157	18.9399	21.5981	18.6614	1.5574	1.86899e-08	1.54262e-07	up
Zm00001d027457	12.8556	13.3763	13.2562	46.8051	54.9202	43.4338	1.55694	1.53227e-19	4.43387e-18	up
Zm00001d033090	2.1552	2.5722	2.6686	8.3615	9.5208	9.2738	1.55549	6.54203e-19	1.77044e-17	up
Zm00001d003756	1.0686	1.6018	1.0861	4.8513	5.1578	3.7276	1.55032	7.02836e-06	3.70409e-05	up
Zm00001d051410	3.4442	3.3643	2.5005	10.7968	12.565	10.6916	1.54858	3.73876e-07	2.47783e-06	up
Zm00001d020949	1.3567	2.0871	0.4596	2.5664	5.2793	6.4086	1.54627	0.00839374	0.0212071	up
Zm00001d012736	1.2186	1.4582	1.7547	4.5337	6.0018	5.6127	1.54534	8.72753e-06	4.50803e-05	up
Zm00001d020951	1.2761	1.4724	1.6214	5.4718	5.509	4.9356	1.54373	1.23614e-09	1.21128e-08	up
Zm00001d008467	0.2958	0.1734	0.3006	0.9432	0.7708	1.0928	1.54166	5.60252e-05	0.000245249	up
Zm00001d013333	1.9962	3.4123	3.3817	9.5664	11.8139	10.53	1.54111	2.39283e-05	0.00011323	up
Zm00001d035161	0.3661	0.1073	0.3721	0.831	0.9158	1.334	1.53995	0.00753827	0.0192809	up
Zm00001d022044	0.6064	0.4523	0.8592	2.2387	2.3867	2.3438	1.53965	7.6621e-11	8.83542e-10	up
Zm00001d022553	12.1389	13.971	13.5651	45.9	49.4682	48.1627	1.53349	1.86037e-63	2.99775e-61	up
Zm00001d031170	0.6646	0.0852	0.5066	1.4458	1.8185	1.2951	1.53331	0.0108873	0.0265759	up
Zm00001d032932	1.0282	0.6231	0.9975	3.3948	2.6938	3.5102	1.53278	8.05987e-07	5.08204e-06	up
Zm00001d010812	0.9833	1.8047	1.3151	4.3469	4.1915	6.2708	1.53039	5.27862e-08	4.03157e-07	up
Zm00001d042572	31.9733	45.3433	40.3223	131.123	164.31	128.242	1.52869	4.67466e-29	2.3877e-27	up
Zm00001d041567	0.4729	0.6062	1.2016	2.6836	2.674	2.8481	1.52764	0.00328955	0.00933587	up
Zm00001d042060	0.7574	0.971	1.0585	2.7938	3.7992	3.4212	1.52546	0.000279648	0.00104858	up
Zm00001d030165	0.2073	0.567	0.3512	1.4642	1.1093	1.469	1.52514	0.00708411	0.0182881	up
Zm00001d006793	0.4119	0.3432	0.5495	1.5389	1.7468	1.4046	1.52474	2.78822e-06	1.58975e-05	up
Zm00001d028814	12.5887	14.6061	11.9159	45.3657	51.4946	43.7086	1.52421	2.87653e-33	1.85164e-31	up
Zm00001d010649	9.446	13.3629	13.7396	46.8287	45.5117	38.8898	1.52415	1.52424e-18	3.99773e-17	up
Zm00001d045204	7.2779	3.6078	5.7947	22.1198	20.9753	16.932	1.52348	1.51326e-11	1.91028e-10	up
Zm00001d030750	1.8883	3.5507	2.2392	10.4782	10.3334	6.6901	1.52134	0.00126606	0.00402131	up
Zm00001d014611	17.0984	18.4438	21.4744	65.9538	76.7178	61.4829	1.5198	2.54092e-33	1.64852e-31	up
Zm00001d002394	2.5177	1.2911	4.7983	7.8586	12.1704	10.7041	1.51591	0.00101119	0.00329411	up
Zm00001d021836	10.3507	9.8271	13.7908	40.0605	43.5277	37.5636	1.51378	5.71801e-30	3.10511e-28	up
Zm00001d003505	0.6231	0.1598	0.3958	1.3556	1.6481	1.2142	1.51292	0.0106619	0.0261006	up
Zm00001d026594	1.0533	2.1606	2.0817	5.5347	8.0694	5.2243	1.51283	5.85928e-08	4.43657e-07	up
Zm00001d013610	2.0022	1.6212	1.928	8.0537	6.5356	5.2269	1.51266	3.62229e-06	2.01452e-05	up
Zm00001d050093	2.5687	2.2832	2.4368	7.5154	9.7458	8.7365	1.51264	1.58077e-05	7.74642e-05	up
Zm00001d030950	0.2193	0.2249	0.3121	0.8629	0.992	0.8391	1.51203	0.00524157	0.014051	up
Zm00001d045520	33.0593	37.9266	34.4684	125.076	137.889	111.692	1.50795	5.256e-36	3.96274e-34	up
Zm00001d039795	0.8992	0.6456	0.8226	2.7896	2.9524	2.676	1.50692	0.000605988	0.00209596	up
Zm00001d016363	7.1659	9.187	8.054	28.1541	33.6333	24.6557	1.50432	1.98269e-22	6.92368e-21	up
Zm00001d027072	1.1535	1.8591	1.6749	6.9825	5.1699	4.4369	1.50275	0.000576996	0.00200356	up
Zm00001d047058	1.2209	2.1059	1.9178	5.2069	6.9644	6.3702	1.50271	2.84037e-09	2.63753e-08	up
Zm00001d042935	29.2469	34.9961	34.6819	111.308	126.536	112.062	1.50166	1.47442e-46	1.6374e-44	up
Zm00001d006330	3.6916	2.6177	2.9648	10.4148	11.0402	11.3675	1.49955	4.44166e-18	1.11512e-16	up
Zm00001d040100	1.803	0.7397	2.1076	5.8665	5.1307	5.4298	1.4966	8.41016e-06	4.35597e-05	up
Zm00001d025333	2.3844	3.0142	2.649	8.979	10.4788	8.8798	1.49537	9.44214e-14	1.55295e-12	up
Zm00001d026628	2.7972	2.9326	3.7277	10.7239	10.6582	11.9362	1.49511	1.39535e-14	2.50189e-13	up
Zm00001d015550	2.2833	0.9367	0.9283	5.1831	3.8317	5.6625	1.49396	0.00614635	0.0161721	up
Zm00001d039882	1.4487	1.0131	1.2717	4.5841	4.5164	4.0595	1.49393	1.0448e-06	6.43802e-06	up
Zm00001d017778	0.6014	0.4112	0.3057	1.2515	1.9748	1.4206	1.49388	0.00107303	0.00347035	up
Zm00001d044874	2.3069	3.5153	3.3498	10.2243	11.3017	10.6953	1.49271	3.84013e-13	5.87676e-12	up
Zm00001d030158	2.2187	2.1618	2.2777	7.5884	7.4953	8.3009	1.48976	1.14208e-25	4.95721e-24	up
Zm00001d006158	0.882	1.2923	1.1526	4.3381	3.5395	3.7945	1.48959	2.87898e-06	1.63809e-05	up
Zm00001d032483	2.2358	1.9109	3.4087	6.3441	10.1956	9.9013	1.48669	8.10491e-05	0.000343272	up
Zm00001d035312	7.3905	6.8781	7.7206	25.0096	26.9619	24.9715	1.48496	2.15844e-26	9.8181e-25	up
Zm00001d039310	0.3884	0.239	0.1974	1.0285	0.7934	1.0732	1.48486	0.00285747	0.00824244	up
Zm00001d023447	0.6033	0.4332	0.6746	1.6892	2.2451	2.0521	1.48468	0.000555229	0.00193533	up
Zm00001d052018	0.3029	0.5049	0.6159	1.7479	1.8789	1.3416	1.48456	0.000114163	0.000467381	up
Zm00001d034419	3.6507	4.519	6.0139	15.622	18.3704	15.521	1.48384	1.20142e-10	1.34942e-09	up
Zm00001d031547	1.0465	0.6945	0.6257	2.8879	2.7398	2.6607	1.48311	6.27043e-05	0.000272168	up
Zm00001d051812	0.2698	0.2441	0.3387	0.9125	0.9147	1.1469	1.48015	2.95287e-06	1.67549e-05	up
Zm00001d051225	1.4797	1.5836	1.177	5.0141	5.3982	4.3763	1.48011	2.70959e-07	1.83927e-06	up
Zm00001d047560	3.6061	3.0821	3.2835	8.527	13.32	12.9356	1.48009	6.91504e-11	8.03788e-10	up
Zm00001d043525	0.9738	1.7478	1.0722	4.7894	4.7958	3.6224	1.47984	2.0916e-05	9.98573e-05	up
Zm00001d017613	15.7567	14.9014	15.8076	55.057	49.6768	57.2123	1.47829	4.29476e-67	7.4044e-65	up
Zm00001d032869	2.0429	2.2699	2.1803	7.8064	7.8504	6.9483	1.4781	3.92022e-17	8.99898e-16	up
Zm00001d043737	1.7836	2.0186	2.1255	6.5619	7.898	6.1448	1.47685	1.30209e-09	1.27287e-08	up
Zm00001d008255	8.647	9.6795	9.0401	29.7985	35.7638	29.5149	1.47562	1.22261e-32	7.63091e-31	up
Zm00001d030171	1.0845	1.7856	1.0443	4.7295	4.5605	4.3076	1.47552	7.87149e-12	1.03225e-10	up
Zm00001d042636	1.1097	1.4702	1.034	4.4785	3.9136	4.161	1.47441	2.54138e-08	2.04155e-07	up
Zm00001d027877	0.2939	1.0549	0.6721	2.0569	3.0555	1.8741	1.47385	0.00157374	0.00487303	up
Zm00001d032401	0.2719	0.6506	0.5526	1.7828	1.7191	1.6053	1.4732	0.00914686	0.0228477	up
Zm00001d051468	1.1572	1.1869	1.3233	3.5026	5.8049	3.3824	1.47124	0.00166398	0.00512347	up
Zm00001d028074	1.1545	1.0616	0.6879	3.1329	3.689	3.244	1.4701	1.25233e-07	9.01192e-07	up
Zm00001d051956	1.5493	1.6277	1.4211	5.5469	4.8524	5.5156	1.46837	6.15623e-12	8.16876e-11	up
Zm00001d032000	0.5847	0.5997	0.2971	1.5484	1.9197	1.6571	1.46768	0.0119036	0.0286704	up
Zm00001d051164	2.948	3.3259	4.6445	13.161	11.5077	13.0555	1.4674	7.89432e-08	5.85871e-07	up
Zm00001d033855	2.0438	3.3862	3.2599	9.9453	9.3834	10.6722	1.46706	4.44029e-19	1.22451e-17	up
Zm00001d042388	5.8282	5.5402	7.0076	19.7916	23.2331	20.3466	1.46474	3.37694e-20	1.02405e-18	up
Zm00001d039355	3.0202	3.2491	3.3427	10.3297	11.126	11.7085	1.46474	2.96553e-44	3.0849e-42	up
Zm00001d052661	0.9418	2.1076	2.6979	6.4788	7.9965	5.2783	1.46451	4.30491e-06	2.36009e-05	up
Zm00001d048060	16.7012	14.6753	15.5164	51.2377	57.0883	53.474	1.46433	1.65415e-50	2.02893e-48	up
Zm00001d024382	0.7444	1.3088	1.243	3.782	3.7244	3.843	1.46398	8.62933e-07	5.41618e-06	up
Zm00001d028793	1.6861	1.5132	2.9991	7.2563	7.0739	7.019	1.46329	2.44092e-06	1.40702e-05	up
Zm00001d042734	0.4689	0.7695	0.3813	3.1224	1.129	1.329	1.46172	0.00149563	0.00466043	up
Zm00001d007444	6.2201	3.4123	5.2931	19.5926	18.998	12.8123	1.46104	2.10035e-08	1.71294e-07	up
Zm00001d034069	0.262	0.499	0.4184	0.9628	1.884	1.1933	1.45926	0.000819607	0.00273728	up
Zm00001d043182	3.5068	3.8405	3.957	12.0306	13.8558	12.9505	1.4592	6.73583e-28	3.28842e-26	up
Zm00001d041790	0	1.3108	1.0104	3.1162	2.9012	1.9118	1.45888	0.0187989	0.042446	up
Zm00001d003566	0.6705	1.4671	1.6357	4.0927	5.3163	3.4842	1.45582	5.22729e-07	3.40036e-06	up
Zm00001d033241	0.4302	0.5147	0.6194	1.4919	1.9355	1.9305	1.45582	3.51856e-05	0.000161479	up
Zm00001d029704	4.1801	4.4623	6.7634	15.7504	20.665	16.3209	1.45577	5.05141e-13	7.65443e-12	up
Zm00001d000840	3.3671	2.4174	2.7379	10.5734	12.161	6.4418	1.45344	3.57458e-05	0.000163624	up
Zm00001d006495	2.1388	3.8998	5.3141	13.1269	13.0046	12.6292	1.45283	2.45122e-05	0.000115753	up
Zm00001d031892	4.5262	4.2202	4.5169	15.5052	15.3714	14.4613	1.45086	9.45045e-15	1.73744e-13	up
Zm00001d053406	0.7221	2.222	2.936	8.7429	5.5325	5.7566	1.45033	0.00093125	0.00306039	up
Zm00001d006903	0.4483	0.9195	1.2367	3.0528	3.1774	2.6319	1.44869	0.000116154	0.000474668	up
Zm00001d018200	0.4689	1.0821	0.3575	1.8628	2.2239	2.4089	1.4474	0.012218	0.0293018	up
Zm00001d004805	0.1127	0.3467	0.4009	0.9806	0.9044	1.038	1.44686	0.0144696	0.0339229	up
Zm00001d008795	0.7176	0.6972	0.3839	2.1718	1.9564	2.007	1.44607	2.04387e-05	9.78056e-05	up
Zm00001d029361	8.1428	8.4547	7.5613	26.4716	31.3202	24.3615	1.44433	8.63189e-18	2.10912e-16	up
Zm00001d053887	9.806	10.8117	11.2129	35.2448	41.4084	31.4411	1.44318	2.31225e-18	5.96924e-17	up
Zm00001d012684	115.636	139.994	144.501	439.64	518.201	400.358	1.44316	4.6821e-41	4.2283e-39	up
Zm00001d035157	1.5963	0.8757	1.4716	4.0732	4.7673	4.5771	1.44285	1.69235e-09	1.626e-08	up
Zm00001d006034	1.1856	1.0771	1.2223	4.255	4.1647	3.4205	1.44248	3.34355e-16	7.06836e-15	up
Zm00001d030542	7.2371	7.7436	7.8729	24.3615	24.4043	28.8835	1.44201	2.5687e-35	1.8681e-33	up
Zm00001d052639	3.6411	1.1274	2.6535	8.1094	10.0252	7.1071	1.44195	2.45293e-07	1.67519e-06	up
Zm00001d006195	0.4906	0.3523	0.6982	1.5593	1.7542	1.9121	1.43967	0.000502484	0.00177026	up
Zm00001d023347	0.5133	0.3948	0.3913	1.0195	1.9661	1.4093	1.43633	0.00595873	0.0157355	up
Zm00001d024317	5.2094	3.7191	3.2185	14.6467	14.3468	12.0871	1.43384	1.33288e-15	2.6522e-14	up
Zm00001d011543	8.7334	10.3009	11.392	31.6102	35.8969	35.1703	1.43381	5.60639e-17	1.27274e-15	up
Zm00001d007274	16.1281	17.9466	20.064	52.0661	69.379	61.1553	1.43315	6.68938e-33	4.23959e-31	up
Zm00001d009603	2.0955	2.5908	2.1007	7.5804	6.9534	8.3799	1.43301	2.69447e-18	6.91253e-17	up
Zm00001d016299	4.1856	3.5381	4.1609	12.9819	13.4241	13.7211	1.43272	8.68289e-21	2.74799e-19	up
Zm00001d007486	1.66	1.6525	2.1836	5.7633	6.0204	6.7462	1.43167	1.96067e-10	2.13603e-09	up
Zm00001d025586	0.0817	0.5867	0.2907	1.3603	1.1925	0.6659	1.43133	0.00736456	0.0189171	up
Zm00001d012169	0.7594	1.1251	1.3723	3.0009	4.0635	3.8864	1.43041	0.000157926	0.000626168	up
Zm00001d029035	0.5583	0.7047	0.4801	1.8196	2.0993	1.9474	1.42939	7.94611e-05	0.000336835	up
Zm00001d032102	7.4478	8.1237	9.4927	27.6412	32.0876	24.5439	1.42903	1.54437e-15	3.04842e-14	up
Zm00001d041609	0.1623	0.5826	0.4949	1.4736	1.3618	1.3225	1.42843	0.0160734	0.037073	up
Zm00001d034184	0.8559	0.8316	1.0531	3.0677	3.221	2.9046	1.42452	1.6405e-06	9.75749e-06	up
Zm00001d053118	0.2623	0.3228	0.7464	0.8732	1.7605	1.8212	1.42436	0.00424893	0.0116899	up
Zm00001d006101	0.7661	1.2572	0.7787	2.6665	3.0184	3.6913	1.42191	0.0082284	0.0208385	up
Zm00001d010924	2.7435	2.4386	2.5097	7.335	9.5417	8.8775	1.42116	1.61472e-13	2.58168e-12	up
Zm00001d042980	0.3354	0.4423	0.5358	1.4141	1.7482	1.2224	1.41971	0.00141594	0.00444165	up
Zm00001d039496	1.1778	1.4979	1.5802	4.2422	5.1219	4.8405	1.41839	1.39932e-08	1.17343e-07	up
Zm00001d035064	1.8612	1.811	1.7463	5.3084	6.3722	6.425	1.41826	2.36706e-10	2.55506e-09	up
Zm00001d007753	124.307	137.24	134.577	436.52	474.938	410.435	1.41744	5.60146e-75	1.16049e-72	up
Zm00001d007745	0.1095	0.3088	0.0556	0.5384	0.4393	0.6011	1.41559	0.0150779	0.0351087	up
Zm00001d013862	1.1515	1.181	1.4802	3.6646	5.2386	3.7916	1.41533	3.61258e-09	3.29234e-08	up
Zm00001d042750	0.1999	0.8201	1.016	2.7984	2.3338	1.629	1.41525	0.0088967	0.0222883	up
Zm00001d053843	23.9949	29.4355	35.149	93.63	114.829	86.1782	1.41444	1.62573e-19	4.68233e-18	up
Zm00001d005998	9.8069	10.9826	13.4703	37.3439	42.2753	34.2941	1.41327	1.34936e-28	6.80308e-27	up
Zm00001d008749	0.742	0.5608	0.9924	2.7187	2.4506	2.4629	1.41106	4.56935e-06	2.49177e-05	up
Zm00001d000523	0.4562	0.5117	0.4782	1.7259	1.5914	1.4849	1.40959	1.88383e-09	1.79667e-08	up
Zm00001d003653	23.9065	23.2243	22.5024	73.186	84.0214	73.9617	1.40915	7.37718e-41	6.58974e-39	up
Zm00001d042114	3.278	10.5663	11.5186	27.5675	29.8624	26.4788	1.4085	0.00529277	0.0141773	up
Zm00001d048396	0.4766	0.1955	0.5813	1.4064	1.7387	1.0131	1.40818	0.0029416	0.00845542	up
Zm00001d022089	36.5321	41.2154	38.9888	119.729	158.931	108.073	1.408	1.91077e-21	6.28109e-20	up
Zm00001d008273	4.0061	4.0571	3.7134	12.4494	14.8172	11.783	1.40788	5.22893e-26	2.32076e-24	up
Zm00001d029722	0.0845	0.0743	0.0491	0.2193	0.2908	0.1797	1.40733	0.012003	0.0288845	up
Zm00001d021299	20.1774	21.0258	21.1104	70.2928	68.6837	67.6165	1.4072	6.17142e-80	1.4088e-77	up
Zm00001d043573	1.5851	1.7213	1.6743	4.9857	5.9414	5.5717	1.40648	2.16678e-13	3.40688e-12	up
Zm00001d006256	4.5528	6.1062	5.6065	15.1712	19.0369	19.5421	1.40366	8.54733e-14	1.41143e-12	up
Zm00001d047402	1.1784	0.5458	0.6182	2.5887	2.9677	2.2087	1.40358	1.12162e-05	5.6781e-05	up
Zm00001d040634	3.5728	2.3072	1.883	7.7098	11.6824	6.2821	1.40276	4.10742e-05	0.000185194	up
Zm00001d021050	2.5777	3.4326	3.5708	10.1928	11.2846	10.1341	1.40186	5.2338e-26	2.32076e-24	up
Zm00001d015459	7.7328	8.6757	8.727	26.5503	28.0517	28.3354	1.40054	7.08914e-59	1.04656e-56	up
Zm00001d046574	11.3241	10.5187	9.5556	33.143	34.9206	35.5782	1.39993	1.15651e-12	1.68714e-11	up
Zm00001d014520	10.2746	10.538	10.3206	32.1044	39.9533	30.4063	1.3975	5.223e-17	1.18899e-15	up
Zm00001d022464	10.7925	14.759	12.7019	45.417	44.2085	36.2244	1.39742	2.3096e-14	4.06721e-13	up
Zm00001d001852	33.2508	37.0323	38.1513	117.62	131.798	106.891	1.39562	2.79591e-39	2.35257e-37	up
Zm00001d009247	2.2277	1.6616	3.911	9.041	8.4224	8.1794	1.39559	0.000273265	0.00102731	up
Zm00001d009568	2.5877	2.831	1.5781	6.1352	8.4334	8.4345	1.39458	0.000190724	0.000741539	up
Zm00001d053434	1.2674	0.8125	1.1272	4.1958	2.7743	3.5923	1.39426	0.00678942	0.0176345	up
Zm00001d044906	1.2973	1.1405	1.4599	4.3121	4.2932	4.2022	1.39399	4.64318e-08	3.5717e-07	up
Zm00001d028815	74.7567	78.1289	74.9428	244.108	259.953	242.337	1.39011	1.28737e-77	2.71271e-75	up
Zm00001d026026	6.2733	7.3803	6.1888	22.2452	22.0336	20.7004	1.3896	2.10572e-22	7.32221e-21	up
Zm00001d021688	5.9423	5.5714	6.0095	20.2112	17.0364	19.926	1.38302	2.6792e-32	1.63903e-30	up
Zm00001d015292	2.458	2.6785	1.8113	7.7883	7.4875	7.3803	1.38238	5.11775e-16	1.06206e-14	up
Zm00001d032250	2.0193	1.4497	1.4367	4.9404	6.1881	4.8648	1.38165	1.0438e-06	6.43409e-06	up
Zm00001d053695	1.1289	0.9649	1.5618	3.5593	4.0499	4.2663	1.3782	1.71637e-09	1.64587e-08	up
Zm00001d022063	8.3736	13.1508	16.7564	39.9969	42.768	41.3482	1.37765	1.34165e-10	1.49602e-09	up
Zm00001d010521	1.7877	1.9832	1.5946	5.8803	6.0162	5.5323	1.37757	4.5129e-12	6.06988e-11	up
Zm00001d017852	159.548	167.56	182.661	540.245	613.51	500.485	1.37752	2.11842e-43	2.15816e-41	up
Zm00001d021680	0.895	0.6311	0.796	2.4973	1.9999	3.0521	1.37607	0.000189479	0.000737163	up
Zm00001d024499	3.0613	2.5834	4.0569	10.7318	11.4509	9.2533	1.37523	3.01717e-15	5.79777e-14	up
Zm00001d044986	32.8267	40.2653	37.1985	121.343	131.41	104.357	1.37445	5.47111e-25	2.30967e-23	up
Zm00001d048215	0.4234	0.3257	0.269	1.4018	0.9655	0.9376	1.37329	0.00981251	0.0242816	up
Zm00001d006534	2.3485	2.0742	2.3208	8.7371	6.1878	6.9337	1.37307	1.60896e-08	1.33966e-07	up
Zm00001d025887	3.7389	3.5486	4.6795	13.2168	11.3601	14.1758	1.37268	2.15404e-23	8.14506e-22	up
Zm00001d041991	1.8324	1.2529	1.2072	4.7758	4.1842	4.9531	1.37136	5.54129e-10	5.69704e-09	up
Zm00001d002111	3.1796	3.4327	4.3375	12.2196	12.7597	10.3756	1.37028	2.47112e-10	2.65923e-09	up
Zm00001d050942	1.8235	2.0671	2.3899	6.5358	7.1075	6.5964	1.36729	8.11107e-11	9.31852e-10	up
Zm00001d047901	0.9675	1.2049	1.3346	3.7127	4.3868	3.1829	1.3658	4.39324e-05	0.00019675	up
Zm00001d029969	4.0839	3.6226	4.151	12.2772	14.4961	11.4186	1.36572	5.71292e-09	5.04464e-08	up
Zm00001d012068	211.842	258.767	272.681	789.844	876.319	723.135	1.36442	1.20565e-45	1.30943e-43	up
Zm00001d005391	2.8875	2.6442	3.4066	8.8177	11.5876	8.3303	1.36416	1.37221e-11	1.74025e-10	up
Zm00001d047447	0.8304	0.5962	0.7878	2.3669	2.5651	2.1968	1.36376	3.06726e-07	2.06275e-06	up
Zm00001d035054	15.1712	17.1981	18.8292	54.4985	61.1152	48.8277	1.363	3.66244e-28	1.81678e-26	up
Zm00001d029542	0.0463	0.1426	0.2355	0.5434	0.3888	0.4268	1.36139	0.0157466	0.0364317	up
Zm00001d007471	1.002	0.5606	0.8333	3.1707	2.6586	1.8718	1.3601	0.00348679	0.00981204	up
Zm00001d034749	0.4567	0.6691	0.6631	1.7277	2.3323	1.6641	1.35899	0.00245119	0.00719681	up
Zm00001d023939	3.3339	2.453	3.757	9.9811	10.7614	9.8346	1.3576	1.02141e-16	2.26251e-15	up
Zm00001d040071	5.4086	5.5093	4.8197	16.3143	16.6503	17.4559	1.3571	7.35253e-27	3.41374e-25	up
Zm00001d048953	3.0454	2.9419	2.4836	8.5477	9.4308	9.1586	1.35697	5.83341e-17	1.32063e-15	up
Zm00001d052026	0.4726	0.5655	0.9607	0.7748	2.8161	2.7907	1.35612	0.0111526	0.0271267	up
Zm00001d009116	0.9637	1.8121	3.7548	5.8336	6.6799	8.308	1.35469	0.000776934	0.0026121	up
Zm00001d004354	2.3642	1.5953	1.5809	5.4138	5.8559	6.4363	1.35155	1.45397e-07	1.03542e-06	up
Zm00001d039517	0.2435	0.0833	0.165	0.5324	0.7305	0.3068	1.35048	0.019583	0.0438988	up
Zm00001d014788	0.5802	0.935	0.8845	2.1009	2.5701	2.9657	1.35012	2.1711e-05	0.000103413	up
Zm00001d026163	0.1147	0.6472	0.5247	1.5626	1.423	1.0974	1.34999	0.00939781	0.023394	up
Zm00001d007180	4.0259	4.2417	4.65	13.6253	13.9929	13.5112	1.34918	2.6765e-23	1.00589e-21	up
Zm00001d027901	9.2133	7.8746	10.4052	27.4018	31.5577	28.5615	1.34874	5.56234e-15	1.04603e-13	up
Zm00001d024659	6.3157	6.2077	6.0182	19.7132	23.9049	15.2902	1.34677	1.36226e-09	1.328e-08	up
Zm00001d041826	0.7787	1.5247	1.5829	4.1244	4.3902	3.8121	1.34669	3.65789e-05	0.000167096	up
Zm00001d015468	0.2224	0.1901	0.2637	0.8694	0.7031	0.5778	1.34639	0.0134379	0.0318526	up
Zm00001d022262	0.4119	0.192	0.1142	0.595	0.8469	0.849	1.34625	0.0144118	0.0338033	up
Zm00001d014025	0.1716	0.4399	0.218	0.8113	0.8449	0.9725	1.34506	0.0120667	0.0289932	up
Zm00001d026563	2.472	2.1351	1.5869	7.679	6.93	5.0705	1.3441	0.000134397	0.000540348	up
Zm00001d031114	1.6807	0.4925	3.6606	5.9952	7.8832	4.5934	1.34384	0.0103808	0.025501	up
Zm00001d052967	3.7825	4.1011	5.2177	13.5746	13.9174	14.0518	1.34374	1.58433e-16	3.4384e-15	up
Zm00001d024574	9.0522	7.4971	6.4795	23.4429	26.3572	23.2778	1.34282	8.95588e-25	3.72341e-23	up
Zm00001d051546	4.7902	4.6734	6.3534	15.2943	17.5609	17.2197	1.34137	4.6005e-17	1.05214e-15	up
Zm00001d048960	0.425	0.6102	0.1296	0.9326	1.5504	1.2045	1.34093	0.00527461	0.0141333	up
Zm00001d001865	1.2492	0.6406	1.2698	4.1186	2.8647	3.0349	1.33996	0.000935474	0.00307263	up
Zm00001d017968	3.0377	3.1156	4.5285	10.5734	12.412	10.7623	1.33909	4.08362e-05	0.000184323	up
Zm00001d044508	0.2507	0.2204	0.2548	0.5961	0.8361	0.8628	1.33891	0.00953749	0.0236866	up
Zm00001d049691	3.5262	3.5006	3.7449	11.6817	11.6106	10.763	1.33871	4.90819e-28	2.42985e-26	up
Zm00001d006567	1.0123	1.2545	1.4147	3.8138	4.2776	3.5266	1.33779	3.53369e-12	4.81856e-11	up
Zm00001d028809	0.8244	1.5642	1.3407	4.3978	3.3985	3.9722	1.33753	4.03754e-07	2.66367e-06	up
Zm00001d051875	0.8271	0.6238	0.8407	2.301	2.6802	2.2581	1.33715	7.98379e-08	5.91799e-07	up
Zm00001d006739	1.923	1.8262	1.1583	4.7424	5.7681	4.9961	1.33684	4.61317e-06	2.51233e-05	up
Zm00001d041769	1.3927	1.9045	1.7863	5.2692	4.7421	6.015	1.33491	4.2632e-11	5.0923e-10	up
Zm00001d004936	60.1978	63.9759	65.4781	198.02	211.116	188.521	1.33463	1.49354e-63	2.42248e-61	up
Zm00001d022210	1.3232	2.9858	1.345	4.8061	7.2412	5.7195	1.33319	0.000528542	0.0018514	up
Zm00001d029258	1.7119	1.4699	2.6302	6.0247	6.1871	6.0649	1.33173	3.77761e-10	3.96818e-09	up
Zm00001d027449	8.7514	10.1529	10.3534	28.8218	34.2818	28.7179	1.32931	5.97932e-22	2.01937e-20	up
Zm00001d044272	1.5848	0.8127	1.4007	4.6402	3.6951	3.6129	1.32893	8.57372e-08	6.3154e-07	up
Zm00001d005208	1.5795	1.9535	1.7943	6.1866	5.6265	4.9046	1.32855	6.42561e-09	5.62561e-08	up
Zm00001d017622	8.5735	8.1371	8.5843	24.8844	28.1966	26.0227	1.32287	4.38112e-14	7.45939e-13	up
Zm00001d025081	30.8948	33.9397	33.491	95.2252	115.347	96.7036	1.32284	9.72266e-40	8.44023e-38	up
Zm00001d010175	3.2264	2.168	3.1097	8.25	10.7963	7.5285	1.32205	1.52742e-09	1.48081e-08	up
Zm00001d002871	3.8408	3.1618	3.8525	11.2809	11.1174	11.5307	1.32128	4.64305e-25	1.97022e-23	up
Zm00001d008923	9.4785	12.8284	11.2234	32.9773	39.3564	32.2659	1.321	3.26933e-18	8.32666e-17	up
Zm00001d050265	17.69	19.0049	18.5141	55.0517	61.4339	55.8298	1.32049	9.07651e-43	8.91523e-41	up
Zm00001d010592	0.8232	1.4775	1.4642	4.3602	4.1293	3.2081	1.31627	0.000894491	0.00295495	up
Zm00001d047840	2.0361	2.0109	1.7629	5.6491	6.8778	5.5571	1.31625	7.52937e-11	8.70273e-10	up
Zm00001d014005	5.6135	8.7389	7.8453	19.4933	28.3779	21.0243	1.31491	2.32495e-11	2.85882e-10	up
Zm00001d028129	2.201	2.2574	1.977	6.7778	6.4236	6.8185	1.3146	7.09997e-10	7.20933e-09	up
Zm00001d013461	5.546	6.9196	9.2401	22.3236	24.1957	20.8236	1.3138	2.54e-17	5.94501e-16	up
Zm00001d042887	0.4331	0.6909	0.6358	1.6749	2.2119	1.5684	1.31332	0.000907044	0.00299201	up
Zm00001d026028	5.2821	5.1712	7.8092	17.0774	21.197	18.3736	1.31264	2.58336e-06	1.48117e-05	up
Zm00001d048680	2.1633	2.1301	2.1285	6.7312	6.6295	6.5854	1.31261	3.05154e-23	1.14162e-21	up
Zm00001d034221	3.3652	3.9445	3.4748	10.5088	12.1209	10.8248	1.31197	9.69586e-14	1.59361e-12	up
Zm00001d002802	1.4515	1.1503	1.4082	4.2933	4.0917	4.0671	1.3115	1.34305e-05	6.67975e-05	up
Zm00001d007280	14.3499	14.959	16.7376	41.2969	59.2167	42.1723	1.3115	2.86337e-11	3.47922e-10	up
Zm00001d002884	2.708	3.1108	2.6424	8.0325	8.6939	9.5176	1.31112	1.04657e-06	6.44732e-06	up
Zm00001d012594	1.5025	3.2747	1.7181	6.9637	7.8111	5.3233	1.31074	0.00165964	0.0051114	up
Zm00001d048358	4.7877	4.2196	4.3853	13.5956	12.5519	15.3628	1.30839	1.24145e-31	7.28731e-30	up
Zm00001d022277	17.6761	19.8813	20.3053	58.7765	61.3821	58.6224	1.30605	1.25883e-53	1.62488e-51	up
Zm00001d039647	1.2235	1.2989	1.3309	3.492	3.7118	4.6997	1.30479	9.64206e-12	1.24654e-10	up
Zm00001d050557	1.6019	4.297	2.2545	7.9254	8.7211	8.4694	1.3042	3.71477e-05	0.000169506	up
Zm00001d004413	6.7864	9.0624	7.4071	21.4364	26.1868	24.0756	1.30329	1.15187e-22	4.09785e-21	up
Zm00001d015201	0.83	0.9544	0.8692	2.6643	2.7893	2.7266	1.30256	1.8937e-08	1.55988e-07	up
Zm00001d005934	5.7599	6.4358	5.9497	17.4688	21.7989	16.6239	1.30223	1.08793e-18	2.86865e-17	up
Zm00001d031726	0.8402	0.9306	1.0931	2.8735	2.5501	3.4052	1.30214	7.53759e-07	4.78085e-06	up
Zm00001d048329	0.912	1.0133	1.1973	3.3353	2.3751	3.9221	1.30193	8.03156e-12	1.05157e-10	up
Zm00001d010313	1.8472	1.7267	1.6161	5.5203	4.8794	5.6001	1.30082	9.27022e-15	1.70813e-13	up
Zm00001d029884	1.6573	1.4314	1.4185	3.8281	5.5369	4.5118	1.30045	0.000102476	0.000423685	up
Zm00001d009557	4.7168	4.1322	4.195	13.161	13.9096	13.0904	1.29961	5.13217e-10	5.30741e-09	up
Zm00001d047399	0.4125	0.8077	0.4193	1.6175	1.6144	1.807	1.29933	0.000381197	0.00138267	up
Zm00001d014613	15.0459	17.8121	17.0014	47.8408	59.0946	46.2743	1.29906	3.85311e-24	1.53713e-22	up
Zm00001d024432	0.51	1.4384	0.6479	3.0871	2.3256	2.5597	1.29854	0.000125559	0.000508889	up
Zm00001d052898	3.0759	2.7041	2.6798	8.2016	9.5116	8.303	1.29821	2.92859e-05	0.000136384	up
Zm00001d013178	2.3663	2.0437	1.8988	6.0312	7.5422	5.8243	1.29807	0.000107093	0.000441002	up
Zm00001d016582	15.7166	12.7491	14.2321	44.11	50.2481	36.8516	1.29779	2.93139e-15	5.64173e-14	up
Zm00001d045134	0.6307	0.846	0.5425	2.3129	1.5931	2.3034	1.2975	0.000525083	0.00184119	up
Zm00001d034615	2.1297	2.1843	2.6535	8.1094	8.0201	5.2573	1.29743	5.56917e-07	3.60745e-06	up
Zm00001d028590	6.0101	6.5066	5.9392	17.2434	20.4033	19.0456	1.29741	1.92106e-14	3.41223e-13	up
Zm00001d047055	1.0586	0.5429	0.7532	2.8036	2.1241	2.3253	1.29704	0.000348639	0.00127641	up
Zm00001d051302	0.6987	1.7915	1.0652	3.4364	3.9083	3.548	1.29687	0.00287996	0.0083005	up
Zm00001d011207	5.773	4.4028	3.7614	14.2248	14.5805	14.0549	1.29652	2.13757e-07	1.47371e-06	up
Zm00001d003212	1.536	1.3832	1.7897	5.0741	4.9475	4.433	1.29606	2.67298e-09	2.49714e-08	up
Zm00001d005926	2.7369	3.7428	2.7819	9.4919	10.2621	8.6192	1.29431	8.41521e-09	7.26177e-08	up
Zm00001d029012	1.2004	1.0884	1.0256	3.686	3.2496	3.2174	1.29179	9.24166e-13	1.36925e-11	up
Zm00001d042210	1.9576	2.4232	1.1664	6.3338	5.7627	4.8789	1.29088	4.5349e-06	2.47353e-05	up
Zm00001d035046	7.3017	10.0729	8.868	26.6013	26.0932	27.5386	1.29077	5.22642e-35	3.66057e-33	up
Zm00001d011217	6.718	6.9668	7.8906	20.7289	24.672	20.522	1.29043	1.57131e-16	3.41313e-15	up
Zm00001d003434	0.9309	2.1483	1.7505	5.3184	4.9246	4.4526	1.28645	6.42337e-07	4.12186e-06	up
Zm00001d033981	16.682	15.9845	15.072	46.57	46.7274	52.2942	1.28551	1.33563e-44	1.39528e-42	up
Zm00001d028835	0.7031	0.4507	0.8039	1.862	2.0519	2.055	1.28548	0.00944291	0.023492	up
Zm00001d022120	0.3845	0.6197	0.335	1.4547	1.6832	0.9341	1.28459	0.00917517	0.0229068	up
Zm00001d009398	0.4982	0.6387	1.076	1.7905	2.5444	2.3827	1.28326	0.00170286	0.00522623	up
Zm00001d028366	0.4883	0.4293	0.4964	1.2405	1.9852	1.0628	1.28048	0.00113323	0.0036426	up
Zm00001d011428	1.5299	0.8369	0.9676	2.9585	3.3985	3.7823	1.27909	7.37997e-07	4.6857e-06	up
Zm00001d045043	5.533	5.6006	6.2488	15.5701	18.9188	18.1678	1.27743	3.46708e-23	1.2912e-21	up
Zm00001d024200	0.6678	1.2842	1.4424	3.7898	3.0453	3.4306	1.27693	0.000757419	0.0025538	up
Zm00001d003499	1.4369	1.8421	1.7039	4.8926	5.8535	4.3271	1.2767	2.22486e-06	1.29398e-05	up
Zm00001d025310	0.392	0.3574	0.3542	0.9888	1.3031	1.0494	1.27631	0.00614431	0.0161719	up
Zm00001d015917	7.5731	5.0111	7.6975	21.0729	21.122	19.2141	1.27529	1.39718e-10	1.55372e-09	up
Zm00001d046936	0.4397	0.399	0.4298	1.203	1.1723	1.4621	1.27395	4.09727e-06	2.25679e-05	up
Zm00001d032448	2.8499	2.8286	3.2704	5.9823	11.3359	9.7059	1.27386	3.73862e-06	2.07268e-05	up
Zm00001d009082	4.9809	8.8365	5.6101	18.4373	24.3594	15.7391	1.27219	1.08436e-07	7.86984e-07	up
Zm00001d012647	1.91	1.7528	2.3757	6.2566	6.6381	5.3246	1.27211	2.11216e-13	3.32524e-12	up
Zm00001d025798	2.0684	2.5929	2.9434	7.3736	7.5293	8.0285	1.27138	5.99046e-18	1.48431e-16	up
Zm00001d011679	0.7599	0.596	0.8633	2.0633	2.4462	2.1855	1.27104	0.000163796	0.000646425	up
Zm00001d033987	0.5683	1.0881	0.9243	2.781	3.1239	1.8525	1.26963	6.70284e-05	0.000289104	up
Zm00001d009132	2.938	2.6459	2.9863	8.7299	9.8819	7.2102	1.2696	3.68174e-08	2.87428e-07	up
Zm00001d044518	2.3145	1.7803	2.0094	6.239	6.2623	5.9107	1.26942	4.33808e-09	3.89479e-08	up
Zm00001d012459	4.0799	4.0101	5.1836	12.7773	13.1476	14.053	1.26889	2.13469e-14	3.77266e-13	up
Zm00001d043337	0.9004	0.9234	1.5557	3.6789	3.6788	2.8071	1.26837	0.00129823	0.00411449	up
Zm00001d013956	94.0409	98.863	101.407	294.806	302.524	288.454	1.26792	1.12497e-77	2.39096e-75	up
Zm00001d030464	7.2413	7.2919	6.9588	19.8584	21.6144	23.1985	1.2668	7.11067e-25	2.9814e-23	up
Zm00001d015405	8.3286	10.4403	11.8359	31.8603	26.3892	33.7694	1.26635	8.55063e-18	2.09342e-16	up
Zm00001d040361	1.2847	1.0136	1.808	5.0848	4.0379	3.2211	1.26585	0.000919336	0.00302729	up
Zm00001d052220	1.7467	2.0303	1.8937	4.5818	5.6925	6.7659	1.26583	0.00024324	0.000923017	up
Zm00001d052736	0.615	0.8831	1.2503	2.2338	2.7822	3.2249	1.26486	0.0120192	0.0289123	up
Zm00001d003712	14.3277	11.4478	13.1449	40.1173	38.2138	38.6319	1.26439	8.01803e-31	4.47232e-29	up
Zm00001d004375	0.697	0.8411	1.1669	2.8233	3.3207	1.9466	1.26176	7.78177e-05	0.00033052	up
Zm00001d012321	2.3534	2.5143	1.9436	6.8264	7.441	6.1492	1.26167	2.67636e-09	2.49935e-08	up
Zm00001d039565	1.4167	1.759	2.0463	4.3445	6.3654	4.9137	1.26161	2.2532e-05	0.000107034	up
Zm00001d025246	0.8286	1.6103	0.9752	3.7621	3.6276	2.8122	1.25948	1.51418e-05	7.44229e-05	up
Zm00001d010256	2.4092	4.1183	3.061	8.6593	11.7191	8.2511	1.25918	0.000402473	0.00145109	up
Zm00001d042182	0.7491	0.8614	0.5537	1.958	2.2193	2.3	1.25915	5.6851e-07	3.67297e-06	up
Zm00001d029083	2.3989	3.3061	3.6193	8.9908	8.5054	10.3847	1.25906	1.96905e-13	3.10588e-12	up
Zm00001d050091	0.5584	0.5728	0.4415	1.2207	1.8562	1.6268	1.25901	0.00759685	0.0194066	up
Zm00001d027875	6.4536	9.7128	8.6274	25.4251	25.1818	23.461	1.25841	3.34236e-17	7.74461e-16	up
Zm00001d010220	5.6134	5.4778	7.3674	17.8561	20.5582	16.6824	1.25707	3.79937e-16	7.97189e-15	up
Zm00001d010261	0.4184	1.18	0.7442	2.6117	2.4421	1.9269	1.25698	0.0137657	0.0325014	up
Zm00001d042328	5.5552	5.5333	5.3207	15.3994	19.0582	14.5341	1.25672	2.51455e-15	4.86988e-14	up
Zm00001d010031	4.9303	4.8622	5.1184	13.8864	15.1581	15.4522	1.25513	4.21188e-32	2.55134e-30	up
Zm00001d012563	1.8508	2.531	0.6271	3.6178	6.0768	5.2457	1.25456	0.0054122	0.0144548	up
Zm00001d003626	0.5519	0.283	0.5048	1.1275	1.812	1.0558	1.25428	0.0114807	0.0278122	up
Zm00001d051989	0.4055	0.5348	0.8833	1.7535	1.9022	1.7652	1.25241	0.0033767	0.00954912	up
Zm00001d018407	0.8647	2.7788	1.5234	5.6269	5.4259	4.2889	1.25188	3.50505e-05	0.000160919	up
Zm00001d026187	1.9142	2.1814	1.4052	5.7132	6.1298	4.5212	1.25083	0.000219701	0.000841203	up
Zm00001d051934	9.8772	10.4813	10.1264	28.6013	29.6383	32.449	1.25044	9.7762e-32	5.8218e-30	up
Zm00001d009410	3.1002	3.0246	4.3808	10.2988	12.4134	8.4654	1.24946	4.49493e-08	3.46957e-07	up
Zm00001d041727	25.8141	30.4626	33.3296	84.693	103.847	77.3321	1.24928	4.63617e-23	1.71108e-21	up
Zm00001d041220	5.8594	4.1839	5.1264	14.6479	16.9926	13.454	1.24914	1.92026e-11	2.3874e-10	up
Zm00001d048890	4.2686	4.1521	3.499	12.378	10.9511	12.1181	1.24893	2.38285e-21	7.79136e-20	up
Zm00001d013834	3.7788	4.288	3.5549	11.924	11.4099	11.1945	1.24878	1.30374e-16	2.86473e-15	up
Zm00001d010319	1.4594	1.6465	1.335	4.2239	4.0995	4.8602	1.24726	1.8672e-08	1.54193e-07	up
Zm00001d027236	0.772	2.1775	1.177	5.4035	3.6614	3.1454	1.2456	0.0195068	0.0437478	up
Zm00001d017270	3.0129	2.4508	2.64	7.8613	7.9215	8.245	1.24474	2.14889e-10	2.33387e-09	up
Zm00001d039818	1.295	0.9962	1.5796	3.4787	4.5828	3.3953	1.24436	9.42444e-05	0.000393014	up
Zm00001d016924	0.2708	0.2777	0.4955	0.9016	1.1855	0.9978	1.2435	0.0213233	0.0472713	up
Zm00001d022456	1.0282	0.9586	0.8075	2.8644	2.762	2.6492	1.24314	5.19309e-05	0.000229322	up
Zm00001d008987	1.528	1.0187	1.126	3.3819	4.4316	3.0586	1.2429	2.51091e-06	1.44265e-05	up
Zm00001d016216	1.1061	0.6618	1.4053	3.278	3.4972	2.6125	1.24272	0.00263853	0.00767645	up
Zm00001d029238	12.0342	11.7211	10.4719	33.1484	36.6384	31.4708	1.24263	1.49164e-19	4.32137e-18	up
Zm00001d027290	104.801	141.809	134.306	363.578	416.856	344.549	1.24207	2.63723e-32	1.61737e-30	up
Zm00001d012662	12.862	12.2553	12.7908	36.3161	39.1024	36.6518	1.24173	1.12026e-37	8.90928e-36	up
Zm00001d044373	0.326	0.7058	0.5154	1.7814	1.3742	1.4115	1.24166	0.000940335	0.00308707	up
Zm00001d026554	1.3002	0.4913	0.7651	2.1748	2.4465	2.9578	1.24109	0.00220367	0.00655044	up
Zm00001d048342	0.9044	0.7344	1.1874	2.6804	2.8596	2.8038	1.23999	9.41498e-06	4.82071e-05	up
Zm00001d001233	2.5803	4.6822	3.4297	9.3118	12.8893	9.2825	1.23933	0.000265278	0.000998956	up
Zm00001d009502	4.9852	6.0288	5.294	13.3998	18.567	16.0277	1.23648	1.39328e-11	1.76606e-10	up
Zm00001d030214	14.942	14.9466	14.9999	39.6416	49.2282	43.2652	1.23594	5.97549e-31	3.36346e-29	up
Zm00001d051314	1.1245	1.4041	1.3418	3.6626	3.4604	4.2612	1.23476	5.36997e-06	2.88812e-05	up
Zm00001d047000	1.3835	3.0745	2.3437	7.1536	7.4027	5.3918	1.23373	0.00577406	0.0153151	up
Zm00001d021995	6.8799	6.5082	6.314	17.336	23.6857	16.8493	1.23335	5.16503e-13	7.81699e-12	up
Zm00001d032479	1.1813	1.4713	0.9434	3.5756	3.8172	3.1689	1.23262	0.00077151	0.00259741	up
Zm00001d009487	3.6635	4.2942	3.3247	10.7912	12.4103	9.9199	1.23232	2.98597e-06	1.69232e-05	up
Zm00001d032045	2.1751	3.047	1.5098	5.9009	8.3608	5.4882	1.23213	1.38432e-06	8.34244e-06	up
Zm00001d007478	1.7614	1.6058	2.3871	3.9984	4.855	8.0431	1.23165	0.00730714	0.0187813	up
Zm00001d009600	0.4386	0.4698	0.4359	1.5044	1.1377	1.3052	1.2311	8.83757e-09	7.59963e-08	up
Zm00001d027332	137.383	135.838	144.661	386.803	480.6	356.214	1.22943	1.08998e-29	5.81655e-28	up
Zm00001d001763	1.8995	2.7952	2.2664	5.6242	7.5322	7.1978	1.22778	6.05581e-06	3.2288e-05	up
Zm00001d001766	8.2109	10.1823	11.153	25.0215	32.7871	28.5615	1.22732	2.47027e-16	5.26451e-15	up
Zm00001d013378	0.8796	0.6444	0.5109	2.0919	1.6962	2.1815	1.22702	0.00349112	0.00982064	up
Zm00001d025977	4.6868	4.3322	5.4107	13.4412	13.6785	15.1082	1.22687	7.25683e-23	2.62331e-21	up
Zm00001d031634	2.1887	2.0699	2.4558	6.4955	6.1389	7.0091	1.22622	9.18411e-14	1.51252e-12	up
Zm00001d008287	11.9574	12.2639	12.3173	32.8239	35.485	38.5643	1.22602	1.0054e-28	5.08978e-27	up
Zm00001d034407	4.6045	5.3385	4.6801	12.3458	17.4552	12.9086	1.22581	2.08822e-08	1.70473e-07	up
Zm00001d040112	2.7399	2.1076	2.5528	5.5286	8.3297	7.7657	1.22484	0.00371678	0.0103822	up
Zm00001d024376	0.4479	0.9953	1.6692	2.9371	3.1589	2.9619	1.22383	0.00193611	0.00584485	up
Zm00001d005018	1.7832	1.799	2.1691	5.6628	5.4817	5.6342	1.2228	5.37156e-12	7.18559e-11	up
Zm00001d044104	2.3497	3.0493	2.827	7.5473	9.3419	7.0675	1.22206	1.22679e-09	1.20403e-08	up
Zm00001d006603	2.8325	7.7469	1.5994	11.4307	11.4815	12.4882	1.21872	0.00469619	0.0127694	up
Zm00001d002521	9.3692	10.9822	9.251	26.94	30.8602	28.2624	1.21824	1.50027e-07	1.06562e-06	up
Zm00001d016818	4.4705	2.8821	3.3755	10.0515	12.395	8.7791	1.21822	1.14614e-05	5.79389e-05	up
Zm00001d025490	4.5945	4.0623	4.5089	11.8681	13.4091	13.0222	1.21817	3.72283e-06	2.06485e-05	up
Zm00001d013326	26.9613	35.5815	41.1555	94.766	110.84	95.5211	1.21816	6.74238e-23	2.45897e-21	up
Zm00001d015211	1.7696	1.6898	1.6746	4.7096	5.9214	4.2805	1.21684	7.00891e-06	3.69542e-05	up
Zm00001d002541	0.7284	0.8509	0.5553	2.021	2.1702	2.0072	1.21573	4.39505e-07	2.88333e-06	up
Zm00001d029708	27.1038	27.9016	30.406	84.314	91.1889	72.2683	1.21569	4.09605e-26	1.83607e-24	up
Zm00001d017240	16.1069	19.9113	19.6241	50.8493	58.8386	51.623	1.21488	1.67359e-21	5.51612e-20	up
Zm00001d007073	0.1938	0.3577	0.2757	0.6744	0.7068	1.0159	1.21486	0.0193983	0.0435482	up
Zm00001d034109	2.6206	3.9633	4.6952	11.9312	11.4076	9.3159	1.21443	7.96005e-11	9.16186e-10	up
Zm00001d016585	0.2362	0.2907	0.3601	1.0009	0.9651	0.6025	1.21384	0.00268801	0.00780476	up
Zm00001d014116	12.3885	12.7916	13.1431	39.0428	35.6084	36.4724	1.21368	3.50469e-35	2.49725e-33	up
Zm00001d012819	4.594	5.4317	5.9017	15.5946	17.0857	13.4278	1.21309	1.35513e-12	1.96688e-11	up
Zm00001d025901	3.4126	3.8224	4.7922	11.45	12.4169	10.9449	1.21269	1.08609e-13	1.77445e-12	up
Zm00001d025360	3.3163	2.8602	4.9795	11.0639	10.5585	10.681	1.21244	1.41167e-08	1.18299e-07	up
Zm00001d049364	8.448	9.9526	9.9793	25.8289	30.9033	25.4005	1.21244	5.54294e-13	8.36326e-12	up
Zm00001d011708	0.7748	1.2153	0.9265	2.7934	3.0261	2.6158	1.21191	6.63572e-05	0.000286459	up
Zm00001d028440	0.9119	0.7195	1.0695	3.1848	2.3544	2.2865	1.21152	0.00190497	0.00576048	up
Zm00001d047045	2.9527	3.2933	2.7011	8.49	8.1866	9.2318	1.21134	1.36536e-13	2.20011e-12	up
Zm00001d048957	13.2981	16.0204	16.8062	42.9113	48.1543	42.1779	1.2098	2.60976e-24	1.05477e-22	up
Zm00001d042476	0.9394	0.9374	0.9806	2.5934	3.075	2.5905	1.20976	1.73647e-07	1.22107e-06	up
Zm00001d053661	1.6968	2.2521	2.029	6.193	6.1902	4.8799	1.20921	0.00011878	0.000483555	up
Zm00001d040324	1.6927	2.2749	1.5425	4.6375	6.4308	4.839	1.20909	4.81247e-06	2.61279e-05	up
Zm00001d048307	200.561	217.224	228.363	579.673	720.288	563.599	1.20763	9.40475e-33	5.89987e-31	up
Zm00001d006159	0.8872	0.8341	1.0521	2.4056	3.1827	2.4098	1.20715	0.00208393	0.0062411	up
Zm00001d045459	4.2776	2.4374	5.3141	10.6094	12.1376	11.9557	1.20599	0.000481443	0.00170255	up
Zm00001d035637	46.1698	59.506	65.2012	158.601	190.496	142.44	1.2048	4.29898e-15	8.15913e-14	up
Zm00001d051166	2.2737	2.9316	2.0469	7.1768	5.996	7.7102	1.20291	3.22444e-11	3.90065e-10	up
Zm00001d003912	3.4776	4.2152	2.7314	8.253	11.6488	10.0805	1.20289	8.61509e-05	0.000363195	up
Zm00001d034501	12.0916	12.6911	12.5293	32.8595	39.3748	35.0714	1.20249	6.11112e-28	3.00127e-26	up
Zm00001d017684	8.8217	10.7367	10.6403	28.3026	33.127	25.3367	1.20231	2.00765e-12	2.82838e-11	up
Zm00001d032522	2.9446	5.7656	3.8093	12.9636	13.2816	9.6737	1.20121	0.000969575	0.00317244	up
Zm00001d046888	1.1488	0.964	2.123	4.5044	3.7338	3.9221	1.20011	0.00192598	0.00581902	up
Zm00001d022127	2.7133	3.9424	5.0561	10.6076	16.3327	6.5688	1.20009	0.00194544	0.00586919	up
Zm00001d046148	3.2736	2.4941	3.8978	9.1297	9.4858	9.1458	1.19986	7.61545e-07	4.82651e-06	up
Zm00001d022307	14.5285	15.1521	15.6798	42.7384	49.0722	38.1132	1.19724	2.69563e-20	8.2352e-19	up
Zm00001d003009	5.6649	8.0051	9.9805	23.052	24.4326	20.1595	1.19671	2.16566e-09	2.04568e-08	up
Zm00001d039374	0.5305	0.1587	0.4044	1.0704	1.1289	0.9397	1.19597	0.00110202	0.00355338	up
Zm00001d044442	3.3166	3.4631	3.3609	9.4713	7.8865	11.7077	1.19506	2.78728e-22	9.66494e-21	up
Zm00001d039468	41.1382	52.1531	44.9672	124.105	150.375	120.804	1.19482	1.31341e-24	5.39679e-23	up
Zm00001d006591	1.2476	1.6837	1.2681	3.6272	4.7912	3.5827	1.19463	0.000113222	0.00046399	up
Zm00001d016671	1.448	1.8564	0.6133	3.6523	4.2261	3.3346	1.19462	0.00606578	0.0159771	up
Zm00001d013332	9.9811	9.9526	13.3858	30.7343	33.8841	30.647	1.19458	1.89563e-12	2.689e-11	up
Zm00001d002912	1.1501	1.6711	0.7793	4.5688	3.2167	2.5127	1.19367	0.00416867	0.0114947	up
Zm00001d028539	1.5671	1.8305	1.9911	4.875	5.4313	5.0895	1.19359	6.42369e-08	4.84459e-07	up
Zm00001d032484	0.386	0.509	0.6726	1.5439	1.4485	1.4848	1.19357	0.00748622	0.0191716	up
Zm00001d028053	3.6464	4.2741	3.7063	11.0858	11.2123	10.9348	1.19337	1.24385e-10	1.39264e-09	up
Zm00001d034497	10.7489	13.1635	10.2732	33.3227	33.9462	30.4088	1.19301	2.14439e-18	5.54522e-17	up
Zm00001d012221	86.2343	93.3134	95.1394	250.941	281.118	252.193	1.19221	7.25597e-56	9.93826e-54	up
Zm00001d032618	16.0669	17.5728	17.2117	46.4605	51.1725	47.5226	1.19167	1.98256e-29	1.0444e-27	up
Zm00001d012197	2.0187	2.323	3.3531	7.4513	6.718	7.7801	1.19118	1.18847e-08	1.00517e-07	up
Zm00001d027816	7.2715	8.4488	6.8741	22.2011	21.3335	20.934	1.1905	4.05683e-20	1.2242e-18	up
Zm00001d026191	9.1954	7.2276	10.3073	25.8158	28.0284	22.348	1.18965	2.05259e-13	3.23351e-12	up
Zm00001d045205	3.6994	3.4493	3.4183	11.1333	8.9564	10.0681	1.18954	7.28719e-08	5.44749e-07	up
Zm00001d015010	0.5506	0.9035	1.2871	2.7496	2.9727	2.0677	1.18863	0.000982971	0.00321243	up
Zm00001d047938	11.9439	12.1216	12.8617	32.9906	34.4322	37.818	1.18859	4.80977e-32	2.90638e-30	up
Zm00001d028876	0.6614	0.5814	0.2881	2.0017	1.034	1.3389	1.18827	0.0080251	0.0203886	up
Zm00001d051988	2.8045	3.9706	3.3153	9.3878	9.7196	9.6119	1.18805	1.38323e-15	2.73912e-14	up
Zm00001d043912	3.2804	3.013	2.339	8.6692	8.538	7.3896	1.18745	1.24271e-09	1.21723e-08	up
Zm00001d033539	9.7918	9.5702	11.7676	28.9396	33.495	26.0798	1.187	1.11195e-18	2.92884e-17	up
Zm00001d005109	4.6067	6.0372	5.983	11.0382	21.6609	14.5074	1.18676	0.000327079	0.00120427	up
Zm00001d003064	1.3614	2.0944	1.8285	4.378	5.4277	5.2022	1.18598	9.62797e-07	5.97603e-06	up
Zm00001d021192	4.516	3.6965	4.1929	12.8471	10.9306	11.5382	1.18593	3.18573e-14	5.54276e-13	up
Zm00001d028043	3.0517	5.6009	5.2241	12.6395	15.2348	11.4946	1.18579	1.90396e-05	9.17697e-05	up
Zm00001d008785	1.8539	2.0202	1.7666	5.8741	5.2415	4.926	1.18542	0.000540951	0.00189145	up
Zm00001d004772	0.0949	0.1135	0.1607	0.3709	0.2192	0.4593	1.1849	0.020778	0.046208	up
Zm00001d017353	1.0428	1.0695	0.7066	3.1124	2.9589	1.9294	1.18233	0.00107226	0.00346831	up
Zm00001d027924	7.2259	8.6374	9.3525	24.1521	23.3269	24.0166	1.18222	5.06527e-21	1.62392e-19	up
Zm00001d044159	0.8514	1.3099	0.9545	3.0318	2.9235	2.8746	1.18174	5.68158e-12	7.57564e-11	up
Zm00001d010726	2.8135	1.9237	1.9065	6.0318	6.9567	5.8699	1.18123	0.00140485	0.004411	up
Zm00001d015477	4.6752	4.7062	5.3973	13.8883	13.4341	14.5187	1.17929	1.10158e-22	3.92734e-21	up
Zm00001d048903	67.7854	74.1896	73.7587	203.883	197.722	209.119	1.17912	4.36078e-58	6.17877e-56	up
Zm00001d040651	5.2502	5.5919	5.3364	17.7242	14.2915	13.7836	1.17886	8.84765e-12	1.15108e-10	up
Zm00001d011208	24.8727	28.9117	26.4656	71.5521	77.268	78.0547	1.17736	9.6371e-43	9.4283e-41	up
Zm00001d015397	6.3426	6.7085	7.857	18.5972	21.9096	18.5387	1.17691	4.86109e-11	5.77012e-10	up
Zm00001d006196	9.682	12.3457	13.2987	33.8587	34.1762	31.7065	1.17671	3.93799e-08	3.06269e-07	up
Zm00001d008399	1.4599	2.0535	1.8655	4.7344	5.1434	5.2906	1.175	8.31083e-08	6.13459e-07	up
Zm00001d007800	4.1997	5.9716	6.209	14.0835	18.2462	13.6617	1.17014	2.02733e-08	1.65777e-07	up
Zm00001d006059	8.7109	8.6878	11.1744	26.7745	28.9298	24.6043	1.17006	4.36184e-18	1.09619e-16	up
Zm00001d002039	3.0974	2.3481	2.6829	7.4389	6.8586	8.5883	1.16928	1.38137e-13	2.22445e-12	up
Zm00001d049964	1.8	2.8718	2.6427	7.1633	6.7614	6.6135	1.16915	1.01641e-06	6.2835e-06	up
Zm00001d022083	11.923	13.4692	12.6458	35.8259	35.2601	35.8342	1.16908	5.2519e-27	2.45693e-25	up
Zm00001d009314	0.9178	1.059	1.1661	3.2988	2.9298	2.6013	1.16872	0.0102095	0.0251378	up
Zm00001d022197	14.176	14.0943	12.6445	38.0906	41.9011	34.9519	1.16819	1.50206e-13	2.40936e-12	up
Zm00001d002954	0.7008	0.6316	0.5396	1.639	1.8904	1.7305	1.16756	7.3062e-06	3.83086e-05	up
Zm00001d021465	1.3892	1.1734	1.1628	3.5245	3.637	3.3004	1.16657	0.000970605	0.00317533	up
Zm00001d042768	1.6966	3.0055	3.3705	7.119	8.215	7.2675	1.16653	4.49997e-06	2.45719e-05	up
Zm00001d017699	1.9095	1.2554	1.3437	3.8159	4.8584	3.9897	1.16644	1.02292e-05	5.21057e-05	up
Zm00001d045568	5.7096	5.0855	5.9561	13.6431	18.5274	14.7988	1.1661	1.2485e-06	7.58499e-06	up
Zm00001d003533	3.9628	3.6949	3.9364	9.6432	11.3357	11.5351	1.16532	1.48674e-20	4.6222e-19	up
Zm00001d053367	0.8576	1.7592	1.3366	4.6291	3.7962	2.6333	1.16479	0.000336616	0.00123699	up
Zm00001d052435	1.5962	1.7713	1.9416	5.0887	4.4486	5.34	1.16441	8.46911e-11	9.70699e-10	up
Zm00001d021789	2.4927	5.3324	3.4386	8.2723	12.7575	10.4968	1.16437	0.00108069	0.00349101	up
Zm00001d031961	8.3685	7.7846	9.1654	23.3165	23.7139	23.9029	1.16407	2.42938e-18	6.25851e-17	up
Zm00001d005984	2.9111	5.0628	5.2747	11.014	12.1904	13.8116	1.16262	4.25179e-06	2.33408e-05	up
Zm00001d026478	1.5313	2.7486	3.113	6.9524	6.8436	6.8495	1.16233	4.9734e-05	0.000220489	up
Zm00001d018431	0.3512	0.5403	0.4335	1.0061	1.5376	1.1555	1.162	0.000755758	0.0025489	up
Zm00001d050293	0.6202	0.547	0.6304	1.7175	1.448	1.8632	1.16075	3.15724e-08	2.49403e-07	up
Zm00001d051873	3.4193	3.4672	3.6625	9.323	9.8733	10.2884	1.1607	9.83499e-36	7.32544e-34	up
Zm00001d030942	1.7661	1.2895	1.7952	3.7147	5.4822	4.3483	1.15986	8.20115e-08	6.06452e-07	up
Zm00001d039364	12.6766	13.3019	14.4582	36.5638	43.0107	33.1724	1.15881	1.17009e-23	4.51448e-22	up
Zm00001d039777	1.2521	2.226	0.8485	3.7898	4.0198	4.2586	1.15854	0.00106296	0.00344221	up
Zm00001d045499	0.7088	1.2809	0.446	2.2475	2.3888	2.1525	1.15755	0.000246297	0.000933181	up
Zm00001d027355	5.9871	5.7462	6.3088	17.1652	17.1129	16.0352	1.15745	7.30881e-16	1.4794e-14	up
Zm00001d023440	3.0139	4.7772	4.1774	12.1283	11.0952	10.0955	1.15668	1.48854e-05	7.33238e-05	up
Zm00001d026321	0.3631	0.7448	0.4745	1.4522	1.5895	1.3599	1.15666	0.00850717	0.0214432	up
Zm00001d003850	7.2409	7.6233	8.1885	20.9001	23.0922	20.2172	1.15656	9.80503e-20	2.87778e-18	up
Zm00001d045296	23.0918	31.1735	23.4712	72.7297	79.635	64.051	1.15629	1.74542e-14	3.10698e-13	up
Zm00001d013825	4.3237	2.9228	3.5957	10.4098	11.2567	8.5644	1.15623	2.27223e-06	1.31749e-05	up
Zm00001d043621	5.2127	5.95	6.6657	15.7774	17.238	16.6214	1.15617	3.7561e-11	4.51061e-10	up
Zm00001d029688	5.32	5.8337	5.58	16.4019	16.3526	13.8354	1.15585	4.06369e-21	1.31134e-19	up
Zm00001d049647	2.0613	1.7803	3.1979	5.1718	8.7074	5.6887	1.15583	0.000472311	0.00167457	up
Zm00001d017998	2.7996	2.9962	1.7939	6.7235	8.0819	6.3393	1.15582	1.02478e-06	6.33049e-06	up
Zm00001d009936	1.6813	1.5328	1.6456	6.3139	4.18	3.0445	1.1556	0.000215999	0.000828446	up
Zm00001d047824	3.8398	3.5102	3.9029	10.6745	10.7194	9.9368	1.15488	5.01014e-08	3.83841e-07	up
Zm00001d009797	64.8633	74.3236	73.7542	189.696	213.602	188.48	1.1535	5.55574e-39	4.61183e-37	up
Zm00001d049096	0.656	1.3457	1.0002	2.9288	2.2019	3.2075	1.15303	0.0018433	0.00559732	up
Zm00001d009083	11.9154	11.3876	10.0467	27.7655	35.9611	28.9748	1.15301	3.68746e-11	4.4325e-10	up
Zm00001d043699	0.7708	0.6776	1.2312	2.7913	2.812	1.8336	1.15234	0.00161993	0.00500348	up
Zm00001d051526	1.3507	1.4798	1.4041	3.9255	3.9868	3.85	1.15202	3.40877e-08	2.67554e-07	up
Zm00001d035838	6.588	7.646	7.4892	18.3658	22.3265	19.5938	1.15166	4.73194e-12	6.35064e-11	up
Zm00001d027478	2.6626	2.9494	3.0311	6.8502	10.0246	7.0939	1.15138	4.79445e-05	0.000213439	up
Zm00001d007994	2.3328	3.5889	6.1649	10.3263	13.6168	9.5046	1.15132	5.48784e-05	0.000240657	up
Zm00001d042341	7.6105	10.0944	8.6661	22.0821	27.3886	23.6383	1.15041	2.18927e-16	4.7016e-15	up
Zm00001d034488	0.5699	0.3117	0.1931	0.9199	0.9148	1.1576	1.14978	0.0138759	0.032721	up
Zm00001d012274	0.461	0.3009	0.3834	0.9197	1.1315	1.1285	1.14961	0.0120712	0.0290006	up
Zm00001d031804	0.8495	1.2342	1.2951	2.9996	3.099	3.2603	1.14953	0.000995136	0.00324912	up
Zm00001d042473	0.2974	0.3356	0.1209	0.7202	0.803	0.569	1.1495	0.0191218	0.0430411	up
Zm00001d002999	0.4184	0.9362	0.6572	2.1297	1.5818	1.8595	1.1492	0.000952977	0.00312513	up
Zm00001d032671	6.6864	5.4663	5.7127	16.938	18.2417	14.3507	1.14856	2.81657e-09	2.6185e-08	up
Zm00001d028922	6.2406	6.1223	7.4463	17.5539	19.9952	17.3033	1.14809	3.38586e-08	2.65929e-07	up
Zm00001d020953	1.9869	1.9963	2.1432	5.3696	5.7102	5.8902	1.14785	1.04433e-08	8.89361e-08	up
Zm00001d031464	6.2483	4.5151	5.1962	15.7957	16.2673	12.1754	1.14783	2.41723e-06	1.395e-05	up
Zm00001d052212	1.7008	1.1862	1.7287	4.3241	4.4674	4.001	1.14772	0.000108399	0.00044574	up
Zm00001d002415	3.7241	3.1553	5.0196	11.8231	11.8141	9.2933	1.14747	1.9659e-07	1.36605e-06	up
Zm00001d002410	3.0141	3.2151	2.9411	9.3053	7.3454	8.7566	1.14716	2.29378e-08	1.859e-07	up
Zm00001d008342	3.3424	3.3544	3.1051	8.8656	10.227	8.0219	1.1463	3.14824e-12	4.31683e-11	up
Zm00001d017682	2.9434	3.6544	3.2017	9.3387	9.005	8.7451	1.14533	3.92838e-10	4.11604e-09	up
Zm00001d013531	1.1377	1.4321	1.209	3.2088	4.1129	3.1148	1.14517	8.26556e-05	0.000349475	up
Zm00001d007457	0.0954	0.2153	0.291	0.5199	0.5431	0.595	1.14417	0.00959214	0.0238056	up
Zm00001d033567	2.0292	1.5031	1.7761	4.5851	5.0382	5.0525	1.14378	8.198e-10	8.24617e-09	up
Zm00001d010825	3.1669	2.1654	2.5036	6.7748	7.3029	7.5908	1.1435	6.02214e-10	6.16313e-09	up
Zm00001d003468	7.4404	7.4823	8.0054	19.7737	22.7481	20.7542	1.14294	3.15574e-23	1.17881e-21	up
Zm00001d049756	0.9646	1.06	0.9105	2.9197	3.3181	1.8553	1.14234	0.00312102	0.00891765	up
Zm00001d011459	1.176	1.0288	1.2656	3.2453	3.4574	2.8675	1.14144	3.86504e-06	2.13652e-05	up
Zm00001d034103	6.0101	6.7421	6.2997	17.7645	18.5	16.236	1.14079	2.74124e-06	1.56695e-05	up
Zm00001d010183	5.6591	6.9203	14.38	21.5751	31.9207	20.5121	1.14011	6.0868e-05	0.000264943	up
Zm00001d022889	3.4328	6.5238	3.4892	12.682	13.8495	10.445	1.13954	3.69076e-06	2.04937e-05	up
Zm00001d015614	7.6358	8.3014	8.2269	23.5158	21.5611	21.4258	1.13848	7.89161e-15	1.46286e-13	up
Zm00001d053534	3.1607	4.2654	3.2126	11.2028	9.2246	8.8405	1.13809	0.000219976	0.000842127	up
Zm00001d002432	1.3884	1.6077	0.7284	3.1178	3.2025	3.9351	1.1374	7.63045e-05	0.000324515	up
Zm00001d047296	38.9223	41.8244	47.9493	118.483	127.445	106.858	1.1343	7.14209e-31	3.99277e-29	up
Zm00001d002952	23.194	31.347	29.73	77.55	79.4055	74.0778	1.13417	2.64797e-28	1.32152e-26	up
Zm00001d016760	2.4532	3.6232	1.1969	6.7569	6.8734	6.3274	1.13374	0.000287899	0.00107592	up
Zm00001d016636	9.4266	8.3033	10.0323	25.2588	28.1592	22.7102	1.13364	2.14683e-11	2.64507e-10	up
Zm00001d004881	2.8863	1.8374	1.8209	5.7988	6.0273	6.1354	1.13165	0.000199271	0.000771367	up
Zm00001d013509	35.9232	30.5993	37.5963	91.6825	108.842	84.4525	1.13143	8.81241e-19	2.35641e-17	up
Zm00001d003276	1.1078	0.9847	1.0134	2.7663	2.9908	2.7475	1.13058	1.97392e-05	9.47345e-05	up
Zm00001d018134	26.3866	31.1989	29.5823	74.3258	88.6197	75.3159	1.12971	1.56328e-31	9.04723e-30	up
Zm00001d001656	0.5882	0.7039	0.5979	2.3244	1.5498	1.2967	1.12965	0.000927079	0.00304871	up
Zm00001d012127	18.7117	17.544	22.1209	50.6188	60.4703	48.4255	1.12948	1.22369e-19	3.56606e-18	up
Zm00001d014459	1.2551	1.0966	1.2757	2.9547	3.7648	3.195	1.12884	5.21806e-05	0.00023026	up
Zm00001d005118	3.1297	3.1231	3.6969	8.0325	10.2758	8.8704	1.12874	1.0553e-10	1.19951e-09	up
Zm00001d017845	2.9657	3.8906	4.697	9.133	12.128	10.263	1.12862	7.26592e-08	5.43489e-07	up
Zm00001d023635	11.6446	9.2729	8.4198	26.7559	26.4905	26.967	1.12725	9.34702e-20	2.74662e-18	up
Zm00001d032433	1.4186	1.0306	1.502	4.6963	2.7171	3.3926	1.12711	0.000411988	0.00148107	up
Zm00001d047568	1.3501	2.0771	1.2579	4.4269	4.8433	3.5077	1.12698	0.00328887	0.00933501	up
Zm00001d028906	88.9922	102.017	102.958	242.593	287.706	270.21	1.12383	3.77515e-38	3.0717e-36	up
Zm00001d020982	0.5516	0.7543	0.7475	1.855	1.5651	2.1713	1.12364	0.00723543	0.0186222	up
Zm00001d012477	0.553	0.8674	1.091	2.4612	1.9698	2.397	1.12261	0.000112335	0.000460738	up
Zm00001d008200	6.5844	6.6281	8.0558	18.7296	23.8431	15.2062	1.12187	1.6781e-07	1.18172e-06	up
Zm00001d048804	1.0769	1.9881	1.1383	3.5201	4.0229	3.8763	1.12162	2.21269e-05	0.000105251	up
Zm00001d052025	25.8464	30.7242	32.2122	82.5833	89.5612	68.8563	1.12059	1.06073e-20	3.34414e-19	up
Zm00001d048335	0.5416	0.8024	0.8258	1.867	1.9759	2.0468	1.12047	0.000108407	0.00044574	up
Zm00001d050155	5.8223	5.8768	7.0452	17.6224	17.2624	16.0438	1.12036	4.01556e-10	4.19668e-09	up
Zm00001d017825	2.0065	2.2049	1.3111	4.7716	6.1696	4.0621	1.12023	0.00017518	0.000686737	up
Zm00001d052653	5.2866	4.9309	5.3921	14.3005	13.3459	14.788	1.12003	2.2591e-28	1.13203e-26	up
Zm00001d021709	84.6249	85.4544	85.8184	217.986	263.998	212.632	1.11955	7.33337e-37	5.68543e-35	up
Zm00001d040163	4.942	4.8005	5.2624	13.7015	12.0481	15.0354	1.11954	2.33738e-28	1.16888e-26	up
Zm00001d027443	4.9126	5.0945	5.659	14.0015	16.0501	12.454	1.11912	6.64274e-12	8.77654e-11	up
Zm00001d005324	0.572	0.264	0.5814	1.1902	1.0225	1.6414	1.11808	0.00238984	0.0070368	up
Zm00001d004358	0.4042	0.691	0.3766	1.3	1.3765	1.3129	1.11778	0.00267075	0.00775829	up
Zm00001d039944	6.2976	6.8246	6.6426	14.9251	21.6743	16.9232	1.11654	9.53961e-08	6.97271e-07	up
Zm00001d032849	1.8998	2.5848	2.0493	5.7503	6.3086	5.632	1.11607	1.67974e-08	1.39529e-07	up
Zm00001d014491	13.3081	21.1923	19.2222	45.1822	53.6609	46.4047	1.11517	2.57908e-11	3.15088e-10	up
Zm00001d011720	3.2866	3.5188	3.1939	9.2317	8.9369	8.9062	1.11478	2.28178e-23	8.60169e-22	up
Zm00001d051836	0.6362	0.6525	0.823	2.0569	1.8146	1.8442	1.11453	0.00506772	0.0136456	up
Zm00001d020926	33.7977	34.2272	40.4152	97.2455	104.857	90.9634	1.11325	7.91994e-23	2.83806e-21	up
Zm00001d006203	0.8706	1.1906	0.9955	2.141	3.1233	2.9817	1.11139	6.88407e-05	0.000296454	up
Zm00001d045188	1.8596	3.4058	3.1052	7.4041	7.721	7.404	1.1088	2.98205e-08	2.36702e-07	up
Zm00001d043652	2.3037	1.9275	1.9718	5.4129	5.3964	5.9279	1.10861	4.58692e-10	4.77357e-09	up
Zm00001d043050	3.1537	4.4787	6.6577	12.8497	13.9835	11.6031	1.10858	9.15206e-06	4.7017e-05	up
Zm00001d003159	21.2069	23.9424	29.5758	73.1433	68.2504	59.6409	1.10718	9.65646e-15	1.774e-13	up
Zm00001d048210	0.9961	0.9486	0.5062	2.2073	2.2841	2.1174	1.10714	0.00778449	0.0198304	up
Zm00001d045174	4.3607	5.8639	4.2353	12.2452	16.0499	10.5742	1.10646	1.31618e-06	7.97468e-06	up
Zm00001d045888	4.8282	2.6217	5.1962	7.5217	12.4336	14.0873	1.10587	0.00468981	0.0127548	up
Zm00001d049904	3.4082	3.3499	2.8868	7.8441	9.8433	8.2511	1.1053	0.000212959	0.000818311	up
Zm00001d016864	115.761	140.858	160.133	394.69	407.323	316.697	1.10493	1.82993e-19	5.25205e-18	up
Zm00001d002547	1.1813	2.2502	1.7153	4.3417	4.9254	4.5441	1.10478	0.0120281	0.0289223	up
Zm00001d006010	26.2295	32.7736	32.3013	78.7261	92.2802	74.0944	1.10433	2.4723e-24	1.00086e-22	up
Zm00001d047345	9.8009	11.4952	11.4907	25.7727	34.0915	28.1225	1.10356	1.07618e-17	2.6063e-16	up
Zm00001d051005	0.3176	0.76	0.7532	1.2816	1.8924	1.7252	1.1027	0.0101711	0.0250507	up
Zm00001d048391	3.9243	5.0508	5.0837	13.2168	11.9023	12.5948	1.10227	5.35021e-09	4.75529e-08	up
Zm00001d047548	3.811	3.6191	2.2954	8.8646	9.0627	8.2011	1.1022	0.000234073	0.000891177	up
Zm00001d042993	3.0535	3.5659	4.1177	10.2486	8.9338	9.6186	1.10201	5.3805e-14	9.08567e-13	up
Zm00001d042536	15.8647	16.3634	18.1752	45.1355	44.1765	45.8865	1.10155	1.24979e-32	7.78087e-31	up
Zm00001d004446	1.275	0.7846	0.7775	2.1224	2.6667	2.8307	1.10067	0.00944833	0.0235031	up
Zm00001d018017	14.491	13.0047	14.0716	34.8532	43.6144	32.9128	1.10054	6.95168e-12	9.16507e-11	up
Zm00001d021337	5.4679	4.1541	4.3227	12.2591	11.821	13.3453	1.10027	0.000185211	0.000721813	up
Zm00001d006907	19.3037	24.9367	23.6265	59.5387	67.6456	54.4762	1.10015	3.83889e-21	1.24205e-19	up
Zm00001d027929	5.1585	4.9017	5.2433	13.6617	16.2731	11.0194	1.09915	2.2935e-08	1.859e-07	up
Zm00001d017204	17.5568	19.3589	20.1596	50.4641	53.0765	49.1245	1.09807	5.26649e-28	2.5968e-26	up
Zm00001d010168	4.0289	5.2409	4.3948	13.7559	11.0416	11.7674	1.09799	4.28983e-07	2.8203e-06	up
Zm00001d033053	5.3707	5.4583	6.4514	14.2974	16.957	14.9454	1.09766	7.65646e-14	1.27284e-12	up
Zm00001d028303	1.4865	1.6336	1.8707	4.5261	4.5451	4.2635	1.09649	1.86901e-07	1.30534e-06	up
Zm00001d008451	3.0295	4.8549	2.6943	8.3097	11.3284	8.5865	1.09577	0.00131408	0.00415992	up
Zm00001d016691	12.0311	9.8122	9.4294	27.8595	29.7195	25.9859	1.09498	2.76598e-15	5.32753e-14	up
Zm00001d031696	3.1498	3.5976	3.2015	8.5584	9.715	8.268	1.09429	3.07562e-07	2.0678e-06	up
Zm00001d013550	8.5903	9.3979	13.7762	26.4336	33.2888	24.8886	1.09397	4.26943e-07	2.80861e-06	up
Zm00001d020910	35.8057	35.1735	37.3392	91.6599	106.494	90.6935	1.09366	9.57799e-33	5.99329e-31	up
Zm00001d033805	13.357	14.8623	13.8646	38.7121	37.432	36.1007	1.09343	5.73087e-32	3.44607e-30	up
Zm00001d010800	11.4654	13.459	14.021	35.4142	36.8609	31.4177	1.09206	1.82384e-22	6.39615e-21	up
Zm00001d043238	2.2391	1.8294	2.8931	6.4038	5.815	6.3194	1.09073	2.10814e-08	1.71872e-07	up
Zm00001d043224	6.7663	8.5772	8.2684	18.9263	24.4627	19.3932	1.09066	2.72873e-11	3.32876e-10	up
Zm00001d047211	1.4636	1.3431	1.5659	2.9727	4.9179	3.7389	1.09053	1.74694e-05	8.47358e-05	up
Zm00001d010399	6.8439	6.9853	7.6317	18.5525	18.9319	19.6332	1.09022	4.98564e-23	1.83457e-21	up
Zm00001d035455	8.8352	9.1014	9.8862	24.8649	23.6087	25.5633	1.08978	1.89488e-24	7.73452e-23	up
Zm00001d027534	2.218	1.6889	2.1178	5.3401	5.2719	5.4293	1.08959	9.22629e-09	7.90633e-08	up
Zm00001d033637	8.7647	9.76	9.5026	22.7386	29.4173	22.2987	1.08889	7.84155e-12	1.02887e-10	up
Zm00001d002768	4247.68	4693.87	4988.41	12146.4	13898	10917.2	1.08763	2.49878e-34	1.69245e-32	up
Zm00001d011348	8.0521	8.0891	8.3942	20.9969	23.7716	20.3644	1.087	1.33584e-19	3.8883e-18	up
Zm00001d002965	1.6302	1.3137	1.7754	4.2294	4.673	3.6305	1.08698	0.00453561	0.0123819	up
Zm00001d043350	4.2504	4.0411	3.0588	10.6579	9.5074	10.0025	1.08658	2.3307e-13	3.64833e-12	up
Zm00001d028680	1.1735	1.1418	0.9481	3.0509	2.4369	3.1768	1.08483	8.15975e-06	4.23874e-05	up
Zm00001d033846	56.3598	54.6994	57.5224	133.049	172.305	141.259	1.08427	9.9976e-19	2.65033e-17	up
Zm00001d003593	3.6618	2.1032	2.8287	7.2041	8.2291	7.3689	1.08374	0.000825004	0.0027512	up
Zm00001d034175	5.8657	8.0215	8.2807	18.5923	20.9238	19.1192	1.08302	1.38023e-12	2.00048e-11	up
Zm00001d029853	8.0266	8.9323	8.654	21.2698	25.1333	21.3684	1.08266	1.19493e-21	3.97032e-20	up
Zm00001d027622	0.8814	0.5752	0.9501	2.0209	2.0656	2.2899	1.08246	4.53143e-05	0.000202314	up
Zm00001d033389	6.0669	9.4341	10.7418	21.7688	23.9896	23.5746	1.08201	1.74255e-06	1.03123e-05	up
Zm00001d053346	5.6345	6.9347	7.0634	16.9118	17.8149	17.1676	1.08132	7.5601e-06	3.94971e-05	up
Zm00001d044771	0.4394	0.5794	1.0847	1.8525	1.8321	1.8682	1.08104	0.0120338	0.0289333	up
Zm00001d026177	0.6475	0.3985	0.724	1.5189	1.4174	1.7435	1.07912	0.0202339	0.0451854	up
Zm00001d003924	0.9219	0.74	1.7112	3.0028	3.2464	2.6415	1.07824	0.000252147	0.000953146	up
Zm00001d009820	1.1335	0.9512	1.1522	2.7291	3.7594	2.0445	1.07753	0.0160203	0.0369643	up
Zm00001d022667	1.3974	1.5924	1.5781	4.2294	4.0782	3.7405	1.0775	0.0150062	0.0349583	up
Zm00001d028416	2.8453	2.5534	2.9724	6.429	8.3329	7.3084	1.07699	4.0053e-09	3.61842e-08	up
Zm00001d011697	1.4071	1.4929	2.3179	4.4423	4.3898	4.9163	1.07679	1.38586e-05	6.86498e-05	up
Zm00001d045314	2.7616	2.0393	2.6385	6.3942	5.8836	7.3575	1.07641	1.07122e-06	6.58433e-06	up
Zm00001d015599	8.3006	8.0623	8.8839	21.047	23.5036	21.8515	1.07334	5.49087e-17	1.24767e-15	up
Zm00001d012047	1.8034	2.0883	2.1287	5.7225	5.8151	4.287	1.0733	2.19663e-05	0.000104568	up
Zm00001d017617	11.4309	13.0388	16.7223	36.0531	40.5329	31.5662	1.07279	8.39232e-12	1.09589e-10	up
Zm00001d024511	69.4018	72.6141	76.3415	188.78	211.006	173.851	1.07259	3.54431e-35	2.51819e-33	up
Zm00001d044880	2.9259	3.8194	3.7851	7.7154	10.6743	9.2354	1.07142	7.2082e-06	3.78673e-05	up
Zm00001d047888	21.0109	18.4339	23.6718	55.1657	64.4612	45.9192	1.07022	3.85066e-09	3.48894e-08	up
Zm00001d011838	32.9124	33.8012	36.9369	88.6439	95.0305	88.2401	1.06996	5.05331e-40	4.41788e-38	up
Zm00001d048127	0.182	0.1188	0.1682	0.3882	0.3864	0.4573	1.06914	0.0186839	0.0422255	up
Zm00001d014493	17.9148	22.2785	18.8919	52.0199	59.6376	43.1596	1.06913	1.45479e-09	1.41429e-08	up
Zm00001d008628	2.4953	2.503	3.4003	6.8885	7.9428	7.1695	1.06854	2.10133e-11	2.5929e-10	up
Zm00001d011133	3.0737	1.6975	3.725	7.9614	8.2807	6.0313	1.06837	0.000616082	0.0021264	up
Zm00001d030363	1.6123	3.5829	1.0925	5.3884	4.9017	6.1883	1.06837	0.0062821	0.0164835	up
Zm00001d009570	1.5272	1.0181	1.7851	3.6978	4.4571	3.1922	1.06806	0.0015104	0.00470065	up
Zm00001d030858	12.3148	14.3489	17.3707	38.2241	43.3984	33.598	1.06787	7.99198e-14	1.32772e-12	up
Zm00001d042349	4.1776	6.3089	5.6505	15.0089	13.4885	13.7518	1.06767	2.01815e-14	3.57695e-13	up
Zm00001d002191	0.7615	1.1715	1.0062	2.4777	2.8059	2.4011	1.06657	0.000179405	0.000701464	up
Zm00001d014958	1.7421	1.1285	1.6309	3.9546	4.4154	3.4109	1.06515	4.28169e-05	0.000192314	up
Zm00001d016550	5.4027	5.057	4.7983	13.058	14.6198	12.228	1.06485	1.65823e-11	2.08263e-10	up
Zm00001d015856	9.3766	8.8592	9.8993	24.9648	23.6708	24.958	1.06484	3.78816e-41	3.45901e-39	up
Zm00001d035331	1.402	1.2782	0.95	3.2416	2.6143	3.6426	1.06304	0.00337546	0.00954669	up
Zm00001d047106	2.6661	1.1259	1.8332	4.8061	6.1791	3.7227	1.06298	0.00116507	0.00373423	up
Zm00001d006217	4.4564	4.3383	4.9903	10.8592	13.4747	11.5605	1.05942	7.09912e-13	1.06265e-11	up
Zm00001d027176	6.6596	9.7063	6.8878	17.8581	24.7217	17.882	1.05856	3.01874e-07	2.03289e-06	up
Zm00001d031434	6.0357	6.4405	6.8784	17.2072	18.3271	14.7742	1.05701	1.04186e-11	1.3413e-10	up
Zm00001d033924	54.4714	55.9677	60.3184	138.767	162.105	142.996	1.0569	1.29639e-30	7.2147e-29	up
Zm00001d013208	2.7244	2.4337	3.1265	7.3815	7.2459	6.9122	1.05627	3.34938e-05	0.000154376	up
Zm00001d034956	1.5469	1.3221	1.5068	3.6578	4.5146	3.1969	1.05582	0.000549989	0.00192068	up
Zm00001d008909	0.5958	0.7777	0.5505	1.3524	1.4226	2.2259	1.05573	0.0123063	0.029485	up
Zm00001d047351	3.7793	4.8962	4.8523	11.025	12.1186	11.9803	1.05568	6.03529e-11	7.0888e-10	up
Zm00001d024347	3.0742	2.8663	3.7638	6.6084	10.3995	8.1686	1.05499	6.61682e-06	3.50292e-05	up
Zm00001d021629	1.0653	1.5635	1.4001	3.7524	3.5915	3.0974	1.05336	1.19792e-08	1.01211e-07	up
Zm00001d020930	26.7023	32.5347	34.4873	82.0352	88.7718	71.9838	1.05284	4.63472e-14	7.86403e-13	up
Zm00001d026578	51.473	55.6265	59.6208	138.769	162.956	130.004	1.05216	3.25223e-26	1.46315e-24	up
Zm00001d040066	2.5557	2.9754	3.2998	7.7092	8.7441	6.3872	1.05081	3.89615e-09	3.52628e-08	up
Zm00001d044022	147.588	165.537	164.051	406.954	470.459	356.908	1.0507	6.22634e-23	2.27414e-21	up
Zm00001d023459	3.9218	5.6931	5.458	12.3265	14.3513	12.2698	1.04962	2.19062e-09	2.06767e-08	up
Zm00001d017145	1.7795	2.0652	2.6655	4.8544	6.4235	5.5413	1.04942	3.18946e-06	1.79691e-05	up
Zm00001d027900	3.2769	2.3406	2.5575	7.0844	7.9413	6.1365	1.04908	2.65379e-06	1.52049e-05	up
Zm00001d051001	87.3244	86.5172	89.534	216.965	236.208	227.6	1.04802	1.81363e-55	2.43007e-53	up
Zm00001d016682	3.1609	2.5153	2.6589	7.1754	7.2371	7.1441	1.04745	2.85346e-07	1.93002e-06	up
Zm00001d012426	1.1364	1.6784	2.1716	4.0244	4.3117	4.5094	1.0455	2.84554e-05	0.000132842	up
Zm00001d008916	11.2907	15.6382	12.4571	36.2184	35.6282	29.6766	1.04521	3.55048e-12	4.83878e-11	up
Zm00001d015852	13.8204	14.713	14.8254	37.6937	36.0914	38.0093	1.04426	2.40579e-40	2.11076e-38	up
Zm00001d015559	3.7292	3.3748	4.1621	9.2953	9.47	10.2847	1.0442	4.80289e-12	6.43535e-11	up
Zm00001d051041	1.2489	1.4317	1.4935	3.0575	4.6636	3.0193	1.04385	0.00217237	0.00646624	up
Zm00001d002458	2.607	3.0303	2.8265	7.8249	8.3061	5.6649	1.04379	7.95748e-05	0.000337259	up
Zm00001d034520	6.7723	7.2932	5.6216	17.5939	17.9123	15.2359	1.04372	6.42204e-12	8.48949e-11	up
Zm00001d012909	8.1839	8.0251	7.7844	19.2682	22.231	20.2964	1.04282	4.86297e-23	1.7921e-21	up
Zm00001d029630	112.067	122.085	130.498	314.944	341.741	281.525	1.04271	7.25605e-27	3.3753e-25	up
Zm00001d043784	4.5467	4.4042	4.8781	11.9266	12.7168	10.9537	1.04233	7.4904e-11	8.66174e-10	up
Zm00001d023815	0.4484	0.368	0.9116	1.6061	1.4397	1.3981	1.04222	0.00259289	0.00756243	up
Zm00001d032424	0.8912	0.7312	0.8605	2.3939	1.9832	2.0207	1.04199	0.0015448	0.00479365	up
Zm00001d043973	1.4888	2.5086	0.7566	4.5866	4.0348	3.6169	1.04198	0.00828195	0.0209505	up
Zm00001d041574	0.4479	0.3937	0.7479	1.0893	1.0971	1.9041	1.04153	0.00602597	0.0158824	up
Zm00001d008573	10.8532	13.9143	15.2832	32.6784	36.3774	33.8856	1.04147	3.30285e-12	4.52129e-11	up
Zm00001d026369	0.7605	0.78	1.2771	2.6021	2.4608	2.1789	1.04123	0.000193518	0.000750864	up
Zm00001d049727	0.4549	0.5598	0.4315	1.285	1.062	1.3752	1.0412	0.00345415	0.00973497	up
Zm00001d016844	0.621	0.7962	0.6839	1.8797	2.379	1.1368	1.04109	0.0111717	0.0271678	up
Zm00001d017788	1.0917	0.7336	0.6887	1.9654	1.9776	2.534	1.04019	0.00081287	0.00271862	up
Zm00001d023349	1.3952	0.9356	0.4909	2.0708	3.1714	2.0152	1.03858	0.00590913	0.0156246	up
Zm00001d023941	0.1837	0.4144	0.5974	1.0284	0.9917	1.0411	1.03843	0.0194552	0.0436521	up
Zm00001d046945	4.2469	4.3111	5.0029	11.2887	11.0759	12.423	1.03698	4.59246e-19	1.26224e-17	up
Zm00001d025524	2.2477	2.6208	2.9099	6.7315	5.973	7.2424	1.03673	9.72997e-12	1.25725e-10	up
Zm00001d003774	0.4461	0.3371	0.3341	0.977	0.9593	0.9316	1.03605	0.00343978	0.00970078	up
Zm00001d049277	0.5008	0.5137	0.8145	1.2885	1.9003	1.4905	1.03574	0.012446	0.0297619	up
Zm00001d051061	7.1511	5.5641	6.3496	16.7309	16.4928	15.6674	1.03543	1.63536e-09	1.57801e-08	up
Zm00001d025568	0.6625	1.0453	1.2432	1.9281	3.049	2.5638	1.0352	0.00249958	0.00732059	up
Zm00001d011636	1.11	1.038	1.0619	2.2481	3.3112	2.6604	1.03519	7.51126e-05	0.000320108	up
Zm00001d050043	1.8277	1.922	1.9047	4.3764	5.2159	4.8851	1.0348	6.97295e-10	7.09497e-09	up
Zm00001d025043	0.5768	0.3227	0.493	1.0911	0.9564	1.5233	1.0332	0.000125561	0.000508889	up
Zm00001d034768	20.2334	23.3948	23.0193	55.5762	58.6167	56.2139	1.03286	3.25205e-37	2.54527e-35	up
Zm00001d010856	23.7821	26.2875	21.7931	58.7413	70.4879	54.4835	1.03284	1.40346e-14	2.5146e-13	up
Zm00001d050830	3.1758	4.3429	6.6711	12.3357	15.2934	8.5511	1.03262	0.00221857	0.00659153	up
Zm00001d041882	20.6484	21.1137	23.1434	51.4983	58.9887	55.3414	1.03174	7.5414e-25	3.15663e-23	up
Zm00001d052124	0.2305	0.2837	0.1874	0.6628	0.6391	0.49	1.03062	0.0208436	0.0463244	up
Zm00001d021943	2.6395	2.8974	2.6683	7.0065	7.4015	6.5409	1.03062	1.10104e-17	2.66127e-16	up
Zm00001d017395	1.8136	1.6275	1.5208	4.5285	4.2013	3.9515	1.0305	1.6571e-05	8.08673e-05	up
Zm00001d016768	4.0037	4.1642	3.6969	9.8779	10.4507	9.9693	1.03028	6.43701e-15	1.20775e-13	up
Zm00001d012233	0.4073	0.4178	0.3588	0.9452	0.7727	1.3084	1.0302	0.00705155	0.0182212	up
Zm00001d021614	10.4586	8.3757	9.6596	23.3801	26.2033	23.146	1.02946	8.78876e-17	1.95911e-15	up
Zm00001d048629	14.6829	18.1896	14.8403	36.8884	45.6815	39.1027	1.02939	5.6033e-15	1.05293e-13	up
Zm00001d013907	41.7765	49.4962	43.927	107.551	133.839	103.096	1.02864	4.19465e-14	7.16667e-13	up
Zm00001d023461	1.5789	1.6194	3.076	6.6706	5.7602	3.5428	1.02863	0.00840197	0.0212213	up
Zm00001d049294	8.3841	9.6781	8.856	21.6444	24.6853	22.2722	1.02826	4.74915e-21	1.52853e-19	up
Zm00001d046900	5.5637	5.1404	5.4447	13.0124	15.6003	12.5273	1.02761	2.94738e-17	6.85515e-16	up
Zm00001d051461	1.8386	2.0036	2.1024	4.7824	5.3102	5.0484	1.02739	3.93228e-07	2.5984e-06	up
Zm00001d035081	0.7184	1.2895	0.9736	1.5403	3.2762	2.7574	1.02645	0.00756035	0.0193313	up
Zm00001d048985	2.3427	3.5335	2.2411	6.6736	6.9378	7.0305	1.02534	0.00156659	0.00485394	up
Zm00001d041678	1.5264	2.222	2.4523	5.812	5.748	4.1866	1.02504	2.59755e-05	0.000122167	up
Zm00001d031023	0.7924	1.2367	0.6303	1.9812	2.1618	2.612	1.023	0.000618648	0.00213393	up
Zm00001d034550	22.1593	25.9445	24.8374	56.0828	70.0623	58.9348	1.02242	3.09116e-22	1.06438e-20	up
Zm00001d027708	1.3231	1.2439	1.2328	2.9201	3.7811	2.9428	1.02207	4.85551e-05	0.000215767	up
Zm00001d005190	0.3488	0.31	0.26	0.7917	0.8991	0.6425	1.02199	0.00952404	0.0236675	up
Zm00001d005699	2.4859	2.1471	2.2608	5.9071	6.587	5.0063	1.02185	1.10035e-06	6.75165e-06	up
Zm00001d012953	2.4787	2.4745	2.0828	6.4271	5.474	5.9717	1.02161	1.19057e-08	1.0066e-07	up
Zm00001d047674	5.9657	6.4716	5.364	13.6291	17.8297	13.657	1.02037	1.8938e-06	1.11565e-05	up
Zm00001d002158	38.4664	55.824	50.5352	119.199	139.378	108.099	1.02036	1.59729e-12	2.29619e-11	up
Zm00001d048558	5.7201	6.3906	5.9179	14.8399	17.5889	13.2452	1.02008	3.75964e-07	2.49033e-06	up
Zm00001d009549	0.3539	0.5115	0.4578	1.1077	1.1151	1.1285	1.01992	0.000201793	0.000780232	up
Zm00001d045051	1.6134	1.8706	2.7807	4.9895	4.76	6.1138	1.01938	0.000212631	0.00081756	up
Zm00001d044723	0.6918	0.7982	0.7324	1.8975	1.8086	1.9198	1.018	0.000275372	0.00103428	up
Zm00001d030102	0.165	0.3231	0.3202	0.4314	0.8538	0.7548	1.01759	0.00627695	0.0164735	up
Zm00001d002989	0.8383	1.0093	0.7409	2.4544	2.0742	2.0144	1.01531	0.00062702	0.00215841	up
Zm00001d024571	31.1611	32.362	35.6571	82.8969	91.7316	75.4751	1.0135	8.71566e-21	2.75482e-19	up
Zm00001d016660	13.3273	10.0792	6.7047	17.8261	32.5119	25.7549	1.01332	0.00720319	0.0185547	up
Zm00001d003174	2.79	5.5403	4.4649	12.2623	10.8279	9.1274	1.01277	1.42069e-06	8.5345e-06	up
Zm00001d013220	10.2968	9.4034	10.1314	25.4374	25.4889	24.3202	1.01238	3.26419e-19	9.13455e-18	up
Zm00001d021803	11.1788	7.3251	7.575	25.1413	23.3365	17.3823	1.01231	0.000445648	0.00158933	up
Zm00001d049922	1.1032	1.2686	1.4951	3.4149	2.7318	3.6005	1.01174	2.51283e-05	0.00011834	up
Zm00001d049984	7.1533	7.3367	8.0677	16.9056	21.3778	18.539	1.01172	1.0551e-08	8.97601e-08	up
Zm00001d012492	0.8749	0.5555	0.5929	1.5132	1.7935	1.8008	1.01163	0.00462146	0.0125898	up
Zm00001d012234	0.6511	0.4173	0.9099	1.3856	2.4643	1.1245	1.01154	0.0120805	0.02902	up
Zm00001d041671	4.8013	4.5848	5.0485	11.275	14.9793	10.089	1.01129	0.000283174	0.00105987	up
Zm00001d015095	8.0076	9.7802	10.003	24.1903	25.7788	19.9672	1.0111	2.95808e-12	4.07422e-11	up
Zm00001d016850	6.082	5.4582	6.8002	14.1516	17.5843	14.4372	1.01072	9.61056e-09	8.22133e-08	up
Zm00001d004997	1.984	2.0606	2.3229	5.3779	5.7538	4.8759	1.00866	1.73209e-09	1.65902e-08	up
Zm00001d043371	34.8359	46.1666	41.7737	93.295	126.374	88.6127	1.00851	1.15177e-11	1.47587e-10	up
Zm00001d021572	3.1439	2.778	2.876	6.8806	7.9581	7.2829	1.00783	2.29063e-12	3.20324e-11	up
Zm00001d006153	2.8578	2.7561	2.399	7.0683	6.0999	6.9918	1.00759	5.1033e-16	1.06085e-14	up
Zm00001d031259	12.103	11.5983	11.7427	28.6768	34.2975	26.0311	1.00706	3.35047e-14	5.81298e-13	up
Zm00001d053757	0.9934	0.6307	0.5289	1.6465	1.8638	1.9105	1.00702	0.00675677	0.0175571	up
Zm00001d029285	0.7126	0.4093	0.5505	1.3805	1.3103	1.5149	1.00546	0.00212155	0.00633536	up
Zm00001d014140	5.2054	3.4406	3.1745	9.0154	11.4785	9.18	1.00402	0.000133759	0.000538146	up
Zm00001d026368	24.4161	28.4323	27.8716	63.3837	74.8224	63.986	1.0038	5.65736e-21	1.80669e-19	up
Zm00001d026463	2.5627	1.5678	1.9193	5.5112	5.1503	4.5238	1.00341	1.30004e-05	6.47892e-05	up
Zm00001d003248	2.4202	2.0753	2.5406	5.7941	6.0502	5.7912	1.00326	1.66035e-07	1.16989e-06	up
Zm00001d006646	7.0631	9.3979	10.2836	21.378	25.9068	19.6133	1.00307	9.2737e-06	4.75627e-05	up
Zm00001d031985	4.7701	7.1946	8.6987	19.7456	17.6068	14.3152	1.00268	1.64647e-05	8.0412e-05	up
Zm00001d052321	33.7667	35.0313	37.8801	85.0702	97.6414	84.2936	1.00246	8.77056e-25	3.65252e-23	up
Zm00001d030005	0.732	0.8342	0.62	1.8463	1.9287	1.7002	1.00235	4.01509e-05	0.000181596	up
Zm00001d046263	2.45	2.0341	2.5495	5.727	6.2033	5.6833	1.00219	1.6529e-14	2.94866e-13	up
Zm00001d035945	5.4321	7.0122	4.6645	12.5435	17.6988	12.5426	1.0017	3.37061e-06	1.88519e-05	up
Zm00001d032866	0.7931	0.7747	0.3071	1.3145	1.488	1.9	1.0017	0.00759516	0.0194043	up
Zm00001d045461	5.9282	5.863	6.0255	16.1806	16.9926	11.4015	1.00148	0.000413222	0.00148507	up
Zm00001d013113	5.6649	4.7127	5.9499	15.241	13.5482	12.0868	1.00146	5.28922e-09	4.7076e-08	up
Zm00001d024768	0.7525	0.5788	0.6501	1.4235	1.6197	1.9195	1.00122	0.00349184	0.00982064	up
Zm00001d035569	0.5589	1.7198	1.2309	2.5376	2.7868	3.4325	1.00068	0.0178592	0.0405879	up
Zm00001d042503	6.8315	6.3697	4.8922	15.0378	15.0668	15.182	1.00019	2.00119e-05	9.59122e-05	up
Zm00001d013568	529.198	577.601	617.136	1405.37	1567.02	1333.87	1.00001	5.62639e-36	4.22906e-34	up
Zm00001d048550	2.3647	2.5356	2.4036	1.708	1.4509	1.409	-1.0004	0.000520181	0.00182582	down
Zm00001d025803	13.3418	11.1699	11.9943	6.9215	7.5407	8.3615	-1.00041	1.91011e-18	4.97273e-17	down
Zm00001d010976	17.5221	16.4611	17.2487	10.4732	10.9584	10.5639	-1.0015	2.07742e-21	6.81073e-20	down
Zm00001d004933	29.4544	27.7216	30.2905	18.0266	16.8451	19.7351	-1.0023	4.89865e-25	2.07511e-23	down
Zm00001d047837	1.2767	1.3749	1.2328	0.7728	0.7918	0.8594	-1.00232	0.000922864	0.00303713	down
Zm00001d025625	0.9328	0.8641	0.8563	0.3643	0.3952	0.8955	-1.0027	0.0105002	0.025761	down
Zm00001d025762	6.6714	5.8471	7.8906	4.6809	4.7792	3.2661	-1.00378	0.000235283	0.000895303	down
Zm00001d051917	0.6743	0.5904	0.7188	0.3858	0.384	0.4662	-1.00441	0.00104529	0.00339175	down
Zm00001d021753	0.4878	0.4351	0.4527	0.4173	0.2167	0.2254	-1.00529	0.0189855	0.0427862	down
Zm00001d010104	1.7154	1.9623	1.7435	1.0983	1.1553	1.122	-1.00539	0.00599816	0.0158243	down
Zm00001d027616	6.2341	6.4719	7.1093	4.1132	3.9662	4.2557	-1.00581	1.00603e-10	1.14456e-09	down
Zm00001d017391	2.8964	3.5262	3.5424	2.4589	2.0103	1.7353	-1.00597	5.00338e-08	3.83561e-07	down
Zm00001d052964	13.8762	14.7895	14.6858	8.7246	8.5381	9.7108	-1.00676	3.06098e-22	1.05546e-20	down
Zm00001d041436	5.0001	5.3334	2.9138	3.0267	2.724	2.5037	-1.00694	0.000159417	0.000631369	down
Zm00001d046246	5.5304	6.1638	7.0078	3.5152	3.6855	4.4151	-1.0082	1.12287e-09	1.10955e-08	down
Zm00001d050914	0.851	1.0474	1.5281	0.601	0.5588	0.9648	-1.00936	0.0025977	0.00757286	down
Zm00001d053707	8.1345	9.8288	11.3262	6.4081	5.6913	6.0798	-1.00962	3.46574e-06	1.93488e-05	down
Zm00001d013031	36.934	43.7967	41.4177	24.5681	27.6272	23.5997	-1.00975	5.11622e-18	1.27281e-16	down
Zm00001d049986	2.2447	2.9138	2.3529	1.5658	1.3563	1.7397	-1.01032	2.33129e-05	0.000110487	down
Zm00001d047896	11.8287	11.5654	10.7743	7.257	6.4556	7.4705	-1.01301	1.38168e-31	8.08821e-30	down
Zm00001d043029	29.2801	30.9768	31.2734	20.2417	15.6755	20.8105	-1.01338	2.02003e-23	7.68548e-22	down
Zm00001d051527	1.379	1.4143	1.2579	0.9632	0.6966	0.8518	-1.01379	0.00132533	0.00418905	down
Zm00001d039465	13.5017	12.6596	12.1606	7.8576	7.0081	8.8655	-1.01482	1.96133e-21	6.43869e-20	down
Zm00001d014355	213.35	229.161	222.75	133.35	152.152	125.822	-1.01487	3.48961e-33	2.24044e-31	down
Zm00001d023339	0.9937	1.5112	0.8707	0.7519	0.8	0.5342	-1.01667	0.00449301	0.0122792	down
Zm00001d024757	7.2607	7.3766	5.4306	4.5611	4.598	3.2519	-1.01675	4.00221e-06	2.20838e-05	down
Zm00001d047708	6.627	6.2628	6.784	3.7609	2.9357	5.4672	-1.01703	4.73687e-07	3.09769e-06	down
Zm00001d050658	6.3697	4.3893	4.7546	3.8408	1.8881	3.8787	-1.01747	0.000858483	0.00284783	down
Zm00001d047519	3.3465	3.0137	3.2355	2.069	2.1737	1.6772	-1.01966	7.14817e-06	3.76034e-05	down
Zm00001d013597	12.7516	11.2745	11.4556	7.7751	6.6361	7.4777	-1.02031	7.84259e-21	2.48843e-19	down
Zm00001d026367	7.8267	7.44	8.3433	5.0556	5.5714	3.9227	-1.02084	0.000872776	0.00289096	down
Zm00001d009676	5.3247	5.208	5.3524	3.451	2.5729	3.773	-1.02091	1.07248e-15	2.14967e-14	down
Zm00001d007654	0.967	3.1407	1.6382	1.1586	1.1172	1.2562	-1.0219	0.0207633	0.0461795	down
Zm00001d012562	47.288	45.5889	51.6713	30.5097	30.0313	28.3418	-1.02354	1.75853e-27	8.4348e-26	down
Zm00001d035557	8.598	7.0825	8.3952	4.2519	4.8409	5.7086	-1.0238	1.02582e-07	7.46254e-07	down
Zm00001d032515	8.8338	7.0011	6.3941	5.2665	2.8321	5.5956	-1.02464	0.000443867	0.00158412	down
Zm00001d030663	19.8596	19.7552	17.7538	10.2294	12.308	12.6734	-1.02639	2.04934e-15	4.00988e-14	down
Zm00001d046902	11.0901	10.754	13.1168	6.7133	7.7975	6.9295	-1.02668	7.26029e-08	5.43232e-07	down
Zm00001d047799	88.7786	93.239	94.3372	57.2626	51.7314	60.6428	-1.02682	5.61704e-44	5.79425e-42	down
Zm00001d029835	68.6947	71.9164	78.5085	41.5204	51.1613	41.5523	-1.0278	3.70268e-23	1.37686e-21	down
Zm00001d041299	18.0571	17.4075	16.7324	11.0562	9.8231	11.122	-1.02894	3.42834e-15	6.55719e-14	down
Zm00001d042792	9.0896	8.1072	7.996	4.9986	4.9856	5.4491	-1.03001	2.16487e-25	9.28221e-24	down
Zm00001d028235	26.4137	25.2445	24.6393	16.4168	15.5583	14.7354	-1.03056	4.54833e-29	2.33613e-27	down
Zm00001d009579	221.819	230.75	228.857	139.915	149.407	127.285	-1.0313	1.29479e-38	1.06406e-36	down
Zm00001d026591	7.3392	7.3037	7.349	4.1513	4.5596	4.737	-1.03148	1.78232e-12	2.54438e-11	down
Zm00001d018545	22.7965	21.9031	20.5047	13.6431	12.4277	13.8231	-1.03195	1.71155e-24	6.99777e-23	down
Zm00001d050024	2.0366	2.2252	2.0025	1.3649	1.1039	1.3606	-1.03311	1.46453e-13	2.35222e-12	down
Zm00001d005300	8.3874	6.5979	8.6079	5.1758	4.2184	5.0199	-1.03425	8.29831e-07	5.22437e-06	down
Zm00001d002302	26.3398	26.3907	26.4013	17.1208	14.6286	16.5789	-1.03426	1.6972e-35	1.23795e-33	down
Zm00001d034890	21.4437	21.5136	18.9427	11.5057	13.7117	12.5424	-1.03522	3.88923e-14	6.68189e-13	down
Zm00001d044953	19.6527	16.8235	18.1667	11.5336	11.2908	10.5263	-1.03533	1.82224e-13	2.88539e-12	down
Zm00001d048217	1.9589	1.6306	1.4428	0.9452	1.16	0.9656	-1.03558	7.92621e-05	0.000336107	down
Zm00001d039519	11.9448	10.7439	11.322	6.4201	7.2974	7.0196	-1.03595	7.41209e-14	1.23638e-12	down
Zm00001d034595	6.1766	5.5945	7.7456	3.5811	4.097	4.2061	-1.03666	4.93669e-06	2.67317e-05	down
Zm00001d023242	2.7147	3.1506	3.6306	1.6217	1.8765	2.2779	-1.03727	0.000521226	0.00182844	down
Zm00001d046761	0.9927	0.8531	0.5454	0.3248	0.3915	0.7415	-1.03736	0.00883166	0.0221522	down
Zm00001d001830	14.3177	17.0145	15.9522	9.2713	10.0951	9.4136	-1.03778	2.75933e-13	4.27853e-12	down
Zm00001d012276	234.413	245.464	249.089	138.854	165.486	138.818	-1.03925	1.22362e-33	8.06606e-32	down
Zm00001d053375	49.1363	52.9347	49.1886	31.6079	30.4332	29.9495	-1.03984	5.30112e-31	2.9907e-29	down
Zm00001d030920	6.3621	7.7512	5.2909	3.5595	4.8108	3.4152	-1.04089	2.82145e-08	2.25551e-07	down
Zm00001d016788	3.097	4.574	3.6515	1.781	2.802	2.2822	-1.04114	0.0040497	0.0111992	down
Zm00001d002607	231.484	228.419	223.671	136.061	140.604	138.388	-1.04215	2.35231e-59	3.55791e-57	down
Zm00001d018104	3.1329	4.1816	3.6206	2.1757	2.6929	1.7638	-1.04223	7.14537e-06	3.76034e-05	down
Zm00001d021247	2.4548	2.5064	1.9916	1.5493	0.9558	1.7238	-1.04237	1.56484e-08	1.30469e-07	down
Zm00001d035512	5.811	6.2372	7.5548	4.3332	4.0058	3.543	-1.04365	8.03902e-16	1.62321e-14	down
Zm00001d005824	0.9259	1.0288	1.2156	0.6422	0.6474	0.6287	-1.0461	0.00467835	0.0127307	down
Zm00001d023283	4.742	3.4515	4.0813	2.4885	2.4833	2.4658	-1.04618	1.83437e-07	1.28297e-06	down
Zm00001d016895	66.3915	71.5873	72.7112	43.0302	44.7388	39.7038	-1.04652	5.3101e-32	3.20086e-30	down
Zm00001d013659	4.6722	4.6258	4.9686	3.3106	2.2464	3.081	-1.04744	5.06082e-10	5.23582e-09	down
Zm00001d050697	67.4876	61.7206	70.1514	33.7012	47.877	38.9067	-1.04753	3.68092e-15	7.02396e-14	down
Zm00001d003390	5.5354	5.5388	6.93	3.4223	4.5806	2.87	-1.04811	5.31117e-06	2.85836e-05	down
Zm00001d049737	3.3085	3.553	2.4529	1.9733	1.704	1.9582	-1.04867	6.27263e-06	3.33575e-05	down
Zm00001d033916	1.1431	1.1724	0.883	0.3806	0.9008	0.648	-1.04897	0.0131222	0.0312031	down
Zm00001d053446	0.8524	0.8196	1.1371	0.8465	0.1749	0.6795	-1.04944	0.0102539	0.0252321	down
Zm00001d008866	5.0104	4.2824	6.2244	3.8615	2.2341	3.2873	-1.04961	0.000203987	0.000787642	down
Zm00001d028408	10.2229	13.0541	12.18	6.1473	8.6445	6.5721	-1.05109	1.71148e-09	1.64246e-08	down
Zm00001d048673	0.4399	0.3948	0.4098	0.3467	0.1204	0.2857	-1.05158	0.0155283	0.0359943	down
Zm00001d013120	5.1774	4.4342	5.0996	2.7463	2.6482	3.4795	-1.05162	8.30389e-07	5.22655e-06	down
Zm00001d029372	2.1988	1.4386	1.2716	1.2335	0.6362	1.1013	-1.05171	0.00153444	0.0047651	down
Zm00001d022085	7.8124	8.0127	7.5347	4.8031	4.6962	4.5921	-1.05185	1.18807e-11	1.52002e-10	down
Zm00001d051923	24.0305	27.4343	26.6229	14.7243	16.6771	15.583	-1.05432	2.10973e-20	6.46932e-19	down
Zm00001d030086	75.6457	75.5189	77.8582	45.9278	45.679	46.2012	-1.05508	1.52466e-45	1.64864e-43	down
Zm00001d035989	5.0676	5.0132	6.2102	3.345	3.0681	3.387	-1.05515	6.05856e-10	6.19526e-09	down
Zm00001d012679	55.5375	55.5548	59.3769	31.9071	37.5205	33.0368	-1.05584	1.57438e-28	7.90524e-27	down
Zm00001d024935	10.2178	10.3664	11.4523	7.5644	5.4806	6.2226	-1.05678	3.7191e-11	4.46835e-10	down
Zm00001d006346	4.3362	2.9464	3.526	1.8866	1.5819	3.0342	-1.05701	0.000120466	0.000489706	down
Zm00001d018118	1.9356	3.2142	2.0611	1.8134	1.2778	1.2409	-1.0586	0.00748975	0.0191753	down
Zm00001d043294	6.2714	6.3812	5.8324	3.9492	2.5473	4.6151	-1.05977	1.34716e-05	6.69305e-05	down
Zm00001d021294	8.4583	8.3186	8.3028	5.9618	4.8611	4.2282	-1.06023	3.443e-09	3.14618e-08	down
Zm00001d050728	1.1399	0.8094	1.2656	0.637	0.3967	0.8947	-1.06106	0.000301015	0.00111928	down
Zm00001d006109	37.7224	32.2412	31.2302	20.487	22.0485	18.1069	-1.06156	1.19891e-15	2.39142e-14	down
Zm00001d007793	6.4627	6.2104	5.7404	4.4056	3.9933	2.6404	-1.06162	9.31689e-07	5.80193e-06	down
Zm00001d052746	5.1196	4.5301	5.3057	2.6585	3.6622	2.6318	-1.06163	0.000194516	0.000754379	down
Zm00001d034037	441.569	452.554	459	277.223	277.043	255.669	-1.06206	6.76567e-59	1.00482e-56	down
Zm00001d023446	2.1375	3.7398	3.8341	1.3954	2.1406	2.2571	-1.06388	5.51447e-05	0.000241739	down
Zm00001d047421	18.9534	16.39	16.9354	10.4047	11.2983	9.5678	-1.06406	3.21525e-15	6.16398e-14	down
Zm00001d034598	60.623	60.1714	59.0891	34.9757	38.7847	33.7603	-1.06454	2.6557e-18	6.82017e-17	down
Zm00001d052323	1.2207	0.6383	1.0948	0.6882	0.4191	0.6614	-1.06504	0.00143991	0.00450656	down
Zm00001d021365	0.6129	0.5029	0.5559	0.3567	0.2889	0.3541	-1.06533	3.88138e-05	0.000176033	down
Zm00001d021702	8.9094	7.7645	8.2357	5.3127	4.7596	4.8169	-1.06558	3.20197e-22	1.101e-20	down
Zm00001d025222	22.0514	23.6524	21.3543	15.4288	10.2669	14.4019	-1.06574	1.32173e-17	3.17293e-16	down
Zm00001d016590	60.2704	61.4217	63.5459	37.2643	36.5328	36.8385	-1.06574	9.29044e-41	8.20955e-39	down
Zm00001d044542	4.729	4.42	5.2719	3.1743	2.2818	3.1617	-1.06596	2.30847e-08	1.86907e-07	down
Zm00001d010583	57.9802	53.0716	56.9781	32.6286	35.3741	32.33	-1.06601	3.61098e-33	2.31234e-31	down
Zm00001d004639	10.4749	9.5616	9.529	6.6183	3.8596	7.1996	-1.06678	1.50708e-08	1.25823e-07	down
Zm00001d051429	14.99	15.0444	16.3479	9.298	9.1535	9.2084	-1.06793	4.1443e-15	7.88985e-14	down
Zm00001d040171	1.9201	2.5411	1.1962	0.8436	0.9491	1.58	-1.06859	0.00607622	0.0160029	down
Zm00001d048705	26.3509	28.7638	27.7786	18.0307	16.1778	15.2041	-1.06863	3.22019e-27	1.52099e-25	down
Zm00001d002156	64.3364	65.3139	61.2507	39.5402	38.0741	36.2017	-1.06865	8.64015e-33	5.44794e-31	down
Zm00001d021269	1.9214	1.9117	1.8945	1.2675	1.2162	0.9309	-1.06883	1.35545e-12	1.96688e-11	down
Zm00001d052584	0.2902	0.4464	0.3857	0.2365	0.171	0.261	-1.06928	0.00212666	0.00634753	down
Zm00001d022155	6.4724	6.5513	5.7743	4.2987	2.949	3.9653	-1.06953	1.1549e-11	1.47911e-10	down
Zm00001d002068	5.3993	6.3684	5.2685	2.9416	3.585	3.6154	-1.06973	3.13151e-12	4.29868e-11	down
Zm00001d025288	16.9481	18.2694	11.7773	9.4219	10.7255	7.8426	-1.07065	3.79432e-06	2.10167e-05	down
Zm00001d029125	29.4209	35.4831	34.7072	19.325	22.78	17.0603	-1.07215	7.60525e-19	2.04471e-17	down
Zm00001d050635	277.304	291.495	305.944	166.388	188.105	165.022	-1.07298	2.22635e-40	1.96031e-38	down
Zm00001d051393	2.3204	1.6301	1.5831	0.9621	1.0669	1.2613	-1.07355	7.85109e-05	0.000333209	down
Zm00001d050242	8.5182	9.4137	9.0924	5.2211	4.8267	6.0083	-1.07372	3.34593e-26	1.50256e-24	down
Zm00001d009081	147.419	156.534	145.636	90.6166	89.276	87.0345	-1.07448	7.83553e-41	6.9739e-39	down
Zm00001d006126	2.1551	1.426	3.3918	1.5781	1.5725	0.9852	-1.07483	0.00438281	0.0120087	down
Zm00001d033454	26.7966	23.9582	28.948	15.8177	15.5595	15.9057	-1.07555	9.05688e-20	2.66772e-18	down
Zm00001d021960	9.1274	9.0869	7.8268	4.5893	5.9004	4.9507	-1.07605	1.152e-14	2.08988e-13	down
Zm00001d044812	16.1715	15.9728	15.7426	9.1774	9.1195	10.0668	-1.07811	3.0755e-27	1.45814e-25	down
Zm00001d004099	2.43	2.2539	2.18	1.3111	1.0561	1.6994	-1.07894	6.20634e-11	7.27584e-10	down
Zm00001d029257	12.3425	11.0766	11.9852	5.7537	6.7542	8.4333	-1.07919	1.12344e-07	8.12473e-07	down
Zm00001d026603	0.5878	0.5214	0.5006	0.3366	0.313	0.3039	-1.07925	0.00127528	0.00404641	down
Zm00001d033790	29.2655	29.0679	31.3119	18.0886	16.8128	18.052	-1.08187	3.98992e-37	3.11289e-35	down
Zm00001d029287	38.5727	35.8293	34.3364	19.8252	21.9046	22.4757	-1.08268	5.1096e-26	2.27386e-24	down
Zm00001d008398	0.4425	0.3813	0.2699	0.2411	0.155	0.2509	-1.08299	0.0137988	0.0325719	down
Zm00001d027868	0.8591	1.0455	1.1101	0.5509	0.6375	0.5881	-1.08357	7.58017e-06	3.95854e-05	down
Zm00001d023468	168.575	194.55	183.733	108.946	113.073	100.401	-1.08371	3.02936e-37	2.37853e-35	down
Zm00001d002520	49.3454	53.4484	49.9217	33.5	29.9474	26.6323	-1.08442	2.16291e-13	3.40295e-12	down
Zm00001d049686	4.2875	5.3969	6.1408	2.9494	2.9862	3.3833	-1.08457	7.17863e-05	0.000307577	down
Zm00001d039916	53.2081	48.9929	50.6457	32.4721	24.7379	32.991	-1.08462	8.87469e-30	4.76681e-28	down
Zm00001d002086	5.5759	5.7188	5.6961	3.4946	2.815	3.7115	-1.08467	1.37776e-12	1.99808e-11	down
Zm00001d029636	1.0309	1.0574	1.1377	0.6464	0.7952	0.4592	-1.08505	0.00116208	0.00372657	down
Zm00001d047043	8.9078	8.806	8.1269	4.4665	5.1683	5.5895	-1.08521	6.58044e-11	7.68341e-10	down
Zm00001d043446	3.0865	1.8994	2.2816	1.6561	1.6378	0.9941	-1.08595	0.000785749	0.00263742	down
Zm00001d025996	4.7611	3.7653	4.7227	2.6911	2.6368	2.4794	-1.08602	2.35892e-06	1.36519e-05	down
Zm00001d041515	2.6395	2.4412	2.2875	1.5768	1.1015	1.6668	-1.08623	1.58221e-12	2.27583e-11	down
Zm00001d008852	6.8747	9.6102	8.2817	5.5873	5.0904	3.897	-1.08669	3.91316e-09	3.54037e-08	down
Zm00001d012628	18.7037	20.9159	13.6143	11.0482	8.3642	11.9705	-1.0867	3.14629e-08	2.48697e-07	down
Zm00001d017784	3.9558	3.1429	4.5305	2.2344	2.3985	2.2108	-1.08688	8.8903e-06	4.57964e-05	down
Zm00001d016203	8.792	8.3079	7.6663	4.8122	4.4612	5.3128	-1.08698	3.07701e-19	8.63032e-18	down
Zm00001d030724	11.2564	9.3554	6.4111	5.9476	3.1153	6.8759	-1.08855	4.80259e-05	0.000213685	down
Zm00001d011525	8.6222	7.748	6.7337	4.4293	4.2421	4.9184	-1.08923	4.83186e-18	1.20816e-16	down
Zm00001d029723	6.7234	7.109	7.1156	3.6713	4.501	4.1256	-1.08961	6.6384e-08	5.00193e-07	down
Zm00001d007835	85.0358	85.1134	84.5874	51.7593	47.9226	49.9839	-1.08978	2.48794e-58	3.6081e-56	down
Zm00001d035228	0.9968	1.1319	0.7961	0.7543	0.3117	0.6559	-1.09029	0.000401116	0.00144662	down
Zm00001d024198	5.293	5.0215	6.7249	4.5057	2.6068	2.9066	-1.09048	0.0005862	0.00203266	down
Zm00001d042017	11.7651	10.314	11.4239	6.0178	7.0496	6.5667	-1.09292	1.3509e-11	1.71675e-10	down
Zm00001d003085	6.1552	6.1039	6.5878	3.6088	3.3014	4.1304	-1.09376	7.56432e-11	8.73902e-10	down
Zm00001d025960	13.7583	15.819	14.6614	9.1505	7.384	9.3494	-1.09614	7.41563e-23	2.67679e-21	down
Zm00001d035757	20.1865	18.6347	18.6259	12.2764	9.584	11.7613	-1.09634	1.82118e-32	1.12813e-30	down
Zm00001d042040	93.9978	96.6455	98.3425	57.366	55.718	55.8363	-1.09677	1.00025e-63	1.63312e-61	down
Zm00001d013598	1.5325	1.5003	1.4161	0.6852	1.2198	0.691	-1.09773	0.0112966	0.027431	down
Zm00001d031697	1.407	1.1132	1.2258	0.5171	0.616	1.0539	-1.09787	0.00304765	0.00873073	down
Zm00001d051611	6.2353	5.9579	5.9044	3.0648	3.383	4.1161	-1.09849	1.69138e-08	1.40449e-07	down
Zm00001d031943	2.575	2.4969	2.4745	1.4997	1.1842	1.725	-1.09856	1.81412e-10	1.98339e-09	down
Zm00001d010325	36.4526	33.3129	33.4294	20.6429	20.7151	18.8754	-1.0994	8.95526e-27	4.14227e-25	down
Zm00001d001771	44.4009	41.8494	41.2813	27.0783	26.3179	20.9632	-1.10025	4.38523e-25	1.86402e-23	down
Zm00001d004917	10.7035	14.1504	11.578	6.8359	6.8783	7.5147	-1.10096	4.18312e-14	7.15191e-13	down
Zm00001d003392	3.8698	4.4742	3.2182	2.2893	2.2588	2.1936	-1.10109	4.97171e-05	0.000220454	down
Zm00001d023261	1.8801	1.0575	1.048	0.3671	0.7523	1.2033	-1.10159	0.0184732	0.0418379	down
Zm00001d042624	43.3617	47.1726	45.0294	25.9831	23.8659	29.1268	-1.10214	4.67777e-29	2.3877e-27	down
Zm00001d001770	1.4159	1.117	1.1624	0.9065	0.5165	0.7331	-1.10309	0.00826864	0.0209232	down
Zm00001d028423	1.7316	2.1064	2.0056	1.2188	1.2928	0.8846	-1.10498	0.00014725	0.000586951	down
Zm00001d003984	27.6927	26.5897	26.0358	15.6513	11.9469	19.161	-1.10499	8.11153e-19	2.17135e-17	down
Zm00001d013829	12.996	11.1321	10.5913	7.1562	5.0557	8.0094	-1.10527	5.33571e-08	4.07265e-07	down
Zm00001d044121	9.9601	9.4349	9.4859	5.6676	4.8806	6.2439	-1.10566	2.64952e-27	1.26103e-25	down
Zm00001d014482	3.5669	3.224	3.2177	2.1592	1.5453	2.1167	-1.10588	5.65507e-10	5.80917e-09	down
Zm00001d039911	6.8894	6.554	5.4295	3.6076	3.7701	3.5905	-1.10611	9.72877e-15	1.78595e-13	down
Zm00001d040040	5.926	5.0369	5.2247	3.4435	3.2488	2.7143	-1.10663	6.4235e-11	7.51613e-10	down
Zm00001d049988	1.5713	1.0936	1.4831	0.5945	0.778	1.0339	-1.10669	0.00618473	0.0162644	down
Zm00001d034967	3.1758	3.8604	2.8693	1.869	1.5448	2.3336	-1.10766	0.00313939	0.00896128	down
Zm00001d010207	0.6345	0.6355	0.4477	0.3615	0.2397	0.3967	-1.10831	1.04918e-05	5.33549e-05	down
Zm00001d049676	8.8726	9.5261	8.6806	5.4816	4.8129	5.4157	-1.10835	2.82446e-26	1.28004e-24	down
Zm00001d044173	7.3407	8.2683	8.727	5.009	4.5909	4.5048	-1.10908	1.9327e-09	1.8383e-08	down
Zm00001d017387	0.2314	0.1335	0.2278	0.1204	0.095	0.1281	-1.11116	0.00411521	0.0113639	down
Zm00001d010667	2.6141	1.9905	2.6973	1.4386	1.3294	1.4594	-1.11145	1.58951e-05	7.78e-05	down
Zm00001d043242	4.7744	5.2416	3.3491	2.8494	2.6985	2.1918	-1.11205	1.99544e-05	9.5674e-05	down
Zm00001d027321	0.9794	0.9095	0.8744	0.5308	0.5891	0.4783	-1.11278	3.80886e-06	2.10925e-05	down
Zm00001d008083	6.5946	9.8713	8.6958	4.8551	3.1211	6.5672	-1.11279	0.000429591	0.00153874	down
Zm00001d028471	3.7131	3.342	4.3903	2.1025	1.9352	2.5774	-1.11292	5.30034e-10	5.46299e-09	down
Zm00001d053996	11.7534	14.7894	12.8867	7.6172	7.9802	7.1715	-1.11389	1.14764e-14	2.08503e-13	down
Zm00001d006945	8.4974	5.7456	6.6537	4.2389	3.9956	3.8356	-1.11597	5.80757e-08	4.40012e-07	down
Zm00001d041927	23.6264	24.5284	29.8896	14.8159	16.0789	14.0277	-1.11793	3.01224e-18	7.7037e-17	down
Zm00001d042843	19.4423	19.5675	18.5992	11.4073	11.8721	9.9087	-1.11799	4.37963e-20	1.31733e-18	down
Zm00001d053709	20.4775	18.97	19.6777	10.5734	11.8269	11.5936	-1.12066	3.26503e-22	1.11955e-20	down
Zm00001d023226	2.6996	2.9665	2.9399	1.8968	1.6883	1.3663	-1.12071	0.000173245	0.000679801	down
Zm00001d028348	2.1751	2.3397	2.3726	1.0437	1.7031	1.2029	-1.12223	0.000286142	0.00107	down
Zm00001d041957	3.0845	3.5699	2.905	1.8201	1.9202	1.7445	-1.12377	7.89469e-09	6.83412e-08	down
Zm00001d009902	121.342	133.546	142.031	74.2944	80.3288	72.9473	-1.12382	1.12143e-34	7.72282e-33	down
Zm00001d006066	0.5144	0.4345	0.5536	0.3434	0.1766	0.3431	-1.12407	0.0214785	0.0475384	down
Zm00001d012805	1.2848	1.1295	1.5546	0.7407	0.5803	0.9537	-1.12494	0.00838781	0.0211943	down
Zm00001d039546	4.6399	4.3236	4.0547	2.6011	2.4978	2.3656	-1.12558	1.73099e-18	4.52554e-17	down
Zm00001d027298	2.888	2.8101	3.2365	1.737	1.3508	2.0201	-1.12919	1.06423e-06	6.5463e-06	down
Zm00001d001994	16.8646	17.557	15.5521	9.7547	9.3136	9.494	-1.12986	1.1599e-22	4.1205e-21	down
Zm00001d032072	0.5438	0.5577	0.4857	0.3242	0.3487	0.2335	-1.13155	0.00129921	0.00411652	down
Zm00001d029564	4.7441	5.8768	3.9453	2.9837	1.933	3.4052	-1.13165	7.73602e-06	4.03245e-05	down
Zm00001d043984	26.8199	27.02	23.8788	14.8994	13.3761	16.0211	-1.13424	5.88779e-21	1.87785e-19	down
Zm00001d003554	6.7973	8.1145	11.2129	4.0472	6.3417	4.4216	-1.1374	9.48096e-06	4.85247e-05	down
Zm00001d013105	0.9422	1.6106	1.4511	0.8642	0.5208	0.8902	-1.13741	0.000314818	0.00116539	down
Zm00001d046475	8.4736	6.5591	10.7254	6.0489	3.6163	4.9847	-1.13795	0.000104824	0.000432598	down
Zm00001d024398	0.7016	1.6191	0.8617	0.5088	0.4266	0.87	-1.13912	0.00294025	0.00845254	down
Zm00001d048515	2.9989	3.3375	3.4373	1.5933	2.0484	1.8989	-1.13942	4.47472e-05	0.000199963	down
Zm00001d045078	1.4626	2.0194	1.9441	0.9365	0.903	1.2357	-1.13966	0.00123916	0.00394606	down
Zm00001d009548	1.1175	1.2894	1.1122	0.7399	0.2378	1.0228	-1.14046	0.00140098	0.00440054	down
Zm00001d051915	0.617	0.4138	0.4342	0.2694	0.2597	0.3027	-1.14075	0.00881311	0.0221126	down
Zm00001d039686	33.1321	30.2608	30.9478	18.6106	15.5281	19.3982	-1.14085	5.1658e-35	3.62842e-33	down
Zm00001d030777	0.4378	0.4157	0.3791	0.2331	0.2248	0.2413	-1.14099	0.00323567	0.00920413	down
Zm00001d000706	1.6178	1.6592	1.5416	0.6886	1.1066	0.9314	-1.14178	0.0201824	0.0450909	down
Zm00001d013673	39.8041	41.2561	44.0026	23.4308	23.2077	24.1995	-1.14206	2.83427e-34	1.90918e-32	down
Zm00001d004325	1.268	1.1054	0.9666	0.5277	0.5551	0.8086	-1.14255	0.0152012	0.0353325	down
Zm00001d035875	1.7432	1.4801	1.4433	0.8823	0.6991	1.0634	-1.14305	2.67803e-09	2.49997e-08	down
Zm00001d045703	10.4839	12.0967	10.7703	6.658	5.3819	6.845	-1.14339	3.35386e-17	7.76395e-16	down
Zm00001d045596	48.5238	46.561	45.0837	28.4208	25.6714	25.2555	-1.14369	4.49879e-39	3.75977e-37	down
Zm00001d035024	7.8343	9.35	7.8906	4.5269	5.4563	4.1886	-1.14476	5.86966e-09	5.17193e-08	down
Zm00001d012600	0.4309	0.2619	0.438	0.2053	0.163	0.2714	-1.1448	0.00625457	0.0164235	down
Zm00001d033483	287.079	296.567	280.077	161.393	159.663	167.146	-1.14562	1.90566e-47	2.16507e-45	down
Zm00001d053676	0.3586	0.5977	0.4329	0.2375	0.2126	0.3335	-1.1466	0.00964025	0.0239081	down
Zm00001d022423	0.5472	0.4964	0.7273	0.3981	0.1996	0.4026	-1.14748	0.00340758	0.00962649	down
Zm00001d004896	21.0063	21.5153	21.9949	11.8668	11.7367	12.8048	-1.14765	1.73399e-36	1.33177e-34	down
Zm00001d007152	10.8724	10.8977	10.2347	7.292	5.0031	5.778	-1.1486	1.86832e-11	2.32752e-10	down
Zm00001d003577	6.3443	4.1183	5.7139	3.2206	1.9336	3.9833	-1.1487	3.98352e-05	0.000180334	down
Zm00001d018530	4.4787	6.0864	7.056	3.982	2.6959	3.2528	-1.14957	7.26921e-05	0.00031076	down
Zm00001d014511	0.718	0.6823	0.6117	0.3515	0.208	0.5761	-1.14964	0.000124907	0.000506573	down
Zm00001d015698	8.0772	10.1482	8.6888	4.7876	5.5987	4.7694	-1.1498	4.66006e-10	4.83948e-09	down
Zm00001d010603	55.3118	55.6329	56.5224	30.3447	34.3754	29.4261	-1.15256	9.2882e-36	6.93913e-34	down
Zm00001d030230	1.7055	1.512	1.8804	1.1155	0.7909	0.9627	-1.1529	6.19753e-09	5.43364e-08	down
Zm00001d007872	51.7201	60.8013	61.7925	26.3191	41.2678	30.2183	-1.15357	5.29598e-11	6.26822e-10	down
Zm00001d017170	1.5874	1.4393	1.5199	0.9226	0.7218	0.9129	-1.15373	3.39319e-06	1.89695e-05	down
Zm00001d047265	14.0177	13.7544	12.9578	7.6837	8.0534	7.1562	-1.15376	9.21849e-17	2.05305e-15	down
Zm00001d012165	3.8815	6.6351	3.7992	3.2634	3.2517	1.528	-1.15421	0.00264097	0.00768174	down
Zm00001d016767	29.5893	28.0246	29.4278	14.4086	18.3355	16.0508	-1.15651	8.48532e-22	2.83465e-20	down
Zm00001d011771	7.5685	10.4852	8.2669	4.9576	5.1514	4.6425	-1.15697	7.8096e-11	9.0013e-10	down
Zm00001d052288	1.0197	0.9203	1.2022	0.6172	0.5952	0.5491	-1.15741	0.0028626	0.00825434	down
Zm00001d030772	16.9153	14.5832	15.6981	9.4604	8.5857	8.4248	-1.15772	2.55614e-10	2.74593e-09	down
Zm00001d004147	1.5851	2.126	2.6646	1.3378	1.0231	1.2096	-1.1579	0.000805041	0.0026952	down
Zm00001d021016	2.6365	2.4928	2.638	1.5898	1.6231	1.1384	-1.15906	7.48113e-06	3.91592e-05	down
Zm00001d033706	32.8221	32.0546	31.0309	17.0745	16.7285	19.8369	-1.16086	8.47368e-18	2.07664e-16	down
Zm00001d031944	28.1665	28.7635	28.5053	17.9914	14.8574	14.947	-1.16118	6.98604e-16	1.41756e-14	down
Zm00001d039770	1.3436	1.6537	1.4567	1.0845	0.4575	0.9521	-1.1614	0.0191816	0.0431402	down
Zm00001d004222	6.2816	8.266	6.8666	4.4841	3.2429	4.241	-1.16234	5.53253e-09	4.89587e-08	down
Zm00001d044973	1.678	1.3553	1.6416	1.238	0.6887	0.6837	-1.1661	9.71789e-06	4.96755e-05	down
Zm00001d052518	16.3142	18.9756	19.0456	10.2425	10.4802	9.5076	-1.16753	2.20511e-19	6.27043e-18	down
Zm00001d016294	25.0143	24.8973	21.9183	14.1725	16.2734	9.5172	-1.16785	1.66666e-10	1.83273e-09	down
Zm00001d049181	11.146	12.5147	13.1179	8.5671	5.9924	5.9026	-1.16894	2.62912e-12	3.64353e-11	down
Zm00001d015153	107.593	121.107	120.574	62.2451	71.3492	60.4116	-1.16946	2.77581e-32	1.69393e-30	down
Zm00001d006877	5.5745	5.6085	5.828	3.1335	3.7575	2.5581	-1.17005	1.55456e-08	1.29656e-07	down
Zm00001d024538	18.5288	16.2997	16.5256	8.7558	9.2979	10.4825	-1.17025	5.11202e-16	1.06177e-14	down
Zm00001d018521	220.693	237.156	209.946	117.483	138.166	115.123	-1.17064	4.37133e-30	2.3896e-28	down
Zm00001d013410	12.2591	11.8171	11.3362	6.4166	6.2545	6.9884	-1.17176	6.39932e-24	2.52027e-22	down
Zm00001d039731	3.6942	3.0522	2.8162	1.9523	1.3263	2.0359	-1.17242	1.00218e-11	1.29293e-10	down
Zm00001d021419	1.8239	1.295	1.2121	0.7431	0.7166	0.9444	-1.17305	0.00759281	0.0194003	down
Zm00001d043193	249.102	234.796	230.098	137.069	132.119	126.751	-1.17307	3.77591e-59	5.6763e-57	down
Zm00001d034965	15.7254	15.2729	15.3478	8.6481	8.1565	8.8964	-1.17331	4.72184e-24	1.88065e-22	down
Zm00001d021858	44.508	40.759	43.1567	26.8626	15.1279	29.3461	-1.17362	2.98713e-05	0.000138821	down
Zm00001d039455	23.4451	23.6729	22.615	12.7448	13.7307	12.1556	-1.17429	5.25238e-26	2.32481e-24	down
Zm00001d051029	4.3896	3.5016	4.7509	2.1528	2.3428	2.5056	-1.1744	1.3655e-08	1.14663e-07	down
Zm00001d014549	34.3222	34.7317	31.8559	19.0299	18.294	18.5244	-1.17627	1.54133e-26	7.07413e-25	down
Zm00001d030994	2.9521	2.0746	2.3338	1.6547	0.8776	1.5495	-1.17651	0.00022324	0.000853428	down
Zm00001d033842	1.2165	0.9222	1.0752	0.4802	0.7718	0.5247	-1.17653	0.00804861	0.0204357	down
Zm00001d006898	10.9076	10.5825	13.1843	6.0228	6.4529	6.6844	-1.17705	0.000206185	0.000795384	down
Zm00001d021674	1.8266	2.1076	1.5085	1.2094	0.833	0.9707	-1.17776	0.0173691	0.0396314	down
Zm00001d050544	0.9627	1.1285	1.1882	0.4683	0.8028	0.536	-1.17913	0.0179343	0.0407251	down
Zm00001d047202	5.2891	4.3748	3.8152	3.2275	2.0541	2.1761	-1.18012	5.12764e-05	0.000226716	down
Zm00001d033804	3.3053	3.0394	2.5487	2.0698	0.5821	2.2613	-1.18262	0.00680533	0.0176646	down
Zm00001d040160	5.2156	4.8467	5.0878	2.993	2.4774	2.8771	-1.18321	1.09688e-11	1.40699e-10	down
Zm00001d030479	0.8762	0.7568	1.125	0.4885	0.5384	0.4902	-1.18374	0.00754522	0.0192947	down
Zm00001d011562	1.1313	1.4151	0.8975	0.7308	0.4228	0.743	-1.18511	0.000331557	0.00121985	down
Zm00001d028398	18.5967	19.7223	18.9481	11.165	10.832	9.4626	-1.18628	8.35485e-35	5.76976e-33	down
Zm00001d012238	2.6255	2.401	2.3269	1.5756	1.0286	1.4388	-1.1874	3.37408e-12	4.61111e-11	down
Zm00001d053239	870.956	865.372	873.071	454.288	537.821	437.453	-1.18934	1.46686e-47	1.67425e-45	down
Zm00001d026678	19.881	19.8663	18.6487	10.7454	10.0712	11.1893	-1.19034	7.65087e-23	2.74963e-21	down
Zm00001d025851	1.9889	1.6451	1.7607	0.9709	1.0767	0.9092	-1.19048	0.00143207	0.00448677	down
Zm00001d012219	8.9264	8.5357	6.8218	4.4691	4.7991	4.0423	-1.1907	1.23431e-09	1.20997e-08	down
Zm00001d030267	3.9616	3.3244	3.2945	2.0893	1.7518	1.9564	-1.19202	0.00109917	0.00354513	down
Zm00001d043962	29.0192	27.4229	25.0377	15.1696	12.9303	16.5127	-1.19288	6.34026e-34	4.22467e-32	down
Zm00001d004784	6.6996	6.4094	6.9241	4.1748	1.9717	4.827	-1.19317	6.71309e-07	4.29436e-06	down
Zm00001d032057	29.366	30.0942	26.2549	16.852	13.4245	16.5647	-1.19542	1.73679e-33	1.13277e-31	down
Zm00001d044857	3.4601	4.2313	5.9518	2.6182	2.0877	2.7347	-1.19564	5.87364e-06	3.13983e-05	down
Zm00001d029223	6.1981	6.2292	6.1272	3.4467	2.133	4.5685	-1.19667	6.7646e-05	0.000291615	down
Zm00001d013504	17.8094	18.2659	18.6821	11.23	8.9961	9.6263	-1.19848	1.00684e-12	1.48284e-11	down
Zm00001d002530	8.5539	7.1723	6.4098	4.3938	4.009	3.6721	-1.19865	1.51553e-09	1.47044e-08	down
Zm00001d020977	34.8021	36.7296	35.7753	19.4931	20.6858	18.254	-1.19878	1.06144e-37	8.48597e-36	down
Zm00001d032788	1.3033	1.4322	1.1355	0.7044	0.6453	0.7586	-1.19936	0.00142515	0.00446791	down
Zm00001d016487	0.9422	0.7851	0.7182	0.6015	0.1504	0.5841	-1.19949	0.00545318	0.0145517	down
Zm00001d035095	196.317	185.96	194.14	97.3371	114.501	101.45	-1.20141	5.43115e-42	5.13025e-40	down
Zm00001d016301	1.4247	2.1357	1.6709	1.0781	0.6397	1.126	-1.20216	0.00107583	0.00347714	down
Zm00001d012551	1.2589	1.5678	1.9193	0.9526	1.0497	0.5734	-1.20325	0.0125435	0.029963	down
Zm00001d051824	18.8201	20.7383	19.2241	11.5809	8.8973	11.4399	-1.20423	3.55457e-27	1.67561e-25	down
Zm00001d044902	19.1002	20.3782	21.0546	10.7595	10.6274	11.4099	-1.20615	1.75385e-31	1.00791e-29	down
Zm00001d032328	1.9851	2.0966	1.7054	1.1087	0.9828	1.0466	-1.20631	8.39288e-13	1.24875e-11	down
Zm00001d049445	4.0266	3.4602	4.7565	2.4704	2.6204	1.5423	-1.20693	0.000377157	0.00136923	down
Zm00001d014835	1.1448	1.4677	1.5999	0.758	0.8353	0.6844	-1.20798	0.000180631	0.000705973	down
Zm00001d045515	1.6948	1.6821	1.8615	0.8067	1.0371	0.9878	-1.20831	1.92343e-06	1.13256e-05	down
Zm00001d042291	11.695	11.8398	11.2728	6.7913	5.2587	6.7986	-1.20842	2.92769e-30	1.60756e-28	down
Zm00001d021818	14.5261	13.4816	13.9563	7.4122	5.6201	9.6996	-1.20848	5.35874e-15	1.00928e-13	down
Zm00001d016256	4.3243	3.5655	3.0164	2.2456	2.0416	1.6222	-1.20913	0.000119628	0.000486765	down
Zm00001d028627	0.7354	0.5519	0.6746	0.2986	0.4057	0.3559	-1.20966	0.000298377	0.00111068	down
Zm00001d026460	13.5127	13.2524	12.1524	7.8924	6.2246	6.9053	-1.21213	2.02953e-23	7.70971e-22	down
Zm00001d007770	61.2592	61.7003	57.8568	34.1339	28.8972	34.5648	-1.21292	4.83493e-47	5.44294e-45	down
Zm00001d033848	1.0138	1.129	1.1188	0.6137	0.5706	0.5747	-1.21314	0.000177108	0.000693303	down
Zm00001d027646	12.6243	11.07	12.7828	5.9065	6.715	7.0334	-1.21396	7.08721e-18	1.74903e-16	down
Zm00001d047096	12.9364	14.5262	15.926	7.2993	7.5267	8.5343	-1.21453	5.39616e-18	1.33975e-16	down
Zm00001d006478	3.4028	2.9778	2.2529	1.7953	1.2073	1.6591	-1.21456	2.0468e-07	1.41707e-06	down
Zm00001d023396	13.5393	11.6013	10.6262	8.2564	5.0853	5.9505	-1.21564	8.84762e-12	1.15108e-10	down
Zm00001d018467	1.9194	2.6249	2.081	0.9683	1.774	0.816	-1.21655	0.0138175	0.0326049	down
Zm00001d047165	23.021	21.8231	18.8102	11.3311	9.0997	13.8416	-1.21767	5.69551e-19	1.55157e-17	down
Zm00001d018260	1.3175	1.556	2.2725	0.6646	0.903	1.1882	-1.21943	0.000227647	0.000868793	down
Zm00001d008924	8.5889	6.0986	7.5548	3.3745	4.4591	4.0963	-1.22075	6.48156e-05	0.00028064	down
Zm00001d031855	1.0888	1.7992	1.3527	0.8239	1.1476	0.3	-1.22103	0.00841146	0.0212351	down
Zm00001d044621	23.755	21.6485	18.464	11.0186	11.5908	11.621	-1.22298	8.90404e-19	2.37833e-17	down
Zm00001d015338	2.6303	3.3722	2.1722	1.4927	1.5593	1.3202	-1.22551	3.23922e-05	0.000149578	down
Zm00001d022570	0.5426	0.8078	0.3736	0.3178	0.2937	0.31	-1.22663	0.000944475	0.00309855	down
Zm00001d045893	0.4917	0.4814	0.4316	0.3552	0.0652	0.3326	-1.22678	0.0126019	0.030088	down
Zm00001d052286	26.7296	26.2205	26.2003	13.4971	14.7141	14.0644	-1.2269	2.6948e-31	1.54148e-29	down
Zm00001d031732	36.8133	34.8322	35.4857	18.6359	19.4201	19.1658	-1.22713	6.19325e-43	6.18171e-41	down
Zm00001d034977	38.7792	36.6626	36.8839	19.4256	21.5767	18.9584	-1.22785	2.13365e-23	8.08036e-22	down
Zm00001d009472	15.8446	15.9241	14.9314	8.7058	8.2785	7.9549	-1.22786	4.93392e-26	2.19966e-24	down
Zm00001d017907	12.3487	11.9987	9.6889	6.2293	6.5599	5.3728	-1.22948	3.65216e-09	3.32498e-08	down
Zm00001d043225	57.9865	52.9255	51.3089	29.6539	26.5672	30.1563	-1.23257	1.75417e-39	1.49129e-37	down
Zm00001d023062	3.796	3.7881	3.7541	2.6783	1.6843	1.672	-1.23488	9.19836e-07	5.73536e-06	down
Zm00001d013324	4.881	7.2946	7.9378	3.5878	5.0876	1.9763	-1.23608	0.000254758	0.000962427	down
Zm00001d014946	30.716	29.7539	28.7861	15.6391	15.5832	16.1435	-1.23681	7.38091e-70	1.35798e-67	down
Zm00001d031236	0.5866	0.789	0.6157	0.3492	0.3929	0.3134	-1.23732	9.01546e-07	5.63129e-06	down
Zm00001d016715	5.0897	4.192	4.7814	2.8009	2.3069	2.3497	-1.23922	2.1789e-06	1.26934e-05	down
Zm00001d030910	27.5018	23.9086	26.09	12.5851	16.2441	12.1563	-1.24064	1.09227e-20	3.4392e-19	down
Zm00001d010988	10.4188	10.2369	9.8781	5.1012	6.516	4.5288	-1.2411	7.04148e-10	7.15584e-09	down
Zm00001d004998	1.2451	1.8973	0.9401	0.7268	0.7268	0.7058	-1.24146	0.000325704	0.00120083	down
Zm00001d052561	35.5184	32.931	31.843	16.4426	17.8103	18.7808	-1.24187	1.18573e-35	8.75241e-34	down
Zm00001d049665	78.4642	91.8577	79.9121	46.3622	43.7931	42.0862	-1.24246	1.00779e-29	5.40133e-28	down
Zm00001d032533	10.6543	12.6086	12.2871	7.7518	5.2323	5.8072	-1.24358	5.19264e-06	2.80191e-05	down
Zm00001d006099	0.4247	0.375	0.3957	0.2588	0.198	0.1755	-1.24365	0.00034874	0.00127659	down
Zm00001d012245	2.3414	3.4581	2.3799	1.4173	1.5717	1.3273	-1.24375	6.84388e-06	3.61305e-05	down
Zm00001d011559	6.272	6.2334	3.9041	2.6857	2.838	3.1351	-1.24597	1.04295e-08	8.8849e-08	down
Zm00001d009673	12.8517	11.6518	10.4647	5.3727	6.2168	6.8424	-1.24626	4.40144e-13	6.70308e-12	down
Zm00001d034435	32.442	30.9686	31.9817	16.8583	17.7531	15.6483	-1.24684	2.66657e-23	1.00369e-21	down
Zm00001d029135	1.5729	0.8326	1.5987	0.5759	0.7404	0.791	-1.2478	0.00216107	0.00643623	down
Zm00001d018247	7.5179	8.884	7.7245	5.565	3.1004	4.0532	-1.24824	4.9788e-08	3.81796e-07	down
Zm00001d046510	2.6351	3.7065	1.8366	1.5951	1.4832	1.227	-1.24933	0.000441568	0.00157706	down
Zm00001d053675	1.3223	0.9406	0.8454	0.6132	0.4357	0.5894	-1.24961	4.05792e-05	0.000183432	down
Zm00001d049359	3.3117	4.221	2.6471	1.5084	2.0175	1.8226	-1.25013	1.90751e-08	1.56916e-07	down
Zm00001d005554	6.1636	5.7099	5.5373	2.5275	3.3076	3.2967	-1.25257	3.23486e-12	4.43069e-11	down
Zm00001d015475	4.7608	5.8066	4.7082	3.1156	2.5348	2.3705	-1.25304	0.000102347	0.000423226	down
Zm00001d043906	9.6045	8.5123	8.3298	5.3124	3.7895	4.7898	-1.25307	1.46046e-19	4.241e-18	down
Zm00001d045496	11.7966	11.1635	11.1251	6.1655	7.1431	4.5672	-1.25324	7.4926e-13	1.1175e-11	down
Zm00001d034099	3.2141	3.5438	3.6345	2.1889	1.6123	1.6512	-1.25418	3.04765e-08	2.41364e-07	down
Zm00001d028073	2.3818	3.1771	3.228	1.497	1.5669	1.5309	-1.25621	5.33309e-16	1.10211e-14	down
Zm00001d014114	1.2354	1.1028	1.1162	0.6751	0.5508	0.5836	-1.25686	1.01959e-05	5.19571e-05	down
Zm00001d030934	39.9708	42.4207	39.193	20.4043	22.2573	20.938	-1.25696	1.19275e-58	1.74e-56	down
Zm00001d026480	2.2791	2.9018	3.5947	1.4867	1.0895	2.0048	-1.25858	0.000295164	0.00109957	down
Zm00001d023456	4.058	5.7001	4.2143	2.6701	2.1884	2.4378	-1.26002	1.01409e-05	5.16879e-05	down
Zm00001d017481	1.9036	1.4033	1.8139	0.9903	0.6728	1.0116	-1.26116	6.18784e-06	3.2935e-05	down
Zm00001d039684	17.8341	21.0887	22.179	12.2245	10.2568	9.3661	-1.26269	4.56239e-09	4.07984e-08	down
Zm00001d012779	1.9109	2.0824	2.5493	1.0845	1.22	1.1001	-1.26328	0.00661704	0.0172449	down
Zm00001d007341	5.316	4.6734	4.4385	3.2324	2.0086	2.287	-1.26428	1.73734e-05	8.43245e-05	down
Zm00001d043450	13.8626	16.3033	12.3995	6.8531	9.1032	6.0901	-1.27065	3.5909e-11	4.32487e-10	down
Zm00001d017603	3.665	2.8073	2.5464	1.6148	1.117	1.9395	-1.27395	3.3285e-06	1.8652e-05	down
Zm00001d047276	8.1474	8.1197	7.3047	4.0421	3.7294	4.4115	-1.27509	6.75962e-17	1.52055e-15	down
Zm00001d036069	0.604	0.7824	0.3554	0.1924	0.2783	0.4279	-1.27552	0.0103569	0.0254498	down
Zm00001d001276	8.7608	8.9854	8.0143	4.1432	5.1138	4.035	-1.27664	7.59592e-05	0.000323269	down
Zm00001d041305	20.6515	16.364	21.0561	9.2493	10.6087	10.0746	-1.27807	4.53501e-20	1.36017e-18	down
Zm00001d029815	3.583	2.3886	4.097	2.2367	1.5032	1.4598	-1.27811	0.00024288	0.000921935	down
Zm00001d022980	2.967	2.6504	2.6266	1.1587	1.257	1.8311	-1.27835	0.000748394	0.00252752	down
Zm00001d050220	1.6559	1.5888	1.4659	1.0913	0.5846	0.757	-1.27931	0.000759594	0.00255974	down
Zm00001d043367	122.184	123.239	131.739	63.3384	72.6496	57.9969	-1.28054	1.78136e-34	1.21656e-32	down
Zm00001d051939	28.6038	28.0962	26.4825	15.4318	12.9257	14.3897	-1.28374	1.20319e-35	8.82842e-34	down
Zm00001d012837	112.282	117.691	125.727	58.9358	63.4692	60.1074	-1.28428	2.2587e-42	2.16677e-40	down
Zm00001d040527	9.9897	10.991	9.7231	5.5433	4.5058	5.7057	-1.28563	1.93996e-14	3.44333e-13	down
Zm00001d018344	6.2543	4.811	7.1935	2.989	2.642	3.7319	-1.28567	3.25638e-07	2.18174e-06	down
Zm00001d049787	3.7202	4.467	3.8121	1.9911	2.1848	1.9717	-1.28664	3.79942e-12	5.16093e-11	down
Zm00001d012539	61.8111	61.1043	63.7211	32.5297	31.8612	31.1335	-1.28858	4.03779e-50	4.85598e-48	down
Zm00001d018081	186.041	163.362	163.834	82.9077	93.5091	86.0335	-1.29001	6.6199e-54	8.58985e-52	down
Zm00001d024838	14.5811	12.2547	13.3797	7.2022	6.0582	7.3184	-1.29007	3.1638e-07	2.12304e-06	down
Zm00001d027993	0.6279	0.7155	0.6027	0.2639	0.4327	0.2966	-1.29082	0.00582474	0.0154312	down
Zm00001d041265	0.3072	0.401	0.5677	0.1268	0.2649	0.2572	-1.29166	0.015011	0.034966	down
Zm00001d046122	7.1293	7.0684	7.9711	5.5744	1.5605	4.2097	-1.29276	0.00133077	0.00420516	down
Zm00001d010759	30.0336	27.7772	26.8851	15.1505	15.7624	12.3207	-1.29297	2.77323e-19	7.81432e-18	down
Zm00001d018534	32.2167	31.6777	28.1807	13.7622	16.669	16.5415	-1.29329	2.51055e-30	1.38468e-28	down
Zm00001d044607	6.1422	5.5728	4.8624	3.0835	2.2839	3.0968	-1.29408	5.73377e-09	5.06124e-08	down
Zm00001d033062	1.2836	1.779	1.3752	0.7087	0.8859	0.6637	-1.29566	4.45544e-05	0.000199318	down
Zm00001d028750	2.2845	1.9526	1.5803	0.8403	1.0649	1.0567	-1.29644	1.60703e-06	9.56766e-06	down
Zm00001d018433	3.2868	3.9489	3.0544	2.416	1.1648	1.6635	-1.29821	0.000232067	0.000884022	down
Zm00001d002991	4.3455	3.9694	3.5542	2.1835	1.9073	1.9485	-1.29871	4.06447e-11	4.86198e-10	down
Zm00001d033022	0.5267	0.3993	0.419	0.1906	0.2005	0.2921	-1.29934	0.00450176	0.012299	down
Zm00001d001250	2.4884	3.9265	3.5021	1.4484	1.7458	1.8311	-1.30021	0.000214348	0.000823265	down
Zm00001d040205	23.5318	20.545	21.7343	11.3025	10.1399	11.9346	-1.30268	1.18978e-35	8.75606e-34	down
Zm00001d053897	7.2097	7.547	8.7636	4.3306	3.6335	3.95	-1.30373	2.02907e-10	2.20762e-09	down
Zm00001d045206	44.5477	45.0877	43.5559	23.8573	21.9864	21.5921	-1.30424	9.47005e-75	1.94562e-72	down
Zm00001d031054	1.0787	1.2069	1.196	0.6678	0.5724	0.5211	-1.30638	0.0015126	0.00470615	down
Zm00001d022494	487.467	490.529	489.093	261.242	224.739	254.827	-1.30858	2.64209e-78	5.8683e-76	down
Zm00001d035962	3.3685	5.6675	4.3856	2.4057	2.3749	1.9846	-1.3096	1.40336e-09	1.36537e-08	down
Zm00001d009908	40.0259	40.2134	42.5983	20.1597	19.8932	21.8882	-1.31015	4.92246e-74	9.86654e-72	down
Zm00001d021280	0.7298	0.5284	1.0254	0.5522	0.2662	0.3346	-1.31057	0.000490613	0.00173214	down
Zm00001d017981	0.2499	0.1282	0.0953	0.065	0.0627	0.1107	-1.31559	0.00719423	0.0185336	down
Zm00001d010535	1.8711	1.7272	2.1301	1.0477	0.8464	0.9811	-1.3174	4.24823e-06	2.33265e-05	down
Zm00001d007868	1.7955	3.1957	3.0059	1.2388	1.156	1.6091	-1.31795	1.84299e-05	8.90399e-05	down
Zm00001d039279	10.461	10.416	10.012	5.7201	5.6828	4.0579	-1.32159	5.28689e-12	7.07617e-11	down
Zm00001d045123	1.2136	0.8298	0.9986	0.481	0.506	0.5323	-1.32481	0.00579287	0.0153584	down
Zm00001d034359	2.7199	2.5281	2.7646	1.8008	1.3024	0.9034	-1.3254	0.000384655	0.00139357	down
Zm00001d010295	3.0204	2.6087	3.3124	0.842	1.8559	1.746	-1.32734	0.00016819	0.000662073	down
Zm00001d008998	9.4782	8.1935	7.8447	5.0203	3.5072	4.1735	-1.33132	1.86516e-11	2.32476e-10	down
Zm00001d030780	5.2232	4.4747	3.9973	2.9758	1.7934	2.0464	-1.33282	2.17217e-07	1.49422e-06	down
Zm00001d021821	15.6928	15.4573	14.2402	7.9716	7.6867	6.8687	-1.33367	4.87344e-29	2.47732e-27	down
Zm00001d007418	10.014	9.0311	7.8971	5.3999	3.9052	4.078	-1.33433	5.71564e-13	8.61329e-12	down
Zm00001d014094	22.7412	23.4647	20.5248	11.9625	10.3955	10.6779	-1.33744	4.87731e-41	4.38851e-39	down
Zm00001d032040	0.5181	0.9565	0.8726	0.4032	0.3888	0.3671	-1.3383	8.37163e-06	4.33784e-05	down
Zm00001d013672	37.8046	35.5316	32.4585	19.038	15.2981	17.965	-1.34012	1.38445e-31	8.08821e-30	down
Zm00001d010231	1.288	1.3568	1.9815	0.6849	0.5842	1.0113	-1.34088	4.06768e-05	0.000183806	down
Zm00001d012336	100.725	99.7046	91.2872	48.0265	47.134	48.4401	-1.34533	2.07208e-63	3.31721e-61	down
Zm00001d042641	6.8808	6.4549	6.397	3.4195	2.8782	3.4192	-1.34534	5.04609e-34	3.38061e-32	down
Zm00001d003538	14.8654	22.1922	15.7812	9.4986	9.8822	6.5541	-1.34861	4.35127e-09	3.90379e-08	down
Zm00001d024583	46.0969	43.988	41.0156	23.3593	15.3167	25.6244	-1.35303	1.10487e-10	1.25124e-09	down
Zm00001d035047	80.8413	75.3949	76.5237	41.4838	30.6983	41.5397	-1.35715	6.7989e-44	6.98417e-42	down
Zm00001d010620	5.3697	4.9343	5.3632	2.7479	2.1741	2.7052	-1.36185	7.66033e-16	1.54802e-14	down
Zm00001d014160	0.711	0.928	0.5693	0.4075	0.3301	0.3358	-1.36459	0.000138719	0.000555732	down
Zm00001d021976	1.6558	0.9401	2.0436	0.7831	0.7119	0.7542	-1.36695	1.21401e-05	6.09079e-05	down
Zm00001d030083	31.5049	31.268	31.4703	15.7214	15.3578	14.5778	-1.36811	1.03451e-35	7.68218e-34	down
Zm00001d033308	1.6299	2.3495	1.8806	1.0667	0.8036	0.9677	-1.36875	1.32761e-05	6.60961e-05	down
Zm00001d047930	3.0051	2.4216	2.0726	1.7054	1.0963	0.8365	-1.37122	0.00169064	0.0051939	down
Zm00001d040499	0.1591	0.1632	0.0681	0.0507	0.0489	0.089	-1.37312	0.0114633	0.0277783	down
Zm00001d049508	12.2003	12.6685	11.6305	6.078	5.3632	6.1749	-1.37387	5.3039e-16	1.097e-14	down
Zm00001d022630	7.6101	4.8318	2.7994	3.4002	2.1681	1.7974	-1.37679	2.39194e-05	0.000113209	down
Zm00001d049166	215.924	242.274	234.012	120.084	105.354	107.5	-1.37839	1.38901e-42	1.35355e-40	down
Zm00001d004690	3.0455	2.5724	3.0955	1.4911	1.2418	1.4598	-1.37863	0.000115539	0.000472386	down
Zm00001d030262	2.521	3.2012	1.9523	1.6351	0.7883	1.2759	-1.37871	0.00253612	0.00741238	down
Zm00001d009958	6.5758	6.1823	6.034	2.9025	1.7992	4.3359	-1.37966	1.02344e-06	6.3238e-06	down
Zm00001d044136	2.4361	3.4355	3.267	1.4849	1.3578	1.5343	-1.38326	1.23403e-09	1.20997e-08	down
Zm00001d017376	0.8186	0.8982	0.5999	0.3025	0.3889	0.4182	-1.38356	2.88169e-05	0.000134428	down
Zm00001d013451	18.8755	22.0562	20.8083	9.1665	8.4963	11.9109	-1.38375	4.0303e-18	1.01494e-16	down
Zm00001d047788	110.916	107.97	105.176	51.2494	56.4064	47.5676	-1.38388	3.14906e-53	4.04359e-51	down
Zm00001d015702	0.503	0.43	0.4261	0.148	0.2447	0.2574	-1.38405	0.000160954	0.000636739	down
Zm00001d028529	74.7534	71.8257	70.6842	34.1357	37.154	32.7736	-1.3841	9.92314e-59	1.45622e-56	down
Zm00001d032807	25.0886	22.2827	21.8128	11.1493	10.5249	11.4753	-1.38467	2.49939e-36	1.90774e-34	down
Zm00001d031741	90.0095	87.3138	91.0883	46.4374	39.6112	42.259	-1.38762	2.82204e-56	3.88684e-54	down
Zm00001d006574	25.5809	21.6628	21.9719	10.1235	11.6598	11.2356	-1.39035	6.59816e-28	3.2276e-26	down
Zm00001d028904	2.4509	1.8282	2.0383	0.9634	0.7432	1.3081	-1.3908	3.18388e-07	2.13593e-06	down
Zm00001d004876	8.1228	8.4476	8.0253	3.9543	3.9788	3.7834	-1.39237	3.1602e-15	6.06316e-14	down
Zm00001d045625	33.3986	33.9476	31.5877	15.6958	15.9545	15.441	-1.39354	2.78523e-35	2.0137e-33	down
Zm00001d009925	1.3364	0.8466	0.9589	0.6097	0.4159	0.4735	-1.39377	3.29948e-06	1.85086e-05	down
Zm00001d025018	1.5571	2.222	2.8213	1.0758	1.3337	0.7196	-1.39679	0.000260791	0.00098281	down
Zm00001d039544	0.5628	0.4123	0.5516	0.3346	0.2493	0.1424	-1.39788	0.00101488	0.00330525	down
Zm00001d044685	113.045	119.124	130.416	56.8198	65.3303	49.391	-1.40029	1.97173e-42	1.89886e-40	down
Zm00001d021844	0.4211	0.4388	0.4004	0.2261	0.1635	0.2069	-1.40284	1.30976e-07	9.39236e-07	down
Zm00001d039367	7.4102	8.324	5.7386	3.0706	2.8321	4.2506	-1.40285	2.49553e-05	0.000117548	down
Zm00001d043442	0.574	0.3598	0.551	0.2413	0.2792	0.1808	-1.40583	0.00713516	0.0184045	down
Zm00001d013118	1.4918	0.595	1.2636	0.878	0.1814	0.5285	-1.40709	0.0211084	0.0468623	down
Zm00001d026510	2.6744	3.3144	3.1713	1.4334	1.2196	1.6581	-1.40878	0.000315635	0.001168	down
Zm00001d030812	20.5582	19.1401	17.7346	13.7191	5.8672	7.4717	-1.409	0.000146017	0.000582696	down
Zm00001d049979	14.9824	13.436	9.7187	7.406	2.2523	8.3756	-1.40957	0.011306	0.0274484	down
Zm00001d049250	1.6938	1.5511	1.6601	0.9154	0.8386	0.5572	-1.41005	0.000390921	0.00141379	down
Zm00001d012097	4.6674	4.152	4.1631	1.7658	1.8765	2.4635	-1.41021	4.19785e-10	4.37976e-09	down
Zm00001d013199	0.9954	1.1486	0.7588	0.4708	0.4766	0.4188	-1.41065	0.000150271	0.000597257	down
Zm00001d044057	0.1633	0.1281	0.0683	0.0291	0.0245	0.1157	-1.41334	0.00645151	0.0168759	down
Zm00001d010459	1.859	1.8537	2.4144	1.2894	0.6028	0.9879	-1.41366	4.49871e-05	0.00020089	down
Zm00001d044632	9.1858	9.1358	8.2757	4.6338	3.9097	3.9448	-1.41451	1.18894e-13	1.93224e-12	down
Zm00001d025835	0.7026	0.4804	0.6348	0.2953	0.1709	0.3872	-1.41453	0.00744566	0.0190876	down
Zm00001d032336	7.2898	6.5203	6.6341	3.688	2.3966	3.5137	-1.41517	3.40818e-21	1.10414e-19	down
Zm00001d009816	1.5549	1.3821	1.7912	1.0981	0.3782	0.7345	-1.42349	0.00840279	0.0212213	down
Zm00001d005563	3.9815	4.0835	3.3155	1.47	1.9775	1.8525	-1.42414	4.99847e-15	9.45033e-14	down
Zm00001d033686	1.0749	2.6949	2.6707	1.6267	0.61	0.7616	-1.42704	0.0073792	0.0189468	down
Zm00001d044585	0.6373	0.8913	0.9422	0.4384	0.4227	0.2874	-1.42753	0.00872642	0.021933	down
Zm00001d015432	2.9633	3.553	3.309	1.358	1.3704	1.8336	-1.42774	3.31002e-09	3.0314e-08	down
Zm00001d024170	1.4704	1.4108	1.3017	0.7896	0.4499	0.7058	-1.42952	0.000200669	0.00077629	down
Zm00001d044093	0.7518	1.1016	1.2009	0.6502	0.2743	0.4947	-1.42982	0.0033748	0.00954669	down
Zm00001d026268	0.805	0.9126	0.8182	0.3206	0.4637	0.3903	-1.43067	0.0017575	0.00536916	down
Zm00001d042906	1.9832	2.2675	2.0158	1.1808	0.8065	0.9215	-1.43143	6.81027e-08	5.12323e-07	down
[truncated: 228 more rows]
