# Supplementary material for: Integrated Transcriptomic and Metabolic Analyses Reveal Key Defense Pathways Against Fusarium Infection in Maize Kernels
Source: Plants (Basel). 2026 Apr 9;15(8):1148. doi: 10.3390/plants15081148 (PMC13118878; doi:10.3390/plants15081148)
Supplement: Supplementary file 1 [file plants-15-01148-s001.zip › Table S4.xlsx]

## Sheet: Sheet1
Table S4. Differentially expressed genes in 92C at 5 dpi upon F. verticillioides inoculation
ID	Control_5dpi_1	Control_5dpi_2	Control_5dpi_3	Fv_5dpi_1	Fv_5dpi_2	Fv_5dpi_3	log2FoldChange	pvalue	padj	regulated
Zm00001d047323	0	0.0547	0	12.3419	16.7211	16.7774	9.4823	1.87627e-15	1.82487e-13	up
Zm00001d035913	0	0	0	2.2222	1.5647	1.0305	9.09879	1.84843e-13	1.45722e-11	up
Zm00001d024806	0	0	0	4.765	3.3577	3.0124	8.81051	6.35025e-13	4.61894e-11	up
Zm00001d018257	0	0	0	0.8745	0.5948	0.5703	8.64336	1.91785e-12	1.29826e-10	up
Zm00001d007805	0	0	0	1.7088	2.7413	2.6155	8.62574	1.39105e-12	9.59562e-11	up
Zm00001d040628	0	0	0	3.4357	2.5877	2.9656	8.24733	1.76596e-11	1.0623e-09	up
Zm00001d044021	0	0	0	2.3465	2.7147	2.1735	8.23831	1.56293e-11	9.51441e-10	up
Zm00001d013203	0	0	0	3.0721	5.0698	5.6997	8.21389	2.61278e-11	1.54245e-09	up
Zm00001d042277	0	0	0	2.4565	6.4687	4.9153	8.13373	8.54507e-11	4.65486e-09	up
Zm00001d053918	0	0	0	2.6576	3.347	4.7456	7.95545	1.36206e-10	7.1734e-09	up
Zm00001d049731	0.0431	0	0	3.2996	4.6295	4.0854	7.9225	5.47358e-11	3.07405e-09	up
Zm00001d031495	0	0	0	1.6467	1.8147	2.0547	7.73777	3.75245e-10	1.84963e-08	up
Zm00001d008001	0	0	0	0.6842	0.6389	0.8078	7.68262	5.66925e-10	2.72049e-08	up
Zm00001d023573	0	0	0	2.0319	1.7335	2.1525	7.68218	5.82277e-10	2.78889e-08	up
Zm00001d053036	0	0.0366	0	2.6531	2.9	3.078	7.65455	2.55144e-10	1.28508e-08	up
Zm00001d008856	0	0	0	1.1856	0.9392	1.1491	7.60545	9.89674e-10	4.58446e-08	up
Zm00001d007405	0	0	0	1.5364	1.3732	1.1774	7.5529	1.41109e-09	6.36245e-08	up
Zm00001d012711	0	0	0	2.7312	1.5681	2.0768	7.49929	2.95355e-09	1.2601e-07	up
Zm00001d041588	0	0	0	1.1736	0.9182	0.497	7.38005	1.00739e-08	3.81681e-07	up
Zm00001d004433	0	0	0	2.3057	0.6374	0.7859	7.26303	7.99067e-08	2.4587e-06	up
Zm00001d016907	0.193	0.3409	0.076	37.1647	32.0851	30.4598	7.24716	4.13968e-72	5.53083e-69	up
Zm00001d017292	0	0	0	2.6223	2.1767	2.7485	7.17002	1.37838e-08	5.08578e-07	up
Zm00001d039684	0	0.186	0	13.9974	10.7374	6.2241	7.16112	1.20028e-08	4.48076e-07	up
Zm00001d008241	0	0	0	3.0485	5.2471	3.9762	7.10417	2.35446e-08	8.19863e-07	up
Zm00001d003859	0	0	0	0.5069	0.507	0.7501	7.07171	2.76791e-08	9.49506e-07	up
Zm00001d004407	0	0	0	0.8118	0.6668	0.5673	7.04416	3.34008e-08	1.12302e-06	up
Zm00001d040332	0	0	0	1.9836	0.6892	1.1949	7.01717	1.18569e-07	3.50394e-06	up
Zm00001d031155	0.1182	0	0	5.3959	6.296	5.7665	7.00682	1.09467e-08	4.11067e-07	up
Zm00001d042140	0.5021	0.8869	1.3841	137.606	125.116	119.094	6.99761	3.77123e-162	3.19109e-158	up
Zm00001d044967	0	0	0	0.875	1.0232	1.5285	6.96191	5.80326e-08	1.85536e-06	up
Zm00001d009727	0	0	0	0.6423	0.52	0.5129	6.96149	4.94996e-08	1.62225e-06	up
Zm00001d034107	0	0.0456	0.0458	3.0602	4.7585	4.2766	6.92639	6.2289e-11	3.45241e-09	up
Zm00001d023342	0	0	0	0.3171	0.9236	0.8586	6.90873	1.51147e-07	4.35512e-06	up
Zm00001d012806	0	0	0	0.7037	0.8031	0.7683	6.87991	6.93851e-08	2.17718e-06	up
Zm00001d018064	0.0276	0	0.0272	3.6008	1.496	1.7638	6.87881	5.5933e-10	2.68913e-08	up
Zm00001d009350	0.1814	0	0	2.6788	13.1882	8.8486	6.87357	1.37031e-07	3.9976e-06	up
Zm00001d006538	0.1433	0.0281	0.0564	8.775	9.7184	10.1385	6.86763	1.11751e-37	4.23402e-35	up
Zm00001d013234	0	0	0	2.0977	2.73	1.8567	6.7672	1.57578e-07	4.53527e-06	up
Zm00001d007488	0	0	0	1.8212	2.2172	1.6968	6.74965	1.60051e-07	4.59603e-06	up
Zm00001d043341	0	0	0	1.0217	0.7788	0.7139	6.73377	2.03514e-07	5.65848e-06	up
Zm00001d041095	0	0	0	0.9769	0.7305	1.0666	6.69063	2.5055e-07	6.759e-06	up
Zm00001d040266	0	0	0	0.3768	0.3114	0.362	6.66425	2.5985e-07	6.97282e-06	up
Zm00001d047752	0	0	0.058	2.2136	1.8917	2.5963	6.62903	9.76839e-08	2.94502e-06	up
Zm00001d009815	0	0	0	4.9509	2.7508	4.6804	6.59564	5.56098e-07	1.36788e-05	up
Zm00001d046318	0	0.0388	0.0389	2.3895	2.8422	2.9312	6.59362	5.15163e-10	2.4862e-08	up
Zm00001d041136	0	0	0	0.3328	0.2466	0.2325	6.56043	5.40997e-07	1.338e-05	up
Zm00001d041300	0	0	0	2.3356	2.101	2.448	6.55251	4.71675e-07	1.18667e-05	up
Zm00001d035246	0.0391	0	0	1.0495	1.8835	1.2467	6.54182	1.85705e-07	5.23209e-06	up
Zm00001d024752	0	0	0.0607	2.5681	1.878	1.9681	6.49947	2.11017e-07	5.82247e-06	up
Zm00001d015867	0	0.096	0.0963	4.3359	5.8744	8.6301	6.48934	1.97273e-09	8.73958e-08	up
Zm00001d029359	0	0	0.0383	1.6709	0.9864	1.3135	6.47444	2.8793e-07	7.67762e-06	up
Zm00001d011461	0.1008	0	0	2.4368	3.6657	4.1622	6.46926	2.40779e-07	6.52314e-06	up
Zm00001d035409	0	0	0	1.0424	1.3785	1.6024	6.45715	8.58487e-07	2.01225e-05	up
Zm00001d018013	0	0.0153	0	0.3347	0.5928	0.5993	6.41432	3.45116e-07	9.02241e-06	up
Zm00001d024961	0	0.0263	0	0.8648	1.0437	0.6546	6.3792	4.05998e-07	1.03998e-05	up
Zm00001d046675	0	0	0	2.1082	6.9031	5.8923	6.32677	3.71801e-06	7.52645e-05	up
Zm00001d046105	0	0	0	0.5755	0.5738	0.5362	6.32166	1.66117e-06	3.67225e-05	up
Zm00001d016193	0	0	0	0.557	0.3777	0.5389	6.28887	2.35382e-06	5.01693e-05	up
Zm00001d024853	0.1768	0.1735	0	10.9199	9.3179	8.6808	6.26134	7.65884e-23	1.40884e-20	up
Zm00001d018046	0	0	0	0.0792	0.2394	0.1882	6.18482	6.76977e-06	0.000128151	up
Zm00001d013211	0.1027	0.0775	0.0233	5.9186	4.7689	5.0768	6.17384	5.59568e-72	7.10232e-69	up
Zm00001d017024	0	0	0.0428	0.9922	1.1394	1.3866	6.13813	1.16538e-06	2.66756e-05	up
Zm00001d015256	0	0	0.0355	0.6776	1.2191	1.0146	6.13682	1.3481e-06	3.04192e-05	up
Zm00001d021897	0	0.0303	0.0304	1.4497	1.5911	1.2735	6.03268	2.32274e-08	8.14404e-07	up
Zm00001d025417	0	0.2848	0	4.2861	8.7104	7.215	6.02527	3.98299e-08	1.32514e-06	up
Zm00001d035646	0.3094	0.2277	0	14.1247	9.81	12.6272	5.98589	6.29803e-23	1.16697e-20	up
Zm00001d045884	0	0	0.0904	2.3438	2.2139	1.5515	5.96144	5.21365e-08	1.70114e-06	up
Zm00001d026399	0	0	0	0.3054	1.827	1.9206	5.9059	5.95158e-05	0.000830115	up
Zm00001d039990	0.0273	0.0134	0.0135	1.4868	0.9363	1.0132	5.88332	1.39572e-13	1.13196e-11	up
Zm00001d042143	0.8337	0.7219	0.5794	53.7989	35.3702	32.0703	5.73517	2.28135e-67	2.41301e-64	up
Zm00001d053554	0.0522	0.3583	0.0514	10.9262	8.1593	7.3899	5.73192	1.7551e-24	3.48072e-22	up
Zm00001d007487	0	0.1193	0	3.4291	1.3367	2.6243	5.72713	1.57755e-05	0.000267509	up
Zm00001d006525	0	0.0455	0	0.6222	0.862	1.2609	5.68693	1.27168e-05	0.000222019	up
Zm00001d029356	0	0	0.0248	0.542	0.4053	0.4497	5.58896	1.69652e-05	0.00028333	up
Zm00001d043891	0.0481	0.0472	0	2.004	1.669	1.2196	5.57253	5.28523e-07	1.31406e-05	up
Zm00001d034437	0	0.2908	0.8752	17.9045	19.0415	23.0753	5.56565	1.17747e-12	8.21156e-11	up
Zm00001d040285	0	0	0.1062	1.0141	2.7367	1.9233	5.51715	3.33746e-05	0.000508532	up
Zm00001d043881	0.225	0.2208	0.2215	11.0278	10.8445	10.1335	5.47133	1.62034e-17	1.86965e-15	up
Zm00001d049367	0.0534	0	0.0526	1.7925	1.9866	1.002	5.3908	1.82587e-06	3.9991e-05	up
Zm00001d035162	0.0856	0.028	0.0281	2.6065	1.6413	1.9819	5.35485	2.23002e-13	1.73117e-11	up
Zm00001d024751	0.0986	0	0	1.7877	1.1674	1.2954	5.33241	2.17078e-06	4.65023e-05	up
Zm00001d025533	0.5143	0.8258	0.8285	23.1645	34.5102	36.1007	5.31277	3.18865e-81	5.78171e-78	up
Zm00001d007714	0	0.0577	0.1158	1.7368	2.5105	3.1443	5.29018	2.67254e-15	2.54091e-13	up
Zm00001d035161	0	0.0464	0	0.8246	0.759	0.5319	5.28452	6.91005e-05	0.00094358	up
Zm00001d034725	0.0456	0	0.0449	1.8996	0.7717	1.0705	5.26676	5.39649e-06	0.000104661	up
Zm00001d007363	0.2846	0.6143	0.1681	11.8449	17.1311	12.8687	5.17752	7.99141e-39	3.27197e-36	up
Zm00001d042104	0	0.316	0.2536	4.0644	8.2228	7.8554	5.01714	8.60455e-18	1.0352e-15	up
Zm00001d040834	0.0826	0.3243	0	3.9934	4.0514	5.0381	4.88912	2.43106e-11	1.44188e-09	up
Zm00001d017935	0.0175	0.0343	0.0172	0.8906	0.7232	0.5896	4.88511	2.59463e-09	1.11697e-07	up
Zm00001d007285	0	0.1438	0.0481	0.9183	2.5196	2.2917	4.77319	3.79438e-08	1.27072e-06	up
Zm00001d043651	0.7565	0.4596	0.4965	15.5758	16.5399	18.4209	4.77235	1.04185e-76	1.65297e-73	up
Zm00001d004620	0.045	0.0882	0.0443	2.8974	1.1783	1.0966	4.76713	1.03927e-07	3.12531e-06	up
Zm00001d042278	0.0254	0.0996	0.0999	2.2822	1.9734	1.7613	4.62596	2.97389e-16	3.13246e-14	up
Zm00001d017801	0.5658	0.6562	0.3545	14.0211	14.6573	13.272	4.62275	6.04015e-49	4.38084e-46	up
Zm00001d021695	0.0594	0.0875	0.0585	1.7955	1.7588	1.7843	4.58519	1.86882e-13	1.46873e-11	up
Zm00001d040245	0.8002	0.5889	1.2802	17.9972	23.0042	24.494	4.50231	6.23446e-40	2.81445e-37	up
Zm00001d011886	0.0743	0.1459	0.1464	1.4973	3.7086	3.7665	4.4934	9.76939e-09	3.70696e-07	up
Zm00001d024560	0.0118	0	0.0347	0.363	0.3479	0.4191	4.48941	7.35752e-08	2.28606e-06	up
Zm00001d033455	15.119	15.0146	14.7948	359.904	358.24	350.69	4.46362	8.25635e-274	2.09588e-269	up
Zm00001d052189	0.1517	0.0993	0.1494	4.0065	2.6512	2.6572	4.43169	8.6539e-13	6.18815e-11	up
Zm00001d028988	0.0521	0.0256	0	0.6301	0.529	0.636	4.42184	4.30331e-06	8.5477e-05	up
Zm00001d052245	0	0.0681	0	0.4429	0.499	0.6026	4.38054	3.55688e-07	9.27016e-06	up
Zm00001d028295	0	0	0.0415	0.3682	0.1962	0.3563	4.34952	0.000331734	0.00363448	up
Zm00001d024960	1.1329	0.794	0.5576	14.5593	18.4046	20.3465	4.31135	6.31962e-40	2.81445e-37	up
Zm00001d053220	0	0	0.1087	0.8897	0.5603	0.8807	4.30089	0.000362413	0.00390652	up
Zm00001d009354	0.0864	0.0848	0	1.2762	1.0958	1.1754	4.26181	4.79347e-07	1.20358e-05	up
Zm00001d007329	0.0624	0	0.1229	1.3412	1.478	0.9957	4.25246	1.48686e-05	0.000255027	up
Zm00001d029558	0	0.3441	0.2301	2.3541	4.546	4.8251	4.23055	7.98215e-08	2.4587e-06	up
Zm00001d029744	1.4591	1.5954	2.0111	37.1682	33.5214	31.1341	4.22232	1.41638e-89	2.99623e-86	up
Zm00001d045843	1.1164	0.8848	1.1413	19.4863	23.4159	19.0946	4.19078	1.18906e-74	1.77554e-71	up
Zm00001d046743	0.1283	0	0.0631	1.2919	1.4101	1.0231	4.17786	2.18992e-05	0.000354987	up
Zm00001d049288	1.1984	2.352	4.5227	33.2556	64.6814	59.4985	4.15624	3.20121e-31	9.0292e-29	up
Zm00001d016285	0.0768	0.1319	0.0378	1.4176	1.5257	1.801	4.15259	1.20457e-17	1.41565e-15	up
Zm00001d003190	9.3385	8.4628	7.3549	132.912	179.281	172.756	4.1517	2.83306e-179	3.59586e-175	up
Zm00001d002446	0.1192	0.1637	0.0939	2.2403	2.5796	2.2587	4.1189	3.00133e-21	4.79175e-19	up
Zm00001d002436	0.1342	0.2195	0	1.5616	2.5341	2.4342	4.09343	1.09154e-10	5.8581e-09	up
Zm00001d049173	0.0531	0.1043	0.1046	1.9974	1.3926	1.3957	4.07402	1.74988e-07	4.9799e-06	up
Zm00001d041922	0.9483	0.2068	0.5187	18.3927	5.0783	4.251	3.9851	6.94722e-09	2.72153e-07	up
Zm00001d051693	0.1915	0.3758	0.4525	6.0681	5.505	5.3181	3.93595	8.90626e-28	2.13288e-25	up
Zm00001d018220	0.2019	0.1981	0.265	3.0719	3.6981	3.851	3.8848	2.07148e-12	1.39113e-10	up
Zm00001d028165	0.2526	0.3305	0.1244	3.2791	4.0942	3.7924	3.86807	6.05462e-19	8.17534e-17	up
Zm00001d017032	0.9644	1.367	1.477	14.8201	22.2888	22.5207	3.85211	1.13908e-32	3.40184e-30	up
Zm00001d043614	0.7437	0.3421	0.5033	8.4561	8.5276	7.5221	3.83964	3.41289e-49	2.54812e-46	up
Zm00001d048832	0.06	0	0	0.3222	0.2029	0.394	3.83618	0.000306529	0.00338609	up
Zm00001d014121	2.0184	2.0477	2.4923	31.281	33.6685	35.7872	3.82809	1.05926e-127	6.72234e-124	up
Zm00001d033395	0.1189	0.2333	0.7021	4.788	4.7236	6.4682	3.804	4.98897e-10	2.41689e-08	up
Zm00001d024262	0.059	0.0116	0	0.2695	0.3794	0.3988	3.78763	5.19817e-07	1.29495e-05	up
Zm00001d043344	1.5535	2.1454	1.586	21.9402	28.6534	28.2322	3.7834	2.19009e-69	2.6474e-66	up
Zm00001d025831	0.3373	0.1655	0.083	3.1703	2.6024	2.7295	3.75178	5.98777e-14	5.08359e-12	up
Zm00001d051938	0.2995	0.168	0.2106	2.9877	3.9437	2.8906	3.74721	3.32773e-16	3.49068e-14	up
Zm00001d032850	0.5046	0.1143	0.1911	4.4302	3.6103	3.6055	3.74211	2.10524e-17	2.37518e-15	up
Zm00001d002984	0.0899	0.2647	0.0885	2.173	1.8245	2.3619	3.72497	2.9289e-06	6.07435e-05	up
Zm00001d001960	0.7979	0.4306	1.3355	10.5533	12.1778	13.7375	3.71503	2.94291e-37	1.09862e-34	up
Zm00001d007191	0.0605	0.178	0.119	1.8671	1.2779	1.9285	3.70804	5.38963e-07	1.3374e-05	up
Zm00001d031778	0.0776	0.0381	0.1528	1.1459	1.3776	1.2375	3.69613	4.44197e-08	1.46441e-06	up
Zm00001d052480	0.187	0	0.2762	2.7622	1.937	1.7546	3.69419	3.52911e-09	1.46144e-07	up
Zm00001d032458	0.6536	0.4009	0.3218	5.5402	6.3901	6.7458	3.65207	2.49032e-29	6.45069e-27	up
Zm00001d043798	0	0.232	0.1552	2.8567	1.5324	0.8132	3.64193	6.5764e-05	0.000904344	up
Zm00001d042022	5.2639	4.2882	5.3778	65.0113	63.9473	63.7833	3.58113	9.13265e-122	3.31189e-118	up
Zm00001d021726	0.0774	0.2089	0.2287	1.5593	2.5529	2.5786	3.58017	1.16656e-19	1.70191e-17	up
Zm00001d007958	0	0.4301	0.4315	2.5503	4.0766	4.3865	3.55737	2.89841e-06	6.02097e-05	up
Zm00001d024852	0.0501	0.0492	0.1481	1.4809	0.6782	0.9877	3.55339	2.95781e-05	0.000459229	up
Zm00001d008457	0.1602	0.1572	0.1577	1.6849	1.5576	2.7555	3.54298	3.85338e-14	3.31587e-12	up
Zm00001d040153	1.0049	0.7043	0.3298	8.7382	8.8607	7.7221	3.52673	1.00177e-27	2.37662e-25	up
Zm00001d002434	0.1257	0.0247	0.099	1.215	1.2327	0.6367	3.52379	2.7717e-08	9.49521e-07	up
Zm00001d043665	0.9959	0.733	2.8189	14.0411	21.7886	20.5567	3.51231	2.93639e-19	4.14112e-17	up
Zm00001d029350	0.2238	0.1757	0	1.8633	1.4004	1.5959	3.49575	5.23862e-08	1.70709e-06	up
Zm00001d004072	0.089	0	0.0292	0.3586	0.552	0.5011	3.47553	0.000175514	0.00210559	up
Zm00001d028116	0.1057	0.2075	0.3123	4.2587	1.5196	1.6863	3.47107	3.47343e-05	0.000526092	up
Zm00001d009939	1.0719	0.8662	0.6208	8.9743	11.9954	9.5836	3.46703	6.07653e-29	1.52725e-26	up
Zm00001d002178	0.1375	0.0844	0.1354	1.2466	1.4392	1.5809	3.46622	1.47518e-17	1.71777e-15	up
Zm00001d021901	6.2748	6.7006	7.1768	74.7121	80.2836	84.7571	3.45963	4.12671e-114	1.16396e-110	up
Zm00001d049603	0.3746	0.3676	0	2.2633	3.0088	3.3387	3.42772	0.000194405	0.00229747	up
Zm00001d032103	0.2066	0.0579	0.1453	1.5848	1.472	1.6611	3.4153	1.26282e-11	7.7245e-10	up
Zm00001d028816	1.8254	2.6868	2.1427	23.5673	27.6627	25.5577	3.41478	7.54803e-58	6.60713e-55	up
Zm00001d003188	0.1194	0.0586	0.0588	1.0423	1.0603	0.6163	3.41183	0.000228552	0.00264318	up
Zm00001d046746	0.7394	1.0553	0.9926	15.4333	7.6725	8.5767	3.41104	1.44094e-17	1.68563e-15	up
Zm00001d048087	0.5691	0.2538	0.1528	2.5702	4.4618	4.1258	3.40488	5.24774e-13	3.88379e-11	up
Zm00001d048416	0.1213	0.0794	0.199	1.1401	1.5726	1.8588	3.40318	1.04451e-08	3.93395e-07	up
Zm00001d034745	0.2312	0.2269	0.2276	1.3452	3.0625	3.3983	3.39495	2.13482e-07	5.88409e-06	up
Zm00001d026489	1.2848	0.9981	0.896	12.8668	11.0444	11.954	3.38625	3.73917e-36	1.35598e-33	up
Zm00001d025654	1.2264	0.6418	1.1269	7.6844	13.6872	12.3497	3.37791	1.20625e-21	1.97553e-19	up
Zm00001d024962	0.2579	0.5785	0.3627	4.7	4.05	4.6323	3.3657	9.74888e-22	1.60991e-19	up
Zm00001d033517	1.7229	1.4955	1.9897	19.9302	17.9008	19.6459	3.35444	1.21659e-68	1.40377e-65	up
Zm00001d031157	4.7279	5.1033	5.7018	50.1505	62.4606	54.7816	3.31652	2.33142e-68	2.57318e-65	up
Zm00001d050899	1.0087	0.9191	0.5675	7.2558	9.93	9.6668	3.31631	2.99519e-23	5.71676e-21	up
Zm00001d017140	0.0947	0.1394	0.1865	1.4623	1.121	1.9102	3.30019	2.53474e-07	6.83062e-06	up
Zm00001d042633	7.8262	5.0865	6.2038	67.0069	69.2646	66.0832	3.29446	1.70487e-72	2.40435e-69	up
Zm00001d003358	0.2608	0.1024	0.3081	2.3813	2.7786	1.9087	3.2862	1.11541e-09	5.10174e-08	up
Zm00001d045844	0.0913	0.1343	0.2246	1.5932	1.7364	1.413	3.28178	3.55447e-08	1.19352e-06	up
Zm00001d047436	0.4291	0.386	0.5281	3.6492	4.8982	5.4688	3.26961	1.0705e-23	2.09036e-21	up
Zm00001d046281	0.3176	0.1558	0.0782	2.0254	2.081	1.4897	3.23478	7.51911e-06	0.000140766	up
Zm00001d028708	20.6764	18.1534	14.6417	105.204	219.906	220.193	3.22316	2.1128e-31	6.0947e-29	up
Zm00001d043988	93.4679	94.2975	94.1169	1020.22	898.274	866.455	3.20115	2.27754e-124	9.63591e-121	up
Zm00001d034801	0.4046	0.4764	0.3187	2.173	4.3104	5.4662	3.1997	3.17207e-09	1.33316e-07	up
Zm00001d032368	0.0743	0.073	0.1098	1.1479	0.88	0.5231	3.1981	1.95516e-05	0.000321242	up
Zm00001d046424	0.2715	0.3996	0.0668	3.6451	1.7789	1.7829	3.18437	1.5583e-06	3.46691e-05	up
Zm00001d003434	0.2523	0.4952	0.3726	3.2747	3.8398	3.9057	3.18387	1.80255e-17	2.07049e-15	up
Zm00001d003186	0.499	0.2856	0.2865	3.6847	3.5859	3.1988	3.1789	2.96267e-16	3.13246e-14	up
Zm00001d016219	0.0667	0.0655	0.0985	1.0076	0.7473	0.485	3.17065	1.78501e-08	6.43642e-07	up
Zm00001d006948	0.114	0.1305	0.1309	1.148	1.3976	1.1052	3.16925	1.82605e-13	1.44857e-11	up
Zm00001d044157	0.3579	0.2873	0.6726	3.5821	4.1538	5.006	3.15813	7.39514e-21	1.13773e-18	up
Zm00001d003356	0.1748	0.0572	0.5738	1.7216	2.8088	3.2807	3.15782	1.15735e-07	3.43617e-06	up
Zm00001d034483	1.8496	0.2269	0.6828	9.6234	8.2102	8.6765	3.15781	7.91872e-08	2.44546e-06	up
Zm00001d029617	0.2364	0.4639	0.7758	2.1161	4.9969	7.2451	3.15366	1.86893e-08	6.68208e-07	up
Zm00001d031158	65.4017	64.7664	84.7446	642.632	720.395	682.861	3.13863	9.56316e-119	3.03451e-115	up
Zm00001d008951	0.1179	0.2313	0.116	1.4243	1.8437	1.1611	3.1384	4.32627e-06	8.58659e-05	up
Zm00001d024996	5.2857	6.7122	7.4229	42.6871	72.8201	70.74	3.13793	2.87051e-47	2.02411e-44	up
Zm00001d052744	0.7244	0.6799	0.9922	8.6693	7.8026	6.2054	3.13477	1.22715e-29	3.21147e-27	up
Zm00001d032947	0.6598	1.0071	1.5156	13.5833	6.818	9.5601	3.13378	8.13765e-15	7.3514e-13	up
Zm00001d046423	0.0815	0.08	0.0802	0.6018	0.8269	0.841	3.12098	4.70493e-05	0.000678606	up
Zm00001d049243	417.356	420.486	417.863	6753.09	2276.02	2343.5	3.11341	5.67108e-07	1.39227e-05	up
Zm00001d034414	0.2834	0	0.0697	1.4267	0.7187	1.1298	3.10865	0.000702392	0.00672585	up
Zm00001d042731	0.2206	0.1082	0.0724	1.5301	0.9635	1.2071	3.09543	3.70295e-07	9.59176e-06	up
Zm00001d021677	0.1393	0.0456	0.2743	1.3719	1.3351	1.5251	3.09014	6.53077e-07	1.5819e-05	up
Zm00001d039731	0.3178	0.3639	0.352	4.641	2.3402	2.3235	3.07962	7.31797e-18	8.88836e-16	up
Zm00001d052336	0.286	0.0936	0.2347	2.1123	1.8541	1.6101	3.07161	2.33458e-08	8.17424e-07	up
Zm00001d004921	0.6082	0.7346	0.5067	7.1618	3.9164	5.6188	3.06903	7.77793e-16	7.86625e-14	up
Zm00001d011438	0.2688	0.1055	0.1059	1.5881	1.1364	1.6141	3.06423	3.08335e-06	6.348e-05	up
Zm00001d052243	0.3507	0.2117	0.3187	3.3682	2.2578	2.227	3.04953	8.42074e-15	7.58016e-13	up
Zm00001d031815	0.0627	0.123	0.2777	1.3045	1.4044	1.4407	3.0464	4.70431e-09	1.90765e-07	up
Zm00001d006397	0.5249	0.3004	0.3445	3.2889	3.8462	3.2009	3.03344	2.8261e-15	2.67688e-13	up
Zm00001d023994	0.4448	0.4744	0.533	4.4919	4.2183	4.1002	3.02876	5.90259e-35	2.05257e-32	up
Zm00001d012297	0.0619	0.1214	0.2437	1.1632	1.7266	0.8708	3.02557	7.00056e-05	0.000954399	up
Zm00001d028667	0.3449	0.7897	0.1132	5.4029	2.1385	3.3438	3.01961	1.3473e-05	0.000233455	up
Zm00001d027524	7.3357	5.8986	7.924	40.7666	76.2807	70.0667	3.01862	1.63797e-43	9.66971e-41	up
Zm00001d003209	0.7589	0.7447	0.4151	7.1331	4.3848	5.182	3.01779	8.05617e-17	8.77707e-15	up
Zm00001d014335	0.0399	0	0.2358	0.9649	0.7764	0.6367	2.99535	0.000262716	0.00298125	up
Zm00001d012430	0.2977	0.2921	0.4885	2.5318	3.8598	2.8864	2.9942	4.00897e-07	1.02796e-05	up
Zm00001d052927	0.0186	0.0365	0.1099	0.7248	0.362	0.3318	2.99352	5.31344e-05	0.000753109	up
Zm00001d015870	0.0446	0.0146	0.0732	0.5388	0.289	0.2928	2.97122	2.66169e-05	0.00042203	up
Zm00001d039799	0.9901	0.3036	0.6701	4.4867	6.5923	5.3992	2.95877	2.61988e-14	2.26982e-12	up
Zm00001d002847	0.4491	0.3427	0.7368	3.1487	4.8937	4.7748	2.95387	1.39386e-14	1.22858e-12	up
Zm00001d002979	0.2075	0.1782	0.0766	0.9405	1.5354	1.3873	2.95323	1.02914e-09	4.74135e-08	up
Zm00001d049957	0.2847	0.1863	0.3504	1.4337	2.7084	2.716	2.94515	2.40675e-14	2.09231e-12	up
Zm00001d008764	0.252	0.2472	0.0827	1.0149	2.0594	1.7336	2.93631	1.64874e-07	4.72385e-06	up
Zm00001d040705	1.0943	0.859	0.8187	9.1095	7.2907	6.3653	2.93143	1.32074e-22	2.3778e-20	up
Zm00001d028230	1.1084	1.1179	1.0609	8.8882	8.825	9.1859	2.92018	8.00325e-45	4.8372e-42	up
Zm00001d031257	3.056	2.9987	3.645	36.8504	20.8198	20.07	2.91154	2.30056e-22	4.05554e-20	up
Zm00001d029274	0.0452	0.3106	0.089	2.0034	0.7263	0.8484	2.90628	0.000155805	0.00190884	up
Zm00001d035064	0.1725	0.2538	0.382	2.3155	2.2236	2.0225	2.90549	3.31113e-10	1.64166e-08	up
Zm00001d016806	0.2963	0.1938	0.2269	0.84	2.1714	2.7802	2.89208	2.48165e-08	8.6061e-07	up
Zm00001d025200	0.071	0.1394	0.035	0.5723	0.6006	0.7665	2.86772	0.000126416	0.00158865	up
Zm00001d024713	0.027	0.0706	0.124	0.58	0.525	0.6416	2.86173	1.09668e-10	5.87326e-09	up
Zm00001d042786	1.3955	1.896	2.1135	23.9255	9.4843	8.0064	2.86165	2.3439e-11	1.39344e-09	up
Zm00001d053092	0.1732	0.1336	0.0853	1.2959	0.8997	0.8475	2.84976	2.71906e-12	1.79748e-10	up
Zm00001d043994	0.822	0.749	0.9826	5.5973	6.95	7.2713	2.84375	4.07919e-20	6.05557e-18	up
Zm00001d034438	1.848	1.8134	1.5395	7.635	17.7888	15.0711	2.84317	5.28225e-13	3.89797e-11	up
Zm00001d014530	0.7808	0.8064	1.0518	8.4417	6.5666	5.2432	2.83445	4.76779e-19	6.57774e-17	up
Zm00001d021344	0.0277	0.0408	0.0273	0.2417	0.2107	0.2858	2.83074	0.000131207	0.00164074	up
Zm00001d039674	1.5681	1.808	1.621	12.6859	13.1593	12.3216	2.8209	6.62665e-46	4.10287e-43	up
Zm00001d027499	0.1453	0.107	0.0715	0.927	0.891	0.6477	2.81658	2.41786e-05	0.000388218	up
Zm00001d030270	0.073	0.1671	0.2156	1.2742	1.1727	1.0273	2.81429	4.13619e-09	1.69624e-07	up
Zm00001d039730	0.1895	0.2232	0.2612	1.7306	1.4744	1.9206	2.81087	3.27054e-09	1.36775e-07	up
Zm00001d013099	0.3713	0.7286	0.6092	3.4065	4.9704	4.5284	2.80308	1.14189e-12	8.0074e-11	up
Zm00001d008853	0.3381	0.1475	0.4438	3.1781	1.8106	1.9739	2.79973	6.37869e-09	2.53401e-07	up
Zm00001d047952	0.581	0.2443	0.5719	2.5631	4.5261	3.4261	2.79943	1.15189e-12	8.05527e-11	up
Zm00001d003287	1.2638	1.6534	2.2118	11.3123	14.603	12.3836	2.78668	4.59586e-26	1.01449e-23	up
Zm00001d022437	0.0405	0.2382	0.478	1.4668	2.0868	2.0119	2.76023	2.87017e-07	7.66132e-06	up
Zm00001d052813	0.1326	0.3036	0.2176	1.6024	1.3827	1.7417	2.73653	2.10431e-07	5.81895e-06	up
Zm00001d039532	0.344	0.0921	0.5235	2.8557	2.0892	1.9074	2.73084	6.25583e-09	2.493e-07	up
Zm00001d039824	0.2015	0.1079	0.1443	0.9348	1.1773	1.1345	2.72944	2.73342e-11	1.59513e-09	up
Zm00001d015747	0.0396	0	0.039	0.1727	0.2007	0.1856	2.72262	0.000220628	0.0025644	up
Zm00001d021688	0.6778	0.4523	1.0677	4.5869	5.5017	5.5453	2.71647	2.12372e-22	3.76998e-20	up
Zm00001d043121	17.3264	16.3479	19.588	106.99	133.939	134.958	2.70369	2.28951e-89	4.4707e-86	up
Zm00001d049061	0.4525	1.1099	0.2227	4.5563	4.0168	4.0327	2.70354	0.000196337	0.00231647	up
Zm00001d045395	0.3849	0.7014	0.2706	2.3992	3.7654	3.4045	2.70239	9.37887e-15	8.38319e-13	up
Zm00001d029388	0.1189	0.1166	0.039	0.6916	0.603	0.6319	2.69695	0.000367852	0.0039601	up
Zm00001d004640	0.222	0.1743	0.0437	2.2655	0.413	0.2708	2.68995	0.00115504	0.0100828	up
Zm00001d048949	67.1236	78.542	81.6167	480.056	557.789	547.761	2.68867	8.37087e-127	4.24989e-123	up
Zm00001d047192	0.1798	0.1323	0.177	1.0262	1.1403	1.2232	2.68059	7.96499e-06	0.000148343	up
Zm00001d002592	0.4038	0.2438	0.367	2.7943	2.2061	2.0108	2.67789	4.70865e-12	3.02605e-10	up
Zm00001d042420	1.7755	2.5697	2.4471	12.6347	15.9499	18.5315	2.67755	5.61229e-36	2.00659e-33	up
Zm00001d044162	0.0774	0.228	0.1906	1.6638	0.5238	1.2352	2.677	7.18043e-05	0.000975777	up
Zm00001d015884	0.3059	0.3274	0.5201	3.6961	2.0923	2.113	2.67312	6.06957e-11	3.38629e-09	up
Zm00001d024839	6.1045	6.4298	4.7417	21.4314	47.8261	51.3883	2.67275	5.65072e-22	9.62708e-20	up
Zm00001d042134	0.0701	0.0344	0.1381	0.3767	0.593	0.6909	2.66389	0.000633566	0.00615738	up
Zm00001d010870	0.4931	0.4301	1.0788	2.8691	5.281	5.603	2.66056	1.75592e-10	9.05976e-09	up
Zm00001d004700	0.405	0.4637	0.5317	1.7222	3.9953	3.8634	2.65973	6.95991e-08	2.17851e-06	up
Zm00001d009084	0.5867	0.4318	0.4332	3.2823	3.5963	3.0274	2.65922	2.28837e-12	1.52069e-10	up
Zm00001d044654	0.1001	0.0736	0.0493	0.7054	0.4653	0.3521	2.65863	0.000171755	0.00207224	up
Zm00001d005823	0.2308	0.3883	0.1948	2.1253	1.5335	1.8563	2.64565	1.54846e-09	6.9448e-08	up
Zm00001d005936	0.534	0.4716	0.4206	3.0831	3.7925	2.7555	2.64479	6.13988e-11	3.41052e-09	up
Zm00001d035775	0.6497	0.6375	0.7349	4.8629	4.4414	4.3317	2.64282	1.59015e-38	6.21016e-36	up
Zm00001d040777	0.2839	0.2388	0.3195	2.342	1.8863	1.4462	2.63943	2.7059e-08	9.32013e-07	up
Zm00001d036098	0.1284	0.2205	0.3793	1.8105	1.6287	1.4458	2.63065	9.38821e-09	3.57301e-07	up
Zm00001d002435	0.05	0.1963	0.3939	1.5445	0.9726	1.7831	2.62993	3.98014e-05	0.000591891	up
Zm00001d025401	25.0058	22.4071	23.4304	165.07	162.343	143.932	2.62705	7.22746e-79	1.22313e-75	up
Zm00001d031614	0.1398	0.0686	0	0.2346	0.591	0.5574	2.62444	0.00354821	0.0246433	up
Zm00001d044272	0.1867	0.2443	0.3064	1.6716	1.2894	1.9564	2.62095	2.96609e-09	1.26121e-07	up
Zm00001d044908	1.0148	0.478	0.5195	3.9785	5.1822	4.189	2.62039	2.9578e-15	2.78088e-13	up
Zm00001d010375	0.2436	0.2689	0.0899	1.7579	1.2872	0.9427	2.6191	5.8498e-07	1.43061e-05	up
Zm00001d010671	0.1564	0.8694	0.4618	1.8195	4.8034	3.3252	2.61691	6.80721e-07	1.63328e-05	up
Zm00001d029794	1.1366	1.0497	1.0532	6.6434	8.6494	6.1476	2.61543	1.35656e-16	1.46538e-14	up
Zm00001d023984	0.1262	0.0413	0.2898	1.4115	0.8177	0.7496	2.59298	0.000207909	0.00243543	up
Zm00001d016948	2.2542	3.318	2.959	20.6826	15.8828	19.0342	2.58994	6.45045e-15	5.8901e-13	up
Zm00001d049218	0.1166	0.2288	0.1148	0.939	1.0348	0.9842	2.57014	0.000334182	0.00365971	up
Zm00001d015925	0.1085	0.1065	0.178	0.8742	0.8257	0.8145	2.56148	3.07906e-05	0.000476307	up
Zm00001d048690	6.2705	8.0151	7.6353	61.7054	39.0307	37.0399	2.55968	4.83222e-25	1.01377e-22	up
Zm00001d004338	3.9215	3.3899	2.6657	39.992	11.4469	9.8112	2.55899	0.00043947	0.00455717	up
Zm00001d039531	0.3839	0.6781	0.3024	2.2682	3.2461	3.1698	2.55823	2.93547e-07	7.80282e-06	up
Zm00001d017951	0.5369	0.4098	0.4699	2.0026	2.7238	4.2538	2.55022	4.02108e-08	1.33606e-06	up
Zm00001d009705	0.0865	0.0566	0.0568	0.3099	0.4878	0.4601	2.54666	0.000926841	0.00844807	up
Zm00001d017021	0.7706	1.0998	0.8966	4.3268	6.6338	6.5067	2.54562	2.57776e-13	1.98063e-11	up
Zm00001d011903	0.2949	0.0965	0.1452	1.0561	1.1222	1.1991	2.54465	4.84324e-05	0.000695787	up
Zm00001d004611	0.5367	0.4213	0.6341	1.2972	4.901	3.827	2.53823	4.42018e-05	0.000644864	up
Zm00001d039795	0.4062	0.558	0.6398	2.0723	4.3957	3.582	2.53562	3.29874e-07	8.66858e-06	up
Zm00001d002444	0.473	0.6188	0.7761	3.4577	3.8214	4.3883	2.52862	1.25015e-12	8.6708e-11	up
Zm00001d028167	0.3887	0.4576	0.5357	3.0789	3.0889	2.4431	2.52585	4.00127e-12	2.60441e-10	up
Zm00001d017381	3.4944	4.554	4.784	21.7735	29.0837	29.1477	2.52415	2.57653e-43	1.45345e-40	up
Zm00001d040787	1.4298	0.4009	0.8044	7.9537	4.145	4.2161	2.52271	9.23507e-05	0.00121973	up
Zm00001d028693	2.4903	2.0438	2.6745	11.551	14.9303	18.3514	2.52014	1.69462e-30	4.67585e-28	up
Zm00001d002447	0.48	0.2855	0.2864	2.3829	2.2016	1.897	2.515	7.99338e-18	9.66248e-16	up
Zm00001d011097	1.5341	1.129	1.1327	9.49	7.5046	6.3227	2.51235	3.89693e-16	4.07092e-14	up
Zm00001d027525	8.1638	8.9076	11.2161	49.8181	65.6777	58.7601	2.50729	1.5956e-54	1.35014e-51	up
Zm00001d043491	0.6592	0.1617	0.3245	0.9589	2.4152	3.7108	2.50595	3.77285e-05	0.000565136	up
Zm00001d048588	0.3976	0.1951	0.0979	1.6015	1.5968	0.9636	2.48592	2.91116e-06	6.04251e-05	up
Zm00001d028103	0.178	0.1165	0.1461	0.757	1.3799	0.5011	2.47353	5.14377e-05	0.000731511	up
Zm00001d002958	0.2497	0.245	0.7375	1.6765	2.7449	2.9872	2.47183	2.53339e-06	5.34138e-05	up
Zm00001d039245	0.7559	0.9103	0.6765	6.2742	4.1252	3.4815	2.46481	7.82513e-13	5.61132e-11	up
Zm00001d006078	0.436	0.7488	0.5366	1.171	5.1615	3.9887	2.46351	0.00010285	0.00133752	up
Zm00001d029546	4.883	3.9929	3.5609	8.9847	35.0934	31.1358	2.45821	4.25387e-10	2.08062e-08	up
Zm00001d047625	0.8635	0.1541	1.1593	3.1622	5.3101	4.4192	2.45117	8.27978e-07	1.95155e-05	up
Zm00001d008488	0.0149	0.0512	0.022	0.1501	0.1827	0.1888	2.45072	7.3329e-05	0.000993837	up
Zm00001d006526	0.1434	0.1408	0.2824	1.4125	1.2533	0.6729	2.44551	0.000171934	0.00207256	up
Zm00001d008548	5.7478	2.6604	4.6977	16.6001	30.5344	30.5244	2.44515	1.31847e-15	1.29726e-13	up
Zm00001d035236	0.1578	0	0.3107	0.4237	1.1563	1.1843	2.44377	0.00283634	0.0206246	up
Zm00001d021934	2.4948	3.1335	2.2596	10.7861	17.6341	18.1631	2.44299	7.44068e-25	1.52324e-22	up
Zm00001d044146	0.7596	0.5324	0.4629	2.8654	3.2723	4.1741	2.44284	8.42689e-14	7.03673e-12	up
Zm00001d003021	0.0734	0.1201	0.0482	0.6901	0.2483	0.4822	2.44035	0.000865009	0.00797902	up
Zm00001d048947	20.4415	19.3547	21.6542	84.106	139.986	139.071	2.44034	8.19931e-39	3.3038e-36	up
Zm00001d030544	0.363	0.7634	0.4595	2.1587	3.1134	4.0387	2.43762	8.47991e-09	3.25662e-07	up
Zm00001d035652	0.1055	0.2762	0.1732	1.2282	0.8627	1.1553	2.42998	9.61926e-06	0.000174792	up
Zm00001d044857	0.6612	0.7078	0.2959	5.4077	2.6937	1.4099	2.42588	3.55998e-05	0.000537598	up
Zm00001d014250	0.9875	0.4845	0.6481	2.6518	4.94	4.6324	2.41775	8.13347e-08	2.49522e-06	up
Zm00001d017333	0.9389	1.2982	0.9663	7.3345	5.8454	5.2851	2.41765	1.99412e-16	2.11803e-14	up
Zm00001d031813	0.0397	0.3893	0.2734	1.4915	1.3417	1.2283	2.41575	1.67718e-05	0.000281025	up
Zm00001d045210	2.8877	4.554	4.9751	20.7716	26.7704	24.0934	2.4138	4.45922e-25	9.43311e-23	up
Zm00001d018195	0.2284	0.4109	0.2998	0.6134	2.414	2.4287	2.41226	1.53561e-05	0.000262148	up
Zm00001d024211	5.0124	5.733	5.3118	31.893	29.2071	30.3425	2.40074	1.04176e-59	9.4447e-57	up
Zm00001d021836	5.8126	4.8358	5.1004	26.8072	29.3809	33.5506	2.39745	9.83991e-47	6.40477e-44	up
Zm00001d040094	0.3723	0.0967	0.3342	1.3821	1.6943	1.4794	2.39189	3.90503e-11	2.22762e-09	up
Zm00001d004866	0.481	0.4195	0.1578	1.2199	2.2142	2.5572	2.38946	5.27247e-06	0.000102482	up
Zm00001d021977	2.1039	2.0645	1.657	9.0398	10.6733	13.2252	2.38739	4.76989e-09	1.931e-07	up
Zm00001d040554	0.1396	0.1369	0.1374	0.3279	0.6785	1.3421	2.38661	0.00060562	0.00592891	up
Zm00001d009296	0.3757	0.3687	1.3562	2.5223	4.3413	5.0523	2.38655	5.38101e-05	0.000760986	up
Zm00001d043512	0.1821	0.4712	0.2608	1.6229	1.7779	1.7709	2.38585	7.2176e-13	5.20508e-11	up
Zm00001d049683	0.7343	0.6629	0.694	2.5239	4.5693	4.7396	2.38419	4.79204e-15	4.42349e-13	up
Zm00001d004762	0.5566	0.9104	0.7002	3.4464	4.7849	4.0039	2.38386	1.92751e-17	2.19416e-15	up
Zm00001d023769	12.5351	14.8628	16.5333	98.2344	73.8501	72.1465	2.37603	1.96993e-33	6.17368e-31	up
Zm00001d042244	0.8144	1.0189	0.882	5.4129	5.0268	4.7756	2.37466	4.17964e-28	1.01048e-25	up
Zm00001d051174	1.1931	1.2879	0.9789	7.6898	6.1874	5.4479	2.37344	2.65395e-17	2.95485e-15	up
Zm00001d048950	76.6825	76.2639	87.9832	442.061	464.645	438.927	2.37167	6.11551e-98	1.41129e-94	up
Zm00001d011656	0.2224	0.2182	0.0438	0.4778	1.3915	0.8346	2.37165	0.000929767	0.00846865	up
Zm00001d022053	1.0771	1.1274	1.2018	9.1593	5.7677	3.9074	2.36705	1.37211e-08	5.07e-07	up
Zm00001d023843	0.9458	0.9281	0.9859	5.4905	5.386	5.0631	2.36598	3.23224e-25	6.89499e-23	up
Zm00001d003191	1.0445	1.4642	1.469	4.4077	9.0836	8.6796	2.36556	1.32519e-07	3.87111e-06	up
Zm00001d003015	0.6569	0.5207	0.6716	2.6123	4.0377	3.6507	2.3655	1.14221e-17	1.35491e-15	up
Zm00001d024207	9.4862	10.2515	10.0105	61.8544	49.8803	52.7314	2.3635	7.7693e-50	5.97648e-47	up
Zm00001d008190	0.2059	0.2694	0.1014	1.3364	0.8416	1.0304	2.36078	1.73971e-05	0.000289337	up
Zm00001d021638	0.1612	0.2373	0.1587	0.7576	1.1587	1.1722	2.36056	3.30332e-05	0.000504541	up
Zm00001d040839	0.2437	0.1913	0.3359	1.6361	1.3187	1.3261	2.35659	1.13325e-05	0.000201594	up
Zm00001d018358	0.2184	0.4592	0.8908	2.1784	3.1392	3.3956	2.35425	8.04462e-09	3.10354e-07	up
Zm00001d009619	0.824	0.6468	0.9194	3.6879	5.5271	3.9684	2.35284	1.13907e-11	7.0013e-10	up
Zm00001d021692	0.2845	0.5838	0.382	2.2229	2.1434	2.5483	2.35221	1.69643e-12	1.15144e-10	up
Zm00001d049121	0.1171	0.046	0.0461	0.3775	0.4754	0.2858	2.3368	0.00127169	0.0108964	up
Zm00001d006795	0.1982	0.2334	0.2342	1.1179	1.1062	1.4135	2.335	5.42303e-06	0.000105087	up
Zm00001d051525	1.7168	1.6847	1.9484	9.1888	10.1612	9.396	2.31341	4.71375e-43	2.60127e-40	up
Zm00001d051085	0.1712	0.12	0.1686	0.9526	0.7653	0.7574	2.31253	3.28547e-06	6.71511e-05	up
Zm00001d049028	2.5735	2.5917	3.3336	12.5485	16.7199	16.3928	2.31204	3.58603e-26	7.98521e-24	up
Zm00001d041801	0.1694	0.291	0.1668	1.0238	1.5043	0.7949	2.29469	8.33542e-05	0.0011119	up
Zm00001d046981	0.2445	0.1919	0.1444	1.3786	0.7854	0.9174	2.29037	0.000350598	0.00380828	up
Zm00001d011644	0.3173	0.3424	0.2967	1.6613	1.6631	1.7264	2.28703	6.2019e-16	6.34819e-14	up
Zm00001d035398	0.906	0.889	1.6352	7.2989	5.8729	4.9584	2.28692	1.73659e-06	3.82336e-05	up
Zm00001d004705	0.2312	0.2269	0.4552	1.6763	1.2902	1.8655	2.28661	5.82267e-06	0.000111722	up
Zm00001d042934	0.4102	0.4025	0.4039	1.1016	2.1802	3.1341	2.28384	1.501e-05	0.000257278	up
Zm00001d028465	0.2911	0.3428	0.172	1.2509	1.8215	1.1472	2.27924	0.000103492	0.00134381	up
Zm00001d043795	0.9748	0.9565	0.8997	2.5359	6.645	5.716	2.27696	1.03498e-08	3.90386e-07	up
Zm00001d004248	0.8593	0.9582	0.5768	5.087	3.5335	3.8843	2.27554	5.37496e-12	3.41109e-10	up
Zm00001d043837	0.1832	0.3596	0.2255	0.861	1.5878	1.547	2.26795	3.14175e-05	0.000483353	up
Zm00001d028144	0.3287	0.4659	0.5394	2.0598	2.8721	1.9876	2.26266	2.59607e-09	1.11697e-07	up
Zm00001d006947	0.3924	0.8023	0.4829	2.1955	3.2352	3.283	2.26214	3.65923e-11	2.09683e-09	up
Zm00001d041082	2.1601	2.056	2.5944	8.9911	13.7343	12.7271	2.26209	5.17137e-34	1.7273e-31	up
Zm00001d007411	0.0751	0.5161	0.2219	1.6142	1.2706	1.3394	2.25842	0.00107019	0.00949558	up
Zm00001d050164	0.5407	0.6422	0.5323	2.9803	2.7429	3.0703	2.24351	9.36731e-15	8.38319e-13	up
Zm00001d032866	0.5118	0.1674	0.5374	2.3363	2.077	1.7925	2.24092	1.06345e-07	3.1797e-06	up
Zm00001d001349	0.8937	0.4385	0.11	2.1	3.0225	2.201	2.23787	0.000594297	0.00584177	up
Zm00001d039926	0.1434	0.6191	0.6211	2.5028	2.0609	2.4752	2.23414	8.14474e-08	2.49522e-06	up
Zm00001d011614	0.4182	0.1492	0.4866	1.6337	2.2825	1.4269	2.23144	1.76721e-06	3.88404e-05	up
Zm00001d029468	0.3601	0.2473	0.1418	1.1119	1.4917	1.1823	2.2289	5.1542e-06	0.000100414	up
Zm00001d013212	0.5428	0.339	0.1943	2.5842	1.5438	1.2964	2.22741	4.20836e-05	0.000621461	up
Zm00001d040823	1.1469	0.5446	0.6556	3.6761	4.3481	3.8182	2.22504	1.11709e-12	7.89896e-11	up
Zm00001d027820	2.5502	1.564	1.883	10.0585	7.0077	13.1594	2.22037	6.07222e-08	1.92679e-06	up
Zm00001d024083	0.1814	0.089	0.2902	1.1263	0.9201	0.7657	2.21466	5.70077e-06	0.000109825	up
Zm00001d032906	0.3088	0.1515	0.6081	1.5032	1.7952	2.0282	2.2035	2.4537e-06	5.19492e-05	up
Zm00001d008467	0.229	0.412	0.3006	1.5632	1.5008	1.6295	2.2022	1.63401e-11	9.89959e-10	up
Zm00001d035879	2.8831	1.2999	1.5343	7.6378	9.6191	11.1855	2.20191	5.45742e-12	3.45478e-10	up
Zm00001d029397	4.0034	4.3117	3.6337	18.4337	21.1682	19.8063	2.20147	1.0977e-66	1.11461e-63	up
Zm00001d048513	0.5295	1.1431	0.8341	3.2705	4.0293	5.1666	2.19977	2.24685e-06	4.80508e-05	up
Zm00001d025814	0.1122	0.3303	0.2762	0.678	0.9962	1.895	2.19423	0.00109237	0.00963323	up
Zm00001d041788	0.6669	0.6871	0.9848	4.1635	3.4112	3.9729	2.18995	6.32078e-14	5.34843e-12	up
Zm00001d046149	0.165	0.5667	0.1625	1.9941	1.1162	1.3159	2.18977	0.00216602	0.0166468	up
Zm00001d042135	0.8217	0.7764	0.9288	3.841	4.2199	4.3399	2.18199	1.49411e-18	1.94503e-16	up
Zm00001d000943	0.4191	0.4113	0.165	1.5757	1.4174	1.8874	2.17994	0.000575824	0.00570097	up
Zm00001d011845	2.6859	2.1743	2.5781	9.737	13.001	13.5444	2.17377	6.26808e-21	9.82193e-19	up
Zm00001d023774	10.2513	11.4725	9.425	25.0263	64.756	63.1917	2.16282	8.47479e-14	7.05352e-12	up
Zm00001d039887	0.1677	0.3291	0.1321	0.9907	1.0775	0.9754	2.16093	2.76764e-05	0.000436918	up
Zm00001d022456	4.9396	5.2614	5.9852	34.3527	21.7749	20.9935	2.1576	7.112e-18	8.67972e-16	up
Zm00001d053283	0.678	0.3105	0.4672	2.4881	2.3884	2.1202	2.15541	1.58809e-11	9.64443e-10	up
Zm00001d049452	0.3879	0.1384	0.2083	1.231	1.4012	0.8932	2.15437	3.36699e-05	0.000511803	up
Zm00001d029321	0.358	0.3162	0.3172	0.9133	2.3308	1.5115	2.15098	5.39589e-06	0.000104661	up
Zm00001d001781	0.2159	0.2724	0.243	1.1598	1.1998	1.1288	2.13926	1.47502e-06	3.29899e-05	up
Zm00001d003505	0.7037	1.0357	0.762	2.173	4.5811	5.1493	2.13473	6.54433e-07	1.58368e-05	up
Zm00001d035157	5.0306	3.6858	5.1507	17.9223	24.3296	23.7562	2.13472	3.71903e-34	1.25877e-31	up
Zm00001d046474	21.0702	20.6755	23.4968	85.3739	110.516	114.586	2.13427	1.96231e-54	1.60688e-51	up
Zm00001d022092	1.162	1.8004	1.5655	6.6517	7.4982	7.3448	2.13322	2.87372e-15	2.71187e-13	up
Zm00001d012782	0.7087	0.6954	0.5233	3.3304	2.7713	3.0336	2.13024	8.42197e-10	3.9445e-08	up
Zm00001d015000	0.4508	0.0885	0.3551	1.4528	1.0673	1.6919	2.12179	0.00325207	0.0229699	up
Zm00001d004621	0.2002	0.1309	0.1971	0.9854	0.9026	0.5947	2.11896	0.000195701	0.00231064	up
Zm00001d052137	0.251	0.8004	0.6794	2.5273	2.5463	3.0609	2.11617	2.56005e-06	5.3931e-05	up
Zm00001d007319	0.1231	0.2658	0.097	0.4629	0.8329	0.9704	2.10777	0.00011999	0.00152042	up
Zm00001d011133	1.9224	1.2576	2.208	7.1699	7.0433	10.9217	2.10757	3.12009e-09	1.31786e-07	up
Zm00001d032608	5.3262	4.5426	5.6846	22.0559	24.7472	25.4056	2.10211	1.64012e-41	8.1636e-39	up
Zm00001d049904	0.898	0.8812	0.5052	1.378	4.9895	4.2126	2.09804	0.000563143	0.00559944	up
Zm00001d010463	0.091	0.2083	0.1493	0.6923	0.5642	0.8252	2.09599	0.000316054	0.00348071	up
Zm00001d002410	2.614	1.336	2.4126	9.6521	9.3472	10.372	2.09542	6.52893e-16	6.6561e-14	up
Zm00001d047202	0.7707	0.9831	0.3794	5.4843	2.1503	2.0968	2.094	0.000264175	0.00299647	up
Zm00001d034097	16.0699	18.7442	18.8056	84.748	78.7036	81.1691	2.08145	8.59095e-53	6.81504e-50	up
Zm00001d006774	0.24	0.314	0.3938	1.5038	1.5557	1.2759	2.0778	0.000987493	0.00890498	up
Zm00001d003091	1.3258	1.1312	1.2484	4.2568	5.6534	6.9763	2.07551	7.42424e-12	4.63057e-10	up
Zm00001d048681	0.1476	0.2898	0.327	1.3877	1.0299	1.0735	2.07263	4.29823e-05	0.000631793	up
Zm00001d032310	0.1941	0.1482	0.1062	0.7531	0.6384	0.6476	2.07012	2.45821e-05	0.000393453	up
Zm00001d006647	0.1654	0.1421	0.224	0.9996	0.7344	0.6791	2.06686	7.73029e-06	0.000144183	up
Zm00001d024210	48.0316	47.9882	50.9072	212.1	216.575	236.109	2.06659	6.17099e-102	1.56651e-98	up
Zm00001d051934	1.0429	1.971	1.5972	7.2612	6.0748	7.5018	2.06371	7.644e-15	6.95495e-13	up
Zm00001d017851	1.0608	1.2144	3.4811	5.6973	11.3609	8.9573	2.05803	3.10273e-05	0.000479384	up
Zm00001d048407	10.892	12.4236	12.006	89.8729	31.7994	32.0543	2.0528	0.000300931	0.00334038	up
Zm00001d026457	0.7973	0.5216	1.0465	3.3899	3.7076	3.4907	2.04929	9.1065e-05	0.00120463	up
Zm00001d007485	0.2954	0.2071	0.3116	1.4451	1.017	1.1681	2.04212	1.41752e-07	4.11242e-06	up
Zm00001d045972	0.7105	1.478	1.0631	5.3039	4.4692	4.6393	2.03771	3.92495e-13	2.97417e-11	up
Zm00001d006053	0.5216	0.2986	0.214	1.1673	2.0582	1.3458	2.03693	4.36679e-05	0.00063891	up
Zm00001d017912	0.9542	0.7022	0.8454	4.2278	3.2673	3.5808	2.03251	9.96848e-10	4.60929e-08	up
Zm00001d029391	0.2535	0.1935	0.1386	0.9076	0.8573	0.8192	2.02818	3.46043e-05	0.000524436	up
Zm00001d016471	0.3955	0.4269	0.4672	2.1771	1.7722	1.7439	2.0257	4.31149e-07	1.09229e-05	up
Zm00001d030678	5.5174	5.9741	6.181	26.376	25.6979	25.3916	2.02079	5.53537e-40	2.55482e-37	up
Zm00001d023768	27.8154	26.8653	24.3711	126.498	106.548	111.411	2.01918	4.31602e-42	2.19124e-39	up
Zm00001d052343	1.901	1.3296	1.3937	6.8157	6.5148	6.7926	2.01122	4.87424e-25	1.0142e-22	up
Zm00001d009938	3.2131	3.7407	3.056	10.237	16.5302	16.963	2.00983	5.67773e-19	7.70745e-17	up
Zm00001d011063	2.0936	2.7391	1.9084	15.7211	8.3262	4.7287	2.00822	5.51211e-06	0.000106488	up
Zm00001d017613	5.4667	6.1935	6.4998	29.9632	23.7358	24.7524	2.00724	4.37234e-30	1.16834e-27	up
Zm00001d034217	0.8676	1.3074	0.8541	4.4933	4.1132	4.5641	2.00688	1.05982e-14	9.37409e-13	up
Zm00001d045295	0.6784	0.6657	0.3578	2.2773	2.4993	2.5915	2.00231	1.39366e-11	8.50436e-10	up
Zm00001d014134	7.0296	7.8103	6.3713	24.7702	33.2714	33.9881	2.00093	1.03001e-39	4.35779e-37	up
Zm00001d040426	0.3412	0.3348	0.056	0.9925	1.2019	0.9603	1.99814	0.00222969	0.0170336	up
Zm00001d046676	0.8617	0.6341	0.8059	1.9668	3.2421	4.7293	1.99301	1.6976e-07	4.85835e-06	up
Zm00001d030009	0.6538	0.4935	0.9407	2.4985	2.849	3.6333	1.99116	1.04159e-07	3.12537e-06	up
Zm00001d011638	0.7197	0.7869	0.6174	2.3192	2.9382	3.897	1.99065	4.09802e-19	5.68461e-17	up
Zm00001d034095	6.0138	7.4428	7.4139	32.7353	26.7519	29.8883	1.99054	1.09586e-27	2.57578e-25	up
Zm00001d028260	4.1402	6.0526	4.5751	19.6271	22.611	20.8093	1.98127	7.57807e-30	2.00385e-27	up
Zm00001d029932	1.2479	1.2246	1.3105	4.9523	5.4164	5.724	1.97582	7.08911e-22	1.19177e-19	up
Zm00001d048329	0.6065	0.8758	0.721	2.8731	3.3088	3.1885	1.97517	1.74133e-24	3.4806e-22	up
Zm00001d010520	0.261	0.2241	0.1927	1.0949	0.9653	0.8263	1.97514	6.72715e-05	0.000923074	up
Zm00001d013046	2.9357	2.5546	2.9719	11.565	11.521	12.862	1.97437	1.05828e-34	3.63033e-32	up
Zm00001d008462	0.3422	0.5424	0.4664	1.9438	2.1809	1.6051	1.97129	6.46024e-09	2.5624e-07	up
Zm00001d035865	1.0608	1.1277	1.1314	6.5282	3.5503	3.8981	1.97008	2.26886e-08	7.96612e-07	up
Zm00001d049107	0.4302	0.5066	0.4659	2.0219	1.8917	2.0183	1.96441	5.69273e-07	1.39623e-05	up
Zm00001d016947	2.7928	2.9232	4.0326	12.4997	12.5938	16.0708	1.96361	2.29348e-09	1.00207e-07	up
Zm00001d023811	14.2631	13.8651	16.5352	41.9713	75.9076	71.8488	1.96209	2.35599e-22	4.09635e-20	up
Zm00001d047568	0.4066	0.4987	0.2001	1.6376	1.2031	1.8118	1.95628	0.00437162	0.0291155	up
Zm00001d023995	0.3939	0.5153	0.1293	1.6306	1.1656	1.5397	1.95027	3.8826e-05	0.000579764	up
Zm00001d006535	1.2838	1.2598	1.2345	5.2917	5.2003	5.2943	1.94953	1.56842e-19	2.26809e-17	up
Zm00001d043538	8.4253	9.7642	10.6543	30.3786	45.1066	45.3841	1.94688	2.45656e-31	7.00673e-29	up
Zm00001d049381	0.6955	0.6825	1.2838	4.3191	3.6019	3.1811	1.94491	9.50044e-06	0.000173129	up
Zm00001d030171	0.5672	0.7843	0.7615	2.5964	3.052	3.1447	1.94369	1.52336e-13	1.23155e-11	up
Zm00001d027821	2.5047	4.9155	1.8083	17.0393	6.7767	14.256	1.94329	4.07922e-05	0.000604854	up
Zm00001d003861	2.6802	2.2241	2.5572	11.1961	10.3236	9.391	1.94306	3.63189e-30	9.80805e-28	up
Zm00001d034388	6.5094	7.6709	7.0768	31.2208	28.8442	27.9039	1.943	1.72327e-46	1.09363e-43	up
Zm00001d028219	0.0942	0.1849	0.3401	0.8433	0.5576	1.1785	1.94063	0.000921858	0.00841991	up
Zm00001d031811	0.2448	0.2802	0	0.7122	0.6554	0.8039	1.93688	0.00692983	0.0417649	up
Zm00001d051093	0.4131	0.5547	0.8562	3.1529	2.353	1.9991	1.934	1.80072e-08	6.48387e-07	up
Zm00001d030348	0.3728	0.7317	0.991	2.553	2.9946	3.113	1.93204	3.19105e-08	1.08006e-06	up
Zm00001d051094	0.6386	0.6615	0.9081	4.2398	2.7298	2.0638	1.92851	6.5923e-07	1.58772e-05	up
Zm00001d029706	2.95	3.8596	4.3563	13.1207	14.7576	18.1054	1.9269	4.03033e-19	5.62143e-17	up
Zm00001d001832	1.5863	0.9831	1.3973	3.363	6.3531	6.5797	1.92609	3.65212e-07	9.46978e-06	up
Zm00001d040519	10.5453	10.5497	9.4701	44.0662	41.8406	39.1887	1.92465	2.39634e-38	9.21683e-36	up
Zm00001d042285	1.2068	1.0658	1.1881	5.1853	4.4642	4.5574	1.92465	8.72612e-16	8.72096e-14	up
Zm00001d013232	0.2454	0.4415	0.3222	1.2633	1.3489	1.5351	1.92432	2.62154e-05	0.000416966	up
Zm00001d031221	0.6351	0.3116	1.1724	3.5711	2.5844	2.4953	1.92248	9.99735e-06	0.000180757	up
Zm00001d053695	0.3966	0.6672	0.6136	2.8909	1.6288	2.3389	1.92109	2.27806e-07	6.22481e-06	up
Zm00001d010658	0.2963	0.1662	0.125	0.6252	0.8948	0.8738	1.91996	0.00171144	0.0138183	up
Zm00001d004731	6.4855	7.308	7.9124	23.9994	32.639	31.996	1.91291	9.02547e-39	3.57987e-36	up
Zm00001d026047	1.3971	1.9355	1.6991	7.1175	6.775	6.5926	1.91198	1.79117e-16	1.91046e-14	up
Zm00001d002762	3.0056	5.1613	5.622	16.6469	21.9183	17.5537	1.9106	5.44824e-15	5.011e-13	up
Zm00001d025012	0.6911	0.5934	0.5698	2.3664	2.6515	2.5045	1.90835	6.98793e-27	1.5981e-24	up
Zm00001d007475	0.1526	0.2781	0.1288	0.4976	0.9031	0.8692	1.90546	7.69347e-07	1.82864e-05	up
Zm00001d017199	0.065	0.1914	0.5759	0.8728	1.1542	1.3417	1.90014	0.00745055	0.0440867	up
Zm00001d051896	1.8384	1.8841	2.0512	7.3503	7.4955	8.4322	1.89778	8.34912e-20	1.23222e-17	up
Zm00001d034782	3.3009	3.7626	4.0703	12.4906	15.8718	16.5483	1.89737	7.30736e-31	2.03843e-28	up
Zm00001d006106	0.1966	0.1447	0.3388	0.462	1.2469	1.0146	1.8934	0.00395919	0.0269304	up
Zm00001d028273	0.471	0.2054	0.7213	0.9838	2.5665	2.0623	1.88995	0.000459596	0.00471578	up
Zm00001d042096	1.6938	2.4494	1.8431	8.4987	6.7085	8.6986	1.88261	1.16067e-09	5.28971e-08	up
Zm00001d001849	2.2476	1.6315	1.5459	6.2011	6.9246	8.4926	1.88145	1.0557e-17	1.26411e-15	up
Zm00001d013231	0.3802	0.6996	0.4679	1.9145	1.8485	2.4079	1.87983	6.04177e-06	0.00011549	up
Zm00001d024208	0.0622	0.2137	0.2756	0.7518	0.6049	0.8464	1.8795	0.00120417	0.0104434	up
Zm00001d034427	0.4855	0.4235	0.478	2.4628	1.8245	1.2147	1.87459	0.000158733	0.00194096	up
Zm00001d032651	0.1281	0.1257	0.1892	0.172	0.8935	0.691	1.87438	0.00845549	0.0485727	up
Zm00001d039241	0.7936	0.7788	0.4596	4.0117	2.0131	1.971	1.8736	3.8289e-05	0.000572418	up
Zm00001d031666	6.4759	6.5286	6.5501	22.2739	26.4769	28.6308	1.87064	7.96566e-40	3.42726e-37	up
Zm00001d027698	0.3415	0.3351	0.269	1.1006	1.0974	1.5381	1.86872	0.00202142	0.015755	up
Zm00001d021647	5.5034	4.9695	4.8699	19.7098	20.2421	20.3921	1.86519	3.32405e-62	3.12523e-59	up
Zm00001d034488	0.6521	0.1684	0.4055	1.3364	1.3349	2.1575	1.86484	8.35518e-05	0.00111395	up
Zm00001d018282	0.5904	0.79	0.6869	2.6304	2.8362	2.6688	1.8627	6.61254e-12	4.15493e-10	up
Zm00001d013261	0.6017	0.1181	0.2962	1.2118	1.5262	1.2419	1.8621	0.00197418	0.0154611	up
Zm00001d026398	0.8615	0.8454	0.558	2.5266	3.0479	3.3182	1.8611	4.17225e-13	3.14281e-11	up
Zm00001d045862	0.6444	0.6323	0.6697	2.6919	2.9967	1.9482	1.86043	5.3497e-08	1.74105e-06	up
Zm00001d034514	1.0106	0.4508	0.6331	2.2205	3.0295	2.9307	1.85754	0.000156315	0.00191324	up
Zm00001d052989	0.4574	0.7053	0.3216	1.9301	2.2098	1.6551	1.85231	0.000184774	0.00220005	up
Zm00001d046226	0.8569	0.7302	0.7881	3.3609	3.1936	2.6975	1.85204	1.57252e-19	2.26809e-17	up
Zm00001d046634	6.9487	8.5232	6.2708	16.5868	37.8624	30.6047	1.84793	2.44265e-09	1.06176e-07	up
Zm00001d024789	0.1802	0.4421	0.1331	0.7864	0.7237	1.4371	1.84781	0.00333042	0.0234385	up
Zm00001d001029	0.4414	0.4331	0.4345	1.3334	1.7727	1.967	1.845	0.00445347	0.0295303	up
Zm00001d034208	3.6559	4.8535	3.7403	15.1594	17.4554	14.8632	1.84262	3.25567e-26	7.31372e-24	up
Zm00001d016401	5.9341	4.7642	4.7799	21.3681	21.4378	16.9554	1.83642	1.33161e-08	4.92754e-07	up
Zm00001d028282	1.2197	1.7097	1.0721	4.9129	4.5669	5.9667	1.83473	3.6858e-11	2.1073e-09	up
Zm00001d022120	0.4962	0.5843	0.5374	2.4652	1.9299	1.8622	1.83403	9.9596e-06	0.000180331	up
Zm00001d034723	0.4374	0.3434	0.4737	1.2333	1.6642	1.9288	1.83377	2.50298e-05	0.000399863	up
Zm00001d044639	0.0866	0.1982	0.2273	0.8138	0.5368	0.6228	1.82569	0.00142943	0.0119638	up
Zm00001d049813	0.873	0.8566	1.2892	3.3993	3.9859	4.1772	1.82461	3.86458e-06	7.78591e-05	up
Zm00001d041772	4.5505	5.2007	5.1123	18.4016	18.8299	19.5885	1.8216	5.91343e-29	1.50113e-26	up
Zm00001d028987	0.6156	0.5369	0.7946	2.847	2.2438	2.3358	1.82141	4.16385e-13	3.14281e-11	up
Zm00001d047779	1.7969	1.7633	2.3587	6.8361	7.9132	7.8676	1.82112	1.69937e-11	1.02711e-09	up
Zm00001d052963	1.0542	0.3879	0.6486	3.5385	2.0611	2.3489	1.81735	0.000182386	0.00217877	up
Zm00001d051692	0.6466	0.7755	0.9902	2.267	3.3715	3.5389	1.81474	5.72435e-09	2.29562e-07	up
Zm00001d007624	1.0564	0.691	1.56	2.7186	4.9868	4.8728	1.81468	2.1999e-05	0.000356378	up
Zm00001d024843	1.603	1.9007	1.2493	3.4975	7.3414	7.269	1.81328	1.73105e-07	4.94293e-06	up
Zm00001d015670	1.0227	1.5771	0.7192	2.1579	5.559	4.7977	1.80415	0.000924233	0.00843035	up
Zm00001d053393	0.8386	0.633	0.9526	3.0747	2.836	3.2377	1.80202	3.18196e-10	1.5807e-08	up
Zm00001d033799	0.3853	0.6553	0.4931	1.6381	2.1824	1.9639	1.80171	7.15229e-13	5.17267e-11	up
Zm00001d049330	0.6119	1.3856	1.2048	3.0967	4.4174	4.5484	1.79811	7.50993e-08	2.33056e-06	up
Zm00001d002614	0.0497	0.1585	0.0734	0.5505	0.2206	0.2798	1.79222	0.00345314	0.0241482	up
Zm00001d033241	0.6477	0.6038	0.8289	3.3047	2.6012	1.8534	1.78993	5.62215e-07	1.38159e-05	up
Zm00001d005392	4.2801	4.3679	5.2531	15.0186	18.2874	18.7129	1.78947	1.30876e-33	4.20542e-31	up
Zm00001d021682	0.2721	0.0485	0.2678	0.7638	0.711	0.7193	1.78719	0.000951263	0.00864274	up
Zm00001d015515	3.1085	3.2734	4.2918	13.9465	12.7887	12.9816	1.78489	1.48107e-20	2.25131e-18	up
Zm00001d050328	0.0878	0.1005	0.1009	0.2947	0.5321	0.2471	1.78478	0.00138461	0.0116655	up
Zm00001d016671	0.7631	0.107	0.6439	1.4637	2.2121	1.9432	1.78398	0.00740807	0.0438763	up
Zm00001d002021	2.4227	2.8778	3.5149	11.9846	10.242	10.6472	1.78347	3.34099e-09	1.39143e-07	up
Zm00001d034096	11.3525	11.9926	13.957	47.3335	44.1811	46.9356	1.78207	7.47062e-34	2.4313e-31	up
Zm00001d048020	1.602	2.2793	2.2868	6.7755	8.2623	7.8906	1.78124	1.55411e-10	8.0879e-09	up
Zm00001d031677	18.2164	22.2331	20.5274	53.1633	91.4261	83.4058	1.77869	3.50258e-23	6.6353e-21	up
Zm00001d013364	0.1901	0.0415	0.0832	0.3971	0.4286	0.3369	1.77634	0.00559226	0.0352078	up
Zm00001d042274	3.1089	4.1444	3.5227	11.1842	15.1271	13.5385	1.77365	3.01749e-18	3.8109e-16	up
Zm00001d041580	0.3945	0.6452	0.5178	1.8539	2.2236	1.6655	1.7694	0.000229557	0.00265239	up
Zm00001d042740	0.1979	0.2804	0.1082	0.797	0.6878	0.6807	1.7694	0.000190602	0.00225884	up
Zm00001d044253	0.8938	1.4188	1.3716	4.3062	4.7565	4.5134	1.76805	1.90271e-14	1.65981e-12	up
Zm00001d016128	1.6376	1.4163	1.3116	5.4039	5.2334	5.3905	1.76375	2.05743e-17	2.3316e-15	up
Zm00001d030090	0.8582	0.689	0.7297	2.8808	2.3418	3.1475	1.76337	5.67456e-08	1.82666e-06	up
Zm00001d048602	0.3154	0.5262	0.5279	2.3294	1.4668	1.2133	1.7609	4.64683e-05	0.00067137	up
Zm00001d003912	1.428	0.4204	0.7029	1.7256	4.2258	3.3494	1.75926	0.00444704	0.0294978	up
Zm00001d021577	1.1373	1.0301	1.5933	3.4651	5.2516	5.0476	1.75902	9.81524e-10	4.55503e-08	up
Zm00001d035166	0.4742	0.3102	0.4002	1.6374	1.2411	1.4619	1.75885	4.30638e-07	1.09208e-05	up
Zm00001d017869	0.0633	0.087	0.0374	0.3229	0.1284	0.2375	1.75822	0.008139	0.0471601	up
Zm00001d044683	15.3012	17.6421	18.8925	55.2146	67.6513	66.3354	1.75336	4.54659e-40	2.13732e-37	up
Zm00001d034559	0.1885	0.407	0.4454	1.3163	1.594	0.8844	1.75304	0.00038517	0.00410476	up
Zm00001d006527	0.7635	0.5827	0.5846	2.3921	2.1997	2.4409	1.75103	3.04816e-09	1.28963e-07	up
Zm00001d027992	3.3095	2.4356	1.3964	11.1093	7.2954	7.4299	1.74867	6.72981e-06	0.000127585	up
Zm00001d006536	0.3799	0.1864	0.561	1.5303	1.2619	1.2984	1.74649	3.30713e-05	0.000504819	up
Zm00001d017380	4.061	4.5131	5.5876	21.2856	13.6932	15.9749	1.74534	1.57814e-12	1.07691e-10	up
Zm00001d010662	0.9064	1.1235	1.3621	3.4591	5.2035	3.6256	1.74521	2.58759e-08	8.93687e-07	up
Zm00001d052209	1.0851	0.7808	1.3175	3.2539	4.1898	4.0723	1.74285	2.76892e-10	1.38637e-08	up
Zm00001d042768	1.881	2.5294	2.3319	5.706	10.0725	8.6277	1.74233	7.74321e-10	3.64678e-08	up
Zm00001d006669	2.4577	2.9682	2.2601	8.7395	10.4586	8.5899	1.74224	9.76666e-22	1.60991e-19	up
Zm00001d043870	0.2724	0.4009	0.4245	1.0361	1.4584	1.4693	1.74051	7.19306e-07	1.71774e-05	up
Zm00001d040780	0.5784	1.2107	0.873	1.812	3.9446	3.9068	1.74007	4.65126e-06	9.18851e-05	up
Zm00001d017821	0.3943	0.6146	0.274	1.277	1.8632	1.4799	1.73676	1.45952e-06	3.2672e-05	up
Zm00001d022516	3.8903	3.5058	5.2368	15.4572	17.0504	12.8863	1.73414	5.39806e-13	3.97188e-11	up
Zm00001d015397	4.745	3.4262	3.3493	16.2283	12.4143	12.6834	1.73409	6.128e-11	3.41052e-09	up
Zm00001d046510	0.4081	0.267	0.5357	1.8265	1.2076	1.34	1.73373	0.00236703	0.017813	up
Zm00001d006675	0.1909	0.1124	0.1128	0.8032	0.3444	0.3344	1.7306	0.00116056	0.010124	up
Zm00001d002610	0.6368	1.0762	1.0798	2.8978	3.7093	3.4189	1.73058	2.60846e-09	1.1204e-07	up
Zm00001d041609	0.4398	0.4316	0.5052	1.1812	2.4173	1.3068	1.72692	0.00231782	0.0175519	up
Zm00001d021775	1.7183	2.3485	2.2052	8.7344	7.0308	6.5925	1.7258	1.21062e-13	9.88158e-12	up
Zm00001d034186	1.5375	2.0645	1.7924	7.171	6.2945	5.8079	1.72488	1.22787e-12	8.5396e-11	up
Zm00001d018491	0.5812	0.7984	1.1443	2.9654	2.5553	3.4898	1.71844	0.000778131	0.00730505	up
Zm00001d042371	0.6959	0.6829	0.2055	1.9622	1.7063	1.9587	1.71539	0.00107078	0.00949745	up
Zm00001d044159	0.4864	0.4218	0.7461	2.3389	1.7884	1.7192	1.7144	1.68091e-09	7.5123e-08	up
Zm00001d002019	0.8128	0.9571	0.8002	2.0737	3.3676	3.6606	1.71265	1.49113e-07	4.30803e-06	up
Zm00001d016396	0.1766	0.2723	0.2235	0.6097	0.9812	0.781	1.70962	0.000219336	0.00255055	up
Zm00001d022608	0.47	0.5271	0.3966	1.5327	1.8735	1.5119	1.70767	0.000756975	0.00713812	up
Zm00001d015138	3.0646	2.8805	3.3182	15.0148	8.6101	8.5179	1.70706	9.05244e-12	5.59115e-10	up
Zm00001d040244	10.7112	9.6792	11.7365	33.2329	40.2166	40.0271	1.70689	5.94842e-34	1.96105e-31	up
Zm00001d025263	0.3899	0.3524	0.3839	1.6258	1.1626	1.1745	1.70492	8.96433e-10	4.19078e-08	up
Zm00001d017152	2.092	1.9355	2.3537	5.6178	7.6815	9.1966	1.7043	8.53139e-11	4.65486e-09	up
Zm00001d044686	117.469	110.623	108.742	511.313	331.613	327.505	1.70422	4.18284e-15	3.88943e-13	up
Zm00001d046342	1.0935	1.5425	1.6485	4.4966	5.0275	5.5787	1.70349	7.72975e-13	5.55863e-11	up
Zm00001d040952	0.7009	0.393	0.3943	1.5238	1.9473	1.7537	1.70232	4.99605e-06	9.80856e-05	up
Zm00001d043166	2.194	2.2777	2.3478	7.0872	7.7966	9.0989	1.7008	3.92079e-20	5.85466e-18	up
Zm00001d014116	7.348	7.8389	8.6066	31.5212	25.7114	25.8789	1.69927	2.50444e-22	4.32485e-20	up
Zm00001d040468	3.4737	4.0613	3.4198	10.6679	14.3414	13.4522	1.69838	4.45765e-23	8.32041e-21	up
Zm00001d023320	0.0654	0.0803	0.0725	0.2306	0.2213	0.3146	1.69808	0.000212122	0.00247345	up
Zm00001d023918	3.2532	3.3116	3.6816	13.6348	11.6193	10.5542	1.69794	2.2944e-18	2.9268e-16	up
Zm00001d013153	0.3387	0.2908	0.1667	0.341	1.2169	1.2312	1.69757	0.00694658	0.041792	up
Zm00001d015799	7.0919	6.959	8.3782	13.3312	34.978	30.8285	1.69717	1.0564e-06	2.44232e-05	up
Zm00001d026070	0.1114	0.0875	0.1755	0.5387	0.3769	0.3973	1.68985	0.00395151	0.0268925	up
Zm00001d002020	1.1381	1.0866	0.8479	2.1889	4.4212	4.1267	1.6892	3.23169e-08	1.09091e-06	up
Zm00001d039546	1.0735	0.7399	0.5662	4.4442	1.9557	1.7145	1.68914	2.74133e-05	0.000433305	up
Zm00001d040526	0.5437	0.1334	0.1338	0.7301	1.1493	0.9352	1.68836	0.00810071	0.0469919	up
Zm00001d005377	0.3298	0.3236	0.7792	1.4169	1.1153	2.4751	1.688	0.00372535	0.0256769	up
Zm00001d042801	3.3561	3.2558	3.0787	11.112	10.4798	12.0582	1.68313	1.29158e-21	2.10172e-19	up
Zm00001d051161	5.585	5.5282	4.826	20.1391	17.6513	17.2984	1.68245	1.20568e-25	2.61592e-23	up
Zm00001d030220	0.9072	0.5087	0.5954	2.9003	2.0455	2.0266	1.68141	1.95911e-05	0.000321267	up
Zm00001d012088	1.9932	0.8693	1.5262	3.5683	6.3665	5.1945	1.67987	0.00221097	0.0169205	up
Zm00001d015028	0.5391	0.2849	0.5716	1.7818	1.5778	1.4785	1.67913	8.4925e-05	0.00113167	up
Zm00001d027530	0.2452	0.4331	0.338	0.856	1.4513	1.1963	1.67701	0.00142258	0.0119222	up
Zm00001d028454	0.2122	0.1388	0.1392	0.4273	0.6278	0.6303	1.6753	0.0072795	0.0433069	up
Zm00001d016103	0.1636	0.281	0.2014	0.6591	0.7263	0.8443	1.67345	0.00414753	0.0279197	up
Zm00001d024382	0.9607	0.4713	0.1419	1.9994	1.3809	2.028	1.67336	0.0024243	0.0181056	up
Zm00001d012561	27.6849	29.2443	28.9334	76.9113	106.645	113.54	1.67147	1.61704e-33	5.13108e-31	up
Zm00001d023779	22.8162	25.8276	22.609	67.428	88.6077	90.0328	1.6709	1.51341e-40	7.24866e-38	up
Zm00001d030548	0.2292	0.4048	0.3159	0.5539	1.9378	0.7741	1.66983	0.00755471	0.0445266	up
Zm00001d014463	3.0454	3.8673	3.8212	17.6391	9.3404	9.4681	1.66898	1.82939e-07	5.15988e-06	up
Zm00001d022032	0.7074	0.4805	0.4285	1.8995	1.7482	1.8888	1.66221	0.000146453	0.00181067	up
Zm00001d013037	1.2393	1.4333	0.7408	3.6253	3.8172	4.2357	1.66192	3.6231e-08	1.21496e-06	up
Zm00001d004480	0.6883	0.2702	0.3388	1.2939	1.4549	1.679	1.66152	0.00299697	0.021558	up
Zm00001d004362	2.2057	0.4995	1.3363	6.8345	3.8734	3.0245	1.65965	0.00636335	0.0390555	up
Zm00001d028999	2.0636	1.6758	1.261	6.9748	5.3848	4.6065	1.65748	6.50785e-09	2.57725e-07	up
Zm00001d007781	1.5857	1.1385	1.4088	2.8042	5.5263	5.8056	1.65659	7.33791e-08	2.28276e-06	up
Zm00001d023062	0.2781	0.3183	0.6843	1.8667	1.0187	1.4783	1.65258	0.00155323	0.0128098	up
Zm00001d049579	0.9027	0.9212	1.102	2.9575	2.9614	4.0314	1.65155	8.92511e-09	3.41725e-07	up
Zm00001d035605	4.2496	4.9162	5.1965	14.9555	16.6415	16.9552	1.644	6.90314e-25	1.42468e-22	up
Zm00001d043525	0.4398	0.5755	1.2991	2.8545	2.4173	2.5448	1.64006	0.000594014	0.00584177	up
Zm00001d007687	2.4276	1.8949	2.1183	4.0744	9.1898	8.541	1.63993	1.40637e-07	4.08476e-06	up
Zm00001d013809	3.6433	5.0888	4.2976	11.238	17.539	15.274	1.63983	3.45532e-17	3.83027e-15	up
Zm00001d032946	0.4461	1.532	0.5855	4.5918	2.0743	1.8832	1.6389	0.00502036	0.0325091	up
Zm00001d049954	11.1812	13.1876	11.6531	27.9722	47.7002	46.3693	1.63707	9.95954e-19	1.31679e-16	up
Zm00001d026657	0.4208	0.3441	0.4833	1.3183	1.3045	1.5791	1.63681	0.00297746	0.0214358	up
Zm00001d005875	0.7047	0.2963	0.5451	0.8786	2.4257	1.8889	1.63662	0.00139876	0.0117614	up
Zm00001d051956	1.7751	1.7083	1.4115	6.4168	4.6468	5.3485	1.63527	9.76211e-11	5.28382e-09	up
Zm00001d008808	1.8666	1.6613	1.9231	4.896	6.1661	7.2087	1.63232	6.45093e-12	4.06345e-10	up
Zm00001d052375	1.7666	1.6548	1.1858	4.6363	5.3638	5.4245	1.63179	3.92876e-07	1.01045e-05	up
Zm00001d022517	0.7004	1.0692	0.3065	1.6197	2.8624	2.4826	1.63165	0.000128367	0.00161077	up
Zm00001d013934	13.7676	14.7464	14.3653	29.0955	54.555	61.4005	1.63009	2.51081e-13	1.93729e-11	up
Zm00001d017991	0.9147	1.7952	1.1257	2.4565	5.6073	4.7202	1.62983	0.00729354	0.0433598	up
Zm00001d029012	1.5402	1.1567	1.7329	4.7059	4.744	5.3378	1.6265	2.60662e-17	2.91494e-15	up
Zm00001d005766	2.3248	3.4218	2.5176	11.3934	8.747	7.4158	1.62553	1.37295e-06	3.0925e-05	up
Zm00001d043318	0.3757	0.8295	0.9247	1.7656	2.9383	2.3793	1.62292	0.00190411	0.0150298	up
Zm00001d018431	0.2946	0.2446	0.4685	1.1868	1.1497	1.0206	1.62142	2.24398e-05	0.000362363	up
Zm00001d053322	0.123	0.2716	0.3331	0.9499	0.8062	0.6637	1.61559	0.0019546	0.0153267	up
Zm00001d018106	1.6949	1.896	1.435	3.8687	6.0474	6.7423	1.61348	1.40746e-10	7.39716e-09	up
Zm00001d003019	0.0748	0.0612	0.1105	0.2512	0.3059	0.2575	1.61197	0.00250314	0.0185959	up
Zm00001d027788	0.4604	0.5522	0.3945	1.9003	1.3264	1.3918	1.60816	9.80162e-10	4.55503e-08	up
Zm00001d049536	0.1544	0.3409	0.266	0.7257	1.0118	0.7606	1.60254	0.00328813	0.0231697	up
Zm00001d016457	0.4083	0.4007	0.402	1.0966	1.233	1.6419	1.60154	0.00201688	0.0157292	up
Zm00001d053171	0.157	0.2726	0.1903	0.6163	0.7252	0.6913	1.60003	4.09435e-06	8.19678e-05	up
Zm00001d041624	0.2187	0.3066	0.1846	0.5035	1.1096	0.7036	1.59983	0.00281657	0.0205279	up
Zm00001d051088	0.4617	0.6472	1.0713	3.0995	2.2863	1.7326	1.59957	6.55626e-05	0.000902063	up
Zm00001d050132	0.5221	0.7343	0.5654	2.4534	1.8539	1.649	1.59929	7.08488e-08	2.2149e-06	up
Zm00001d042202	0.4107	0.558	0.7153	1.6967	1.9765	1.8376	1.59679	2.87667e-06	5.98561e-05	up
Zm00001d003508	0.8708	0.9372	0.8849	1.8481	3.8238	3.0834	1.58703	1.77924e-07	5.04085e-06	up
Zm00001d022420	11.9494	12.1264	11.6635	32.9119	43.004	39.9574	1.5842	4.50241e-24	8.85998e-22	up
Zm00001d016256	0.5362	0.8268	0.5279	2.9826	1.3601	1.7966	1.58209	0.0036984	0.0255327	up
Zm00001d027832	1.0728	1.1697	0.9975	3.8413	3.4771	3.1873	1.5814	2.40309e-06	5.10053e-05	up
Zm00001d050493	1.9885	2.3918	2.2102	11.627	4.8268	4.5135	1.58122	0.000152183	0.00186861	up
Zm00001d048611	124.117	128.962	135.432	281.119	487.013	498.479	1.5784	3.67518e-18	4.59578e-16	up
Zm00001d003931	1.6694	1.4987	1.3638	3.2907	5.6159	5.7318	1.57759	2.19454e-09	9.65111e-08	up
Zm00001d017964	1.1113	1.3477	1.5857	3.9398	4.3812	4.7327	1.57644	7.93611e-19	1.06031e-16	up
Zm00001d044280	0.4996	0.1226	0.4509	1.4535	0.9505	1.0547	1.57616	0.00399657	0.027112	up
Zm00001d013798	0.1013	0.1491	0.2742	0.4759	0.6422	0.5701	1.57384	0.00392273	0.0267469	up
Zm00001d012899	0.7434	0.8621	0.7318	1.4518	2.514	3.5505	1.57319	0.000526985	0.00530197	up
Zm00001d004366	1.0988	1.8546	0.9952	3.1279	4.088	5.4846	1.5695	1.56588e-06	3.48071e-05	up
Zm00001d031129	1.4295	1.043	1.0465	7.1854	1.9214	1.857	1.56921	0.0028864	0.0209107	up
Zm00001d015459	4.1488	4.0711	4.3427	12.2641	14.8217	13.2158	1.56894	2.90828e-36	1.06995e-33	up
Zm00001d043178	17.5523	17.3395	17.3964	96.016	32.0798	34.3217	1.56808	0.00634484	0.0389779	up
Zm00001d031049	1.0031	0.4921	0.8356	1.7613	2.7727	2.9319	1.56802	1.21577e-05	0.000214025	up
Zm00001d007255	1.1289	1.561	1.0609	3.9273	4.1001	3.996	1.56755	6.96995e-12	4.35793e-10	up
Zm00001d017462	1.1895	2.5533	1.0978	3.9928	4.9658	6.5565	1.56473	4.19034e-05	0.000619161	up
Zm00001d041220	1.7421	0.8547	1.5172	2.7889	4.4189	5.972	1.56443	5.00439e-05	0.000714892	up
Zm00001d033419	1.8534	1.7681	1.5205	4.8388	5.2235	6.2792	1.5554	1.35372e-09	6.13647e-08	up
Zm00001d053118	0.3317	0.9765	0.7464	2.4177	1.9231	2.1784	1.55023	0.000252814	0.00288565	up
Zm00001d039459	0.7366	0.5873	0.6345	1.7308	1.9073	2.5484	1.54742	4.60822e-05	0.000668074	up
Zm00001d054044	50.2247	56.6169	59.2549	195.576	169.748	155.134	1.54546	4.38796e-23	8.25098e-21	up
Zm00001d005037	1.008	0.3804	0.7634	1.5617	2.1635	3.0554	1.54512	0.00228035	0.0173314	up
Zm00001d021459	1.5851	2.4039	2.2699	5.4177	6.3357	7.9768	1.54314	4.79267e-05	0.000689303	up
Zm00001d016718	0.7651	1.3138	3.0128	4.8794	6.3069	4.8451	1.54051	0.00396924	0.0269842	up
Zm00001d032868	0.245	0.3606	0.1206	0.5346	0.8804	0.862	1.53944	0.0037451	0.025792	up
Zm00001d044442	1.7959	1.9836	2.0967	4.7015	7.1114	6.7227	1.53917	6.49175e-21	1.011e-18	up
Zm00001d044604	0.2522	0.2828	0.3901	0.9674	1.127	0.8112	1.53768	0.00140557	0.0118108	up
Zm00001d052843	1.1285	1.0283	1.4285	2.8141	3.9531	4.4621	1.53671	4.323e-05	0.000634023	up
Zm00001d029736	0.4339	0.576	0.5025	1.4736	1.5969	1.6762	1.53619	1.28027e-06	2.91215e-05	up
Zm00001d050346	0.9924	1.2335	1.2376	3.9087	3.8598	3.1036	1.53522	1.00112e-05	0.000180879	up
Zm00001d027341	0.803	0.7486	0.672	1.5634	2.8516	2.5239	1.53331	1.3217e-05	0.000229804	up
Zm00001d044723	0.4687	0.3833	0.4102	0.9789	1.9594	1.0016	1.53288	0.000183752	0.00219199	up
Zm00001d011735	1.0148	0.7302	0.2664	2.18	1.3728	2.7292	1.53082	0.00446802	0.0295906	up
Zm00001d004771	0.8479	0.8466	0.8201	2.4368	2.7042	2.7076	1.52933	1.0194e-14	9.04808e-13	up
Zm00001d014748	2.3897	3.0807	2.3065	6.732	8.7953	8.7046	1.52706	1.63728e-12	1.11427e-10	up
Zm00001d053082	0.042	0.0495	0.0744	0.1466	0.1776	0.1892	1.51725	0.0049728	0.0322686	up
Zm00001d032643	1.2453	0.9647	1.226	2.6401	4.7658	3.1976	1.51717	4.01962e-05	0.000597096	up
Zm00001d007016	0.1264	0.062	0.1555	0.3605	0.3339	0.3705	1.51581	0.0042278	0.0283772	up
Zm00001d017139	9.0892	8.4405	8.545	21.9727	29.2558	29.6087	1.51577	3.86929e-33	1.19783e-30	up
Zm00001d010231	0.3774	0.2777	0.3406	1.0557	0.9041	1.1212	1.5135	0.000456783	0.00469261	up
Zm00001d014947	0.7369	0.5485	0.7004	2.4223	1.8476	1.8595	1.51214	1.09025e-06	2.51143e-05	up
Zm00001d043715	2.3754	2.6639	1.6704	8.6571	6.5991	5.4123	1.50418	0.00698873	0.0419506	up
Zm00001d045134	0.8328	0.6452	0.561	1.4125	2.2607	2.5496	1.50077	9.19381e-05	0.00121555	up
Zm00001d027673	0.3961	0.3023	0.52	1.3002	1.1537	1.2802	1.49902	0.00124317	0.0106976	up
Zm00001d050043	1.5257	1.8047	1.4197	3.8445	5.6724	4.9805	1.49658	1.5649e-13	1.26111e-11	up
Zm00001d025818	0.5632	0.6632	0.2588	2.4703	0.8889	1.1273	1.49626	0.00626958	0.0385639	up
Zm00001d016760	0.6205	1.1308	1.2218	3.2138	3.3729	2.4951	1.49568	0.000726495	0.00690973	up
Zm00001d043601	6.7771	7.4931	8.3634	19.8653	25.4222	23.687	1.49274	2.10685e-28	5.19247e-26	up
Zm00001d026520	3.9295	6.1453	2.176	11.5416	9.2405	16.4749	1.49166	8.2237e-05	0.00110021	up
Zm00001d013033	1.5819	1.5005	1.1421	4.0356	4.2354	4.5514	1.48898	1.37164e-07	3.9976e-06	up
Zm00001d035400	1.9354	1.6724	2.1044	6.2446	6.0571	5.0138	1.48889	7.83484e-12	4.87469e-10	up
Zm00001d003833	4.0288	3.7425	4.072	11.7565	11.4908	12.6498	1.48635	8.87696e-16	8.83692e-14	up
Zm00001d010399	3.0613	2.5328	2.2751	9.0672	6.6993	7.9689	1.48509	2.32417e-11	1.38495e-09	up
Zm00001d030942	1.244	1.141	1.5974	3.7036	4.4586	3.8819	1.48419	7.24814e-11	3.98256e-09	up
Zm00001d000853	1.2169	1.5922	1.7571	2.3965	5.2818	6.1653	1.48383	0.000222766	0.00258806	up
Zm00001d006944	2.5014	3.0272	2.8182	8.9935	8.0132	8.1616	1.48081	6.13912e-16	6.30937e-14	up
Zm00001d017270	4.6458	5.8481	4.9895	10.2706	19.3627	17.347	1.48043	7.88189e-11	4.32142e-09	up
Zm00001d012302	0.7457	0.7317	1.1536	4.8632	1.4862	1.4492	1.48004	0.00822806	0.047546	up
Zm00001d033320	0.664	1.1115	1.192	3.0417	2.4768	3.4446	1.47916	5.70217e-06	0.000109825	up
Zm00001d017019	0.7057	0.4616	0.386	1.6844	1.4585	1.5448	1.47811	0.00681695	0.0412216	up
Zm00001d013230	5.0003	4.5364	4.1797	9.5009	15.8743	16.0657	1.4774	5.13863e-12	3.27749e-10	up
Zm00001d011017	9.6938	10.2873	3.3932	23.9107	15.4817	30.6529	1.47662	7.69583e-05	0.00103804	up
Zm00001d032481	2.979	2.7405	4.0326	5.7499	12.9087	10.6556	1.47622	0.000177055	0.00212206	up
Zm00001d011393	0.3732	0.2441	0.147	0.9353	0.5469	0.817	1.47497	0.00307534	0.0220157	up
Zm00001d008201	0.9273	0.3981	0.3994	1.1673	1.6662	2.3382	1.4738	0.00382504	0.0262074	up
Zm00001d051814	0.5785	0.8514	0.348	1.5103	2.1466	1.6583	1.46881	0.000112195	0.00144133	up
Zm00001d011014	0.8251	0.9568	0.3323	2.7192	1.3952	2.1815	1.46774	0.00108056	0.00956753	up
Zm00001d048083	0.7255	1.1865	0.5357	2.0294	2.5047	2.7794	1.46692	0.000372027	0.00399359	up
Zm00001d040246	0.3253	0.5108	0.5765	0.9611	1.5405	1.7094	1.46645	0.00603836	0.0374411	up
Zm00001d046751	0.606	0.9702	0.785	2.0984	2.6157	2.334	1.4652	1.17375e-06	2.68429e-05	up
Zm00001d028171	0.8092	1.1677	0.7498	3.0678	2.6562	2.4116	1.46172	2.8934e-05	0.000451993	up
Zm00001d029648	3.5115	3.8188	4.2717	10.3908	11.2898	12.8843	1.46113	1.76816e-22	3.16089e-20	up
Zm00001d031182	1.3655	1.3069	1.5435	4.0518	4.3332	4.1598	1.46027	1.56768e-16	1.67913e-14	up
Zm00001d011315	0.6794	0.831	0.7077	1.9964	2.1563	2.4481	1.45991	9.74697e-15	8.68165e-13	up
Zm00001d047931	0.7308	1.4342	1.0224	2.9437	3.5773	2.9591	1.45945	2.3693e-06	5.0457e-05	up
Zm00001d003271	13.5112	11.6569	12.4019	51.5324	31.5121	26.9448	1.4589	5.93134e-08	1.88917e-06	up
Zm00001d017992	1.0965	0.6725	0.7421	1.1042	3.129	3.2148	1.45584	0.00292468	0.0211579	up
Zm00001d051812	0.4157	0.3517	0.381	0.9431	1.1999	1.2508	1.45273	2.58678e-07	6.94872e-06	up
Zm00001d029258	0.9351	1.094	0.8498	2.173	3.4361	2.8681	1.44841	1.12097e-06	2.57518e-05	up
Zm00001d017559	1.3288	1.1083	0.7195	2.3194	3.3986	3.5842	1.44734	1.55381e-06	3.45995e-05	up
Zm00001d046975	3.1125	2.4033	2.6121	9.5915	7.0321	7.2765	1.44689	1.43986e-08	5.29724e-07	up
Zm00001d040034	0.237	0.2842	0.2333	0.6364	0.6234	0.9635	1.44491	0.00199573	0.0155978	up
Zm00001d034277	1.3396	1.3531	1.4739	4.2321	4.5971	3.4007	1.44097	6.46341e-08	2.04072e-06	up
Zm00001d017761	1.3564	1.1535	1.2463	2.1248	4.2815	4.6237	1.4397	1.56192e-05	0.00026553	up
Zm00001d021119	26.1372	29.1322	27.6662	77.6592	80.4899	84.6724	1.43857	4.22179e-47	2.82027e-44	up
Zm00001d043257	0.821	0.7672	0.7313	2.4671	2.0163	2.3107	1.43593	1.02455e-08	3.87028e-07	up
Zm00001d024946	0.459	0.8365	1.1621	1.717	2.1901	3.2916	1.43188	0.000196378	0.00231647	up
Zm00001d009936	1.2939	1.104	0.6092	2.0394	3.2819	3.4306	1.43103	0.000193116	0.00228525	up
Zm00001d053733	1.3534	0.9658	0.6056	2.5606	3.1729	2.7704	1.42997	0.000205553	0.00241349	up
Zm00001d043544	2.1852	1.6227	1.9104	7.2162	4.3016	4.9157	1.42801	5.91958e-09	2.36643e-07	up
Zm00001d013862	0.3059	0.3302	0.241	0.6162	1.0606	0.8611	1.4267	0.00224605	0.0171322	up
Zm00001d012675	4.2718	4.3487	4.3404	9.6925	14.3315	13.7167	1.42558	2.93214e-19	4.14112e-17	up
Zm00001d047758	2.8522	2.5354	3.3365	9.3263	8.3128	7.5556	1.42002	8.70517e-12	5.38978e-10	up
Zm00001d021680	0.8086	0.9422	0.8458	2.5106	2.2645	2.7499	1.41896	4.47977e-05	0.000651905	up
Zm00001d027755	2.4045	2.7527	3.4521	13.5193	5.3366	5.5458	1.41864	0.000354338	0.00383904	up
Zm00001d014455	0.6596	0.1991	0.5495	1.2944	1.2012	1.5709	1.4171	0.00540997	0.0343073	up
Zm00001d046961	5.9341	6.9699	6.5502	11.4688	21.0577	23.8725	1.41474	4.75512e-08	1.56358e-06	up
Zm00001d005698	11.2751	16.1966	13.2744	33.2437	45.0125	38.8239	1.4087	5.98263e-14	5.08359e-12	up
Zm00001d004559	1.0976	1.1095	1.1456	3.0916	2.9446	3.5772	1.40679	1.32949e-18	1.74866e-16	up
Zm00001d045788	0.7009	1.0497	0.6537	2.9719	2.3081	1.5921	1.40544	0.000252642	0.00288565	up
Zm00001d007130	0.4988	0.267	0.3571	1.035	1.0735	1.1061	1.40503	0.00453907	0.0299269	up
Zm00001d054093	0.5125	0.619	0.7374	1.7468	1.8667	1.7384	1.40327	0.00010322	0.00134165	up
Zm00001d030305	1.3775	1.9792	0.8718	6.3412	2.3293	3.1847	1.39561	0.00235675	0.0177578	up
Zm00001d017666	2.4335	2.6393	2.2444	6.1566	7.3639	7.282	1.39498	1.25051e-16	1.35659e-14	up
Zm00001d004489	1.7256	1.6403	1.9111	4.7424	5.1064	5.1603	1.39488	4.61579e-13	3.44623e-11	up
Zm00001d017962	0.2211	0.279	0.2333	0.8271	0.6277	0.6372	1.39397	0.00024766	0.00283703	up
Zm00001d007745	0.8653	0.8006	0.5598	2.0249	2.0485	2.2499	1.39356	6.50835e-07	1.57949e-05	up
Zm00001d043838	0.2986	0.3907	0.343	0.9856	0.9363	1.0156	1.39328	8.01386e-07	1.89592e-05	up
Zm00001d027819	44.7675	45.4811	24.7618	98.1293	75.5689	152.57	1.39141	1.37423e-06	3.09262e-05	up
Zm00001d039987	0.2178	0.2672	0.3932	0.4875	1.0744	0.9197	1.38638	0.00088496	0.00814824	up
Zm00001d008248	1.1876	1.3044	1.2215	3.2129	3.6417	3.6418	1.38629	7.85988e-14	6.60673e-12	up
Zm00001d043789	0.1273	0.1446	0.1517	0.3148	0.5211	0.3583	1.38597	4.40679e-05	0.000643649	up
Zm00001d004545	1.9574	1.1235	1.1999	6.9921	2.5918	2.2176	1.38339	0.00331527	0.0233449	up
Zm00001d024155	0.3258	0.3197	0.6415	1.4375	1.0626	1.1354	1.37911	0.00584689	0.0364811	up
Zm00001d021371	2.3741	2.7623	2.2705	6.5576	7.1977	7.0641	1.3781	1.83939e-13	1.45461e-11	up
Zm00001d015846	0.7392	0.6044	0.6873	2.5915	1.8402	1.2714	1.37787	0.000974067	0.00881207	up
Zm00001d025057	2.6712	2.452	1.8238	6.6526	6.9212	5.9015	1.37576	3.41519e-09	1.4189e-07	up
Zm00001d017274	29.5073	30.4252	31.9452	94.7347	78.9962	80.8021	1.3671	2.0151e-21	3.23756e-19	up
Zm00001d043144	0.7145	1.2854	0.7621	1.3592	3.4235	2.905	1.36348	0.00215913	0.0166039	up
Zm00001d021689	0.6894	0.6013	0.8044	2.1256	2.0077	1.7008	1.36308	4.63564e-06	9.16478e-05	up
Zm00001d004751	3.3753	3.0471	3.3561	12.327	6.9633	7.5684	1.36059	7.86003e-07	1.863e-05	up
Zm00001d044111	1.7047	0.9684	0.7066	2.4093	3.224	3.7458	1.36043	0.000164583	0.00199615	up
Zm00001d041972	0.9935	1.2348	0.9563	3.3496	2.3146	3.169	1.35983	3.17427e-07	8.36749e-06	up
Zm00001d032984	1.5543	1.1984	0.9291	2.7579	3.9426	3.4895	1.35975	3.45929e-05	0.000524436	up
Zm00001d026042	0.4574	0.4224	0.6092	1.0837	1.5014	1.5398	1.35968	9.06377e-05	0.00120023	up
Zm00001d003249	0.4321	0.3029	0.3039	1.2018	1.096	0.5791	1.35783	0.00512738	0.03301	up
Zm00001d035080	3.1487	2.3875	4.7907	7.1104	11.0121	10.4738	1.35687	7.73682e-05	0.00104135	up
Zm00001d049349	0.4168	0.2954	0.5243	0.7461	1.1355	1.5423	1.3563	0.000600871	0.00589151	up
Zm00001d022454	0.1544	0.2424	0.1064	0.5597	0.4308	0.4056	1.35561	0.00409146	0.0276301	up
Zm00001d030032	2.1706	3.0905	2.933	7.6576	8.2047	6.7882	1.35443	1.01084e-09	4.6655e-08	up
Zm00001d014717	1.0793	1.1282	1.1088	1.8903	3.2337	4.0726	1.35388	1.95118e-06	4.24807e-05	up
Zm00001d029688	3.8346	3.2861	4.1023	9.9199	10.3966	10.6011	1.3495	1.72583e-18	2.22386e-16	up
Zm00001d041472	0.452	0.7661	1.1732	2.1518	2.5363	1.8891	1.34614	0.000538228	0.0053961	up
Zm00001d040324	0.4746	0.8279	0.5191	0.7788	2.0508	2.1767	1.34598	0.0071472	0.0427099	up
Zm00001d040562	0.6595	0.6196	0.6424	1.8653	1.6373	1.7773	1.34564	2.58258e-13	1.98063e-11	up
Zm00001d029716	1.0068	1.3679	1.1436	3.6395	3.0121	3.0517	1.34536	0.000396928	0.00421238	up
Zm00001d034002	3.5003	4.5426	3.5015	6.7465	12.2198	12.871	1.34468	1.87284e-07	5.2649e-06	up
Zm00001d004375	1.0371	1.3085	0.8023	2.437	3.0379	3.1624	1.34454	4.36322e-06	8.65315e-05	up
Zm00001d050455	9.884	9.2406	8.0067	23.9823	25.3671	25.0451	1.34374	9.23163e-23	1.67389e-20	up
Zm00001d027037	31.5082	33.3954	34.3997	46.2385	119.797	110.476	1.34346	6.14499e-07	1.49703e-05	up
Zm00001d048656	0.786	0.5399	0.6964	1.2665	2.459	1.7699	1.33791	0.00841427	0.0484016	up
Zm00001d009475	0.7166	0.9737	0.2171	1.7764	1.7245	1.7067	1.33712	0.00735911	0.0436474	up
Zm00001d039335	0.8385	0.8228	0.7337	2.752	1.9299	1.8792	1.33678	0.000406648	0.00429399	up
Zm00001d026203	0.5493	0.4312	0.4867	0.8113	1.6256	1.5461	1.33625	0.00739437	0.0438156	up
Zm00001d049632	2.0163	1.5914	2.1144	2.8249	6.189	6.662	1.33355	2.99026e-05	0.000463984	up
Zm00001d021288	1.9676	2.12	2.089	4.6622	6.6219	5.5019	1.33132	1.80167e-09	7.99571e-08	up
Zm00001d051804	12.9086	11.1514	12.7083	31.9001	34.0822	33.881	1.32959	5.14802e-27	1.18802e-24	up
Zm00001d034098	3.1325	3.2047	2.3622	6.0854	8.9601	8.5668	1.32955	1.08664e-07	3.24522e-06	up
Zm00001d042042	0.3938	0.5909	0.2508	1.2751	0.9988	1.0866	1.32938	0.000739795	0.00701258	up
Zm00001d022374	0.4593	0.7424	0.266	1.5237	1.1194	1.3435	1.32895	0.00133887	0.0113783	up
Zm00001d022228	2.1925	1.7603	3.0088	4.0144	7.3589	7.5424	1.32621	3.13809e-05	0.000483133	up
Zm00001d043752	2.1039	2.1075	1.5103	4.2963	5.5961	5.5928	1.3252	5.5851e-08	1.80379e-06	up
Zm00001d043182	2.6847	2.8188	3.251	6.9572	9.216	7.4557	1.31974	2.11747e-13	1.65391e-11	up
Zm00001d034874	3.3117	2.5806	4.5069	16.348	5.4355	5.6659	1.31784	0.00556668	0.035082	up
Zm00001d021935	3.3327	3.3202	3.7819	6.8659	10.6475	10.693	1.31741	2.04146e-12	1.3746e-10	up
Zm00001d041476	0.4675	0.5047	0.4603	1.2555	1.5022	1.0966	1.31573	0.00351917	0.0245019	up
Zm00001d052837	3.9089	4.1365	3.2823	8.5417	11.1787	10.7505	1.3151	1.76347e-13	1.40772e-11	up
Zm00001d004115	2.3341	2.5289	3.0638	7.8349	6.3727	7.117	1.31404	2.65739e-08	9.16548e-07	up
Zm00001d017329	0.9803	0.666	1.4105	2.1263	2.646	3.4314	1.30965	0.000129857	0.00162625	up
Zm00001d045499	0.6403	0.8378	0.6604	1.5558	1.8562	2.3172	1.30938	3.68248e-05	0.000553134	up
Zm00001d029366	2.4894	2.3377	2.7143	6.5053	7.0159	6.6299	1.30517	3.33102e-14	2.87612e-12	up
Zm00001d009908	10.0031	9.7527	11.0176	36.2405	23.0381	21.587	1.30235	1.9325e-08	6.86106e-07	up
Zm00001d023466	1.0041	0.7507	0.5178	2.6965	1.7789	1.5702	1.29945	0.00252137	0.0186931	up
Zm00001d025526	1.2032	1.1487	1.0885	2.5761	2.9144	3.661	1.29903	7.57683e-07	1.8026e-05	up
Zm00001d006161	0.3378	0.6214	0.3741	1.0204	1.1423	1.3864	1.29902	0.0046652	0.0306169	up
Zm00001d044607	2.8811	3.246	2.8889	14.7575	4.3307	4.2048	1.29828	0.00581482	0.0363391	up
Zm00001d047025	1.1124	1.7384	1.8658	4.0936	3.9711	4.4838	1.29691	1.58278e-06	3.50906e-05	up
Zm00001d045935	1.3923	3.036	3.1983	4.9852	9.0252	6.241	1.29668	0.00208248	0.0161121	up
Zm00001d043075	0.7696	0.8317	0.7001	1.9751	2.051	2.0839	1.29552	1.51439e-12	1.0362e-10	up
Zm00001d027533	2.1143	1.798	2.47	5.1856	5.9587	5.7921	1.29529	3.33734e-11	1.92542e-09	up
Zm00001d040527	1.3127	1.3417	1.6154	3.6719	3.5146	4.1565	1.29437	1.09825e-05	0.000196331	up
Zm00001d053172	1.7436	3.3078	2.5748	5.7747	6.7814	7.6884	1.29409	2.01722e-06	4.36548e-05	up
Zm00001d048877	0.5455	0.6983	0.3036	1.051	1.4039	1.6468	1.29405	0.00040491	0.0042792	up
Zm00001d007753	61.8456	63.9112	66.8859	191.555	157.545	157.714	1.29318	1.17708e-17	1.38977e-15	up
Zm00001d041327	0.6799	0.5604	0.3748	1.351	1.4945	1.4288	1.29253	0.000169526	0.00204766	up
Zm00001d041716	1.2643	1.5269	1.6468	4.3092	3.5852	3.8505	1.29173	1.28551e-09	5.83768e-08	up
Zm00001d015477	3.4674	2.5838	2.9003	5.8809	9.5006	8.3653	1.29162	2.69472e-10	1.35189e-08	up
Zm00001d003668	1.0356	1.6313	1.3952	2.9274	3.4794	4.3467	1.28989	3.86298e-07	9.94542e-06	up
Zm00001d024814	3.2492	2.51	3.6071	8.9111	8.4755	7.3292	1.2872	3.94327e-07	1.01316e-05	up
Zm00001d021938	0.3042	0.4071	0.3812	0.8542	1.2161	0.8044	1.28558	0.00194637	0.0152826	up
Zm00001d007457	0.2758	0.2199	0.2376	0.7408	0.5831	0.6147	1.28419	0.00114591	0.0100203	up
Zm00001d017282	1.5388	1.7868	1.5149	4.8555	3.8816	3.9943	1.283	1.82644e-08	6.53937e-07	up
Zm00001d021414	0.889	0.7754	1.0697	2.2546	2.2549	2.6875	1.28177	0.00663048	0.0403246	up
Zm00001d052435	1.2529	1.2758	1.2567	2.8249	3.4978	3.6151	1.28088	1.64842e-09	7.38009e-08	up
Zm00001d014804	1.0481	1.3499	1.0641	3.3864	2.7417	2.9808	1.28021	3.00216e-06	6.20602e-05	up
Zm00001d043654	1.8775	2.1133	2.5007	3.8556	7.0501	6.1134	1.27767	6.38287e-06	0.000121643	up
Zm00001d017657	1.4026	1.0141	1.6716	3.0727	3.8074	3.8093	1.27543	0.0002762	0.00310649	up
Zm00001d022073	0.5533	0.4266	0.428	0.6899	1.604	1.372	1.27502	0.00560078	0.0352095	up
Zm00001d048647	0.6227	0.5674	0.7444	1.8514	1.8804	1.3354	1.27441	0.00140658	0.0118154	up
Zm00001d014341	3.6079	5.1231	5.0145	11.9115	11.4126	12.624	1.27418	2.59941e-11	1.53814e-09	up
Zm00001d011006	0.5902	0.7239	0.6972	1.6641	1.8462	1.7441	1.27185	3.68219e-05	0.000553134	up
Zm00001d013522	1.7276	1.6145	1.3566	3.4242	4.295	4.5344	1.27083	7.91017e-11	4.32758e-09	up
Zm00001d014649	0.3608	0.3344	0.4144	0.915	1.1863	0.7898	1.27069	0.000395588	0.00420353	up
Zm00001d028962	2.69	1.6095	2.7775	6.5191	5.0482	6.8943	1.27023	2.61977e-05	0.000416947	up
Zm00001d009762	5.8442	5.4002	5.9453	22.4295	10.8297	10.7834	1.26992	6.66225e-05	0.000915654	up
Zm00001d030103	1.2543	1.9693	1.4324	4.3115	4.0725	3.7658	1.26908	1.31363e-05	0.000228557	up
Zm00001d017357	1.5357	1.5823	1.8143	2.6806	4.8692	5.259	1.26659	0.000324211	0.00356435	up
Zm00001d003048	0.2018	0.165	0.1821	0.2709	0.5971	0.5521	1.26648	0.00708723	0.0423914	up
Zm00001d039378	0.7242	0.6041	0.7843	1.9449	1.9595	1.5968	1.26611	0.000218778	0.00254522	up
Zm00001d048948	12.8779	13.0266	11.5042	21.5606	39.2518	36.9922	1.26566	1.47679e-09	6.64686e-08	up
Zm00001d043480	1.8425	1.3689	1.762	5.6899	4.0503	3.0868	1.26512	2.03661e-05	0.00033291	up
Zm00001d017429	0.7269	0.5657	0.8884	1.4472	1.9498	2.2577	1.26248	3.22458e-05	0.000494299	up
Zm00001d049643	0.5759	0.5312	0.3742	1.1289	1.3049	1.4048	1.26197	4.50043e-07	1.13562e-05	up
Zm00001d031638	0.5817	0.2141	0.7517	1.2204	1.3833	1.3986	1.25834	0.00532852	0.0339009	up
Zm00001d005324	0.3617	0.8366	0.7122	1.9426	1.6165	1.3817	1.25812	0.000638242	0.00619334	up
Zm00001d012382	0.4454	0.743	0.7455	2.3325	1.6194	1.0448	1.25705	0.00706628	0.042296	up
Zm00001d032869	2.1531	2.0222	1.4838	4.4191	4.6292	5.5697	1.25633	1.94416e-08	6.89279e-07	up
Zm00001d044022	3.425	3.6009	2.8901	5.9127	9.9286	9.64	1.25506	0.00214241	0.0165003	up
Zm00001d032363	1.162	0.5929	0.9609	2.3714	1.847	2.7908	1.25367	0.000922782	0.00842316	up
Zm00001d013098	2.5511	2.5679	2.2983	6.6863	5.9933	6.3942	1.2532	4.93156e-18	6.10671e-16	up
Zm00001d001982	2.718	2.9634	4.1624	11.6241	5.7026	7.9334	1.25314	0.000620032	0.00604901	up
Zm00001d015599	3.6748	4.2882	4.1556	10.5352	10.4129	10.2035	1.24848	1.98969e-11	1.18843e-09	up
Zm00001d027355	1.0917	1.6068	1.0747	3.9309	2.6012	3.1657	1.24702	0.000269169	0.00304088	up
Zm00001d035457	6.199	7.8648	6.9659	23.1207	15.8299	14.5694	1.24672	6.11844e-07	1.49199e-05	up
Zm00001d003035	0.9879	0.7001	0.7024	1.0317	2.9235	2.1627	1.24664	0.00630501	0.0387537	up
Zm00001d004483	0.4102	0.9776	0.9231	2.0459	2.0811	1.8145	1.2465	0.00419113	0.0281534	up
Zm00001d016963	0.8841	0.5783	0.8704	1.9065	2.3104	1.7594	1.24596	3.56266e-05	0.000537682	up
Zm00001d008733	2.4706	2.8385	2.6645	6.6011	6.718	7.1052	1.24447	3.46274e-20	5.20129e-18	up
Zm00001d032870	0.7329	0.9888	0.8718	2.091	2.3753	2.1773	1.2438	1.21483e-05	0.000214025	up
Zm00001d052998	0.5165	0.6589	0.5593	1.8725	1.3101	1.2599	1.24062	0.000402698	0.00425938	up
Zm00001d028797	3.4697	3.7007	3.5346	12.2342	8.1631	6.652	1.24024	3.24848e-06	6.65558e-05	up
Zm00001d045537	0.5082	0.6546	0.5785	1.834	1.2086	1.4007	1.23835	3.28811e-05	0.00050252	up
Zm00001d048953	3.7429	3.1077	3.6533	9.1062	9.0341	8.644	1.23831	9.00117e-13	6.41839e-11	up
Zm00001d005322	0.8	0.7065	0.9451	1.3964	2.5702	2.2516	1.23747	0.0083987	0.0483339	up
Zm00001d003712	14.6886	12.6058	12.6472	41.2675	30.4951	29.1539	1.23709	9.78721e-10	4.55503e-08	up
Zm00001d018371	3.1776	2.4622	2.2856	10.6742	4.5009	4.5323	1.23631	0.000335731	0.00366976	up
Zm00001d028720	0.7862	2.4796	2.3219	4.2223	4.7004	5.3211	1.23471	0.000917287	0.00839111	up
Zm00001d032822	2.2018	2.4006	1.2042	2.7373	5.9985	6.0442	1.233	0.00171218	0.01382	up
Zm00001d051460	1.1424	1.4012	0.7498	1.9174	3.5417	2.8582	1.2301	0.00739692	0.0438205	up
Zm00001d004137	6.1185	4.5819	6.1821	12.5393	15.6559	14.5778	1.22924	2.19902e-09	9.65111e-08	up
Zm00001d008595	2.2907	1.8866	1.6511	3.625	6.018	5.1043	1.2281	2.00776e-06	4.35244e-05	up
Zm00001d017849	1.1464	1.2812	1.3795	2.1379	4.0927	3.406	1.22738	1.58156e-05	0.000267831	up
Zm00001d051829	0.9521	0.9571	1.1659	2.2138	2.8274	2.7234	1.2247	2.28242e-07	6.23002e-06	up
Zm00001d024291	0.6293	0.4368	0.6196	1.4839	1.6223	1.1377	1.2207	2.34894e-05	0.000377869	up
Zm00001d025437	0.652	0.5509	0.5171	1.3618	1.2863	1.6822	1.21817	1.43721e-05	0.000247682	up
Zm00001d051399	0.4208	0.3272	0.4143	0.9807	0.9666	0.9758	1.21695	1.21871e-07	3.58898e-06	up
Zm00001d028094	11.2551	12.3521	12.8883	30.3836	30.978	30.2339	1.21663	2.50406e-23	4.81557e-21	up
Zm00001d010448	0.989	0.7826	0.8009	2.2488	2.1039	2.1101	1.21567	6.83099e-08	2.1461e-06	up
Zm00001d046688	0.6575	0.7692	0.4855	1.5449	1.5608	1.6963	1.21543	4.13043e-07	1.05484e-05	up
Zm00001d044284	0.222	0.2293	0.1265	0.6746	0.4446	0.3289	1.21508	0.00651945	0.0397541	up
Zm00001d047883	3.9129	3.8953	3.6847	8.2235	11.5555	8.9917	1.21274	7.60421e-09	2.95609e-07	up
Zm00001d004698	0.8039	0.8704	0.4366	2.0843	1.7343	1.4564	1.21002	0.000666039	0.00642867	up
Zm00001d023294	1.5343	1.4372	1.8195	6.1337	2.8894	2.8136	1.20995	0.00115012	0.0100467	up
Zm00001d032409	1.1785	0.9316	1.0636	2.1099	2.7126	3.1022	1.20949	1.29619e-05	0.000226143	up
Zm00001d047402	0.4464	0.7413	0.5071	0.9222	1.5969	1.7076	1.20826	0.00251712	0.0186782	up
Zm00001d014765	1.4447	1.6131	1.6184	5.6855	2.9905	2.9445	1.20822	0.00104369	0.00931251	up
Zm00001d016950	1.447	0.6365	0.9333	2.0768	2.4047	3.0428	1.20707	0.00144138	0.0120519	up
Zm00001d025126	0.7816	0.7031	0.8336	1.9241	2.0928	1.7722	1.20635	0.00430046	0.0287661	up
Zm00001d047765	16.7556	18.8033	15.3781	33.5944	46.494	47.3313	1.20551	4.7783e-16	4.95091e-14	up
Zm00001d033859	0.1365	0.1004	0.2351	0.4123	0.4832	0.2801	1.20491	0.00446246	0.0295708	up
Zm00001d045558	0.6148	0.6033	1.2105	1.706	2.0446	2.3072	1.20483	0.00141087	0.0118474	up
Zm00001d024768	0.5778	0.8005	0.6358	1.1409	1.5518	2.3279	1.20459	0.00145529	0.0121243	up
Zm00001d003749	7.7861	8.6969	6.9722	19.3519	19.8548	19.1174	1.20271	8.46106e-16	8.52317e-14	up
Zm00001d016730	0.4814	0.6614	0.6636	1.4868	1.9132	1.0841	1.19989	0.00693914	0.0417871	up
Zm00001d046945	2.7348	2.7801	2.7892	6.0232	7.3861	7.1991	1.19885	5.11232e-16	5.27545e-14	up
Zm00001d003544	1.7214	2.3226	3.46	7.0302	6.7921	4.7778	1.19863	0.000325098	0.00357256	up
Zm00001d031201	0.3526	0.3867	0.2859	1.0026	0.7892	0.7589	1.19703	0.00166899	0.0135619	up
Zm00001d009858	18.0065	20.6982	20.1263	49.1546	47.8031	48.4968	1.19659	1.91202e-23	3.70509e-21	up
Zm00001d048421	0.8144	0.6243	0.9772	1.0594	2.3886	2.5549	1.19515	0.000837739	0.00775565	up
Zm00001d017621	3.225	2.6479	4.3412	13.3441	6.2882	5.2487	1.19511	0.00274251	0.0200823	up
Zm00001d042848	1.365	1.6783	1.3924	3.533	4.2409	3.1939	1.19443	2.83993e-09	1.21571e-07	up
Zm00001d028331	1.7523	2.3511	2.0771	7.0103	4.233	3.9255	1.19357	0.000114345	0.00146451	up
Zm00001d029839	0.559	0.4441	0.511	1.0366	1.328	1.3737	1.19329	2.67633e-06	5.62871e-05	up
Zm00001d027900	3.3832	3.8904	3.7991	9.5821	8.4921	9.324	1.19277	5.14366e-09	2.07257e-07	up
Zm00001d002632	1.5638	1.705	1.5396	3.6746	3.4157	4.8091	1.19271	9.44475e-06	0.000172556	up
Zm00001d030577	5.5464	5.9066	5.7567	14.8944	12.7963	14.764	1.19073	2.75259e-12	1.81492e-10	up
Zm00001d006534	1.2376	1.5036	1.4505	3.0861	3.3883	3.8704	1.19004	0.00011305	0.00145159	up
Zm00001d053087	1.319	1.1364	1.0451	2.1597	3.6448	2.8069	1.18928	2.42298e-05	0.000388796	up
Zm00001d051611	1.8295	2.4094	1.6115	5.3654	4.6813	4.3815	1.18877	1.21505e-05	0.000214025	up
Zm00001d041958	0.7909	0.5433	0.6229	2.3895	1.2038	1.2244	1.18831	0.00817331	0.0473049	up
Zm00001d028311	1.0299	1.4437	0.5432	2.5681	2.3635	2.4846	1.18585	0.000890701	0.00818922	up
Zm00001d021686	1.2371	0.7617	1.003	2.6056	2.2766	2.5034	1.18584	1.00482e-05	0.000181332	up
Zm00001d024497	0.3861	0.4187	0.2801	0.6276	0.9278	1.1058	1.18511	0.00161891	0.0132316	up
Zm00001d034212	1.0093	1.2734	0.7452	2.4684	2.2249	2.7394	1.18104	0.000138251	0.00171614	up
Zm00001d012527	4.292	4.7896	4.3082	9.3223	12.2387	11.2513	1.18095	4.29634e-12	2.78221e-10	up
Zm00001d015845	0.759	0.9167	0.6323	1.9599	1.7279	1.9721	1.17708	0.00408772	0.0276122	up
Zm00001d040110	18.1097	16.3331	18.8774	66.3323	35.8028	25.6109	1.1757	0.000477905	0.00486432	up
Zm00001d046004	4.7647	4.8775	6.5149	13.269	13.3043	12.8314	1.17502	1.02858e-11	6.33751e-10	up
Zm00001d042918	1.3197	0.74	0.5568	1.8225	2.3591	2.1932	1.17476	0.00133131	0.0113293	up
Zm00001d033068	0.7785	0.7458	0.6387	1.6178	2.0532	1.6	1.17419	5.037e-06	9.86606e-05	up
Zm00001d005735	0.3509	0.246	0.4442	0.8751	0.869	0.7996	1.17375	0.00417349	0.0280646	up
Zm00001d039408	1.3968	1.8846	1.8048	4.9231	4.3549	3.1124	1.16902	0.00169323	0.0137018	up
Zm00001d007903	0.392	0.3023	0.5238	0.8648	1.0654	1.0246	1.16704	0.00337571	0.0237113	up
Zm00001d027298	1.1707	1.2472	0.8891	4.3115	2.008	1.6005	1.16652	0.00628342	0.0386397	up
Zm00001d010137	2.0175	2.2221	2.7158	5.9152	5.2218	5.7556	1.16564	3.81466e-07	9.85097e-06	up
Zm00001d048561	3.814	3.6513	2.9306	5.5583	9.753	9.9496	1.16447	1.95281e-06	4.24807e-05	up
Zm00001d021813	10.7074	12.9031	11.0961	25.4749	33.1951	25.3789	1.16442	1.31266e-07	3.83891e-06	up
Zm00001d002489	4.1409	3.1193	3.2119	9.8283	7.3206	8.1233	1.16232	4.8696e-07	1.21908e-05	up
Zm00001d016708	4.7419	4.0337	4.27	10.1046	10.9196	10.5225	1.16213	3.17957e-19	4.4593e-17	up
Zm00001d047356	2.8147	2.5109	3.3588	6.986	7.8607	6.1618	1.16168	2.79444e-05	0.000439783	up
Zm00001d049541	53.0594	53.4639	57.2473	115.257	142.299	138.721	1.15977	2.08198e-31	6.07483e-29	up
Zm00001d035413	5.0449	4.3454	5.2426	12.2681	10.9008	12.1222	1.15914	1.33941e-12	9.26457e-11	up
Zm00001d026490	16.8455	16.3838	17.5578	35.1701	44.7882	42.8041	1.15757	3.3461e-30	9.13341e-28	up
Zm00001d047621	234.378	234.325	271.119	403.845	709.406	688.412	1.15735	1.81324e-10	9.33655e-09	up
Zm00001d023625	0.5988	0.901	1.0612	1.5545	2.3291	2.2848	1.15695	0.000969635	0.0087845	up
Zm00001d041268	3.865	3.232	3.7058	7.9423	8.9796	9.1128	1.15658	4.2846e-12	2.7817e-10	up
Zm00001d003614	0.365	0.307	0.2823	0.8401	0.6613	0.8072	1.15618	0.00696376	0.0418403	up
Zm00001d018155	0.4437	0.4063	0.6988	1.1517	1.2504	1.332	1.15569	0.00188317	0.0149016	up
Zm00001d046625	3.2397	3.4782	3.6397	14.0735	5.3818	4.899	1.15558	0.00358508	0.024879	up
Zm00001d047301	0.1316	0.2086	0.1395	0.299	0.4451	0.4084	1.15518	0.00303594	0.0217649	up
Zm00001d007842	0.3565	0.3395	0.2374	0.8306	0.6826	0.7378	1.15511	0.000131576	0.00164447	up
Zm00001d034977	9.4921	10.6586	11.7533	35.8701	20.1882	19.8309	1.15508	6.46807e-05	0.000890413	up
Zm00001d039882	2.2011	1.6345	1.2299	4.5529	4.2753	3.3488	1.15397	0.000439791	0.00455864	up
Zm00001d011839	0.7233	0.9463	0.807	1.3596	2.8538	1.7191	1.15237	0.00466481	0.0306169	up
Zm00001d049860	2.0644	2.0688	2.5513	4.0103	5.4592	6.5934	1.15144	4.0283e-06	8.0709e-05	up
Zm00001d028368	34.5052	37.8647	34.7386	69.829	93.4962	94.8211	1.15141	3.54008e-21	5.61655e-19	up
Zm00001d041363	1.0114	1.1578	1.0879	3.1183	2.3754	2.3195	1.15051	3.21719e-06	6.60214e-05	up
Zm00001d053055	12.0264	13.224	13.4353	34.2428	30.7217	27.6081	1.14953	1.33218e-10	7.03067e-09	up
Zm00001d032932	0.8444	1.0771	0.7897	1.3605	2.7486	2.3766	1.14951	0.00156431	0.0128719	up
Zm00001d024810	2.2056	3.0852	2.4024	6.679	5.0391	6.7363	1.14894	6.70018e-06	0.000127118	up
Zm00001d034562	3.5873	3.6787	3.5953	7.8109	8.9081	9.3086	1.14816	6.309e-13	4.60213e-11	up
Zm00001d053706	0.1743	0.2566	0.3575	0.5461	0.6755	0.6678	1.14781	0.00224033	0.0170937	up
Zm00001d003512	0.7666	0.8525	1.1824	2.2645	2.0958	2.3495	1.14483	3.25214e-05	0.000497923	up
Zm00001d048136	8.1692	6.4973	6.4339	10.3914	22.4662	17.8298	1.14483	1.70386e-05	0.000284183	up
Zm00001d040071	1.506	1.2807	1.219	2.8759	3.8483	2.8259	1.14319	1.35151e-05	0.000234025	up
Zm00001d017425	13.3856	13.2307	16.5445	21.1214	43.2879	39.4171	1.1423	2.13754e-06	4.58677e-05	up
Zm00001d014328	0.9639	0.5758	1.0315	1.857	2.2679	2.0054	1.14228	0.00112598	0.00987668	up
Zm00001d024763	4.4571	3.8918	4.8342	7.9626	11.0182	12.5097	1.14065	4.77711e-09	1.931e-07	up
Zm00001d035401	0.7258	0.7122	0.6596	1.5743	1.6994	1.7286	1.14063	0.000130203	0.00162979	up
Zm00001d029573	0.3319	0.3094	0.2778	0.8691	0.6595	0.6696	1.13961	0.00174309	0.0140337	up
Zm00001d006456	0.471	0.7636	0.6452	1.8423	1.1948	1.441	1.13824	0.000589277	0.00580248	up
Zm00001d029696	3.4329	2.9549	3.854	5.2563	9.777	9.3799	1.13783	1.75807e-05	0.000292073	up
Zm00001d033004	0.2012	0.3037	0.3656	0.4155	0.7981	0.8565	1.13773	0.00450528	0.0297881	up
Zm00001d049277	1.2669	1.5095	1.2472	2.3693	3.4047	3.778	1.1371	0.000118266	0.00150335	up
Zm00001d021929	0.4273	0.6709	0.6311	1.3771	1.3007	1.4433	1.13591	0.00554553	0.0349921	up
Zm00001d013804	1.4861	1.1556	1.4907	3.1249	3.248	3.4462	1.13533	8.16994e-07	1.92925e-05	up
Zm00001d013385	0.7382	0.7968	1.0175	2.6763	1.5604	1.8354	1.13503	0.00221439	0.0169365	up
Zm00001d042664	5.4654	5.6234	4.7015	13.1807	12.6742	11.5498	1.13458	1.46546e-12	1.00542e-10	up
Zm00001d048903	5.852	5.4005	8.093	16.2761	16.0806	13.3991	1.13141	4.07091e-07	1.04174e-05	up
Zm00001d032618	23.9702	22.6347	23.3611	40.8376	65.5877	59.6694	1.12752	2.23314e-12	1.48947e-10	up
Zm00001d030464	3.2114	3.4235	5.1522	7.9318	10.6599	9.262	1.12614	4.26887e-07	1.08424e-05	up
Zm00001d046801	1.0093	0.965	1.0955	2.9188	2.1005	2.2337	1.12593	5.77855e-05	0.000809635	up
Zm00001d051842	1.4632	0.5547	1.2768	2.3219	2.643	2.808	1.12584	0.00106961	0.00949376	up
Zm00001d049120	1.7871	1.8732	2.3192	4.8537	4.0866	5.1825	1.12484	5.14545e-06	0.00010032	up
Zm00001d039732	4.3354	4.1009	4.768	8.6531	11.2281	11.2498	1.12466	4.37498e-11	2.46798e-09	up
Zm00001d040731	5.3443	6.6537	6.322	14.1247	15.3241	13.6945	1.12438	3.70407e-15	3.4569e-13	up
Zm00001d026460	5.2879	6.2653	5.5935	21.678	9.703	8.0487	1.12365	0.00135517	0.0114823	up
Zm00001d009952	1.673	1.9401	2.5953	6.9432	3.2148	4.3283	1.11991	0.00219515	0.0168248	up
Zm00001d033957	0.1652	0.1852	0.2207	0.4594	0.5486	0.3321	1.11797	0.00511429	0.032947	up
Zm00001d053120	0.4379	0.5103	0.4311	0.8085	1.4117	1.0015	1.11705	0.00372031	0.0256557	up
Zm00001d049286	1.1242	1.195	1.1874	2.2799	2.9307	2.9993	1.11499	1.52201e-10	7.94987e-09	up
Zm00001d039437	4.3861	4.8813	4.1074	14.1486	9.1356	7.7284	1.1137	9.09548e-05	0.0012038	up
Zm00001d022327	1.1754	1.0957	1.1571	3.7087	2.4845	1.8195	1.1116	0.0061773	0.0381078	up
Zm00001d003830	2.71	3.046	2.7164	5.4911	7.0822	7.1653	1.1089	2.35926e-07	6.41907e-06	up
Zm00001d021491	0.2476	0.4212	0.3738	0.8645	0.9632	0.6041	1.10865	0.00296274	0.0213662	up
Zm00001d021192	0.6669	1.0008	1.0813	1.4221	2.2554	2.7235	1.10678	0.00194602	0.0152826	up
Zm00001d002856	4.5651	4.7393	6.9042	12.7922	13.2017	11.7317	1.10655	6.57613e-07	1.58533e-05	up
Zm00001d021321	2.4571	2.1097	2.3182	6.0485	5.1505	4.8507	1.10655	1.25987e-05	0.000220677	up
Zm00001d003657	0.5481	0.7447	0.7887	1.1322	2.0676	1.6219	1.10437	0.00513448	0.0330473	up
Zm00001d043019	0.4838	0.6422	0.7004	1.9487	1.203	1.0946	1.1033	0.00510348	0.0329146	up
Zm00001d014625	5.2287	5.823	5.5152	19.0001	9.9996	8.8378	1.10296	0.000382391	0.0040843	up
Zm00001d043723	2.4722	4.3072	3.2783	3.9969	9.7689	9.7986	1.10228	0.000932349	0.00848608	up
Zm00001d026273	1.7854	1.3626	1.1718	2.3085	4.0815	3.6294	1.10204	0.000106125	0.00137308	up
Zm00001d002283	1.4767	1.005	0.7035	2.1107	2.8596	2.4134	1.10188	0.000188311	0.00223377	up
Zm00001d043800	1.949	1.8018	1.8279	4.9584	4.1718	3.7534	1.10115	2.94415e-09	1.2582e-07	up
Zm00001d021299	10.0132	10.088	10.1929	23.0389	24.0632	23.0531	1.10015	3.37575e-22	5.7901e-20	up
Zm00001d052847	0.8611	0.4225	0.4804	1.6957	1.1163	1.2657	1.09688	0.00642727	0.0393337	up
Zm00001d041725	3.235	2.61	3.0432	6.8532	7.2938	6.4073	1.09633	1.07382e-05	0.000192371	up
Zm00001d028303	0.9912	1.1295	1.1962	1.5885	2.8116	3.2699	1.09607	0.00041363	0.00434963	up
Zm00001d006358	0.5179	0.5082	0.5099	1.0663	1.3429	1.1338	1.09519	0.00451106	0.0298056	up
Zm00001d006340	1.0404	1.3187	1.451	2.27	2.749	3.7824	1.09449	0.000471017	0.00480385	up
Zm00001d021572	2.1411	1.8223	1.7422	4.2535	4.4703	4.448	1.09444	2.56031e-09	1.10721e-07	up
Zm00001d046277	0.1584	0.4869	0.4366	0.8222	0.8302	0.842	1.09187	0.00308893	0.0220818	up
Zm00001d002006	31.032	31.3006	31.0691	68.2291	74.0617	72.6929	1.09125	1.4072e-39	5.85603e-37	up
Zm00001d003064	2.1083	1.8533	1.9026	4.4822	4.4193	4.6154	1.09048	3.84008e-06	7.75326e-05	up
Zm00001d014129	1.2725	1.5394	1.4415	2.6213	3.095	4.0885	1.09018	4.35219e-07	1.1015e-05	up
Zm00001d044546	5.5908	5.9192	3.9108	10.6676	14.6789	10.0766	1.08955	0.00023535	0.00271144	up
Zm00001d042389	1.0225	1.1577	1.2389	3.5378	1.995	2.3244	1.08759	0.00185635	0.0147399	up
Zm00001d006588	0.8436	1.8503	0.7816	2.7983	2.2236	2.9329	1.08109	0.00647989	0.0395838	up
Zm00001d027802	1.7421	1.6069	1.5264	3.8128	3.5499	3.792	1.08067	3.15111e-09	1.32875e-07	up
Zm00001d006883	1.5674	1.6563	1.365	3.1568	3.8738	3.4501	1.0805	0.000359863	0.00388563	up
Zm00001d034944	0.3622	0.5709	0.2594	1.2528	0.6404	0.8136	1.07998	0.00559635	0.0352078	up
Zm00001d022204	1.9531	1.4958	1.7352	3.9016	3.6652	4.2905	1.0792	4.87933e-05	0.000699784	up
Zm00001d028456	1.6052	2.0814	1.6085	3.3484	4.4836	4.249	1.07829	9.21766e-07	2.1467e-05	up
Zm00001d008529	4.0366	4.5268	5.161	10.3471	9.8843	11.1156	1.07759	2.01779e-08	7.14388e-07	up
Zm00001d039717	5.7764	5.3506	4.4612	10.7648	12.7574	12.0304	1.07717	4.32175e-13	3.24579e-11	up
Zm00001d020953	1.1356	1.4738	1.154	1.9675	3.5309	3.0588	1.07486	0.000312547	0.00344657	up
Zm00001d046656	1.049	1.1519	1.4262	2.4482	3.1678	2.6246	1.07202	9.86997e-06	0.000178964	up
Zm00001d005018	10.2995	10.0806	10.1397	16.595	27.7773	25.2975	1.06989	2.66274e-10	1.33849e-08	up
Zm00001d003212	0.4738	0.5978	0.7663	1.0452	1.3163	1.8099	1.06984	0.00550932	0.0348156	up
Zm00001d002079	5.4885	4.9777	6.7951	11.0541	13.992	14.1217	1.06965	4.2712e-07	1.08424e-05	up
Zm00001d048333	1.4573	0.789	1.8305	2.6315	3.2717	3.3475	1.06957	0.00192132	0.0151374	up
Zm00001d012010	4.9091	10.4946	10.0111	22.3641	17.1958	17.9297	1.06773	0.000770894	0.00724783	up
Zm00001d049505	0.6494	1.2347	1.3187	2.398	2.5053	2.3611	1.06677	0.00143895	0.0120355	up
Zm00001d052533	1.7577	2.744	2.3597	7.9921	4.0194	3.2982	1.06612	0.00489729	0.0318763	up
Zm00001d011041	1.3461	1.1741	1.3743	2.7446	3.6252	2.4323	1.06591	0.000834904	0.0077407	up
Zm00001d046936	0.6264	0.4948	0.5415	1.2719	1.1756	1.3188	1.06479	5.76553e-05	0.000808607	up
Zm00001d052371	2.5274	2.2842	3.0774	3.7507	8.0415	6.0528	1.06411	0.000634619	0.00616526	up
Zm00001d012494	0.5387	0.7773	0.7175	0.9785	1.795	1.8134	1.06408	0.0034165	0.0239513	up
Zm00001d045043	5.2271	4.5522	4.149	9.124	11.2423	11.0956	1.06325	4.14427e-11	2.34827e-09	up
Zm00001d048111	1.5144	1.5656	0.8519	2.9048	3.2011	2.7655	1.06275	0.000104877	0.0013604	up
Zm00001d008632	0.5113	0.4831	0.4847	0.9154	1.1208	1.297	1.06143	0.000463044	0.00473655	up
Zm00001d040173	6.5144	4.2142	6.3183	7.9046	15.6672	15.1665	1.06108	6.39045e-05	0.000881873	up
Zm00001d029906	1.7218	0.9172	0.9686	2.9064	2.8701	2.3539	1.06089	0.0027787	0.0203016	up
Zm00001d039711	3.0425	2.563	2.5149	6.6673	5.2177	6.4092	1.06034	3.59402e-07	9.35735e-06	up
Zm00001d016551	5.5354	6.3922	7.0113	12.7349	15.3535	14.5985	1.05913	2.0214e-12	1.36472e-10	up
Zm00001d040154	1.9368	2.0123	2.0189	4.7805	4.2144	4.4627	1.05845	2.67076e-07	7.1516e-06	up
Zm00001d043680	0.8505	1.0542	1.0136	2.7047	1.741	2.1419	1.0558	0.00327862	0.0231189	up
Zm00001d022044	0.4482	0.5376	0.3922	0.9585	0.9404	1.1993	1.05455	0.000515713	0.00520946	up
Zm00001d032948	2.0715	2.1915	1.8801	4.911	4.4335	4.4641	1.05418	9.30751e-07	2.16366e-05	up
Zm00001d044717	1.1457	1.305	1.2891	2.7471	2.9581	2.6873	1.05259	5.18982e-07	1.29414e-05	up
Zm00001d048146	0.7092	0.6186	1.0602	2.1161	1.6656	1.5772	1.05192	0.00140259	0.0117896	up
Zm00001d024621	0.8171	1.2026	1.3674	1.3713	2.9015	3.3346	1.05076	0.00516961	0.0331809	up
Zm00001d039880	2.0563	2.1299	1.7995	3.6047	4.6364	5.1447	1.05065	9.93621e-05	0.00129748	up
Zm00001d049727	0.6301	0.9946	0.7012	1.1771	1.992	2.0305	1.0493	0.00147477	0.0122624	up
Zm00001d049916	0.4776	0.5691	0.6382	0.9162	1.5577	1.2804	1.04878	0.00685528	0.0414238	up
Zm00001d045154	2.482	2.4783	2.3149	5.5251	5.3201	5.4335	1.04865	5.0141e-10	2.42444e-08	up
Zm00001d002893	1.258	1.1639	1.557	2.7992	2.8264	3.2711	1.04658	8.02456e-05	0.00107703	up
Zm00001d043519	1.9167	1.6058	1.7546	4.6505	3.7909	3.2811	1.04641	4.41442e-07	1.11614e-05	up
Zm00001d005391	1.3043	1.5541	2.0636	3.1898	3.2689	4.5451	1.04591	0.000435042	0.00452234	up
Zm00001d051637	4.4144	3.8757	3.0688	7.305	9.2327	8.8281	1.04575	6.94253e-10	3.28799e-08	up
Zm00001d008925	13.0588	12.2868	13.5439	25.5795	30.375	30.8566	1.04472	7.24793e-21	1.12188e-18	up
Zm00001d016682	2.1663	2.3189	2.3265	4.2969	5.2867	5.5892	1.04396	8.1479e-06	0.000151084	up
Zm00001d002871	3.2871	3.0912	3.1238	6.8963	6.5622	7.6672	1.03957	9.0337e-11	4.9105e-09	up
Zm00001d006016	11.5586	10.5774	12.7856	22.4948	29.2088	25.8315	1.03894	2.75772e-08	9.47747e-07	up
Zm00001d028707	1.9206	2.1064	2.1504	3.9947	5.222	4.4872	1.03842	2.77804e-06	5.80416e-05	up
Zm00001d044068	3.2473	3.007	3.332	9.5188	6.3034	5.321	1.03808	0.000283018	0.00316913	up
Zm00001d004917	9.5807	8.0085	8.7334	29.5993	12.4884	15.1477	1.03692	0.00122439	0.0105754	up
Zm00001d044431	0.6843	1.1831	0.9945	2.3626	1.7082	2.2929	1.03677	0.00166849	0.0135619	up
Zm00001d035115	1.3587	1.5695	1.3376	2.4939	3.359	3.5982	1.03523	2.10989e-07	5.82247e-06	up
Zm00001d031222	10.7985	11.4564	11.1409	28.9984	23.2467	21.2345	1.0343	2.11265e-08	7.43822e-07	up
Zm00001d022060	7.7719	6.7481	9.3671	20.3648	16.8064	15.4672	1.0339	6.38399e-07	1.55079e-05	up
Zm00001d039727	2.3586	2.6163	3.0791	4.5438	6.1993	7.0715	1.03264	2.44085e-05	0.000391168	up
Zm00001d045051	1.5209	2.363	2.3083	4.2544	4.983	4.4591	1.032	0.000344108	0.00374579	up
Zm00001d012510	1.2711	1.3333	1.0356	1.8244	3.113	3.0842	1.03147	0.00121176	0.0104913	up
Zm00001d036072	0.6114	0.857	1.4044	2.0718	2.0677	2.2125	1.03027	0.00192632	0.0151627	up
Zm00001d004525	0.5276	0.5177	0.8224	1.3874	1.3569	1.3819	1.02837	0.00096186	0.00871718	up
Zm00001d005306	3.2882	2.8989	2.7819	6.0707	7.2762	6.411	1.02769	1.09474e-09	5.01625e-08	up
Zm00001d017820	1.7026	2.1104	1.9997	4.4921	3.5106	4.8203	1.02729	1.30699e-05	0.000227714	up
Zm00001d022569	31.8174	36.2134	38.7939	108.829	61.6046	61.1589	1.02708	8.02737e-05	0.00107703	up
Zm00001d025043	0.6039	0.5113	0.5246	1.2084	1.1314	1.2777	1.02684	1.72978e-05	0.000287938	up
Zm00001d044599	1.0186	0.9495	1.0696	2.325	2.4401	1.9272	1.02674	5.87265e-06	0.000112596	up
Zm00001d007097	51.283	52.6448	48.6749	167.201	81.0502	80.9304	1.02635	0.000507464	0.00513635	up
Zm00001d029033	0.34	0.5115	0.4685	1.1259	0.9389	0.8505	1.02492	0.0052704	0.0336492	up
Zm00001d044048	2.385	2.7165	2.8092	5.1466	6.4097	5.8338	1.02456	1.01074e-06	2.34316e-05	up
Zm00001d045495	4.0288	4.3526	4.1265	9.6714	9.3589	8.476	1.02417	1.92619e-08	6.84824e-07	up
Zm00001d002939	11.0117	9.7959	9.9031	27.9339	19.1204	19.7153	1.02338	4.12902e-07	1.05484e-05	up
Zm00001d048693	3.1529	3.6143	2.988	6.1721	7.0757	8.1832	1.02221	9.51421e-09	3.61554e-07	up
Zm00001d008716	1.0674	1.0198	0.6637	2.1498	1.7575	2.1347	1.02064	0.000748505	0.00707664	up
Zm00001d020957	4.1389	5.1985	5.2155	8.6137	10.9182	12.4259	1.02032	5.56081e-08	1.80283e-06	up
Zm00001d010838	3.5917	1.8911	2.8891	7.4103	5.1478	5.7122	1.0194	0.000522328	0.00526789	up
Zm00001d045397	1.4189	1.2763	1.2805	2.699	3.1192	2.8843	1.01822	2.13193e-06	4.58247e-05	up
Zm00001d048954	3.8309	4.6716	4.1377	8.4398	9.1827	10.0499	1.01711	2.21763e-09	9.70595e-08	up
Zm00001d053715	8.1889	8.53	8.806	14.7731	21.8365	19.2269	1.01453	1.55481e-10	8.0879e-09	up
Zm00001d041576	1.7227	1.6435	1.5075	3.1483	3.8032	3.6814	1.01442	0.00013859	0.0017195	up
Zm00001d046286	3.037	2.721	2.8599	7.5647	5.5823	5.6574	1.01433	3.13749e-05	0.000483133	up
Zm00001d052731	1.015	0.9357	1.1204	2.3128	1.8985	2.5107	1.01371	0.000390929	0.0041609	up
Zm00001d033566	4.5084	5.4678	4.4883	12.2429	10.3649	8.8874	1.01358	5.00124e-06	9.81116e-05	up
Zm00001d043621	5.6965	4.8445	6.8793	12.8499	12.2659	12.8981	1.0123	1.54769e-06	3.44935e-05	up
Zm00001d022234	7.5287	6.4769	9.4426	9.001	23.1952	19.3521	1.01171	0.00117849	0.0102627	up
Zm00001d013113	2.7863	2.5667	2.2392	5.2681	5.0001	6.2952	1.01137	4.88529e-05	0.000699848	up
Zm00001d045021	1.2468	1.2999	1.12	3.8294	1.9699	2.069	1.0111	0.00051674	0.00521776	up
Zm00001d024767	22.042	19.7313	21.972	39.6535	48.7461	50.5191	1.00869	1.8748e-18	2.40362e-16	up
Zm00001d052661	1.6243	2.5047	1.6753	3.2196	5.1666	4.2091	1.00821	0.00280075	0.0204243	up
Zm00001d006094	11.1186	12.4101	11.9382	24.7163	25.9447	26.2681	1.00546	1.94189e-21	3.1398e-19	up
Zm00001d026458	17.0776	17.6432	16.9803	38.1789	36.9116	36.8212	1.00539	1.0669e-19	1.56551e-17	up
Zm00001d044261	0.5839	0.764	0.9407	2.2333	1.1969	1.5107	1.00325	0.00314889	0.0224032	up
Zm00001d004413	44.6431	43.403	39.4541	77.8422	100.227	98.7085	1.00235	9.6213e-19	1.27873e-16	up
Zm00001d053151	10.384	10.5783	10.6335	20.1301	23.6596	24.669	1.00172	1.24461e-20	1.90328e-18	up
Zm00001d047418	1.0163	1.7882	2.0011	2.8234	3.7039	3.8799	1.00022	0.000534595	0.00536603	up
Zm00001d033896	11.6448	12.8988	12.4136	26.8105	26.4265	26.6093	1.00018	2.24226e-15	2.16425e-13	up
Zm00001d002432	6.2713	4.4069	5.9748	2.5533	3.0104	3.4164	-1.002	1.09015e-05	0.000195134	down
Zm00001d041405	5.5901	5.6305	5.1539	2.3828	2.9759	3.4132	-1.00923	4.67878e-08	1.54048e-06	down
Zm00001d044740	3.0522	3.2349	2.6942	1.6414	1.6137	1.5539	-1.01545	3.1103e-11	1.80675e-09	down
Zm00001d035486	15.5962	15.8689	14.3752	5.7623	8.8944	9.8205	-1.01555	4.05692e-08	1.34621e-06	down
Zm00001d046784	8.8988	8.4621	8.0382	3.8802	4.6153	5.0352	-1.01854	1.30517e-08	4.84384e-07	down
Zm00001d034175	7.5953	6.2975	5.9704	1.8973	4.3808	4.1982	-1.02755	0.00028912	0.00322891	down
Zm00001d003578	1.694	1.7101	1.7757	0.9982	0.9068	0.8576	-1.0277	4.1927e-07	1.06859e-05	down
Zm00001d004482	17.0943	20.1612	17.1527	6.6209	10.2841	11.7201	-1.03024	2.15832e-05	0.000351211	down
Zm00001d032307	13.3474	11.0995	15.8129	5.1639	9.5639	6.3675	-1.03243	0.00145489	0.0121243	down
Zm00001d043258	8.729	5.93	8.3732	3.6063	4.5418	3.9898	-1.03273	0.00667186	0.040518	down
Zm00001d039615	16.1592	17.6635	16.407	6.1815	10.7044	9.5888	-1.03548	1.26655e-08	4.71426e-07	down
Zm00001d007869	4.0325	4.6451	5.0056	1.1182	3.1872	2.8375	-1.0446	0.000878352	0.00809621	down
Zm00001d007512	3.0345	3.4739	2.4397	1.0865	1.7105	1.8505	-1.04581	0.000784162	0.00735623	down
Zm00001d016818	7.6156	12.2285	12.2686	2.9437	7.5123	6.279	-1.04781	0.00169932	0.0137467	down
Zm00001d013226	6.8617	6.3371	3.924	3.184	2.6875	3.0768	-1.05215	0.000148617	0.00183049	down
Zm00001d007820	9.3703	8.7415	9.7771	2.4366	5.7467	6.3768	-1.05906	8.58751e-05	0.00114312	down
Zm00001d018465	0.8758	1.0893	0.5465	0.4472	0.3963	0.4629	-1.05968	0.00137358	0.011588	down
Zm00001d007765	57.5889	53.3455	50.3043	20.9199	31.4107	31.4752	-1.06176	9.04275e-13	6.42998e-11	down
Zm00001d043190	47.0839	45.0507	49.4333	24.6788	24.6001	24.0685	-1.06258	1.40143e-16	1.50742e-14	down
Zm00001d039293	4.7002	4.1929	3.9062	1.3114	2.4257	2.749	-1.07813	0.000291139	0.00325003	down
Zm00001d048099	8.0978	7.1708	8.4166	4.0915	3.9363	4.1296	-1.07826	4.09772e-11	2.32708e-09	down
Zm00001d029237	1.2396	1.2286	0.7642	0.3699	0.5505	0.7283	-1.07843	0.000524082	0.00527929	down
Zm00001d013594	9.0168	9.5653	8.8169	5.2354	5.0482	3.7725	-1.0811	6.8323e-07	1.63775e-05	down
Zm00001d052443	16.0277	19.0419	19.1044	6.9364	14.8395	5.9031	-1.08443	0.00034769	0.00378154	down
Zm00001d053923	58.5407	58.915	57.6795	26.4008	31.4562	31.2844	-1.088	1.52321e-35	5.37038e-33	down
Zm00001d010536	2.4583	2.2166	3.6629	0.8921	1.3482	1.9324	-1.10205	0.00510794	0.0329183	down
Zm00001d029707	6.201	4.781	5.0147	1.8833	2.8712	3.186	-1.11162	9.78817e-05	0.00128013	down
Zm00001d033629	0.963	0.9647	0.8296	0.3502	0.4919	0.527	-1.11163	0.000734551	0.00697329	down
Zm00001d031168	15541.5	15752.5	15926.9	4058.27	9882.72	9978.65	-1.1174	9.68338e-06	0.000175832	down
Zm00001d031465	31.1204	30.3941	30.7814	9.6126	17.1711	19.0537	-1.1182	2.9969e-07	7.94945e-06	down
Zm00001d017285	5.1524	5.9588	5.1631	2.7179	2.256	3.1076	-1.13181	0.000164975	0.00199995	down
Zm00001d004810	10.3343	11.3545	10.0969	4.0997	5.9178	5.5824	-1.13927	1.2372e-15	1.22203e-13	down
Zm00001d035681	1247.39	1278.51	1341.69	583.043	655.437	655.372	-1.14298	5.89656e-43	3.18477e-40	down
Zm00001d004208	4.0924	5.0969	5.2686	2.3248	2.2624	2.5105	-1.14546	0.00394998	0.0268893	down
Zm00001d039745	6.2254	7.6694	6.3525	3.1727	3.9189	2.7712	-1.14929	2.25893e-07	6.18586e-06	down
Zm00001d004128	3.435	2.9961	3.0059	1.3452	1.6135	1.6114	-1.15536	3.12523e-05	0.000482273	down
Zm00001d021039	2.2375	1.8907	1.6827	1.0015	1.1036	0.6998	-1.16724	0.000193323	0.00228575	down
Zm00001d043194	7.8117	9.2758	8.466	4.0104	4.7455	3.5105	-1.17118	1.94154e-10	9.91669e-09	down
Zm00001d023699	2.1573	2.5949	1.8498	1.2147	0.8826	1.1099	-1.17207	0.00379769	0.026076	down
Zm00001d004655	22.5988	23.1855	23.2154	7.6644	12.7383	12.379	-1.18658	3.86791e-12	2.52409e-10	down
Zm00001d015715	0.5959	0.8186	0.8917	0.32	0.4232	0.3354	-1.20433	0.00286497	0.020797	down
Zm00001d002454	4.3407	3.7007	3.7479	1.5287	1.805	2.1697	-1.20783	2.05461e-07	5.70638e-06	down
Zm00001d053824	11.9634	8.0961	6.4981	3.3235	4.36	4.6445	-1.21269	0.00146391	0.0121801	down
Zm00001d032874	0.8558	0.6902	0.8541	0.488	0.3568	0.286	-1.21574	0.000108831	0.00140235	down
Zm00001d005002	1.7437	1.9555	1.8393	1.087	0.7898	0.7304	-1.22044	9.41158e-05	0.00123982	down
Zm00001d007801	10.4454	11.1234	10.6542	5.2881	5.0673	4.4983	-1.23036	6.76782e-18	8.29957e-16	down
Zm00001d049741	1.3929	1.737	1.8856	0.5845	0.7361	0.9801	-1.23044	0.000118168	0.00150286	down
Zm00001d001936	1.8322	1.5777	1.4357	0.5523	0.9168	0.7367	-1.23204	0.000467736	0.00477582	down
Zm00001d010285	6.0358	6.4304	8.319	2.3155	4.2285	2.9123	-1.23242	0.00111294	0.00978931	down
Zm00001d048101	67.8389	66.6899	67.0921	28.9862	31.8307	31.6195	-1.23763	1.91767e-42	9.93472e-40	down
Zm00001d026505	8.9675	8.2354	8.7152	3.0874	4.5687	3.991	-1.25543	3.12104e-06	6.41912e-05	down
Zm00001d047018	0.9949	0.6639	0.5093	0.2405	0.3533	0.3734	-1.2661	0.0024438	0.018219	down
Zm00001d033824	13.9335	12.9129	14.1276	8.7946	3.8766	5.4748	-1.28141	1.5401e-05	0.000262561	down
Zm00001d032808	1.179	1.1252	0.7791	0.5638	0.5189	0.2879	-1.2904	0.000266308	0.00301662	down
Zm00001d026808	3.9267	4.4239	3.9373	1.7574	1.8445	1.842	-1.29075	2.05176e-05	0.000334944	down
Zm00001d029656	2.3092	2.3199	2.0027	0.3691	1.1157	1.3927	-1.29121	0.00183216	0.0145889	down
Zm00001d051645	3.0773	2.3129	2.3205	0.7912	1.1625	1.4129	-1.29421	0.000608836	0.0059558	down
Zm00001d029476	2.0447	1.4784	1.8541	0.5057	0.7279	1.1106	-1.29627	0.00190601	0.0150401	down
Zm00001d050192	0.6532	0.7084	0.6769	0.3231	0.2907	0.2903	-1.29875	0.00872418	0.0496889	down
Zm00001d045461	28.6898	32.2813	28.6212	7.9612	16.8185	14.1763	-1.30337	8.1565e-08	2.49522e-06	down
Zm00001d042944	4.9953	5.0171	4.86	2.5251	1.8385	2.2055	-1.30873	8.92467e-07	2.08229e-05	down
Zm00001d004573	7.8942	6.5326	6.375	2.7842	3.2912	2.9694	-1.31282	1.21191e-11	7.43101e-10	down
Zm00001d027022	2.5352	3.7744	2.9262	0.939	1.774	1.2303	-1.32172	0.0012026	0.0104405	down
Zm00001d049070	3.0581	2.3121	3.1094	0.8078	1.5684	1.2229	-1.33026	7.03315e-05	0.000958328	down
Zm00001d026205	3.8439	3.7719	4.087	1.2387	1.56	2.1639	-1.34147	5.41272e-05	0.000764618	down
Zm00001d043918	6.23	5.1111	6.2339	2.1941	2.8497	2.3955	-1.34759	1.39518e-05	0.000241094	down
Zm00001d044670	2.262	1.79	2.4424	0.7838	0.8637	1.0954	-1.35386	0.00137002	0.0115657	down
Zm00001d011368	1.3898	1.693	4.0576	0.5791	1.2562	1.1691	-1.35706	0.00496816	0.0322467	down
Zm00001d039698	0.8822	0.6493	1.4838	0.3455	0.4662	0.4484	-1.3657	0.00527582	0.0336753	down
Zm00001d049413	20.8011	20.8494	23.2029	5.0345	11.1715	10.8886	-1.37	1.76178e-08	6.37986e-07	down
Zm00001d016605	2.2722	3.3445	3.604	0.5085	1.8145	1.4212	-1.37705	0.007038	0.0421566	down
Zm00001d000788	1.7434	0.3494	1.4021	0.4286	0.4879	0.5299	-1.3865	0.00356438	0.0247454	down
Zm00001d035753	9.5968	11.1676	11.5676	6.195	4.0571	3.1167	-1.38975	7.40807e-07	1.76411e-05	down
Zm00001d004332	2.6456	1.9471	0.9767	0.6343	0.6391	0.9751	-1.41993	0.00215773	0.0165982	down
Zm00001d047113	3.3133	6.3398	7.6653	2.6692	1.5408	2.7977	-1.43487	0.00248479	0.0184821	down
Zm00001d041784	1.2523	1.0884	1.092	0.5285	0.4538	0.4028	-1.43933	0.000436767	0.00453655	down
Zm00001d002139	2.244	1.9224	2.2793	0.2391	1.2047	1.0694	-1.45177	0.00043416	0.00451501	down
Zm00001d044011	8.9619	11.9347	9.7682	3.2662	4.2758	4.5044	-1.45546	3.36854e-11	1.93901e-09	down
Zm00001d039944	5.9038	6.8466	8.8769	1.8737	3.6304	2.9206	-1.45624	9.08197e-06	0.000166579	down
Zm00001d025579	2.7096	3.2844	3.4521	0.642	1.3476	1.6449	-1.46131	0.00577841	0.036156	down
Zm00001d045254	0.9082	0.7883	0.8253	0.0938	0.5316	0.3277	-1.46939	0.00559534	0.0352078	down
Zm00001d027930	2.5966	1.666	0.6227	0.3576	0.6192	0.9058	-1.48445	0.00479706	0.0313364	down
Zm00001d027291	7.6902	8.258	7.2852	3.312	2.9444	2.7226	-1.49862	4.14067e-06	8.27645e-05	down
Zm00001d052046	3.1878	3.2532	2.4479	1.0272	1.4554	0.8972	-1.50047	3.95831e-05	0.000589335	down
Zm00001d022630	2.0952	1.9917	2.6428	0.8791	0.609	1.1057	-1.50259	0.000356919	0.00386371	down
Zm00001d024096	3.4913	1.8809	1.8871	0.3677	0.7525	1.5415	-1.5453	0.00268438	0.0197116	down
Zm00001d039842	32.7541	34.9558	36.9534	6.9018	14.5545	17.0474	-1.55671	5.23757e-10	2.52288e-08	down
Zm00001d042173	3.8102	3.2512	2.9357	0.6673	2.101	0.7771	-1.56897	0.00613752	0.0379221	down
Zm00001d034765	1.1644	1.6186	1.3851	0.5211	0.4922	0.5007	-1.58397	0.000362413	0.00390652	down
Zm00001d002729	2.0159	2.3874	1.7109	0.1867	1.2342	0.7174	-1.58452	0.00241983	0.0180828	down
Zm00001d035053	1.8082	1.7189	1.502	0.6828	0.7166	0.4241	-1.58674	0.000348845	0.00379248	down
Zm00001d002473	1.2747	1.0234	1.1028	0.3112	0.4899	0.3986	-1.59919	0.000271056	0.00305811	down
Zm00001d011075	1.9684	1.9086	1.8728	0.7208	0.5953	0.719	-1.61579	2.89557e-25	6.22916e-23	down
Zm00001d044999	6.0765	6.0108	7.4778	1.1844	2.3617	3.1724	-1.64522	1.77335e-08	6.40348e-07	down
Zm00001d039936	13.8886	12.0092	13.6731	2.2156	4.5344	6.4507	-1.6805	9.28947e-08	2.80396e-06	down
Zm00001d040219	2.3057	3.2523	4.256	0.387	1.2184	1.6224	-1.68166	0.00266308	0.0195835	down
Zm00001d034043	1.3737	1.1554	0.9902	0.4282	0.5185	0.2301	-1.69588	1.81206e-05	0.000299668	down
Zm00001d022715	0.6215	0.6404	0.719	0.1669	0.2102	0.277	-1.70131	6.49169e-06	0.000123439	down
Zm00001d032631	9.4614	5.6194	5.1475	1.0029	3.3683	2.1024	-1.73129	7.37809e-05	0.000999107	down
Zm00001d035285	2.8117	2.6157	2.9658	0.6864	0.8954	1.0792	-1.76162	2.50955e-15	2.39492e-13	down
Zm00001d004162	20.6914	20.1332	21.7398	9.8056	5.2925	4.894	-1.7791	7.22558e-09	2.82621e-07	down
Zm00001d043143	0.6328	0.7761	1.2848	0.1593	0.3678	0.2968	-1.79266	0.00136132	0.0115152	down
Zm00001d006288	5.3339	5.4763	3.4521	1.9231	1.1275	1.4364	-1.79943	3.17894e-08	1.0774e-06	down
Zm00001d028100	0.4406	0.348	0.3597	0.0433	0.109	0.1916	-1.82082	0.000101988	0.00132836	down
Zm00001d053094	0.8323	0.6352	0.7739	0.1242	0.4301	0.0868	-1.8728	0.00615952	0.0380344	down
Zm00001d045070	1.052	1.2903	0.7767	0.2648	0.3335	0.3084	-1.88846	0.00257723	0.019046	down
Zm00001d018189	3.6726	2.5702	2.7467	0.4969	0.9147	1.1753	-1.8933	8.41605e-10	3.9445e-08	down
Zm00001d014510	3.6097	0.7544	1.1446	0.6924	0.4519	0.4398	-1.8937	0.00850332	0.0487439	down
Zm00001d032321	1.7575	1.6496	2.2568	0.7182	0.5169	0.4302	-1.91283	0.000192615	0.00228056	down
Zm00001d022321	0.5185	0.4522	0.2458	0	0.1461	0.1802	-1.95726	0.00365156	0.0252669	down
Zm00001d051090	2.9178	2.8632	2.419	0.4124	0.5194	1.2967	-1.97187	0.0014938	0.0123963	down
Zm00001d005278	3.2561	2.4086	2.7124	0.5381	0.6353	1.081	-1.99614	8.70089e-08	2.64201e-06	down
Zm00001d004689	2.3669	3.0968	1.8555	0.8239	0.5188	0.658	-2.01032	1.99899e-07	5.57018e-06	down
Zm00001d025484	0.7731	0.8489	0.7792	0.2224	0.1712	0.2418	-2.04856	1.92697e-07	5.39912e-06	down
Zm00001d004442	0.887	0.748	0.7232	0.1303	0.2461	0.2211	-2.0659	7.39641e-09	2.88858e-07	down
Zm00001d004481	0.8886	0.9524	0.7941	0.312	0.1156	0.2693	-2.0672	8.39329e-08	2.55472e-06	down
Zm00001d048114	2.1286	2.1521	1.9686	0.563	0.5181	0.5447	-2.06745	1.98227e-10	1.01044e-08	down
Zm00001d002681	1.2344	1.738	2.1135	0.2883	0.4992	0.5035	-2.0682	1.85518e-05	0.0003064	down
Zm00001d040375	17.2483	17.2972	19.9663	3.054	5.6091	5.1571	-2.06881	4.69608e-13	3.49589e-11	down
Zm00001d025805	0.7226	0.3191	0.7114	0.194	0.1222	0.1356	-2.10431	0.00200471	0.0156631	down
Zm00001d016627	0.9161	0.465	0.5909	0.0848	0.2137	0.1778	-2.12209	0.000449292	0.00463905	down
Zm00001d024474	2.4781	2.2886	1.9373	0.3914	0.6779	0.547	-2.14013	6.45403e-06	0.000122815	down
Zm00001d007365	2.795	3.0292	2.5052	1.0082	0.5996	0.4305	-2.1851	3.84359e-09	1.58392e-07	down
Zm00001d039818	3.0418	4.4198	3.2826	0.1571	1.3354	0.8232	-2.28316	7.82438e-07	1.85802e-05	down
Zm00001d051549	17.3083	14.8327	12.9502	3.2536	3.6748	2.8508	-2.31855	5.204e-33	1.57266e-30	down
Zm00001d035222	39.8281	40.9588	38.1025	6.949	9.5127	9.0779	-2.32237	1.3668e-42	7.2284e-40	down
Zm00001d039942	14.4469	17.6171	13.5323	1.5066	3.7949	4.211	-2.34222	9.92461e-14	8.15327e-12	down
Zm00001d029681	6.9536	6.4734	5.9681	0	2.412	1.5055	-2.34833	2.16283e-05	0.00035172	down
Zm00001d044775	1.5691	2.384	2.043	0.1359	0.2568	0.8548	-2.35361	1.48389e-05	0.000254689	down
Zm00001d032451	1.2151	0.8943	1.0583	0.1255	0.1976	0.3289	-2.36777	4.3821e-08	1.44843e-06	down
Zm00001d039935	5.2878	4.118	5.6189	0.6762	1.3484	0.945	-2.422	2.11885e-10	1.07789e-08	down
Zm00001d030216	23.8893	20.6237	24.4183	0.5258	7.5055	5.5114	-2.4999	0.00410456	0.0276892	down
Zm00001d010278	5.0194	3.51	2.7832	0.0775	0.6829	1.0826	-2.68962	5.19115e-08	1.69598e-06	down
Zm00001d041099	0.301	0.2363	0.4247	0.0269	0.0509	0.0753	-2.7297	7.83782e-07	1.85947e-05	down
Zm00001d004334	1.9598	1.0181	0.908	0.1548	0.1462	0.3245	-2.74065	4.49549e-05	0.000653596	down
Zm00001d045473	0.7238	0.483	0.4561	0.0778	0.0979	0.0815	-2.79903	4.09582e-05	0.000606379	down
Zm00001d048306	2.0471	2.3435	2.0153	0.7635	0	0.3201	-2.81513	0.000250067	0.00286073	down
Zm00001d017027	2.4583	1.7489	2.5412	0.4126	0.4677	0.1153	-2.89146	8.22181e-08	2.50854e-06	down
Zm00001d004637	10.0854	10.4864	9.3372	1.6142	1.1294	1.3786	-3.00306	3.53374e-28	8.62538e-26	down
Zm00001d026177	1.0529	0.9758	0.6911	0	0.0989	0.2195	-3.11429	0.000159647	0.00194932	down
Zm00001d004417	1.867	2.1138	1.3431	0.1928	0.3643	0.0674	-3.17853	2.4842e-06	5.25074e-05	down
Zm00001d012328	0.5659	0.5261	0.0586	0.04	0.0504	0.0279	-3.39291	0.0018364	0.0146135	down
Zm00001d015805	1.802	1.4815	1.2945	0	0.0412	0	-6.53023	1.74413e-07	4.9723e-06	down
Zm00001d022283	1.0547	1.5797	2.2953	0	0	0	-7.41178	6.66761e-09	2.62822e-07	down
Zm00001d004494	1.0767	1.0565	0.9454	0	0	0	-7.66291	6.53984e-10	3.1147e-08	down
