# Supplementary material for: Integrated Transcriptomic and Metabolic Analyses Reveal Key Defense Pathways Against Fusarium Infection in Maize Kernels
Source: Plants (Basel). 2026 Apr 9;15(8):1148. doi: 10.3390/plants15081148 (PMC13118878; doi:10.3390/plants15081148)
Supplement: Supplementary file 1 [file plants-15-01148-s001.zip › Table S5.xlsx]

## Sheet: Sheet1
Table S5. Differentially expressed genes in 92C at 10 dpi upon F. verticillioides inoculation
ID	Control_10dpi_1	Control_10dpi_2	Control_10dpi_3	Fv_10dpi_1	Fv_10dpi_2	Fv_10dpi_3	log2FoldChange	pvalue	padj	regulated
Zm00001d007285	0.0506	0	0.0488	6.2511	11.2248	33.1123	8.93451	2.9777e-16	4.19469e-14	up
Zm00001d008241	0	0	0	14.5593	13.76	5.762	8.57615	6.46547e-12	5.00653e-10	up
Zm00001d047584	0	0.0476	0	6.2853	11.0942	2.3494	8.5176	9.42903e-12	7.08143e-10	up
Zm00001d008856	0	0	0	2.0359	2.5893	0.7934	8.33273	4.69232e-11	3.03892e-09	up
Zm00001d004407	0	0	0	1.2759	2.2848	0.7811	8.1299	1.56627e-10	9.27633e-09	up
Zm00001d008001	0	0	0	0.9924	1.3341	0.5547	8.11945	1.21137e-10	7.27813e-09	up
Zm00001d017935	0	0	0	1.2477	1.2381	0.3566	8.10738	2.61504e-10	1.47854e-08	up
Zm00001d018013	0	0	0	0.7975	0.9183	0.3472	7.81026	1.08186e-09	5.56189e-08	up
Zm00001d026399	0	0	0	3.7133	9.2025	2.1119	7.80775	2.51039e-09	1.19683e-07	up
Zm00001d017292	0	0	0	3.3686	6.6513	0.4945	7.64913	5.68596e-05	0.000941393	up
Zm00001d041300	0	0	0.1241	10.0873	13.0328	5.3067	7.63816	8.15124e-10	4.306e-08	up
Zm00001d004637	0	0	0	4.7742	2.9359	0.124	7.62811	0.000707629	0.00813463	up
Zm00001d007488	0	0	0	4.2293	4.6974	1.3434	7.58788	6.56157e-09	2.86025e-07	up
Zm00001d009803	0	0	0	3.998	5.3488	1.6252	7.49649	1.00385e-08	4.20671e-07	up
Zm00001d046105	0	0	0	1.1978	1.7485	0.8291	7.48653	6.51728e-09	2.84592e-07	up
Zm00001d023573	0	0	0	1.8954	2.4871	0.7252	7.46999	1.24912e-08	5.13951e-07	up
Zm00001d045174	0	0	0	3.0129	4.3727	1.1379	7.36598	2.67646e-08	1.05094e-06	up
Zm00001d043341	0	0	0	0.8482	2.1605	0.4834	7.20758	9.59445e-08	3.39812e-06	up
Zm00001d053036	0	0	0.0745	4.2112	5.0652	2.1116	7.16077	3.7723e-11	2.5416e-09	up
Zm00001d007405	0	0	0.0369	2.1824	2.8393	0.9939	7.14816	1.70134e-08	6.88658e-07	up
Zm00001d046772	0	0	0	0.9516	0.6418	0.2769	7.1097	1.07913e-07	3.77376e-06	up
Zm00001d034107	0.9627	0.2364	0.0929	36.4488	33.316	112.933	7.08195	4.55737e-12	3.6421e-10	up
Zm00001d004620	0	0	0.0449	2.658	2.4701	1.8366	7.0777	1.41937e-08	5.79225e-07	up
Zm00001d050885	0	0	0	0.6793	0.5536	1.1721	7.05773	1.01137e-07	3.5719e-06	up
Zm00001d024961	0	0.0273	0	1.2314	1.0455	1.6943	7.01613	2.22995e-08	8.85376e-07	up
Zm00001d021695	0.0308	0	0	1.6521	0.564	2.0969	6.98912	5.72276e-08	2.12023e-06	up
Zm00001d053084	0	0	0	1.9918	2.8185	1.1975	6.98191	1.60835e-07	5.39013e-06	up
Zm00001d049601	0	0	0	1.1263	1.4807	0.4587	6.97934	2.20004e-07	7.16133e-06	up
Zm00001d023656	0	0	0	2.3305	2.99	1.0626	6.94143	2.40926e-07	7.77135e-06	up
Zm00001d022836	0	0	0	2.6673	2.7531	0.9905	6.9332	2.66418e-07	8.50561e-06	up
Zm00001d048991	0	0	0	1.7271	1.6619	3.5435	6.91747	2.55146e-07	8.17714e-06	up
Zm00001d007605	0	0	0	0.2738	0.3306	0.1152	6.88182	3.51366e-07	1.08832e-05	up
Zm00001d023342	0	0	0.0295	1.2244	1.858	0.8223	6.84807	7.28567e-08	2.64042e-06	up
Zm00001d024664	0.0842	0	0	3.1243	2.5205	3.9296	6.78704	3.04578e-10	1.70659e-08	up
Zm00001d040266	0	0	0	0.4024	0.5431	0.1791	6.76397	7.1519e-07	2.06634e-05	up
Zm00001d023617	0.1205	0	0.0291	1.8489	2.9361	11.5641	6.71815	3.51867e-07	1.08852e-05	up
Zm00001d047414	0	0	0	1.4282	6.929	5.796	6.70455	1.64972e-06	4.2719e-05	up
Zm00001d042097	0	0	0	0.3648	0.4505	0.314	6.67365	7.44416e-07	2.13348e-05	up
Zm00001d009815	0	0	0	4.0195	6.2837	2.4167	6.63581	1.31011e-06	3.50873e-05	up
Zm00001d010428	0	0	0	0.2687	0.2457	0.1631	6.61771	1.09631e-06	3.00937e-05	up
Zm00001d043282	0	0	0	1.4449	2.3717	0.8361	6.5903	1.81423e-06	4.64912e-05	up
Zm00001d012806	0	0	0.0327	1.0984	1.5052	0.6691	6.44313	6.42431e-07	1.89119e-05	up
Zm00001d006939	0	0	0	0.9687	1.4256	0.4077	6.43461	4.92707e-06	0.00011138	up
Zm00001d004481	0.0141	0	0	0.6032	0.5463	0.165	6.38557	1.35987e-06	3.62642e-05	up
Zm00001d013169	0	0	0.0681	3.3083	1.498	1.6455	6.36669	1.0359e-06	2.86036e-05	up
Zm00001d030902	0	0	0	0.8545	1.0553	0.2043	6.34539	1.08651e-05	0.000220611	up
Zm00001d042104	1.5996	0.6548	0.2572	32.1692	37.6395	141.128	6.33275	4.13988e-11	2.73079e-09	up
Zm00001d051801	0	0	0	0.2983	0.4912	0.5992	6.2664	8.71279e-06	0.00018302	up
Zm00001d003210	0	0	0	1.2272	1.6207	0.5738	6.23023	1.25003e-05	0.000250548	up
Zm00001d014616	0	0	0	0.2498	0.3274	0.083	6.22994	1.57566e-05	0.000305978	up
Zm00001d024750	0	0	0.0883	1.3262	1.9428	4.2681	6.22457	2.94355e-06	7.16744e-05	up
Zm00001d049731	0.1338	0.1315	0	7.8755	8.5278	3.7628	6.18752	1.81012e-20	4.10305e-18	up
Zm00001d008773	0	0	0.0279	0.8148	1.0062	0.4936	6.17101	2.46859e-06	6.10027e-05	up
Zm00001d035794	0	0	0	1.7968	2.147	0.8402	6.16387	1.67702e-05	0.000322208	up
Zm00001d003120	0	0	0	0.9746	0.1655	1.0767	6.09691	4.48445e-05	0.000760648	up
Zm00001d010882	0	0	0	0.8583	0.9205	0.2852	6.09394	2.83315e-05	0.000507485	up
Zm00001d006252	0	0	0.0415	0.7343	2.0367	0.4636	6.0802	7.81397e-06	0.000166098	up
Zm00001d029702	0.1688	0	0	3.7421	3.7474	4.9973	6.06455	3.63193e-06	8.55698e-05	up
Zm00001d034801	0.2512	0.1645	0.0808	13.9963	16.006	4.508	6.05269	5.59444e-18	9.89303e-16	up
Zm00001d024262	0.0122	0.012	0	0.5523	0.7786	0.2741	5.98932	1.23394e-07	4.2379e-06	up
Zm00001d008951	0.061	0.1198	0	4.2646	5.8285	1.8057	5.97557	2.58958e-10	1.47081e-08	up
Zm00001d006538	0.089	0	0.0859	2.0236	5.6697	3.7526	5.96556	4.30374e-18	7.83281e-16	up
Zm00001d024752	0.1277	0.1254	0	3.3213	3.0202	8.0774	5.78137	5.8637e-12	4.58324e-10	up
Zm00001d009727	0.0236	0	0.0227	1.206	1.0922	0.2961	5.73322	9.3774e-07	2.62126e-05	up
Zm00001d052449	0.1429	0	0.046	2.5189	1.0118	6.7111	5.70371	5.69697e-06	0.000126942	up
Zm00001d033681	0	0.0895	0	2.1752	1.9347	1.0626	5.6774	2.76727e-05	0.000497829	up
Zm00001d006525	0.0959	0	0	1.554	2.7314	0.7745	5.67002	1.17414e-06	3.18217e-05	up
Zm00001d047752	0.1219	0.0599	0	1.6627	2.8233	4.8655	5.63755	4.24338e-09	1.93074e-07	up
Zm00001d017024	0	0.0884	0	1.2659	2.1713	1.0494	5.59596	1.137e-06	3.09834e-05	up
Zm00001d040248	0.061	0.0599	0.0294	3.0438	2.2383	2.1898	5.57057	1.19217e-14	1.36356e-12	up
Zm00001d015256	0.0373	0	0.072	2.1949	2.2326	0.9371	5.53723	6.65975e-09	2.8879e-07	up
Zm00001d007403	0.0837	0	0	2.9992	0.2425	0.7138	5.50429	1.43573e-05	0.000282545	up
Zm00001d030174	0	0.0501	0	0.7392	0.7876	1.0065	5.48992	5.77749e-05	0.000955278	up
Zm00001d015870	0.0308	0	0.0148	0.6557	1.0096	0.2346	5.31374	1.02687e-07	3.62149e-06	up
Zm00001d031155	0	0.2403	0	1.1474	4.3689	4.0606	5.25306	1.43171e-05	0.000281976	up
Zm00001d007958	0.1512	0.1485	0.1459	4.1259	6.5681	6.6472	5.21559	4.66592e-08	1.75475e-06	up
Zm00001d047436	0.185	0	0.1785	3.0927	4.7871	6.043	5.19368	8.64661e-21	2.0149e-18	up
Zm00001d012663	0.075	0.1106	0	2.5274	0.507	4.0057	5.18676	1.97597e-05	0.00037184	up
Zm00001d052927	0	0.0189	0.0186	0.4763	0.5392	0.3975	5.15528	9.71826e-06	0.000200426	up
Zm00001d004921	0.92	0.1903	0.5606	13.9558	18.6966	28.9328	5.13948	7.57433e-17	1.18779e-14	up
Zm00001d029356	0.2089	0	0	1.3135	1.0837	5.153	5.11382	0.00606884	0.0462188	up
Zm00001d043290	0.0559	0.2196	0.3235	12.4835	0.3776	8.0712	5.05367	0.00015195	0.00221822	up
Zm00001d007714	0.3042	0.0897	0.0881	3.191	4.9926	8.3798	5.0477	3.66635e-25	1.21889e-22	up
Zm00001d010735	0	0.1633	0.2406	0.4252	4.1715	9.1709	5.03318	0.00061704	0.00726063	up
Zm00001d015867	0.2025	0.2985	0.2931	6.0449	11.5355	8.9951	4.99457	3.73959e-16	5.23837e-14	up
Zm00001d024751	0.1021	0.2005	0	1.8276	2.3153	5.8604	4.99374	4.25987e-11	2.80252e-09	up
Zm00001d024852	0.2594	0.1529	0	2.8757	5.7595	4.841	4.9764	1.75565e-15	2.26816e-13	up
Zm00001d042140	1.5069	2.8076	2.6574	42.7162	104.89	81.3092	4.97379	2.68338e-26	9.42359e-24	up
Zm00001d028165	1.0894	0.4281	0.7148	14.7144	22.2099	33.8567	4.92344	2.85677e-21	7.12307e-19	up
Zm00001d016193	0.033	0.0324	0.0319	0.9293	1.4345	0.7111	4.91067	5.84529e-07	1.73715e-05	up
Zm00001d016948	0.1944	0.7639	0.7503	19.5611	15.7635	17.965	4.88858	6.61693e-18	1.14574e-15	up
Zm00001d040679	0.0912	0.0448	0	1.5947	2.0695	0.4911	4.87237	2.24774e-06	5.61575e-05	up
Zm00001d007781	0.3602	0.6684	0.3476	13.0375	16.4203	11.6347	4.83156	1.2264e-55	3.62867e-52	up
Zm00001d008399	0	0.0383	0.0376	0.6651	0.6023	0.9797	4.81188	6.45904e-05	0.00105537	up
Zm00001d045843	0.3999	0.131	0.4287	10.5715	6.2625	10.9634	4.78838	4.23863e-33	2.85638e-30	up
Zm00001d042739	0	0	0.1762	0.7785	0.9694	2.8667	4.63248	1.40381e-06	3.70791e-05	up
Zm00001d008223	0.2135	0.4893	0.2746	1.8202	9.4787	13.47	4.6061	6.6817e-07	1.95771e-05	up
Zm00001d008635	0.0638	0.0627	0	1.0889	0.9245	1.1457	4.58542	0.000172636	0.00247528	up
Zm00001d024560	0.0122	0.0239	0.0235	0.5187	0.6459	0.3056	4.55074	1.11932e-08	4.65929e-07	up
Zm00001d016947	0.3854	0.7571	1.6733	16.9234	26.9701	24.7209	4.53099	2.19167e-21	5.5199e-19	up
Zm00001d048947	3.835	3.4028	2.7454	46.7326	104.732	89.6821	4.53048	1.27074e-27	5.0293e-25	up
Zm00001d035246	0.3236	0.0795	0.2342	2.0693	4.1385	9.0356	4.52013	5.60524e-08	2.07978e-06	up
Zm00001d003190	26.207	15.4134	7.4051	219.356	311.649	606.341	4.47303	1.59596e-11	1.15011e-09	up
Zm00001d052245	0.0539	0.0529	0.0173	1.0264	1.1619	0.6931	4.47181	3.56573e-11	2.42918e-09	up
Zm00001d032858	0.0231	0.068	0	0.5509	1.225	0.2484	4.40716	5.14471e-06	0.00011567	up
Zm00001d009296	0.2592	0	0.2501	3.7575	2.7524	4.4186	4.357	1.20304e-06	3.2499e-05	up
Zm00001d045884	1.8065	0.4203	0.1835	11.3507	14.5933	23.5014	4.29261	2.59345e-06	6.38353e-05	up
Zm00001d041784	0	0.0728	0.0715	1.2314	1.2511	0.4983	4.28812	3.91274e-06	9.08382e-05	up
Zm00001d022437	0.5443	0.1234	0.1616	5.1058	4.9716	6.6118	4.27218	1.95719e-23	5.94623e-21	up
Zm00001d045844	0.1417	0.1392	0.1367	3.1817	3.7842	1.4831	4.26646	2.03363e-11	1.44463e-09	up
Zm00001d047090	0.341	0.2392	0.047	1.9522	3.5735	6.8175	4.24466	7.8584e-13	7.09932e-11	up
Zm00001d033455	42.7916	23.6112	10.6407	339.822	536.461	649.128	4.2417	7.16778e-13	6.49896e-11	up
Zm00001d029744	5.9969	1.1019	1.0407	34.1407	53.6418	72.3069	4.23014	8.94061e-07	2.52463e-05	up
Zm00001d029359	1.0866	0.0395	0.1165	5.9371	5.5168	12.963	4.22891	0.000668162	0.00775242	up
Zm00001d031157	4.1589	5.0468	2.2425	43.9128	64.5892	112.599	4.21091	1.29925e-15	1.71405e-13	up
Zm00001d011259	0.1928	0.0758	0	1.5454	1.3028	2.2833	4.20423	3.69527e-09	1.71579e-07	up
Zm00001d014121	11.3998	4.8342	3.826	76.6206	127.236	182.737	4.20348	1.73976e-11	1.25012e-09	up
Zm00001d011799	0.4072	0.08	0.2358	2.8475	4.3242	6.6496	4.19633	7.81138e-11	4.82101e-09	up
Zm00001d027995	0.2273	0.0447	0	1.2016	2.9838	0.938	4.17752	3.84612e-07	1.17957e-05	up
Zm00001d012434	0.4399	0.216	0.6366	5.0636	10.4029	8.6821	4.15268	5.33004e-08	1.98653e-06	up
Zm00001d046745	0.1374	0.0675	0.0663	1.6399	0.9282	2.4033	4.1377	9.43356e-06	0.0001952	up
Zm00001d025533	6.677	4.5154	2.4744	53.719	81.6901	115.689	4.13572	1.17595e-16	1.76634e-14	up
Zm00001d053068	0.1027	0.2018	0.0991	2.9776	2.1811	2.2115	4.12291	5.94632e-06	0.000131325	up
Zm00001d049173	0.4948	0.2701	0.0531	4.3603	2.8661	7.5475	4.11971	4.55389e-14	4.87325e-12	up
Zm00001d042143	5.3798	1.9943	0.1469	22.7645	61.6823	44.9435	4.03732	0.000605137	0.00715095	up
Zm00001d015611	0.1126	0.0553	0.0543	1.2004	1.7938	0.8083	4.02947	1.67204e-05	0.000321687	up
Zm00001d018064	1.688	0.0562	0.0552	6.9533	6.4905	17.1218	4.01783	0.00559828	0.0433906	up
Zm00001d050805	0.0264	0	0.051	0.3377	0.4333	0.5448	4.01531	0.000186369	0.0026448	up
Zm00001d002847	2.5818	0.3551	0.4982	10.5234	12.6108	34.4213	4.00237	4.95351e-05	0.000833407	up
Zm00001d021897	0.1277	0.0627	0.0924	0.8712	2.2189	1.604	3.98678	1.33591e-09	6.74282e-08	up
Zm00001d022233	0.3226	0	0	1.3065	1.3234	2.5323	3.9526	5.89766e-05	0.000972441	up
Zm00001d024208	0.2897	0.0632	0.0311	2.6354	1.9267	1.6175	3.9487	7.83399e-12	5.92867e-10	up
Zm00001d009705	0.2985	0.0587	0	1.5019	2.0749	2.1695	3.94365	0.000234891	0.00320393	up
Zm00001d018220	3.4122	0.2736	0.6047	14.7859	19.3599	34.9876	3.94308	0.00012394	0.00185717	up
Zm00001d049957	2.1855	0.4342	0.4502	10.9933	15.0998	22.0537	3.9039	1.16245e-06	3.15392e-05	up
Zm00001d049061	2.8094	0.46	1.1295	13.7751	22.826	31.0875	3.88406	7.54058e-15	8.82708e-13	up
Zm00001d029703	0	0.0523	0.154	0.8164	1.0269	1.3363	3.86713	5.65985e-05	0.000937692	up
Zm00001d028667	0.9518	0.2338	0.1148	5.8845	6.0872	7.6858	3.8621	8.65326e-11	5.28825e-09	up
Zm00001d008844	0.2451	0	0.2365	3.4486	2.6026	1.2095	3.84078	8.84022e-05	0.00138805	up
Zm00001d011319	0.0605	0.0238	0.0117	0.4538	0.6656	0.3147	3.83933	4.05165e-08	1.53765e-06	up
Zm00001d052772	0.382	0.5003	0.2457	4.1259	5.2852	7.4255	3.8371	3.07359e-09	1.44325e-07	up
Zm00001d052172	2.748	0.2077	0.204	13.8798	14.08	18.3968	3.80815	0.000271236	0.00362822	up
Zm00001d048087	4.9792	1.4727	0.7232	30.9999	28.2193	45.0099	3.79193	1.38693e-06	3.6789e-05	up
Zm00001d011886	0.4616	0.1512	0.4454	4.2644	2.7479	8.2833	3.7903	7.1763e-11	4.45109e-09	up
Zm00001d024211	2.2467	4.3167	2.646	33.7521	46.7883	50.1263	3.76282	5.6326e-29	2.55351e-26	up
Zm00001d039920	0.0815	0	0.0262	0.5327	0.603	0.3899	3.76205	0.000102317	0.00157772	up
Zm00001d002707	0.4205	0.1836	0.0902	2.3905	2.1198	5.24	3.75595	3.92068e-11	2.62087e-09	up
Zm00001d011438	0.8346	0.164	0.2147	6.1677	2.6854	8.1866	3.75177	4.31572e-13	4.10718e-11	up
Zm00001d024960	9.1278	2.7147	3.2321	49.0583	42.4403	120.665	3.75035	2.21418e-07	7.19796e-06	up
Zm00001d032325	0.118	0.1739	0	1.0566	2.2784	0.7412	3.73907	4.09969e-05	0.000704006	up
Zm00001d022191	0.0951	0.1868	0.0917	1.8648	1.5603	1.7914	3.73666	8.50129e-05	0.00134159	up
Zm00001d052243	2.0098	0.4387	0.6734	12.5681	10.4282	20.4614	3.73133	7.6167e-08	2.7484e-06	up
Zm00001d013377	0.1496	0	0.1444	0.3828	2.0224	1.6782	3.72888	0.000330003	0.00428335	up
Zm00001d047437	0.079	0.0388	0.0762	0.7409	1.1055	0.8504	3.72794	1.3712e-05	0.000272643	up
Zm00001d013115	0.2962	0.1455	0.4287	3.5365	4.2894	4.2525	3.72339	1.98256e-06	5.02879e-05	up
Zm00001d005383	0.0408	0.1203	0.0394	1.3577	0.7882	0.6227	3.71786	2.43261e-05	0.000446318	up
Zm00001d014335	0.7437	0.0812	0.2392	5.0732	4.4668	4.9671	3.70696	2.85297e-18	5.26933e-16	up
Zm00001d043344	7.4429	2.8662	1.3789	27.9259	57.0189	74.524	3.70549	1.74243e-06	4.49283e-05	up
Zm00001d039795	0.4203	1.0736	0.8923	6.0932	14.7694	11.7661	3.70516	3.12054e-18	5.72114e-16	up
Zm00001d032521	0.0461	0	0.089	0.7867	0.8015	0.2483	3.6842	0.0014117	0.0143671	up
Zm00001d024713	0.0466	0.0915	0.0899	0.9926	1.5912	0.4763	3.67298	1.04436e-14	1.20556e-12	up
Zm00001d004366	4.4122	1.2512	1.3167	13.7697	35.4789	43.6675	3.67017	1.14324e-06	3.11195e-05	up
Zm00001d048647	0.4603	0.1809	0.2665	3.5327	3.5548	4.956	3.66705	4.88712e-16	6.80757e-14	up
Zm00001d043491	1.3644	0.2234	0.5485	5.4778	9.3292	13.5672	3.66701	1.12718e-06	3.07834e-05	up
Zm00001d043651	8.6495	4.3584	3.9571	66.4132	56.54	101.788	3.66084	2.0631e-16	2.99078e-14	up
Zm00001d027524	3.9012	5.9558	4.7816	57.9022	41.0692	93.2275	3.65111	7.76402e-21	1.8263e-18	up
Zm00001d006647	0	0.0841	0.0826	0.5293	1.3636	0.3072	3.64388	4.55831e-06	0.000103891	up
Zm00001d006526	0.3464	0.0486	0.0955	1.6035	1.863	2.8414	3.62716	2.98958e-08	1.1629e-06	up
Zm00001d030555	0.0546	0.0268	0.0791	0.6756	0.7911	0.6128	3.62249	5.03181e-06	0.000113336	up
Zm00001d042022	37.2074	17.7708	13.3391	232.176	238.326	408.062	3.6184	6.16692e-11	3.87499e-09	up
Zm00001d024875	0.04	0	0.1927	0.9198	1.2727	0.8244	3.61461	1.40781e-05	0.000277916	up
Zm00001d008548	12.2332	6.7254	5.5229	93.2151	70.5296	148.121	3.60525	2.08611e-14	2.31178e-12	up
Zm00001d049240	0.1406	0.2072	0	2.3983	0.543	1.4509	3.59767	0.000144494	0.00212593	up
Zm00001d011644	1.4118	0.8386	0.6653	6.3832	13.438	17.026	3.59663	7.83016e-12	5.92867e-10	up
Zm00001d029711	0.2641	0.0432	0.0425	1.6139	1.6996	1.0662	3.58513	6.87082e-07	1.9967e-05	up
Zm00001d044146	1.0855	0.5148	0.4695	7.6287	7.263	11.0156	3.58368	4.3888e-31	2.37892e-28	up
Zm00001d040245	8.3848	4.0676	3.4959	34.0728	67.6508	97.426	3.5793	7.92509e-10	4.19542e-08	up
Zm00001d011614	0.5902	0.4252	0.1139	4.0936	3.6465	6.2841	3.57551	1.22632e-17	2.08007e-15	up
Zm00001d034725	0.7084	0.0928	0.0456	1.611	3.9209	5.0002	3.57334	0.00127117	0.0131954	up
Zm00001d031158	123.421	82.989	50.6608	684.731	1136.9	1355.82	3.56283	3.89084e-15	4.7324e-13	up
Zm00001d022092	1.7089	0.8705	1.1604	7.718	13.0141	24.9863	3.55023	1.96607e-09	9.63102e-08	up
Zm00001d053514	0.1344	0.088	0	0.9169	0.8217	0.9647	3.54667	6.43129e-05	0.00105153	up
Zm00001d032368	0.1539	0.1512	0.2598	2.0338	2.5994	2.2779	3.5411	5.38995e-12	4.23953e-10	up
Zm00001d031495	0	0.1781	0.175	1.5075	1.8378	0.9761	3.53517	1.28008e-06	3.44309e-05	up
Zm00001d048416	2.3851	0.2055	0.323	5.0668	8.6846	21.5495	3.53469	0.00205092	0.0196683	up
Zm00001d046184	0.1485	0.0972	0.191	3.3757	0.3344	1.5983	3.53072	1.02173e-05	0.000209333	up
Zm00001d007896	0.1009	0.066	0.0324	0.9173	0.8438	0.6334	3.52254	1.26514e-05	0.00025317	up
Zm00001d003356	0.3619	0.237	0.1164	2.5715	2.0378	3.8961	3.5128	4.49375e-09	2.02617e-07	up
Zm00001d031811	0	0.083	0.2852	1.2962	0.7337	2.3866	3.5111	3.82535e-06	8.94759e-05	up
Zm00001d015747	0.0307	0.0402	0.0198	0.4626	0.3459	0.2663	3.49951	1.78726e-07	5.94974e-06	up
Zm00001d023994	2.0012	0.865	0.7531	21.1432	13.7158	8.2233	3.4973	1.25164e-09	6.36907e-08	up
Zm00001d032458	3.509	2.9903	1.9989	20.6574	32.9351	45.3281	3.47812	3.70766e-17	5.96431e-15	up
Zm00001d024853	17.0157	3.7146	2.707	52.631	79.5389	140.902	3.4763	8.81687e-05	0.00138525	up
Zm00001d029181	0.0412	0.0405	0.0397	0.6321	0.7156	0.0739	3.47427	0.0045701	0.0371608	up
Zm00001d004162	0.3599	0.1768	1.0418	10.2806	7.4692	0.6458	3.4596	5.92629e-05	0.000974711	up
Zm00001d024207	15.688	10.4633	7.4294	104.423	133.293	144.697	3.44258	2.46138e-23	7.22023e-21	up
Zm00001d052189	0.5757	0.6684	0.202	3.3919	4.7493	8.2177	3.44076	3.20433e-14	3.48894e-12	up
Zm00001d017279	0.3953	0.1792	0.1174	2.8005	1.2916	3.6832	3.42993	7.46954e-12	5.73063e-10	up
Zm00001d043988	104.671	64.1668	51.8118	612.693	801.029	1056.06	3.41872	5.36026e-18	9.54662e-16	up
Zm00001d017381	28.591	6.8274	7.851	108.267	111.272	260.778	3.40655	1.12469e-05	0.000227433	up
Zm00001d002984	0.5583	1.0055	0.3591	3.7292	4.8503	12.6057	3.40372	5.27195e-10	2.85763e-08	up
Zm00001d016616	0.1004	0.0493	0.1453	0.9847	0.8724	1.3964	3.3944	4.07479e-05	0.000701319	up
Zm00001d046134	0.1623	0	0.0627	1.3565	0.4387	0.6699	3.3885	5.05461e-05	0.000846418	up
Zm00001d008795	1.7654	0.9712	1.2946	6.5033	16.6667	20.749	3.38301	1.18356e-09	6.03496e-08	up
Zm00001d045092	0.4443	0.873	0.2858	4.0838	2.4783	10.6311	3.36447	1.65162e-05	0.000318496	up
Zm00001d035646	8.0047	3.6959	2.4716	60.8871	48.6042	43.8095	3.36352	1.09884e-11	8.2278e-10	up
Zm00001d033395	2.0912	0.2417	0.4748	6.2937	8.5497	15.2305	3.36256	4.91429e-10	2.66956e-08	up
Zm00001d024412	0.2501	0.1638	0	1.0308	1.4687	1.926	3.35581	0.00126368	0.013145	up
Zm00001d031778	0.281	0	0.1162	2.3279	0.3488	1.5489	3.3444	2.78156e-05	0.000500039	up
Zm00001d031449	0.6549	0.1716	0.2317	4.3934	2.4868	4.27	3.33278	4.80582e-19	9.43529e-17	up
Zm00001d043610	7.5905	7.4567	6.9386	36.6219	92.3637	99.2866	3.31371	1.95863e-12	1.67823e-10	up
Zm00001d048949	125.053	53.1953	60.9033	578.422	849.107	1018.97	3.28796	7.11565e-12	5.47597e-10	up
Zm00001d042550	1.152	0	0.3335	7.0729	3.6698	4.341	3.27936	4.64843e-07	1.4066e-05	up
Zm00001d043853	0.3812	0.0936	0.2452	1.8151	2.3308	3.1354	3.27417	2.6351e-12	2.19744e-10	up
Zm00001d011075	0.1167	0.1226	0.0971	1.5517	1.4457	0.4118	3.26678	2.27752e-08	9.02824e-07	up
Zm00001d013151	0.314	0.4113	0.1515	2.3208	5.0019	1.4088	3.24677	3.29025e-08	1.27588e-06	up
Zm00001d042244	1.9596	1.2833	1.3418	13.6733	14.5228	17.2977	3.24517	5.07943e-76	4.22168e-72	up
Zm00001d053092	0.0896	0.1635	0.1977	1.7689	1.8789	0.8042	3.22892	3.57273e-15	4.3883e-13	up
Zm00001d043665	11.8527	4.9359	2.4862	48.6683	56.8358	82.7625	3.22149	8.25028e-07	2.34564e-05	up
Zm00001d003188	0.3708	0	0	0.5797	1.2527	1.7188	3.20661	0.00090757	0.0100441	up
Zm00001d039887	0	0.1364	0.3014	1.2726	1.7757	1.1522	3.18324	5.04723e-07	1.52174e-05	up
Zm00001d021688	0.9259	0.6064	0.379	5.3833	5.9046	6.7465	3.17486	1.36683e-29	6.55395e-27	up
Zm00001d028806	0.5734	0.1024	0.0503	2.1782	1.6606	2.9466	3.16666	5.5411e-07	1.65464e-05	up
Zm00001d032946	1.4618	0.7558	0.2969	7.2823	9.6549	6.4195	3.15153	2.44206e-14	2.6824e-12	up
Zm00001d028816	7.193	7.4945	5.9591	70.693	64.9479	56.5182	3.15001	4.23057e-102	1.05485e-97	up
Zm00001d049288	7.9581	8.427	4.2882	42.0389	64.6504	84.1971	3.14402	4.15207e-14	4.48172e-12	up
Zm00001d017032	11.4224	11.6568	11.4495	129.745	41.2154	147.854	3.13943	4.63098e-09	2.07678e-07	up
Zm00001d044604	0.1118	0.1099	0.036	1.2717	0.3599	0.7359	3.13616	0.000190312	0.002691	up
Zm00001d029617	1.6309	0.4807	0.3934	8.2749	7.9506	6.5847	3.12288	2.09584e-13	2.06552e-11	up
Zm00001d017991	3.5499	1.8599	1.3701	25.0244	15.992	20.3841	3.11513	9.38298e-14	9.62778e-12	up
Zm00001d026489	1.9945	1.2518	0.6949	8.1258	11.8728	15.5582	3.11173	1.12469e-21	2.98329e-19	up
Zm00001d039941	2.3468	0.5123	1.258	7.0041	8.6841	21.1724	3.10209	5.62571e-10	3.02309e-08	up
Zm00001d028693	4.7794	3.6825	3.0744	21.4966	27.1395	54.4422	3.09727	6.14954e-11	3.87499e-09	up
Zm00001d002564	0.4488	0.0401	0.1181	1.1133	1.536	2.7454	3.09339	1.41202e-06	3.71969e-05	up
Zm00001d005622	0.4179	0.3519	0.4033	5.0404	2.0749	3.3213	3.08494	1.73549e-09	8.58588e-08	up
Zm00001d045210	8.6451	2.726	3.2955	34.4936	32.6604	63.0091	3.08348	2.81055e-07	8.93855e-06	up
Zm00001d024996	24.6955	15.8836	15.446	110.507	122.07	258.811	3.0694	3.72138e-11	2.52144e-09	up
Zm00001d011451	0.1649	0.2431	0.2387	2.1098	1.9903	1.5539	3.05692	4.05348e-05	0.00069909	up
Zm00001d021901	19.5764	12.1954	13.545	152.115	75.3147	166.131	3.04963	5.0886e-14	5.37623e-12	up
Zm00001d012430	1.3351	0.908	0.6937	4.2913	8.7245	12.3474	3.04936	9.16819e-11	5.5756e-09	up
Zm00001d024843	10.7827	3.0556	2.1342	31.7693	41.102	65.5499	3.04868	5.58502e-05	0.000927761	up
Zm00001d051938	4.7826	0.3915	0.6409	10.0448	20.9468	18.9123	3.0314	0.00432745	0.0355521	up
Zm00001d013099	3.458	1.2582	1.2358	11.4675	13.5999	25.7399	3.02931	7.52348e-07	2.15127e-05	up
Zm00001d045395	0.6828	0.531	0.3294	3.4933	4.5039	5.1559	3.02802	1.73315e-21	4.40962e-19	up
Zm00001d050899	2.4606	1.465	0.9353	14.1792	13.1003	14.0489	3.02378	2.08546e-25	7.02689e-23	up
Zm00001d024943	0.2185	0.1073	0	1.304	0.7732	0.686	3.02325	7.55185e-05	0.00121092	up
Zm00001d046746	0.8347	0.7517	1.2082	5.9911	7.8566	9.9234	3.02066	8.76873e-17	1.34963e-14	up
Zm00001d031666	5.7377	6.0424	6.7322	26.1861	35.0055	95.3399	3.02062	2.46605e-07	7.92377e-06	up
Zm00001d043121	41.7723	21.1954	18.8222	126.269	225.112	337.924	3.01141	5.30293e-08	1.98236e-06	up
Zm00001d047192	0.2791	0.2742	0.404	3.0547	2.7844	2.254	3.00799	1.76197e-10	1.03372e-08	up
Zm00001d024083	0.0704	0.1152	0.1132	0.7002	1.1777	0.6315	2.9974	1.03253e-06	2.85422e-05	up
Zm00001d045361	3.2124	2.2791	3.2718	24.3495	16.5388	31.864	2.98771	5.98809e-18	1.0441e-15	up
Zm00001d002446	0.1233	0.1696	0.0952	0.589	2.286	0.3541	2.98563	1.53851e-05	0.000299464	up
Zm00001d049028	5.5367	1.9278	1.8935	24.742	22.529	30.4339	2.98528	1.00225e-08	4.20671e-07	up
Zm00001d046675	2.2748	0.3192	0	11.6387	2.1959	7.5806	2.98452	0.00106159	0.0114348	up
Zm00001d011845	7.9216	2.2527	3.1513	29.2125	36.3567	44.826	2.98245	1.18935e-07	4.11307e-06	up
Zm00001d043795	2.9002	1.2387	0.5475	8.9248	8.7643	20.8169	2.97489	8.87657e-05	0.00139155	up
Zm00001d052530	0.2145	0.158	0.2587	1.6006	1.2424	2.2614	2.94919	3.61562e-06	8.53712e-05	up
Zm00001d021677	1.0574	0.3305	0.1391	4.3035	2.2735	5.5629	2.92968	7.73756e-09	3.30923e-07	up
Zm00001d048560	0.2843	0.2095	0.1372	1.697	1.1664	2.1044	2.91534	6.78565e-05	0.00110296	up
Zm00001d023811	17.0366	7.8599	9.9164	85.1665	83.9612	104.151	2.90425	5.88221e-17	9.28272e-15	up
Zm00001d029794	0.4844	0.7477	0.4674	2.9502	6.4123	3.9732	2.90378	1.16685e-09	5.96192e-08	up
Zm00001d003358	0.1619	0.1591	0.2084	1.0127	1.9802	1.1624	2.90077	3.64782e-05	0.000636047	up
Zm00001d004013	0.373	0.229	0.4949	3.2601	2.7004	2.6353	2.89954	1.48578e-10	8.82058e-09	up
Zm00001d039963	0.4454	0.5001	0.1228	2.5503	2.0885	3.6253	2.89068	1.55934e-11	1.12698e-09	up
Zm00001d003015	0.6537	0.5394	0.4794	3.7683	3.4329	5.6305	2.87566	7.45369e-21	1.77e-18	up
Zm00001d048020	9.1181	3.9901	3.5992	37.3214	38.5686	52.357	2.87309	2.31805e-10	1.32869e-08	up
Zm00001d021781	0.3636	0.0397	0.1949	1.4812	1.2868	1.8121	2.87281	1.74767e-06	4.5017e-05	up
Zm00001d012322	0.8138	0.0695	0.2049	2.5949	2.2885	3.3651	2.85886	1.75578e-08	7.09539e-07	up
Zm00001d048950	125.435	65.7081	66.3724	490.38	689.211	772.375	2.85533	2.4617e-13	2.39765e-11	up
Zm00001d021959	0.1272	0.3749	0.0614	1.8982	0.8596	1.4836	2.84855	0.000234645	0.00320285	up
Zm00001d001960	4.3766	4.1777	4.8206	22.0755	35.7519	42.601	2.84391	1.06544e-44	1.66036e-41	up
Zm00001d042633	32.3963	20.3556	18.4714	140.998	192.513	201.953	2.84369	1.01815e-19	2.1514e-17	up
Zm00001d047952	0.9018	0.5062	0.6216	4.0282	4.8503	6.3575	2.84365	2.65601e-16	3.78429e-14	up
Zm00001d042731	0.1522	0.1869	0.1835	0.9408	1.1384	1.8431	2.8429	2.90105e-06	7.07084e-05	up
Zm00001d043614	3.7517	2.5043	1.8796	15.1758	26.0017	19.9591	2.8428	1.41859e-14	1.61512e-12	up
Zm00001d044908	3.1504	1.0729	0.8512	8.131	10.8267	19.0322	2.83952	2.96253e-05	0.000526874	up
Zm00001d044850	0.1378	0.4061	0.1994	1.7626	2.5275	1.2982	2.83902	3.50961e-05	0.000614096	up
Zm00001d014755	0.381	0.1069	0.1576	1.671	1.5764	1.5628	2.83333	1.12558e-05	0.000227433	up
Zm00001d003593	1.7802	1.4797	1.7177	16.6981	2.776	17.569	2.82921	7.15889e-08	2.60501e-06	up
Zm00001d044157	2.9966	1.1246	1.4295	10.8815	16.2511	14.0469	2.82311	3.82822e-10	2.11647e-08	up
Zm00001d013231	1.4756	0.4349	0.2848	3.3554	4.6531	8.2081	2.8214	0.000256529	0.00345558	up
Zm00001d043663	1.027	0	0.0991	2.1019	2.2803	3.8701	2.81519	0.00038767	0.00490668	up
Zm00001d003209	0.9599	0.5572	0.2947	3.4231	3.8751	5.9896	2.81352	2.18224e-12	1.85706e-10	up
Zm00001d049704	0.0453	0.0889	0.131	0.7334	0.6991	0.528	2.81149	0.00172879	0.0169507	up
Zm00001d002592	1.2215	0.7895	0.4653	3.7827	5.1511	9.1136	2.80474	3.34908e-15	4.13395e-13	up
Zm00001d052744	2.3142	1.0566	1.3209	8.1993	11.1698	14.885	2.80381	1.53634e-25	5.24756e-23	up
Zm00001d025360	4.4391	1.1767	1.4278	15.442	16.8689	19.1554	2.80038	1.90674e-06	4.85625e-05	up
Zm00001d042904	0.689	0.4061	0.2659	2.5852	3.7247	3.5855	2.79849	7.21658e-05	0.00116164	up
Zm00001d024277	0.1817	0.0446	0.1315	0.1937	1.0085	1.3856	2.79249	0.00175357	0.0171667	up
Zm00001d042749	0.911	0.8054	0.1758	4.2726	4.7488	4.6589	2.79162	4.00867e-08	1.52366e-06	up
Zm00001d013212	0.9193	1.1539	0.9855	4.7469	7.3949	9.9888	2.79066	1.54912e-16	2.28555e-14	up
Zm00001d046676	3.6115	2.7156	2.3231	18.0215	15.7958	28.322	2.78067	5.07086e-33	3.24197e-30	up
Zm00001d030544	1.7175	0.9491	0.6215	4.2106	7.9789	11.3645	2.77966	1.19436e-12	1.05979e-10	up
Zm00001d032103	0.7329	0.12	0.2357	2.1874	2.3288	3.2878	2.77876	1.30322e-09	6.59119e-08	up
Zm00001d029648	4.8838	2.1601	2.7247	19.027	19.8189	30.735	2.76577	5.76819e-11	3.65964e-09	up
Zm00001d011393	0.7981	0.1518	0.2733	2.3711	2.4854	3.8346	2.76571	6.19843e-11	3.88321e-09	up
Zm00001d049243	274.057	296.285	288.153	2176	2800.34	1140.56	2.76214	5.26775e-16	7.25668e-14	up
Zm00001d030548	1.6602	1.3048	1.4189	8.7776	13.6457	8.6395	2.75587	9.65486e-25	3.16756e-22	up
Zm00001d016806	1.0222	1.0711	1.085	6.4794	8.6835	7.1841	2.74501	4.65386e-29	2.14888e-26	up
Zm00001d008853	0.6998	0.3438	0.4127	2.354	3.1152	4.7093	2.74229	3.32209e-11	2.2819e-09	up
Zm00001d018257	0.2516	0.053	0.1041	0.9886	1.284	0.5967	2.74178	1.97101e-10	1.14558e-08	up
Zm00001d043256	0	0.0682	0.1116	0.3946	0.5584	0.3114	2.73539	0.00105129	0.0113475	up
Zm00001d014945	2.396	0.3362	0.8257	8.9995	4.5157	11.3114	2.7329	0.000958702	0.0104935	up
Zm00001d046226	0.9335	0.5617	0.7543	3.5621	3.9986	8.0295	2.72946	1.51823e-09	7.60153e-08	up
Zm00001d042549	0.5147	0.1759	0.1295	2.6524	1.4473	1.566	2.72174	1.44728e-09	7.27551e-08	up
Zm00001d011461	0.2087	0.3075	0.8054	6.4063	0.5036	2.2468	2.71514	0.000899442	0.00998072	up
Zm00001d006795	0.4513	0.2821	0.4751	3.2538	3.3666	1.6565	2.70325	1.88088e-09	9.23184e-08	up
Zm00001d006915	0.3088	0	0.745	2.3702	1.7888	3.048	2.70124	0.00257281	0.0237068	up
Zm00001d032947	7.2829	2.2358	2.1228	27.1704	25.1191	26.8858	2.69515	2.76679e-06	6.77007e-05	up
Zm00001d014134	6.5434	4.6509	5.8309	38.1723	40.426	36.4679	2.68822	1.11587e-89	1.39116e-85	up
Zm00001d034514	2.472	1.5878	0.7339	8.5941	10.0042	13.6487	2.68807	5.2252e-13	4.84331e-11	up
Zm00001d031257	12.8934	5.7356	5.1055	46.6236	47.5548	66.0252	2.68717	4.34527e-09	1.96277e-07	up
Zm00001d034483	7.1779	1.1752	4.6173	14.6899	34.8761	37.5668	2.68232	0.000405559	0.00509688	up
Zm00001d034096	12.5915	11.6516	10.4682	63.7523	97.62	71.4648	2.67846	6.21611e-69	3.87481e-65	up
Zm00001d042934	1.031	0.5958	0.9363	5.3786	3.864	7.8357	2.67137	8.95064e-12	6.74246e-10	up
Zm00001d003624	0.0543	0.16	0.1048	0.8797	0.3669	0.8769	2.66835	0.00464576	0.037573	up
Zm00001d014250	2.4697	1.5895	0.7395	8.4965	8.7141	14.5173	2.66362	9.65088e-13	8.59411e-11	up
Zm00001d048559	0.9955	0.5266	0.2955	4.9627	3.8439	3.2291	2.66202	6.43151e-08	2.36524e-06	up
Zm00001d001915	0.0614	0.3018	0.1779	1.1004	1.8981	0.6064	2.6616	0.00100194	0.01089	up
Zm00001d007363	7.6568	6.9432	5.3421	47.1612	53.4453	31.4423	2.65747	5.87544e-45	9.76655e-42	up
Zm00001d051693	0.5153	0.1947	0.2677	1.8251	2.2191	2.3826	2.65197	2.11087e-08	8.44821e-07	up
Zm00001d024210	57.1577	40.5281	43.9158	221.78	309.137	399.55	2.65107	3.54875e-19	7.13584e-17	up
Zm00001d032443	0	0.9249	1.3627	6.9248	3.9764	4.2237	2.64992	1.07486e-05	0.000218958	up
Zm00001d010375	0.7877	0.2476	0.1216	2.9018	1.5208	3.138	2.64506	7.1085e-08	2.59128e-06	up
Zm00001d002979	0.5638	0.2374	0.1295	1.3965	2.0215	2.6255	2.63784	9.74695e-09	4.09832e-07	up
Zm00001d041327	0.394	0.387	0.2444	1.4159	1.3312	3.8884	2.63454	3.39147e-08	1.307e-06	up
Zm00001d032691	0.0935	0.1378	0.1353	0.7575	0.8576	0.7551	2.62244	0.000968826	0.0105765	up
Zm00001d041788	1.0352	1.1186	0.9988	6.5027	9.5264	4.1175	2.60506	1.32546e-17	2.23304e-15	up
Zm00001d015028	0.6867	0.3373	0.4969	3.5498	4.4328	1.7327	2.60356	5.24934e-09	2.33727e-07	up
Zm00001d046805	0.6871	0.18	0.0442	1.9139	1.9014	1.9316	2.59482	1.38363e-05	0.000274677	up
Zm00001d007365	0.259	0.2545	0.5415	4.0863	0.9168	1.7043	2.59399	7.44914e-06	0.000159705	up
Zm00001d040468	12.0082	6.6496	4.8709	26.9692	52.0529	69.4123	2.59351	1.68995e-06	4.36203e-05	up
Zm00001d003287	5.2313	4.3539	3.0847	18.711	28.0552	32.92	2.58891	3.85216e-27	1.47769e-24	up
Zm00001d054010	0.3236	0.1816	0.446	1.6556	1.5172	2.8203	2.58878	1.40152e-06	3.70578e-05	up
Zm00001d034427	0.6699	0.6033	0.2155	4.3798	2.2096	2.7549	2.58497	1.2816e-07	4.37745e-06	up
Zm00001d010870	3.4587	2.4508	2.2978	17.0676	16.2014	18.0086	2.5772	2.09312e-35	1.63093e-32	up
Zm00001d022374	0.4474	0.412	0.2158	2.0506	2.2134	2.4335	2.57463	1.4849e-11	1.08259e-09	up
Zm00001d025814	0.2903	0.3422	0	1.3368	1.177	1.4065	2.57131	0.000474874	0.00582129	up
Zm00001d034097	25.2593	20.2416	17.7118	97.4405	168.767	125.748	2.56564	3.7492e-20	8.12892e-18	up
Zm00001d007329	0.5815	0.0635	0.3117	0.9917	2.3076	2.6085	2.56263	0.00015399	0.00224275	up
Zm00001d049186	0.6226	0.2548	0.5006	3.495	2.0534	2.9791	2.56253	5.2812e-08	1.9772e-06	up
Zm00001d052963	1.2273	0.8038	0.9868	7.0351	5.3971	6.2397	2.56225	3.67636e-13	3.53924e-11	up
Zm00001d034414	0.0733	0.2881	0.6366	1.8754	1.3446	2.9598	2.5601	0.000179154	0.00255697	up
Zm00001d002436	0.9258	0.3638	0.402	1.8948	3.5303	4.9841	2.55951	3.97534e-08	1.5133e-06	up
Zm00001d001832	2.4192	1.1883	2.0008	12.9671	10.2588	11.3953	2.55815	4.67662e-17	7.47479e-15	up
Zm00001d016718	1.5835	0.7778	3.0558	6.7514	8.7894	17.7588	2.55383	1.55403e-06	4.05739e-05	up
Zm00001d046801	0.4017	0.1315	0.4393	1.6214	1.577	2.7632	2.5497	6.9812e-09	3.00638e-07	up
Zm00001d024839	41.5558	24.027	26.4519	134.43	145.019	283.765	2.54904	5.21102e-09	2.32436e-07	up
Zm00001d017992	1.3475	0.9057	0.479	5.0801	4.7924	6.8085	2.54767	2.63105e-10	1.48422e-08	up
Zm00001d009939	6.0685	1.859	1.9519	16.3036	18.9603	25.1746	2.54532	1.40356e-05	0.000277528	up
Zm00001d009354	0	0.1318	0.1726	0.6862	0.8632	0.3209	2.54083	0.00644212	0.0483092	up
Zm00001d043512	1.1994	0.3367	0.3803	4.062	3.7052	3.9203	2.538	8.86492e-06	0.000185434	up
Zm00001d052480	0.2903	0.713	0.2801	2.5168	2.6156	2.648	2.53344	5.43362e-08	2.02212e-06	up
Zm00001d039531	2.225	0.3903	0.3067	5.6919	3.682	8.1276	2.51957	3.05438e-06	7.40835e-05	up
Zm00001d039527	0.2929	0.4796	0.0942	1.4986	2.639	1.0512	2.5136	0.00202501	0.0194497	up
Zm00001d021726	1.2419	0.5116	0.6378	3.6211	4.8533	5.6789	2.50021	2.1233e-18	3.98064e-16	up
Zm00001d006397	1.6296	0.4002	0.2621	2.2002	6.3797	4.9548	2.49573	0.00395109	0.0331482	up
Zm00001d004573	0.5271	0.9986	1.3077	7.6727	6.7597	2.3644	2.49262	2.56717e-10	1.46141e-08	up
Zm00001d053082	0.0261	0.0683	0.0336	0.1779	0.428	0.1482	2.48772	0.000209245	0.0029196	up
Zm00001d044106	1.0084	0.5404	0.7961	3.0488	4.4691	6.21	2.48499	4.54038e-11	2.95587e-09	up
Zm00001d040048	0.6804	0.5347	1.0504	2.901	5.5172	4.8837	2.48331	2.58274e-05	0.000468349	up
Zm00001d021977	6.7496	1.7111	1.0504	18.7521	17.2348	19.5347	2.48074	7.03871e-08	2.56959e-06	up
Zm00001d017801	12.5633	4.6543	7.1912	28.7803	54.9861	58.2698	2.47466	1.12023e-06	3.06606e-05	up
Zm00001d046634	9.9875	3.1397	3.2766	34.5779	20.6324	39.2487	2.46006	3.60546e-11	2.44955e-09	up
Zm00001d043538	45.9259	24.2195	26.6174	227.893	112.213	218.737	2.45926	6.02822e-09	2.64626e-07	up
Zm00001d048588	0.4115	0.3705	0.0993	1.1988	1.5226	2.3073	2.45218	2.16382e-06	5.43878e-05	up
Zm00001d005441	0.3268	0.4494	0.5675	1.2817	3.8482	2.5799	2.45173	3.7636e-08	1.4415e-06	up
Zm00001d016087	0.6458	0.4532	0	1.8094	2.0484	2.4005	2.44992	0.000818679	0.00921578	up
Zm00001d012024	0.114	0.168	0.495	2.0899	1.1004	1.2785	2.44898	0.000290871	0.00384752	up
Zm00001d003191	3.2428	2.8822	3.7249	18.1714	11.627	26.3234	2.44527	3.21518e-12	2.63708e-10	up
Zm00001d003091	3.8177	2.051	1.6116	12.3607	14.2808	15.9489	2.44436	3.3108e-20	7.30545e-18	up
Zm00001d033835	0.1111	0.1091	0.7503	1.1367	1.823	2.5913	2.4428	0.00440494	0.0361054	up
Zm00001d042274	3.0352	2.3854	1.8158	10.7672	14.6501	15.7403	2.44274	3.41326e-22	9.45626e-20	up
Zm00001d021775	0.5716	0.4367	0.3064	1.7871	1.502	4.1596	2.44202	8.44205e-08	3.02e-06	up
Zm00001d042799	0.5268	0.2587	0.6989	3.2566	3.7502	1.4769	2.44007	8.61996e-06	0.000181223	up
Zm00001d006535	0.8033	0.4249	0.9242	3.2671	5.2495	3.7147	2.43622	7.51958e-14	7.81221e-12	up
Zm00001d034095	9.0268	6.7196	7.087	33.2762	51.8505	44.2172	2.43511	1.10905e-43	1.62665e-40	up
Zm00001d017507	0.2002	0.1229	0.1932	1.3445	1.1355	0.4266	2.41932	2.75432e-05	0.000496216	up
Zm00001d043798	0.4893	0.0801	0.1574	1.3907	1.6531	1.0243	2.41839	0.00303953	0.0270574	up
Zm00001d021638	0.2086	0.1229	0.2415	0.8181	0.9663	1.4221	2.41783	0.000180136	0.00256658	up
Zm00001d023625	0.785	1.5017	0.7973	6.0949	7.2985	3.8921	2.41691	2.0551e-13	2.03341e-11	up
Zm00001d033471	0.8585	0.2108	0.6903	1.8912	2.6934	5.1993	2.41194	1.74978e-05	0.0003331	up
Zm00001d024962	1.6778	0.7117	0.883	4.5522	5.7054	7.9028	2.4082	9.7995e-14	9.9731e-12	up
Zm00001d053409	0.1988	0.0977	0.1439	0.9326	0.4799	1.0258	2.40508	0.0027285	0.0248566	up
Zm00001d002020	1.0504	0.7505	0.9829	4.4245	5.4082	5.5977	2.4031	2.40614e-19	4.87762e-17	up
Zm00001d006947	2.3352	1.5294	1.6981	7.0706	5.652	17.9153	2.39928	2.30471e-05	0.000425987	up
Zm00001d041082	1.9895	2.6571	2.5883	12.9813	11.5664	15.363	2.39672	2.49659e-47	4.44643e-44	up
Zm00001d049201	0.2937	0.1236	0.1214	1.6098	0.486	0.8657	2.39288	0.000877169	0.00976398	up
Zm00001d009222	0.0691	0.0453	0.289	0.4322	0.8007	0.9922	2.39227	0.000262807	0.00352682	up
Zm00001d012899	0.6993	0.687	0.6748	5.6057	2.0253	3.702	2.3912	8.99551e-07	2.53726e-05	up
Zm00001d043994	5.8939	2.2085	2.6969	14.4041	17.3619	27.2032	2.38321	3.88302e-06	9.04853e-05	up
Zm00001d027525	9.8356	11.2725	9.6121	45.4305	47.6558	73.8775	2.37784	1.4813e-40	1.7588e-37	up
Zm00001d002830	0.1072	0.0263	0.1293	0.5714	0.2329	0.6252	2.37627	0.00300214	0.026801	up
Zm00001d012561	56.9265	37.5444	34.1433	154.655	216.613	325.536	2.37343	3.67014e-09	1.7073e-07	up
Zm00001d009619	1.137	0.6143	1.2616	4.7992	4.2256	7.2936	2.37111	1.4192e-10	8.46562e-09	up
Zm00001d022509	1.6552	0.8756	0.4914	4.2345	5.8998	6.1689	2.36835	4.91877e-06	0.00011138	up
Zm00001d028708	55.1828	69.6984	47.0883	199.429	341.724	385.306	2.36641	2.42532e-12	2.04993e-10	up
Zm00001d042096	5.0742	3.8065	4.1839	18.5665	18.2572	33.4408	2.36319	1.25419e-18	2.36909e-16	up
Zm00001d029274	1.4037	1.6547	1.851	11.7304	5.4201	9.2776	2.35967	9.99645e-16	1.3329e-13	up
Zm00001d029391	0.4372	0.2004	0.3937	1.6901	1.3787	2.4582	2.35658	6.39845e-08	2.35656e-06	up
Zm00001d004524	0.6598	0.5041	0.7781	4.9386	3.5384	1.9074	2.34573	3.83406e-06	8.95117e-05	up
Zm00001d006948	1.3174	0.6954	0.6071	3.3031	2.8281	7.7445	2.34187	6.59103e-05	0.00107553	up
Zm00001d029696	4.9861	2.8165	3.1272	13.6591	15.8839	28.2955	2.34035	5.01666e-17	7.96723e-15	up
Zm00001d002435	1.5527	0.8135	0.4994	2.8688	2.2484	9.9841	2.33776	0.004355	0.0357314	up
Zm00001d005936	1.1605	0.6514	0.9065	4.1939	4.5877	5.6026	2.33753	5.45051e-11	3.4847e-09	up
Zm00001d002305	0.3451	0.1453	0.2378	1.4293	1.0945	1.3269	2.33648	0.000177576	0.0025359	up
Zm00001d023616	0.5035	0.1349	1.4575	2.7323	4.1535	4.23	2.33604	2.08121e-06	5.247e-05	up
Zm00001d051251	1.1015	2.3265	2.4445	5.7296	6.0077	19.1229	2.33522	0.000611014	0.00719992	up
Zm00001d015884	0.8057	0.5088	0.1666	2.3556	2.6388	2.7882	2.33004	3.81921e-09	1.76676e-07	up
Zm00001d003434	3.2637	1.2825	1.7216	8.9802	9.4938	14.407	2.32627	8.55121e-16	1.15252e-13	up
Zm00001d035775	1.688	0.9556	1.1319	5.4162	6.3247	8.0603	2.32516	2.82102e-28	1.1531e-25	up
Zm00001d023843	2.0439	1.0746	0.8055	5.867	6.197	8.4975	2.32511	1.48649e-16	2.20619e-14	up
Zm00001d002178	0.2491	0.2272	0.309	0.9255	1.6661	1.5166	2.31855	2.85545e-09	1.351e-07	up
Zm00001d011687	0.3784	0.2574	0.1966	0.8688	1.1802	2.2721	2.31521	6.38243e-06	0.000140335	up
Zm00001d017425	26.4914	22.1505	18.6346	101.138	105.22	143.97	2.3151	1.89209e-48	3.62904e-45	up
Zm00001d012675	3.3569	4.5518	4.7218	24.4731	27.2025	14.317	2.31453	4.8632e-33	3.19103e-30	up
Zm00001d039607	1.0686	1.6184	1.8903	4.784	10.8744	8.1894	2.31358	2.45842e-13	2.39765e-11	up
Zm00001d017276	0.4633	0	0.2384	1.1851	0.7155	1.7457	2.31264	0.000377566	0.0047934	up
Zm00001d028230	4.2696	1.8468	2.7055	11.3029	12.8569	21.6978	2.31253	4.37914e-07	1.33158e-05	up
Zm00001d051166	0.4555	0.358	0.1758	2.1493	0.9674	2.0161	2.31188	1.28751e-06	3.45935e-05	up
Zm00001d008457	0.4973	0.2443	0.2133	1.2016	1.4403	2.3055	2.31112	4.9381e-07	1.49064e-05	up
Zm00001d016708	8.5081	4.9853	5.8663	26.3644	29.9426	44.0433	2.30798	1.50126e-11	1.09132e-09	up
Zm00001d004525	0.6825	0.447	0.3732	2.3863	2.35	3.0006	2.29958	4.71662e-13	4.43789e-11	up
Zm00001d007924	0.3369	0.2896	0.1219	1.4006	1.5855	0.869	2.29726	0.000110078	0.00167533	up
Zm00001d006774	0.1656	0.488	0.639	3.4592	1.1987	2.0055	2.29431	0.000585051	0.00694982	up
Zm00001d031196	1.1805	0.6442	1.5187	4.362	5.571	7.1784	2.28763	4.7771e-06	0.000108487	up
Zm00001d006078	0.9025	1.2191	1.1974	4.2328	5.4451	7.2876	2.28733	7.04833e-07	2.04353e-05	up
Zm00001d005392	12.7861	4.7574	5.0147	30.821	38.1974	46.1521	2.28396	5.55884e-06	0.000124197	up
Zm00001d003657	0.6545	0.7287	0.7578	3.0138	1.9797	5.8722	2.28071	9.18663e-08	3.26761e-06	up
Zm00001d022053	0.8917	1.606	0.8604	7.8575	4.304	4.9337	2.27997	1.19393e-08	4.92056e-07	up
Zm00001d017912	2.4686	1.3095	1.4768	7.5781	9.9609	9.1694	2.27886	2.50764e-17	4.11352e-15	up
Zm00001d003830	4.1302	1.7532	1.8696	11.9138	10.4352	16.9728	2.27738	2.42088e-15	3.06407e-13	up
Zm00001d016471	6.0571	1.6484	2.7248	16.2282	12.0893	24.5653	2.2738	0.000182862	0.00260244	up
Zm00001d009502	0.7652	0.4783	0.537	2.7879	4.5662	1.6851	2.27233	1.68069e-05	0.000322304	up
Zm00001d011735	1.4002	1.1004	1.6212	4.8953	5.7445	10.1128	2.26727	9.74519e-10	5.07279e-08	up
Zm00001d010137	1.6191	0.9627	0.9456	5.777	5.6761	6.3077	2.2662	1.64188e-15	2.13221e-13	up
Zm00001d014351	1.076	0.0622	0.3054	2.4288	2.6273	2.2147	2.26569	0.000200859	0.00282051	up
Zm00001d014530	3.7847	1.5039	2.0516	11.7854	8.867	16.2153	2.26261	2.10494e-15	2.67779e-13	up
Zm00001d007805	0.6272	0.1848	0.8472	4.6795	1.6044	2.082	2.25923	1.53874e-06	4.0217e-05	up
Zm00001d043870	0.6107	0.1846	0.136	1.6624	0.9296	2.0652	2.25908	5.23758e-06	0.00011744	up
Zm00001d045188	0.1656	0.122	0.1598	0.7765	0.4395	1.0027	2.24615	0.00270205	0.0246665	up
Zm00001d052813	0.6404	0.3595	0.2207	2.4183	2.2078	1.4364	2.24513	8.13379e-06	0.000172309	up
Zm00001d017380	10.6332	7.0136	6.2537	24.8704	41.3518	52.1077	2.24339	6.69959e-09	2.90013e-07	up
Zm00001d041624	0.485	0.0318	0.2496	1.1581	1.1237	1.5086	2.24038	0.00011271	0.00170943	up
Zm00001d022228	2.8878	1.486	0.8625	10.8467	6.8364	8.1429	2.23557	2.59685e-10	1.47159e-08	up
Zm00001d004700	1.0479	0.9608	0.6067	3.753	0.7418	8.3362	2.23512	0.000229848	0.00315488	up
Zm00001d003067	0.1353	0.3102	0.2612	1.5387	1.437	0.5261	2.23486	0.00075054	0.00855691	up
Zm00001d046961	10.3281	6.764	5.9255	37.847	34.3115	40.906	2.23004	4.10103e-30	2.08684e-27	up
Zm00001d030220	1.6542	0.7906	1.0353	6.0236	4.3158	6.7389	2.22941	2.7579e-12	2.29218e-10	up
Zm00001d051525	6.0951	3.9998	3.5239	19.1697	26.4175	21.0107	2.22218	6.83704e-36	5.87844e-33	up
Zm00001d003283	0.5662	0.2291	0.5142	1.8462	1.2219	3.3172	2.2218	2.49046e-06	6.14823e-05	up
Zm00001d013809	9.239	5.0052	5.8339	26.5897	26.6578	44.1893	2.21282	3.2986e-09	1.5431e-07	up
Zm00001d047625	7.9617	4.9482	4.9386	25.5635	29.1743	31.7075	2.20974	2.90271e-27	1.13088e-24	up
Zm00001d011133	9.3944	1.8457	2.6661	15.8333	20.9114	30.5416	2.20723	0.00296596	0.0265256	up
Zm00001d015515	7.8068	3.0831	3.4447	22.079	21.624	25.6591	2.20544	3.74883e-07	1.15399e-05	up
Zm00001d052343	2.4487	1.8093	1.7973	8.6021	9.6571	10.966	2.20469	7.9617e-36	6.61724e-33	up
Zm00001d005002	0.4189	0.3166	0.3731	2.583	1.6176	1.1565	2.20192	1.22763e-06	3.30917e-05	up
Zm00001d049330	0.5358	0.3349	0.235	2.2014	1.4576	1.6607	2.20121	3.10236e-05	0.00054939	up
Zm00001d009938	9.7499	8.4707	8.9726	26.8645	38.8444	64.1157	2.19256	7.44047e-09	3.18764e-07	up
Zm00001d051161	22.1346	17.5045	15.6591	102.467	55.1358	107.403	2.19205	4.0132e-11	2.67497e-09	up
Zm00001d017918	0.3876	0.0761	0.0249	0.7491	0.6236	0.9505	2.18753	0.00130262	0.0134714	up
Zm00001d039459	0.7623	0.3276	0.4597	1.7063	2.0236	3.6334	2.18566	6.95042e-06	0.000150697	up
Zm00001d009687	2.2369	2.5637	2.2304	10.9364	11.7327	10.7709	2.18149	1.57747e-17	2.62218e-15	up
Zm00001d052375	1.9114	1.3878	1.2028	5.3857	6.0968	9.8419	2.1806	6.49101e-09	2.83942e-07	up
Zm00001d052137	0.6493	0.7016	0.188	1.5503	2.5698	3.1458	2.17745	9.24127e-05	0.00144194	up
Zm00001d011097	5.3298	2.2837	2.5167	9.8634	16.913	21.0609	2.17435	1.75006e-05	0.0003331	up
Zm00001d047274	0.2781	0.5464	0.3834	1.5246	2.9533	1.2477	2.17341	1.37287e-05	0.000272759	up
Zm00001d049659	1.0673	0.8388	1.0298	3.2764	1.2364	9.1928	2.16392	0.00570085	0.0439805	up
Zm00001d012782	0.8251	0.7655	0.2654	2.697	2.6992	3.2901	2.16331	2.64713e-07	8.462e-06	up
Zm00001d040519	36.7849	27.8213	27.6348	116.619	154.68	160.863	2.16164	2.74141e-57	9.76489e-54	up
Zm00001d039799	5.3792	2.2647	2.2862	12.1774	12.0545	22.1202	2.15872	7.54911e-12	5.77391e-10	up
Zm00001d025200	0.2941	0.5416	0.3547	2.8524	1.7742	0.9234	2.14893	2.02303e-05	0.000379264	up
Zm00001d028988	0.2698	0.106	0.2083	1.1733	0.8855	0.6536	2.14533	0.000108375	0.00165763	up
Zm00001d029397	11.5601	6.8098	6.9422	36.0529	37.2238	43.4454	2.1371	4.08677e-15	4.89902e-13	up
Zm00001d021935	1.527	1.3708	1.6512	7.0045	6.2775	7.606	2.13149	3.92641e-26	1.35974e-23	up
Zm00001d014341	6.8525	4.4878	4.3232	18.2418	27.4775	26.1295	2.13126	1.15457e-26	4.11258e-24	up
Zm00001d044162	0.2004	0.5118	0.1547	1.2643	1.0831	1.6179	2.13019	0.000174478	0.00249594	up
Zm00001d048513	2.6303	0.8613	0.846	5.6073	4.9724	9.2429	2.12985	7.24163e-06	0.000155926	up
Zm00001d021692	0.7763	0.4734	0.4133	2.3512	2.4033	2.8582	2.12961	2.03067e-10	1.17505e-08	up
Zm00001d031813	0.9853	0.726	0.3169	3.4309	1.6249	4.1992	2.12737	1.77583e-06	4.5601e-05	up
Zm00001d035080	5.0359	3.7831	3.43	20.8399	16.5857	18.2058	2.11658	1.11468e-13	1.12524e-11	up
Zm00001d023774	15.1679	9.1298	8.7982	42.9147	51.5436	55.5363	2.11371	1.82651e-28	7.71903e-26	up
Zm00001d035652	0.3277	0.4292	0.4918	1.8318	2.0737	1.764	2.11239	6.48319e-07	1.90627e-05	up
Zm00001d043839	0.8019	1.3607	0.9848	3.419	4.0113	6.7369	2.10638	6.16893e-07	1.82246e-05	up
Zm00001d039375	0.4051	0.8954	0.2931	2.677	1.9552	2.5441	2.10627	0.00106166	0.0114348	up
Zm00001d008794	0.3268	0.0321	0.0631	0.4737	0.5993	0.8209	2.1046	0.0067311	0.0499503	up
Zm00001d033748	0.2601	0.073	0.2868	0.9822	1.2912	0.5334	2.10458	0.00137051	0.014005	up
Zm00001d042099	2.3638	1.7029	1.4445	7.3908	6.3891	10.9574	2.10257	4.67163e-10	2.54885e-08	up
Zm00001d008462	0.3813	0.2676	0.184	0.813	1.2621	1.6618	2.10252	1.72548e-05	0.000329679	up
Zm00001d043898	0.9291	0.4564	0.4483	0.7923	1.6145	5.752	2.09704	0.00379211	0.0321717	up
Zm00001d036098	0.2658	0.1958	0.0962	0.4816	0.9301	1.0731	2.09255	0.00118515	0.0125161	up
Zm00001d044683	27.5129	20.3519	19.1624	92.2697	91.5877	113.183	2.08108	5.77428e-51	1.30887e-47	up
Zm00001d028689	0.1652	0.1352	0.3984	1.4083	0.8769	0.815	2.07583	0.000120095	0.00180607	up
Zm00001d004705	0.8613	0.3761	0.3232	1.9179	1.9401	3.0053	2.07411	1.74664e-05	0.0003331	up
Zm00001d027557	36.548	26.4618	25.9303	98.0266	110.299	182.904	2.07249	2.76872e-09	1.31246e-07	up
Zm00001d039245	1.7423	0.9431	1.2008	5.4274	4.2562	7.4013	2.07118	1.91629e-12	1.64762e-10	up
Zm00001d002071	1.7931	0.2516	1.7301	6.3344	6.429	3.9069	2.07034	0.00283006	0.0255669	up
Zm00001d040375	0.3923	2.505	2.2712	2.509	14.5801	5.6316	2.06725	0.001933	0.018674	up
Zm00001d029468	1.1178	0.4759	0.6112	2.955	2.2661	4.4129	2.06359	1.21511e-07	4.19052e-06	up
Zm00001d016705	10.4131	10.1055	10.1694	47.7885	33.507	52.8287	2.06101	2.75233e-35	2.07959e-32	up
Zm00001d013098	3.0492	2.536	2.1244	7.3269	11.7268	14.5702	2.06073	7.16061e-10	3.81501e-08	up
Zm00001d052435	3.1803	1.9707	2.5258	7.218	10.202	15.979	2.05736	1.11516e-16	1.68517e-14	up
Zm00001d053283	0.5379	0.4365	0.5641	2.1737	3.3638	1.175	2.0526	1.17005e-07	4.0576e-06	up
Zm00001d007015	0.6467	0.8471	0.728	1.5625	3.4336	4.6419	2.05251	0.000634989	0.00741584	up
Zm00001d034217	1.5071	1.008	1.4542	5.1406	7.491	4.6319	2.05042	1.88745e-14	2.10096e-12	up
Zm00001d047077	0.2435	0.1708	0.302	1.6906	0.1007	1.3106	2.04597	0.00605881	0.0461823	up
Zm00001d039532	0.6474	0.2226	0.3123	1.6561	0.7187	2.7008	2.03961	0.000134175	0.00199256	up
Zm00001d050164	1.6492	0.8679	0.7388	4.7211	4.5485	4.7031	2.03519	4.90555e-13	4.58109e-11	up
Zm00001d003552	3.5483	1.2094	1.8167	12.2267	3.705	12.2146	2.02776	0.00278663	0.0252804	up
Zm00001d014804	1.4575	0.5994	1.112	4.6537	3.3049	5.5046	2.02045	3.12775e-10	1.74468e-08	up
Zm00001d039977	0.4062	0.399	0.392	2.2169	1.2548	1.6036	2.01665	0.00220154	0.0208799	up
Zm00001d044153	0.2092	0.2935	0.2307	1.0192	0.6346	1.4477	2.01665	0.000190168	0.002691	up
Zm00001d028870	1.114	0.6964	0.1954	3.1952	2.2484	2.9984	2.01085	0.00097086	0.0105894	up
Zm00001d042933	1.1898	0.7013	1.2628	3.4495	2.4119	7.3656	2.00548	0.000376036	0.00477884	up
Zm00001d003185	0.6619	0.0887	0.6387	1.7959	1.9169	2.1325	2.0037	1.40886e-05	0.000277916	up
Zm00001d013232	0.4657	0.3327	0.2451	0.6137	1.7163	2.013	1.99424	0.000628437	0.00736	up
Zm00001d003508	1.3372	1.1137	1.3744	5.0072	3.9847	6.9115	1.99007	4.64724e-14	4.95189e-12	up
Zm00001d016285	0.3774	0.1756	0.23	1.1181	1.3232	0.8199	1.98859	4.29239e-06	9.8824e-05	up
Zm00001d027341	1.3712	0.898	1.2028	4.8896	4.1314	5.3683	1.98439	1.34611e-11	9.98926e-10	up
Zm00001d021934	3.1497	2.0797	2.2919	10.4354	7.6762	12.9717	1.9816	1.84398e-14	2.06179e-12	up
Zm00001d016457	0.6037	0.2965	0.233	1.184	1.5734	1.8957	1.9742	0.0012044	0.0126818	up
Zm00001d049954	29.7382	20.3645	19.6751	73.5052	96.4186	115.484	1.96617	3.51907e-12	2.84885e-10	up
Zm00001d025654	4.3151	5.2364	4.7351	16.3058	21.3175	20.7999	1.96425	1.18142e-19	2.47542e-17	up
Zm00001d022456	6.51	4.2492	4.3423	24.1799	19.1482	18.3849	1.96192	8.06537e-27	2.95738e-24	up
Zm00001d045972	3.5585	1.8201	1.7878	7.2226	8.2899	13.6682	1.96144	6.83473e-13	6.21961e-11	up
Zm00001d044280	0.4309	0.4233	0.3326	1.1022	2.6203	1.1211	1.9584	0.000272481	0.00363707	up
Zm00001d002019	1.1356	1.1569	1.2581	4.1246	4.385	5.9246	1.95697	4.0338e-11	2.67497e-09	up
Zm00001d021089	0.4124	0.5064	0.5472	2.0222	0.9456	2.9603	1.95183	0.000290834	0.00384752	up
Zm00001d045295	1.5295	0.936	1.0887	3.8701	5.5187	5.0168	1.95169	7.99655e-15	9.3171e-13	up
Zm00001d029704	4.7055	3.0556	2.5395	11.1535	16.3987	14.168	1.95138	4.55687e-13	4.30382e-11	up
Zm00001d042750	1.4951	0.6426	0.541	2.5499	2.616	5.6173	1.94834	0.000420944	0.00524579	up
Zm00001d033389	6.2208	1.9771	0.7062	10.2974	11.3038	14.2817	1.9465	0.000113254	0.00171664	up
Zm00001d049860	4.4546	3.8848	4.6491	15.4268	14.3046	22.6342	1.9457	8.80413e-22	2.38611e-19	up
Zm00001d011208	26.186	13.5413	15.241	65.6674	67.9885	87.4364	1.94013	4.57102e-09	2.05358e-07	up
Zm00001d016760	3.7613	1.5321	1.7704	11.265	8.0589	9.054	1.93899	1.78866e-08	7.2166e-07	up
Zm00001d003781	0.4768	0.4684	0.7667	3.964	1.7643	1.1764	1.93744	6.74352e-05	0.00109682	up
Zm00001d004731	12.749	11.2623	10.4733	38.1461	47.8331	52.035	1.93456	9.59642e-49	1.99398e-45	up
Zm00001d042903	3.1579	0.6531	1.283	4.2519	8.8244	7.3069	1.93412	0.000427022	0.00531571	up
Zm00001d040839	0.807	0.5946	0.9247	2.7097	2.2398	4.3444	1.93299	3.38724e-06	8.10531e-05	up
Zm00001d008793	2.3691	0.5984	0.5225	2.5397	3.3977	7.9556	1.93226	0.000327884	0.00426028	up
Zm00001d009112	1.7598	1.5254	1.0987	5.5611	4.3968	7.5229	1.93193	3.87192e-06	9.03109e-05	up
Zm00001d005377	1.1603	0.1341	0.5927	2.2117	2.4378	2.8782	1.92955	0.000606625	0.00716174	up
Zm00001d003048	0.4002	0.1026	0.0672	0.727	0.7055	0.8274	1.923	0.000403144	0.00507164	up
Zm00001d028273	0.9207	0.5853	0.6271	2.0321	2.9802	3.4502	1.92252	9.25663e-06	0.000192337	up
Zm00001d025333	4.873	2.9537	2.2009	9.1948	13.6117	16.9301	1.92216	4.41515e-12	3.5512e-10	up
Zm00001d005698	13.4727	11.6989	11.4909	40.518	49.2356	55.4743	1.91954	5.66869e-27	2.1096e-24	up
Zm00001d035865	1.6467	1.5727	2.1627	4.3686	6.535	10.383	1.91949	1.62295e-09	8.04507e-08	up
Zm00001d046200	0.0973	0.2103	0.169	0.73	0.6198	0.5412	1.91877	0.000271965	0.00363407	up
Zm00001d007485	0.1747	0.3433	0.2739	1.0429	1.0962	0.9993	1.91743	9.6505e-06	0.000199358	up
Zm00001d032651	0.2651	0.3256	0.3837	1.639	1.0877	1.1299	1.9152	7.23214e-05	0.0011634	up
Zm00001d044159	1.9198	1.1959	1.0504	3.4438	3.4126	9.5468	1.91511	0.000902592	0.0100112	up
Zm00001d021168	23.1826	13.195	16.5122	50.6571	58.5935	99.3249	1.91456	2.3122e-06	5.75947e-05	up
Zm00001d011315	2.5679	1.1712	1.1307	5.5091	5.5873	7.9815	1.90246	1.18143e-05	0.000237755	up
Zm00001d002021	2.2433	2.3333	1.1459	5.9638	9.9358	6.5116	1.90196	8.08489e-06	0.000171419	up
Zm00001d029996	0.2292	0.4503	0.2764	1.7589	1.2168	0.7711	1.90042	0.00377272	0.0320649	up
Zm00001d029583	2.4447	0.7505	0.6634	4.1693	5.8261	5.0722	1.89921	2.18529e-05	0.000406324	up
Zm00001d005766	2.887	2.2452	2.3214	9.5397	7.0834	12.4116	1.89702	9.72478e-08	3.4394e-06	up
Zm00001d025296	0.3327	0.1634	0.321	1.1348	0.7494	1.2935	1.89328	0.00547287	0.0426572	up
Zm00001d011656	0.5984	0.4974	0.1777	1.2168	1.8663	1.8585	1.89226	0.000348476	0.00447651	up
Zm00001d006536	0.2247	0.0828	0.1084	0.3831	0.7048	0.5291	1.89198	0.00641312	0.0481061	up
Zm00001d039384	2.3584	1.4894	1.5848	8.4393	4.228	8.426	1.89063	2.95215e-10	1.6616e-08	up
Zm00001d049060	2.6611	2.3765	2.8012	8.2518	9.8084	12.372	1.89012	4.08774e-05	0.000702439	up
Zm00001d035166	0.444	0.4132	0.3382	1.2555	1.5566	1.8242	1.88955	4.29808e-07	1.30853e-05	up
Zm00001d048407	13.3912	10.3159	11.0621	30.0678	46.3141	58.3449	1.88947	2.61423e-18	4.86442e-16	up
Zm00001d045043	7.4379	7.6721	6.3939	20.8152	20.8549	41.3748	1.88622	1.76203e-07	5.88113e-06	up
Zm00001d009468	1.0423	0.3413	0.6705	3.0615	2.2919	2.5977	1.88521	4.97859e-05	0.000836496	up
Zm00001d043253	0.9475	0.5868	0.4174	2.2484	2.4259	2.8646	1.8846	8.32242e-10	4.37787e-08	up
Zm00001d028103	0.6142	0.3017	0.4741	1.4141	2.7866	1.1848	1.88246	3.08567e-05	0.000546823	up
Zm00001d044373	0.2709	0.5322	0.2614	1.617	0.7191	1.7621	1.88124	0.00030065	0.00395172	up
Zm00001d007390	4.8083	3.7061	7.4946	24.7903	14.7103	22.2337	1.87765	1.00268e-13	1.01629e-11	up
Zm00001d051692	1.2268	0.913	0.7892	3.8359	2.9069	4.5029	1.87608	4.07178e-09	1.86972e-07	up
Zm00001d005735	0.5966	0.2039	0.2503	1.3272	1.4023	1.3033	1.87373	2.68717e-05	0.000486226	up
Zm00001d011638	1.9365	0.8571	1.3552	3.5929	5.7415	6.5582	1.87146	9.86236e-06	0.000203062	up
Zm00001d030009	2.3941	1.9429	1.5066	4.9708	7.9885	9.2926	1.86435	5.60109e-10	3.01636e-08	up
Zm00001d015397	6.6708	3.0036	4.2017	15.2482	15.7412	21.8623	1.86349	1.4831e-11	1.08259e-09	up
Zm00001d030090	2.7452	1.4673	1.0517	7.7456	5.0662	7.244	1.86317	9.78515e-10	5.08298e-08	up
Zm00001d022234	12.0604	5.8715	3.8104	27.1216	24.0059	31.696	1.86297	1.36476e-10	8.18002e-09	up
Zm00001d041220	1.7335	1.9754	1.3381	4.3755	8.3001	6.5323	1.86106	7.26011e-08	2.63499e-06	up
Zm00001d024821	0.6164	0.3959	0.549	2.4665	1.2817	2.1697	1.85523	2.86499e-07	9.08852e-06	up
Zm00001d016103	0.254	0.2911	0.3268	1.2634	0.9808	1.0635	1.85499	0.00107299	0.011522	up
Zm00001d012378	1.3488	1.325	1.3014	4.6827	5.022	5.3591	1.85451	4.10472e-06	9.49415e-05	up
Zm00001d040285	1.0049	0.6581	0.9696	3.9989	2.2635	3.7066	1.85449	0.000737616	0.00843006	up
Zm00001d035162	0.7681	0.3773	0.4276	2.4436	1.6255	1.8819	1.85278	1.79887e-06	4.61451e-05	up
Zm00001d012956	2.0412	2.228	1.0942	7.3492	3.2841	9.5639	1.85141	0.00173141	0.0169697	up
Zm00001d030343	0.3656	0.1995	0.3528	0.7967	1.0587	1.6036	1.84846	0.0012967	0.0134269	up
Zm00001d035157	5.1713	4.0573	2.8465	16.1889	10.7547	18.5279	1.84683	7.98491e-17	1.23662e-14	up
Zm00001d024946	0.5429	0.5667	0.6221	2.9513	1.5067	2.0702	1.84642	2.71729e-06	6.66859e-05	up
Zm00001d031460	0.7383	0.3413	1.1734	3.1109	3.6893	1.7145	1.84369	3.17268e-05	0.000560252	up
Zm00001d017761	2.1055	1.8846	1.219	5.5859	6.188	7.6824	1.8363	4.27584e-11	2.80563e-09	up
Zm00001d035236	0.8709	0.2674	0.1576	1.6246	0.8933	2.2953	1.83174	0.00417499	0.0346074	up
Zm00001d041609	1.2138	1.0434	0.8052	3.558	3.7349	4.0839	1.82734	1.01114e-05	0.000207674	up
Zm00001d025490	3.2585	1.8915	1.4292	8.336	6.0052	9.8338	1.81381	2.46452e-05	0.000450516	up
Zm00001d012712	0.2605	0.1828	0.2514	1.3647	0.7545	0.4341	1.80586	0.00565081	0.043662	up
Zm00001d047883	1.5259	1.499	2.3783	6.756	5.7785	7.2663	1.80496	7.61054e-10	4.04608e-08	up
Zm00001d046342	2.3694	1.3896	2.1157	5.9409	6.7253	8.8208	1.80444	5.11076e-13	4.75491e-11	up
Zm00001d048602	0.5223	0.2886	0.6614	1.5588	1.9222	1.9037	1.80107	1.24117e-05	0.000248974	up
Zm00001d034782	9.4199	4.8473	5.9597	22.5975	24.8153	26.4075	1.7999	2.10206e-22	5.95601e-20	up
Zm00001d013230	9.666	6.0906	4.946	22.3131	24.1283	28.9955	1.79917	5.22183e-19	1.0172e-16	up
Zm00001d028167	1.1262	0.5137	0.8538	3.0182	2.3296	3.7169	1.79615	1.39731e-06	3.69858e-05	up
Zm00001d015799	3.9142	10.5743	6.1374	31.9176	19.1288	23.9246	1.79427	2.95155e-07	9.35119e-06	up
Zm00001d011228	0.2775	0.2998	0.1874	0.8518	0.6964	1.2199	1.7926	0.000548155	0.00658684	up
Zm00001d007486	6.7555	2.6904	2.6426	11.4046	16.3033	16.0946	1.78941	0.000208892	0.0029163	up
Zm00001d043019	0.2061	0.6365	0.3978	2.0843	1.2508	1.1626	1.78889	0.000105499	0.00161579	up
Zm00001d013979	0.0922	0.302	0.2373	1.1271	0.4154	0.7446	1.78874	0.00500093	0.0398192	up
Zm00001d026070	0.4613	0.3625	0.4228	1.1211	1.5808	1.8003	1.78582	2.22001e-06	5.55203e-05	up
Zm00001d049926	0.5535	0.251	0.1233	1.2345	1.2331	0.8787	1.7843	0.00333021	0.0290985	up
Zm00001d043525	1.4414	1.8631	1.3176	6.3398	4.1011	6.1939	1.78195	6.56849e-07	1.92766e-05	up
Zm00001d029708	40.2609	31.899	22.8197	128.765	92.6787	119.819	1.77686	1.07707e-26	3.89212e-24	up
Zm00001d032906	0.5194	0.2747	0.3084	1.1242	1.4655	1.3621	1.77477	0.000527376	0.0063833	up
Zm00001d044723	0.8353	0.7147	0.884	2.8263	2.4712	3.4089	1.77196	1.30048e-09	6.59069e-08	up
Zm00001d051896	3.0017	1.6613	1.8765	7.2824	7.8359	8.2691	1.77156	5.39976e-13	4.96818e-11	up
Zm00001d029025	0.3396	0.4245	0.0596	0.8687	1.0132	1.0524	1.76949	0.00193902	0.0187211	up
Zm00001d043762	4.7456	3.7754	3.3179	9.0754	13.3979	19.6697	1.7682	9.41098e-07	2.6277e-05	up
Zm00001d053433	1.5552	1.5278	1.616	9.1812	2.8871	4.7227	1.76804	0.000322743	0.00420443	up
Zm00001d012335	0.6321	0.4554	0.5693	1.653	1.8713	2.382	1.76746	4.08729e-05	0.000702439	up
Zm00001d007753	91.2594	54.6307	61.2267	242.486	186.568	309.997	1.76737	4.38788e-08	1.65518e-06	up
Zm00001d040094	0.34	0.167	0.1968	0.7634	0.7876	0.9557	1.76689	1.09563e-06	3.00937e-05	up
Zm00001d048690	16.5644	19.3759	14.8296	42.9941	64.5378	73.0062	1.76587	4.70768e-27	1.7785e-24	up
Zm00001d036016	1.8933	0.558	1.1874	4.1169	3.2898	5.4357	1.7541	0.000245491	0.00332848	up
Zm00001d003515	1.2379	0.5007	0.9134	3.5394	3.3741	2.4173	1.74457	8.4093e-07	2.38813e-05	up
Zm00001d049349	1.0064	0.6355	0.5318	2.3089	1.6885	3.6117	1.74425	7.06801e-07	2.04685e-05	up
Zm00001d002673	0.5544	0.4085	0.4681	1.9798	1.6056	1.4301	1.74076	3.15221e-05	0.000557032	up
Zm00001d017139	13.5845	10.6879	10.9458	30.9135	43.7833	48.4806	1.74062	5.94735e-32	3.44863e-29	up
Zm00001d025831	1.7889	0.5144	0.6315	3.3487	3.7066	3.2101	1.7387	1.68171e-05	0.000322304	up
Zm00001d022120	0.7703	0.3531	1.2387	1.8391	3.4204	2.9947	1.73481	0.000167121	0.00241146	up
Zm00001d018106	8.9453	4.859	5.8219	28.6574	15.3741	24.5181	1.73352	2.07716e-06	5.24211e-05	up
Zm00001d053432	0.7515	0.6152	0.423	1.8157	1.9345	2.4723	1.73319	0.000608247	0.00717749	up
Zm00001d003501	1.0917	0.4766	0.9363	3.7754	1.288	3.6458	1.73148	0.000534294	0.00644825	up
Zm00001d026457	0.4125	1.8912	1.0615	4.5732	2.9204	4.1948	1.72964	0.00304262	0.0270752	up
Zm00001d026137	0.5849	0.2554	0.3763	1.4964	1.5685	1.1663	1.72928	0.00539512	0.0421699	up
Zm00001d018431	1.1961	0.4378	0.3168	1.88	2.1282	2.7356	1.72454	1.39444e-05	0.000276603	up
Zm00001d043174	9.4717	8.049	9.8982	23.2523	40.4647	31.1105	1.72288	5.15738e-24	1.64864e-21	up
Zm00001d007687	10.1061	9.5353	8.1537	20.4004	33.1806	42.1602	1.72045	6.75635e-16	9.20561e-14	up
Zm00001d042875	18.1814	14.1123	15.1609	47.4689	50.7033	65.25	1.71789	7.7702e-16	1.05295e-13	up
Zm00001d024450	2.31	2.7388	1.7678	9.5097	8.6892	5.2887	1.71494	1.59326e-07	5.36119e-06	up
Zm00001d044442	4.8004	2.8625	2.8476	10.8309	10.9989	14.2028	1.70999	4.12534e-09	1.88981e-07	up
Zm00001d033320	1.3339	1.1515	1.248	4.0327	3.6287	5.1134	1.70869	5.68515e-09	2.50448e-07	up
Zm00001d010617	0.4726	0.2063	0.7093	0.985	1.1658	2.591	1.70735	0.00457997	0.0372174	up
Zm00001d010399	3.8514	2.0443	2.6973	11.0445	8.4852	9.8649	1.70592	9.42589e-16	1.26358e-13	up
Zm00001d033711	0.3921	0.7703	0.7566	3.009	1.3625	2.1809	1.70369	0.00289597	0.0260022	up
Zm00001d045862	1.0744	0.7643	1.0367	1.9904	3.0043	4.7867	1.70205	4.77738e-06	0.000108487	up
Zm00001d025057	6.2866	5.2122	4.2161	13.4971	19.4112	20.5615	1.70086	1.89458e-17	3.12844e-15	up
Zm00001d017821	0.5521	0.8018	0.5559	2.1289	2.1551	2.2184	1.70027	3.33728e-08	1.28811e-06	up
Zm00001d043837	0.2844	0.3725	0.4116	1.8189	0.9609	0.8506	1.69403	0.0040791	0.0339396	up
Zm00001d021851	0.9555	1.2799	1.0057	3.1849	3.0185	4.7538	1.6924	0.000191456	0.00269857	up
Zm00001d039880	2.9556	3.2519	2.3385	7.8634	5.0786	15.8576	1.69103	9.10008e-07	2.5552e-05	up
Zm00001d004203	1.9268	1.325	1.8592	4.6005	8.742	3.9761	1.68821	0.00231645	0.0217792	up
Zm00001d036112	1.2738	1.2013	0.8358	8.2984	1.5247	1.4171	1.68649	0.0020174	0.0193916	up
Zm00001d041990	0.2507	0.3695	0.6049	1.2829	1.4523	1.4061	1.68597	0.00587297	0.0450159	up
Zm00001d039858	0.1711	0.1681	0.3302	0.3752	0.8731	1.0089	1.68555	0.00323727	0.0284219	up
Zm00001d014947	1.7618	1.7049	1.6746	6.2785	4.6453	6.3936	1.68535	3.01854e-15	3.74449e-13	up
Zm00001d008488	0.0617	0.0682	0.0372	0.1907	0.2754	0.0969	1.6813	0.00672271	0.0499179	up
Zm00001d043701	0.7398	0.6412	0.7978	2.3378	1.1762	3.7872	1.68127	0.000240123	0.00326635	up
Zm00001d021577	1.9012	2.2234	1.9218	5.5198	7.6469	7.1478	1.68066	2.34261e-11	1.65002e-09	up
Zm00001d007977	1.3196	1.2963	1.2733	5.7387	3.0572	4.2621	1.68057	0.000938456	0.0103218	up
Zm00001d047579	0.1891	0.3344	0.292	0.7741	0.8397	1.1198	1.67828	0.00402541	0.0336541	up
Zm00001d003432	1.5146	1.2089	1.0961	4.682	4.1579	3.9494	1.67587	4.33351e-08	1.63715e-06	up
Zm00001d051500	0.3112	0.3737	0.3336	1.1205	1.3018	0.9928	1.67583	0.000666779	0.00773998	up
Zm00001d030171	1.174	1.0485	1.0813	3.6405	3.2197	4.1894	1.67531	3.77495e-11	2.5416e-09	up
Zm00001d032608	11.848	11.7403	11.283	32.9013	37.6435	45.9405	1.67397	1.091e-30	5.78786e-28	up
Zm00001d039243	0.576	0.4527	0.3335	1.1788	1.5569	1.8088	1.67306	0.0028677	0.0258012	up
Zm00001d021788	34.5354	31.4349	31.1107	61.536	124.062	137.533	1.67158	3.21389e-06	7.74253e-05	up
Zm00001d017461	0.1675	0.4113	0.1347	0.8093	0.512	1.0519	1.67154	0.00436851	0.0358304	up
Zm00001d014328	1.7349	1.1078	1.0044	2.9588	3.7682	6.0706	1.67062	2.10694e-06	5.30651e-05	up
Zm00001d012594	1.9315	2.0699	1.8637	6.8876	4.407	8.192	1.66758	0.000546505	0.00657335	up
Zm00001d042751	0.764	0.6254	1.3514	2.7144	3.8103	2.6275	1.66666	0.00495493	0.0395475	up
Zm00001d031815	0.3568	0.2549	0.5946	1.9359	0.7514	1.3094	1.65837	0.00103515	0.0111879	up
Zm00001d025401	84.706	66.5373	72.3393	233.512	234.786	270.326	1.65656	1.30978e-55	3.62867e-52	up
Zm00001d034085	0.5114	0.7138	0.2337	1.2393	1.5069	2.0525	1.65479	9.51666e-05	0.00147843	up
Zm00001d033232	0.2985	0.7038	0.5185	1.4256	2.4784	1.1249	1.65319	0.00406082	0.0338837	up
Zm00001d021247	0.1338	0.182	0.0794	0.4914	0.5563	0.2493	1.64456	0.00074757	0.00853085	up
Zm00001d016963	0.9981	1.1167	0.9363	3.1207	4.1215	2.7611	1.64348	3.41953e-09	1.59668e-07	up
Zm00001d045948	0.1996	0.0767	0.0921	0.407	0.3853	0.4127	1.64329	0.000238644	0.00324979	up
Zm00001d028577	7.0722	4.5276	7.054	18.0921	16.9525	25.8799	1.64122	1.57487e-12	1.37782e-10	up
Zm00001d051174	4.6509	5.2158	5.4011	14.6707	14.3034	20.8641	1.64097	6.72376e-19	1.29961e-16	up
Zm00001d043579	1.2687	0.6433	0.6318	3.1758	2.4495	2.6805	1.64049	1.11773e-05	0.000226582	up
Zm00001d040100	1.0957	1.0763	1.0572	5.6777	1.7899	3.0247	1.63162	0.00118958	0.0125523	up
Zm00001d041580	0.8165	0.7352	0.7878	3.1331	1.7077	2.7471	1.63131	0.000639042	0.00745968	up
Zm00001d006527	0.9657	0.8912	0.7059	2.5704	2.373	3.3608	1.63105	1.25597e-07	4.30762e-06	up
Zm00001d045888	2.6552	2.8692	1.7934	6.7926	6.4079	10.482	1.63084	0.00216251	0.0205575	up
Zm00001d008808	3.0099	2.9568	2.124	7.7765	9.1069	9.3106	1.62838	2.54034e-13	2.46463e-11	up
Zm00001d022073	0.9816	0.7232	0.4341	1.6741	2.29	2.9357	1.6258	0.000102415	0.00157825	up
Zm00001d053715	20.2518	14.4301	15.3057	43.47	49.5875	68.391	1.62578	4.90797e-23	1.42297e-20	up
Zm00001d030915	32.354	21.5888	30.2367	132.568	45.3754	94.57	1.62268	0.000473632	0.00580892	up
Zm00001d028962	3.2591	1.6008	2.162	6.4848	7.8654	8.2241	1.61762	8.92208e-08	3.17805e-06	up
Zm00001d041772	9.4183	9.1434	9.943	22.8656	30.8051	37.7274	1.61539	1.39475e-19	2.89806e-17	up
Zm00001d044156	13.944	12.4264	13.3118	36.6809	38.8108	51.569	1.61292	1.48108e-31	8.20651e-29	up
Zm00001d027622	0.3995	0.417	0.2409	1.2988	0.8918	1.1873	1.61056	0.000200899	0.00282051	up
Zm00001d029706	5.7241	5.4982	6.3824	17.1925	18.7259	20.2575	1.60613	2.40257e-19	4.87762e-17	up
Zm00001d006471	0.3759	0.3692	0.5699	1.3736	1.0366	1.7825	1.60606	0.000108524	0.00165804	up
Zm00001d005306	4.6789	3.0556	3.0269	10.3827	11.3687	12.5461	1.60537	9.32844e-19	1.7892e-16	up
Zm00001d022597	2.2778	1.4479	2.3918	6.8553	7.9545	4.7484	1.60518	5.87801e-07	1.74479e-05	up
Zm00001d027924	15.3576	7.5434	10.5981	38.4591	26.4133	42.0345	1.60493	5.62563e-06	0.000125577	up
Zm00001d048329	1.6341	1.3727	1.1426	3.8775	4.6639	4.6641	1.60332	9.77767e-20	2.08373e-17	up
Zm00001d044253	2.8293	1.5233	1.6012	6.6579	5.3836	6.7611	1.59192	2.18509e-11	1.54343e-09	up
Zm00001d045391	21.8338	19.1721	22.0679	76.8142	50.9261	71.5726	1.59153	1.71378e-28	7.36748e-26	up
Zm00001d050011	0.7003	0.879	0.9384	2.5876	2.9293	2.4433	1.59083	3.59382e-06	8.50173e-05	up
Zm00001d028987	1.5431	1.1543	1.0928	3.5974	4.0588	4.255	1.58508	1.8784e-16	2.75507e-14	up
Zm00001d043868	0.8505	0.6127	0.3283	2.1274	0.9305	2.5436	1.58256	0.00427777	0.0352601	up
Zm00001d029350	0.9728	0.2731	0.5364	2.0542	1.9229	1.621	1.58247	0.00107426	0.0115306	up
Zm00001d010520	0.4726	0.4974	0.684	2.0725	1.0753	2.0292	1.57927	0.000205495	0.00287531	up
Zm00001d010945	3.1527	2.1117	2.4336	7.7476	8.0236	8.3316	1.57905	1.0107e-16	1.54605e-14	up
Zm00001d017852	114.064	99.9214	91.56	264.364	265.078	425.39	1.579	3.64803e-20	7.97895e-18	up
Zm00001d015292	4.1937	4.1198	3.7694	10.4834	10.7586	16.4422	1.57609	1.25774e-16	1.87787e-14	up
Zm00001d043220	4.1047	5.0843	6.8881	22.5232	15.1606	12.6495	1.57524	1.84399e-06	4.71571e-05	up
Zm00001d009936	1.9793	1.1438	1.1796	4.3686	3.6529	5.3799	1.57394	6.48111e-06	0.000142128	up
Zm00001d021936	1.0814	0.6981	0.7752	3.4516	2.3862	2.1346	1.5729	2.14228e-06	5.39006e-05	up
Zm00001d003186	3.6575	1.6908	2.076	7.3018	7.726	8.0687	1.56991	1.87135e-09	9.20319e-08	up
Zm00001d053699	6.5318	5.882	10.2417	12.5324	22.8571	34.9183	1.56918	6.66236e-05	0.00108504	up
Zm00001d023769	20.9551	19.6871	20.9418	60.663	76.0583	54.8365	1.56816	2.40307e-38	2.39673e-35	up
Zm00001d042285	3.1847	2.6378	2.8018	6.816	8.138	11.7937	1.56793	1.70215e-12	1.47366e-10	up
Zm00001d025437	0.7122	0.9759	0.6511	1.7741	2.7863	2.6906	1.56581	3.68393e-08	1.41533e-06	up
Zm00001d017152	5.5051	3.2205	2.3873	11.7095	11.7629	10.8773	1.56052	2.39425e-09	1.15026e-07	up
Zm00001d017353	2.8705	3.0328	2.2472	5.0804	8.9928	11.0308	1.55885	1.30444e-07	4.4433e-06	up
Zm00001d039241	1.6909	1.6611	1.3519	2.2247	7.6486	4.6381	1.55835	5.79699e-05	0.000957233	up
Zm00001d052843	4.2545	1.9668	1.7708	6.9713	8.2945	9.3557	1.55748	4.92642e-06	0.00011138	up
Zm00001d043904	1.4488	0.593	0.6407	2.8313	2.4476	2.979	1.55646	0.000500183	0.00608072	up
Zm00001d012527	13.6733	8.085	7.6471	26.4386	24.3809	39.6164	1.5543	1.28503e-05	0.000256738	up
Zm00001d034197	11.0587	7.4117	7.978	31.1106	19.8541	30.3221	1.55274	5.21326e-12	4.11353e-10	up
Zm00001d021647	8.7202	5.5622	5.9765	21.4105	22.569	18.1628	1.54719	1.22688e-27	4.93405e-25	up
Zm00001d044272	1.3205	0.5379	0.6216	2.5543	2.4563	2.5719	1.54537	1.6875e-05	0.000323165	up
Zm00001d043723	4.8558	5.0267	5.2899	15.4053	12.9032	17.9888	1.54287	1.92786e-16	2.81107e-14	up
Zm00001d049185	2.0935	2.6736	2.4241	4.8201	12.1258	5.0715	1.54242	0.00344731	0.0299287	up
Zm00001d008733	6.5781	6.0077	5.1819	7.7786	23.2918	22.916	1.54113	0.00187037	0.018125	up
Zm00001d004075	4.6656	3.9475	3.539	12.8095	11.0384	13.163	1.53982	5.52123e-23	1.58237e-20	up
Zm00001d014649	0.6638	0.2853	0.3402	1.3973	1.1814	1.3213	1.5302	6.91433e-05	0.00112022	up
Zm00001d006256	9.0857	7.6389	8.0559	28.1987	19.3587	27.3927	1.52964	2.90241e-15	3.63662e-13	up
Zm00001d022139	18.0318	14.9461	13.6382	39.8825	43.1089	57.1296	1.52197	8.45459e-24	2.60255e-21	up
Zm00001d021682	0.3839	0.3017	0.247	1.0913	0.8154	0.8956	1.5208	0.00102132	0.0110624	up
Zm00001d006053	0.6298	0.7513	0.9115	2.0331	2.4753	2.3813	1.51809	0.00010843	0.00165763	up
Zm00001d052212	1.4628	0.3124	0.8592	2.6033	2.3331	2.9673	1.51794	0.00203939	0.0195653	up
Zm00001d029932	2.1524	1.4378	1.2738	4.9924	4.9313	4.6605	1.51671	2.05576e-10	1.18654e-08	up
Zm00001d002958	0.9045	0.6982	0.9351	3.6362	2.3076	1.681	1.51631	0.00135863	0.0139293	up
Zm00001d048444	5.3321	5.2381	3.463	7.9571	21.7769	12.19	1.51322	0.00124882	0.0130176	up
Zm00001d043258	2.7795	2.503	1.788	8.4932	4.6955	7.897	1.51196	0.00361245	0.0309996	up
Zm00001d040034	0.8993	0.8031	0.6573	1.6498	3.3934	2.0048	1.50952	1.66599e-05	0.000320771	up
Zm00001d003875	1.6723	1.2563	1.139	4.362	3.4186	4.3247	1.50756	0.000547714	0.00658472	up
Zm00001d029012	1.968	1.1664	1.334	4.0221	4.8672	4.3778	1.50198	5.35603e-13	4.9462e-11	up
Zm00001d033300	10.1606	8.2704	6.8628	19.5567	21.2049	33.6431	1.49217	3.90437e-13	3.72995e-11	up
Zm00001d025012	0.894	0.8695	1.2077	2.2719	3.4867	3	1.49129	2.01134e-13	1.99804e-11	up
Zm00001d023779	21.4899	18.4579	20.959	50.8631	71.2851	57.0119	1.48859	1.38433e-31	7.84475e-29	up
Zm00001d034270	3.0159	2.9627	2.8335	5.2112	9.4236	11.1797	1.48538	3.83156e-06	8.95117e-05	up
Zm00001d043544	5.1252	4.6489	4.1366	12.5456	13.2834	14.8998	1.48298	2.9899e-40	3.24131e-37	up
Zm00001d023768	36.4765	27.7778	33.8321	89.6977	114.644	83.2636	1.4828	1.06678e-29	5.21551e-27	up
Zm00001d022529	0.485	0.8339	0.585	1.9646	1.6778	1.922	1.48024	0.000347054	0.00446515	up
Zm00001d042013	1.8741	1.6516	1.2765	3.8308	4.7889	5.3906	1.47883	9.69595e-10	5.05771e-08	up
Zm00001d012321	1.9252	1.486	1.3269	4.6514	2.3894	6.7446	1.47719	4.72228e-05	0.000798273	up
Zm00001d010385	0.2697	0.3975	0.7374	1.265	1.2585	1.573	1.4745	0.00494193	0.0394942	up
Zm00001d003861	4.1263	2.708	3.1389	9.9865	9.2722	9.7546	1.4724	9.88941e-22	2.65143e-19	up
Zm00001d008764	1.9991	0.8538	1.5935	5.3365	3.0625	4.523	1.47083	1.34295e-05	0.000267666	up
Zm00001d032310	0.4018	0.3509	0.7108	1.047	0.9913	2.2032	1.47034	0.000584718	0.00694917	up
Zm00001d048948	76.4242	41.862	52.7068	183.934	108.796	203.417	1.46762	5.79453e-05	0.000957233	up
Zm00001d017274	50.4672	39.6733	41.9986	149.953	108.178	124.88	1.46538	1.97194e-38	2.04868e-35	up
Zm00001d006534	2.3785	0.9586	2.3539	5.8248	5.0043	5.6361	1.46357	1.27549e-05	0.000255036	up
Zm00001d052040	2.4309	1.0383	1.8357	4.6867	3.469	7.1122	1.46046	0.00117589	0.0124446	up
Zm00001d004655	4.6483	3.9956	3.9245	15.8964	12.4332	7.9935	1.45974	5.87034e-10	3.14777e-08	up
Zm00001d039355	5.5467	4.2531	4.5044	10.883	13.3013	16.9564	1.45838	1.27494e-20	2.94347e-18	up
Zm00001d042786	3.6658	2.8373	3.162	8.1465	10.7771	8.7707	1.44986	4.3461e-10	2.37644e-08	up
Zm00001d039579	0.2996	0.4579	0.3534	0.7097	1.6712	0.8065	1.44945	0.00640706	0.0480751	up
Zm00001d002489	3.0733	1.956	2.2554	6.9394	7.3124	6.6022	1.44907	8.22681e-10	4.33673e-08	up
Zm00001d027788	0.5912	0.5114	0.5193	1.4295	2.0016	1.2112	1.44702	2.97854e-09	1.40126e-07	up
Zm00001d052209	1.0107	0.9561	1.6614	2.6493	3.8302	3.8958	1.44687	7.64861e-06	0.000163279	up
Zm00001d041725	2.6038	1.8271	1.7228	6.4073	6.1043	5.0728	1.44649	6.99861e-06	0.000151347	up
Zm00001d017462	4.0007	1.0581	2.3013	5.9045	6.5356	8.5594	1.44576	0.000136106	0.00201643	up
Zm00001d051934	2.8382	3.4165	3.4714	9.0673	7.7564	10.7596	1.43725	2.77464e-12	2.29843e-10	up
Zm00001d048417	2.5387	1.8599	1.9929	6.5313	4.8599	6.7175	1.43605	1.64367e-08	6.66395e-07	up
Zm00001d034501	13.4596	11.5803	10.6953	24.3052	32.5674	44.2392	1.43598	4.73051e-15	5.64104e-13	up
Zm00001d016551	7.1955	4.6324	4.1119	11.0803	18.5453	15.5442	1.43572	4.48295e-11	2.9338e-09	up
Zm00001d040823	0.8806	0.8651	0.2586	1.4039	1.848	2.4046	1.43383	0.00175999	0.0172216	up
Zm00001d032866	1.3417	0.5203	0.477	1.9871	2.2836	2.3125	1.42647	0.000473318	0.00580892	up
Zm00001d035465	0.3321	0.9788	0.5875	1.3689	1.8168	2.1356	1.42077	0.00610246	0.046404	up
Zm00001d043043	3.4758	1.2241	2.1198	6.4312	5.761	6.9136	1.4179	4.23619e-07	1.29284e-05	up
Zm00001d052937	1.6316	0.6356	0.4343	2.5427	2.9056	2.12	1.41741	0.000289838	0.00383997	up
Zm00001d017333	1.1041	1.8656	1.7046	3.2011	6.736	3.1303	1.41284	6.92519e-05	0.00112125	up
Zm00001d044111	3.064	1.8242	3.0012	8.2342	6.3637	7.414	1.41174	1.36264e-08	5.57899e-07	up
Zm00001d043727	36.0378	29.4725	31.3391	74.4451	95.19	99.7888	1.40936	1.76363e-30	9.16135e-28	up
Zm00001d016379	26.3913	18.1482	15.279	45.7973	53.7552	66.2997	1.40536	3.21311e-12	2.63708e-10	up
Zm00001d017613	10.7407	8.6719	9.8626	21.1611	31.5535	28.4684	1.40438	3.40817e-21	8.4138e-19	up
Zm00001d006016	18.2784	11.8827	15.951	42.0611	37.7546	47.5104	1.39795	1.40791e-13	1.40586e-11	up
Zm00001d010175	1.0401	1.1239	1.405	3.0156	1.9077	4.8992	1.39653	0.000579864	0.00690656	up
Zm00001d049683	1.459	1.8811	1.5544	5.0801	4.988	3.4088	1.39134	2.71329e-08	1.06258e-06	up
Zm00001d027928	2.6416	1.1009	1.622	8.0546	2.4727	4.2373	1.39031	0.00238404	0.0223137	up
Zm00001d017968	3.4079	3.5338	2.1922	8.2338	6.9451	9.8523	1.38985	0.000974906	0.0106289	up
Zm00001d010662	1.0368	1.7945	1.4768	6.1888	2.1447	3.4994	1.3887	0.000406842	0.00510349	up
Zm00001d022044	0.7216	0.5401	0.4973	1.4064	1.6253	1.7726	1.38303	2.96348e-06	7.20891e-05	up
Zm00001d000508	24.6736	23.3334	18.7695	55.3502	51.9851	74.8627	1.38256	7.78063e-17	1.21251e-14	up
Zm00001d047765	23.8718	22.2506	21.855	52.4937	49.4907	82.9312	1.3788	1.49964e-17	2.50953e-15	up
Zm00001d052962	2.2076	1.3395	1.3783	5.3152	3.1966	4.8934	1.37858	0.000136436	0.00201893	up
Zm00001d034186	5.2339	2.8793	3.6765	7.9622	12.045	12.0965	1.37825	6.94834e-09	2.9974e-07	up
Zm00001d006306	3.3698	3.0345	2.6554	8.5728	11.006	5.1398	1.37691	1.34865e-06	3.60034e-05	up
Zm00001d042558	0.3718	0.2841	0.3986	1.3388	0.5584	0.9638	1.37221	0.00193939	0.0187211	up
Zm00001d029427	0.7468	0.4515	0.7206	2.0085	1.331	1.8555	1.36975	0.00645749	0.0483807	up
Zm00001d052661	1.9211	2.2018	1.5448	5.2559	4.1727	5.8891	1.36914	9.77474e-05	0.00151475	up
Zm00001d026060	1.91	0.8404	0.8447	4.0888	1.9014	3.7308	1.36686	3.73094e-05	0.000647823	up
Zm00001d046644	1.2515	0.6147	0.6502	1.765	2.7879	2.2457	1.36595	0.00150215	0.0150783	up
Zm00001d051804	29.8727	21.7781	22.8538	63.7713	59.0193	78.384	1.36594	4.83661e-24	1.56618e-21	up
Zm00001d016950	0.5164	1.2681	1.0961	2.3337	2.8412	2.5943	1.36241	0.00087415	0.00973473	up
Zm00001d040292	308.221	295.657	264.796	745.366	788.615	788.104	1.35091	5.91228e-58	2.45695e-54	up
Zm00001d040071	3.775	2.8919	3.3418	7.2356	12.0358	7.4887	1.3493	2.27999e-09	1.10602e-07	up
Zm00001d040780	1.8754	0.5488	0.5005	2.4498	2.5807	2.7566	1.34577	0.00213475	0.020347	up
Zm00001d021321	3.0196	1.8214	2.5558	5.5564	6.7503	7.3671	1.34381	6.81821e-07	1.98947e-05	up
Zm00001d031049	1.4373	0.9413	1.0402	2.6215	2.6208	3.7971	1.33739	7.10817e-05	0.00114715	up
Zm00001d026203	0.7959	0.8935	0.6582	2.4723	1.5914	2.1422	1.33664	0.0032337	0.0284005	up
Zm00001d017077	1.8755	2.4802	1.8793	7.7813	4.5611	4.1745	1.33581	1.14857e-06	3.12305e-05	up
Zm00001d044686	202.306	244.725	198.532	620.429	525.801	561.298	1.33525	1.39028e-43	1.92584e-40	up
Zm00001d016902	10.7742	6.5134	7.2472	15.0402	22.3765	27.2107	1.33179	9.27049e-05	0.00144469	up
Zm00001d027449	14.4854	7.7738	10.9357	27.335	26.1539	34.0554	1.3317	1.40478e-11	1.03629e-09	up
Zm00001d020953	2.8053	1.3779	1.6826	4.3965	4.9038	6.1223	1.32832	3.10833e-06	7.51728e-05	up
Zm00001d031131	1.0006	0.7077	0.811	1.9454	2.2023	2.4778	1.32792	0.000323571	0.00421302	up
Zm00001d042449	1.1424	0.7262	0.9078	2.9225	1.5569	2.7734	1.31983	0.00528075	0.0414448	up
Zm00001d002410	17.3581	11.2389	10.9847	26.432	44.5024	32.4624	1.31735	3.49042e-11	2.38439e-09	up
Zm00001d015459	10.4028	7.3353	7.7288	20.4477	20.0351	25.9752	1.31687	2.45426e-20	5.4638e-18	up
Zm00001d004559	2.323	1.8961	1.8377	4.0056	5.7217	5.9846	1.30892	5.65505e-15	6.68261e-13	up
Zm00001d006604	2.0736	2.037	1.9099	5.0636	4.4584	6.0887	1.30861	0.000346979	0.00446515	up
Zm00001d008901	2.7336	2.2614	1.7122	4.7847	6.8517	5.7658	1.30793	1.75415e-06	4.51374e-05	up
Zm00001d053172	4.0298	2.4816	2.9598	7.4368	8.6511	8.4722	1.3069	2.40184e-07	7.75743e-06	up
Zm00001d017429	0.7523	1.4525	0.9511	1.4821	2.2036	4.4454	1.3048	0.000665934	0.00773377	up
Zm00001d011903	0.8648	0.6497	0.6381	1.4749	1.5223	2.5559	1.3031	0.00530507	0.041606	up
Zm00001d046004	6.6049	5.0831	5.6976	14.8722	14.0153	16.0574	1.3028	4.30191e-19	8.5811e-17	up
Zm00001d043692	0.5328	1.0468	0.5655	1.4538	2.0572	2.0076	1.2965	0.00661458	0.0493058	up
Zm00001d025338	2.161	1.9175	1.8161	6.42	4.4414	4.3156	1.29624	8.50131e-05	0.00134159	up
Zm00001d039644	2.2833	2.0027	0.9442	3.4073	5.4316	4.6093	1.29613	0.00140042	0.0142698	up
Zm00001d013825	4.5016	5.9564	4.5208	15.0412	11.7063	11.7868	1.2954	1.07126e-07	3.75529e-06	up
Zm00001d024621	2.283	1.7859	1.6725	5.3356	4.4485	4.969	1.29461	6.11061e-07	1.80738e-05	up
Zm00001d040244	21.5432	14.2114	15.7112	29.9591	59.1246	43.0963	1.29391	0.00013058	0.00194729	up
Zm00001d044430	0.3577	0.1654	0.4264	0.7178	0.9141	0.8118	1.29345	0.00470826	0.0379553	up
Zm00001d021299	15.7951	11.5387	12.1344	28.5896	33.2631	39.4456	1.29327	6.42631e-20	1.38132e-17	up
Zm00001d018155	0.857	0.6014	0.9451	1.9054	1.566	2.6913	1.29249	0.00032599	0.0042423	up
Zm00001d043752	3.4927	2.3617	2.2322	5.4539	6.9184	8.3023	1.28839	7.48195e-07	2.14185e-05	up
Zm00001d012022	0.7258	1.3001	0.9474	1.8566	2.4315	3.2941	1.28534	0.000837538	0.00940259	up
Zm00001d013934	26.2879	27.3029	26.3334	62.5869	74.338	67.2463	1.28517	2.8253e-36	2.51593e-33	up
Zm00001d014463	10.5053	7.8918	8.6459	19.9717	19.6261	29.2744	1.28297	3.28694e-11	2.26399e-09	up
Zm00001d051812	0.7121	0.3498	0.501	1.0879	1.1886	1.7037	1.28293	0.000110833	0.00168507	up
Zm00001d021529	4.7426	4.5884	5.2695	12.9291	15.6075	8.7036	1.2796	1.97084e-07	6.51738e-06	up
Zm00001d029028	4.7232	3.5082	4.3351	12.1812	9.3414	10.4392	1.27893	9.4203e-06	0.000195088	up
Zm00001d001849	3.6323	3.9439	4.5194	8.4228	11.6573	10.6631	1.27759	2.00643e-12	1.7133e-10	up
Zm00001d052581	0.7162	0.7505	0.7141	2.0765	1.3367	2.1205	1.27757	7.87633e-05	0.00125248	up
Zm00001d051554	0.4859	0.6532	0.3455	1.0904	0.6666	1.9963	1.27707	0.00606034	0.0461823	up
Zm00001d003545	4.3928	7.1296	7.74	18.5665	5.5311	24.6754	1.2762	0.00321049	0.0282597	up
Zm00001d024768	1.407	0.5529	0.8146	2.7595	1.9354	2.3353	1.27373	0.00069027	0.00797184	up
Zm00001d002614	0.36	0.1768	0.2357	0.4166	0.6454	0.8883	1.27093	0.00321087	0.0282597	up
Zm00001d017762	4.8995	4.3341	3.1815	9.0093	8.742	13.5625	1.26982	1.62176e-10	9.55954e-09	up
Zm00001d033714	1.227	1.8483	1.5786	4.4992	3.6324	3.6329	1.26965	9.02398e-06	0.000188046	up
Zm00001d002762	13.2192	8.5556	9.0037	24.8658	26.5728	26.3021	1.26891	3.45486e-12	2.81514e-10	up
Zm00001d035401	1.3578	0.6244	0.6133	1.6998	2.6772	2.1772	1.26873	0.000562924	0.00672865	up
Zm00001d028815	95.8397	77.2029	74.1942	208.967	193.575	221.518	1.26788	1.26765e-33	9.03077e-31	up
Zm00001d010521	0.9209	1.3068	1.0861	2.2687	2.1402	3.9171	1.26517	0.000212714	0.00295313	up
Zm00001d053393	2.0026	1.1148	1.1272	3.6715	3.8342	3.1743	1.26272	1.5e-05	0.00029334	up
Zm00001d023815	0.4751	0.3569	0.3236	1.0487	1.1602	0.7021	1.26272	0.00667623	0.0496023	up
Zm00001d003981	13.2008	17.1785	14.0609	38.8872	36.0782	36.4546	1.25829	6.16977e-11	3.87499e-09	up
Zm00001d014116	10.8799	6.0144	6.9987	18.4889	21.0055	20.3978	1.25751	7.84655e-12	5.92867e-10	up
Zm00001d035398	2.0314	2.9167	2.2617	5.4633	7.6932	4.907	1.2547	0.00446618	0.0365474	up
Zm00001d006034	3.0244	2.7844	2.1543	6.0493	6.7563	7.0609	1.2521	7.26597e-15	8.54574e-13	up
Zm00001d026047	2.3389	2.7989	2.7492	5.2581	6.2397	8.1649	1.25186	3.50869e-07	1.08813e-05	up
Zm00001d002447	0.2409	0.3845	0.2905	0.9371	0.436	0.9049	1.24952	0.00299146	0.0267249	up
Zm00001d035064	1.8293	0.5698	1.0763	1.5979	3.3594	3.6828	1.24775	0.0042629	0.0351841	up
Zm00001d003872	1.6738	1.4485	1.3074	4.0441	3.0392	3.8974	1.24338	1.67862e-05	0.000322208	up
Zm00001d044024	2.5152	3.1132	2.9608	5.1903	8.4736	7.6048	1.24101	2.25975e-09	1.10048e-07	up
Zm00001d008467	0.4148	0.4075	0.4765	1.2464	1.0677	0.9038	1.23948	0.000670856	0.00777644	up
Zm00001d053695	1.3193	0.8064	0.7355	2.375	2.349	2.341	1.23696	9.82339e-05	0.00152134	up
Zm00001d029258	1.9726	2.084	1.3647	3.8085	5.1018	4.4746	1.23656	3.45036e-06	8.21693e-05	up
Zm00001d021686	2.4099	1.8002	1.7682	4.795	4.7981	5.1352	1.23357	2.31585e-09	1.118e-07	up
Zm00001d031221	5.2583	4.0356	4.1621	7.917	8.7641	16.3649	1.23264	1.30684e-06	3.50374e-05	up
Zm00001d003512	0.5818	0.6754	0.5869	0.9471	1.3019	2.2777	1.23225	0.00248227	0.0230085	up
Zm00001d047938	5.1927	4.4491	4.2947	11.0866	11.3068	11.875	1.23059	2.43828e-13	2.39355e-11	up
Zm00001d035542	7.5386	4.6823	5.9131	12.2348	12.7705	19.5056	1.22983	3.15463e-08	1.2252e-06	up
Zm00001d046474	84.8079	48.7175	57.6264	182.73	126.853	159.365	1.22408	2.07368e-05	0.000387886	up
Zm00001d036136	11.1086	13.6773	12.791	34.9858	27.6666	29.3685	1.22391	1.8206e-15	2.33993e-13	up
Zm00001d032481	3.4682	2.2714	3.5324	8.3796	6.324	7.9522	1.22131	0.00452855	0.0369123	up
Zm00001d030348	2.3149	1.8193	2.122	4.3428	6.108	4.8462	1.22065	1.19059e-06	3.21975e-05	up
Zm00001d004843	3.4879	2.4296	2.6312	6.6515	5.8769	8.307	1.21939	1.08982e-05	0.000221102	up
Zm00001d051842	2.409	2.3327	2.0256	6.2508	5.1825	5.0638	1.2177	3.30669e-08	1.27848e-06	up
Zm00001d014491	31.5951	23.962	27.1691	74.545	50.5697	76.3764	1.217	2.43756e-11	1.69772e-09	up
Zm00001d030577	13.8379	11.015	10.9909	18.44	27.8332	40.7594	1.21631	0.000523959	0.00634502	up
Zm00001d027892	0.5024	0.5994	0.9004	1.9281	1.1433	1.8032	1.21594	0.00392354	0.0330198	up
Zm00001d006883	2.4955	0.9806	2.2875	5.2667	4.4565	4.31	1.21399	0.000555585	0.00666648	up
Zm00001d048561	4.2358	4.1139	4.5981	10.9182	10.5477	10.0193	1.21325	6.46122e-11	4.0276e-09	up
Zm00001d039882	3.0166	1.8748	2.2573	5.5647	6.1806	5.634	1.21324	2.4866e-05	0.000453555	up
Zm00001d043654	4.0574	3.9297	3.8047	9.9898	9.1023	9.5366	1.21201	6.65347e-09	2.8879e-07	up
Zm00001d029736	0.5283	0.8303	0.6117	1.8244	1.6063	1.3508	1.21038	0.000598131	0.00708494	up
Zm00001d017964	1.0596	1.0536	1.2343	1.8181	3.4926	2.8056	1.20992	6.30276e-07	1.8576e-05	up
Zm00001d002871	8.9296	5.5928	6.0633	16.0753	15.5298	18.2913	1.20963	5.43847e-14	5.6976e-12	up
Zm00001d049922	3.3441	2.579	2.7743	5.49	6.1546	9.3935	1.20936	2.30519e-07	7.48406e-06	up
Zm00001d031802	4.5924	2.7156	3.2696	6.7296	9.0385	9.8407	1.20875	5.33658e-07	1.59739e-05	up
Zm00001d025225	4.8186	5.2596	5.1661	15.3706	10.1645	11.3686	1.2077	0.00025892	0.00348095	up
Zm00001d002341	1.9071	2.8571	1.5641	3.9437	5.2929	6.0315	1.2054	5.65149e-05	0.00093693	up
Zm00001d012477	0.5778	0.5676	0.5575	1.6336	0.9981	1.4733	1.20333	0.00294221	0.026332	up
Zm00001d043166	4.4752	4.0407	3.0799	8.6145	9.8472	9.4475	1.19988	4.96691e-11	3.20013e-09	up
Zm00001d031677	45.5321	49.3208	41.228	86.5881	110.805	129.614	1.19966	6.89006e-21	1.68428e-18	up
Zm00001d053952	4.4854	2.7539	1.8935	5.4026	6.549	9.9602	1.19847	0.000189922	0.00268911	up
Zm00001d026500	7.4165	5.2668	4.9145	17.6013	7.8494	16.8357	1.19806	5.24517e-05	0.000874218	up
Zm00001d042801	5.2886	5.9708	5.7504	13.8659	12.306	14.6953	1.1974	3.15422e-14	3.44945e-12	up
Zm00001d013862	0.6966	0.7465	0.8554	1.8089	1.7116	1.9885	1.19333	0.000580088	0.00690656	up
Zm00001d048558	4.9657	3.6586	4.4229	8.5503	11.0621	11.6523	1.19318	1.15412e-05	0.000232822	up
Zm00001d012293	2.4841	5.0242	2.9609	8.4733	8.6047	7.9974	1.19251	0.00127278	0.0132011	up
Zm00001d044100	3.9889	4.2451	4.5706	14.0311	6.3375	10.2893	1.19161	5.62177e-05	0.000932624	up
Zm00001d043838	1.0172	0.936	0.646	2.0202	2.2373	1.9639	1.19156	2.19285e-07	7.15604e-06	up
Zm00001d011832	23.0755	16.3159	17.7765	41.9332	31.7516	62.9035	1.19049	0.000430422	0.00535269	up
Zm00001d017958	32.043	28.8276	29.8256	73.1676	63.9223	79.7626	1.19014	3.68406e-32	2.24045e-29	up
Zm00001d032620	11.7177	10.9667	9.6258	23.2925	24.3045	29.5507	1.18931	4.64402e-12	3.69949e-10	up
Zm00001d024574	0.6754	0.8196	0.8434	2.1006	1.841	1.6398	1.18587	0.00209596	0.0200463	up
Zm00001d043257	0.4855	0.4571	0.6636	1.2937	1.1131	1.4156	1.18293	0.000538126	0.00649135	up
Zm00001d042572	37.0876	22.114	29.7326	84.1784	53.4357	73.6691	1.1795	5.98211e-09	2.63065e-07	up
Zm00001d010649	16.5961	13.1624	16.0136	36.2241	37.9207	34.4248	1.17718	1.36941e-10	8.18822e-09	up
Zm00001d024903	3.3221	1.8846	2.0994	6.8427	5.8041	4.6598	1.174	2.18234e-07	7.13229e-06	up
Zm00001d003502	2.3266	2.1713	2.3796	6.5669	3.5036	6.1683	1.1717	2.7312e-09	1.29714e-07	up
Zm00001d040705	2.5819	0.8455	1.5298	4.2489	4.2852	3.17	1.16894	0.00100558	0.0109108	up
Zm00001d027815	0.6801	1.46	0.9966	3.4369	1.532	2.4183	1.16841	0.00075361	0.00858799	up
Zm00001d047931	3.3435	2.3461	2.1508	6.3472	5.9173	6.1783	1.16679	5.29676e-07	1.58928e-05	up
Zm00001d043569	2.3579	3.0072	2.3151	6.6317	6.9084	4.528	1.1644	2.55001e-06	6.28281e-05	up
Zm00001d007581	1.4331	0.6498	1.2233	2.2092	2.2348	3.3135	1.16411	0.00555879	0.0431622	up
Zm00001d028814	17.2859	15.8972	12.7045	36.5057	31.101	40.0594	1.16386	9.70347e-14	9.91583e-12	up
Zm00001d014650	0.5971	0.4977	0.419	0.9258	1.31	1.3149	1.16291	0.000676684	0.00783307	up
Zm00001d049541	3.2801	3.5556	3.5469	7.0408	7.9159	9.3868	1.16242	6.7797e-07	1.9841e-05	up
Zm00001d025524	1.2387	0.9996	0.8751	1.8673	1.9004	3.5127	1.16202	0.000200414	0.00281736	up
Zm00001d021929	2.0785	1.6074	1.5788	2.6775	2.8603	6.7452	1.16022	0.00166058	0.0163915	up
Zm00001d028171	1.3793	2.0808	1.4259	3.9905	3.8042	3.6241	1.15698	0.000175339	0.00250683	up
Zm00001d005391	2.6031	1.7995	2.0466	5.5494	4.2346	5.2765	1.15664	2.47873e-05	0.00045245	up
Zm00001d044857	1.3686	1.8944	0.9604	3.1298	3.543	3.1814	1.1553	0.00220729	0.0209185	up
Zm00001d017167	3.3702	2.6276	2.8906	6.4321	6.3002	7.9675	1.15303	2.88463e-06	7.0377e-05	up
Zm00001d041567	1.5473	2.28	2.1329	4.995	4.6944	4.1648	1.14774	0.00476873	0.0382942	up
Zm00001d023939	4.2349	3.9605	3.3017	11.1225	7.7837	7.7511	1.14468	7.16353e-09	3.07428e-07	up
Zm00001d011459	1.6491	1.7789	1.092	3.8604	3.1839	3.3944	1.14093	2.72013e-05	0.000490765	up
Zm00001d048611	222.806	222	258.237	522.976	538.499	563.328	1.14091	7.4878e-43	9.82636e-40	up
Zm00001d043601	27.6338	18.2675	18.3002	44.8964	54.7343	48.6337	1.13908	5.17815e-16	7.17289e-14	up
Zm00001d032869	2.0691	2.2202	1.8736	4.2887	5.0087	4.9122	1.13755	3.57039e-07	1.10315e-05	up
Zm00001d047574	1.5724	1.7055	1.2643	3.0448	2.9567	4.4379	1.13575	3.438e-07	1.06754e-05	up
Zm00001d021119	58.2868	56.8499	53.546	108.954	122.632	155.325	1.13199	2.07666e-23	6.16422e-21	up
Zm00001d028838	4.9218	6.0643	4.8296	11.6663	5.3954	19.0857	1.1298	0.0010225	0.0110655	up
Zm00001d049632	3.0845	3.7876	3.1075	7.1945	11.3848	4.3546	1.12936	0.000115439	0.00174235	up
Zm00001d004972	18.8775	17.7483	11.6218	34.8615	32.7568	42.6023	1.12609	8.71457e-09	3.70169e-07	up
Zm00001d050455	38.2165	21.7186	26.7336	65.9327	62.471	69.9854	1.12564	8.89295e-06	0.000185865	up
Zm00001d023314	0.9421	0.6787	1.0302	2.1691	1.9098	1.9723	1.12187	0.000748523	0.00853782	up
Zm00001d002161	27.2669	24.7872	21.205	53.0966	41.2504	72.2967	1.12064	1.99225e-07	6.57944e-06	up
Zm00001d008816	5.5468	6.4018	5.6153	11.7602	13.3131	14.8482	1.11778	1.14085e-13	1.14701e-11	up
Zm00001d032932	1.8787	1.5022	1.1383	3.4649	2.8258	3.9592	1.11626	0.000432717	0.00537855	up
Zm00001d006330	4.4313	3.1811	2.8779	6.976	6.2931	10.5128	1.11596	8.74952e-06	0.000183637	up
Zm00001d036035	4.9708	3.6838	3.5342	9.5931	8.9235	9.1545	1.11544	2.34153e-05	0.000432152	up
Zm00001d048469	0.9523	1.9056	1.3953	1.985	2.7578	4.8731	1.11463	0.00235973	0.0221111	up
Zm00001d046277	0.6884	0.5689	0.5377	1.0529	1.0864	1.9214	1.11379	0.000130328	0.00194471	up
Zm00001d044076	9.6945	10.4603	11.3477	23.7163	19.4839	28.0901	1.11182	2.04032e-06	5.15957e-05	up
Zm00001d043338	13.2583	15.4144	13.0277	33.1914	28.7677	32.4124	1.11113	1.94946e-10	1.1357e-08	up
Zm00001d048903	19.3937	18.4143	15.3739	44.4488	31.1095	44.7617	1.1109	4.74684e-12	3.76935e-10	up
Zm00001d052206	3.5425	5.3116	4.9773	13.5141	7.8593	9.9254	1.10994	8.55119e-06	0.000180081	up
Zm00001d034940	1.1216	0.9352	1.0004	1.7039	1.9289	3.2642	1.10955	3.90378e-06	9.08382e-05	up
Zm00001d048954	10.1615	8.9992	7.7993	17.6912	22.1823	21.0312	1.10834	8.3543e-14	8.60769e-12	up
Zm00001d035046	15.0047	14.3759	14.1203	27.2825	31.7271	38.8216	1.10331	1.23472e-18	2.35012e-16	up
Zm00001d009858	51.9521	36.6943	37.6101	88.6985	90.1044	105.141	1.10156	4.76147e-19	9.42243e-17	up
Zm00001d028303	0.9927	1.0402	0.7663	2.0598	1.4055	2.7907	1.09655	0.00263414	0.0241736	up
Zm00001d050514	1.0801	1.061	1.2407	2.8508	2.1846	2.538	1.09541	0.00321803	0.0282928	up
Zm00001d027355	7.0351	6.0535	6.3918	13.0491	11.4509	19.0279	1.09462	1.27798e-07	4.37109e-06	up
Zm00001d049277	2.4816	2.8519	2.6204	5.0708	6.1472	6.5536	1.0924	7.07346e-06	0.000152833	up
Zm00001d002610	2.3433	1.3308	1.3778	3.0285	3.4991	4.7304	1.09051	0.000374918	0.00476706	up
Zm00001d050493	2.788	2.7388	3.0104	6.5096	5.3186	7.2064	1.09013	7.58125e-05	0.00121357	up
Zm00001d030158	1.5972	1.4264	1.4811	4.4397	2.2827	3.3127	1.0876	1.89385e-05	0.000358552	up
Zm00001d029475	2.5366	1.4536	2.1757	6.4892	3.1289	4.1092	1.08588	0.00370304	0.0315987	up
Zm00001d027533	3.7925	2.6079	2.7586	7.1645	6.2519	6.9362	1.0844	2.98902e-08	1.1629e-06	up
Zm00001d042918	1.8729	1.9166	2.0331	4.259	3.7667	4.9012	1.08387	2.29783e-05	0.00042503	up
Zm00001d045499	0.7573	1.3639	0.7612	2.5832	1.9495	1.8685	1.0836	0.00177287	0.0173216	up
Zm00001d035243	1.1734	1.013	1.2008	3.7901	1.5446	2.1693	1.07868	0.00343973	0.0298823	up
Zm00001d021948	3.4378	2.5329	3.1789	8.1432	4.9319	7.1542	1.07726	2.38728e-05	0.000439619	up
Zm00001d029546	16.1892	13.1459	15.621	39.5801	23.8486	35.6831	1.07259	2.21653e-08	8.81451e-07	up
Zm00001d003668	2.9049	2.6321	3.7282	7.5516	5.2273	7.6418	1.07253	3.07606e-07	9.69639e-06	up
Zm00001d039496	1.1892	0.9086	1.02	2.5915	2.5086	1.7783	1.07159	0.003672	0.0313769	up
Zm00001d002158	121.83	93.7268	108.82	223.841	183.258	305.971	1.07014	6.29525e-11	3.93398e-09	up
Zm00001d054016	0.9676	0.9505	0.8184	1.7419	2.0411	2.2293	1.06868	7.25825e-07	2.09222e-05	up
Zm00001d047621	731.042	653.236	626.581	1295.75	1463.82	1643.2	1.0639	1.06871e-28	4.75845e-26	up
Zm00001d030032	3.3034	2.5528	4.2924	4.9577	7.4406	9.8003	1.06329	0.000111471	0.0016927	up
Zm00001d007420	3.6288	3.4856	3.268	8.8706	7.7845	6.0775	1.06137	0.000144845	0.00212821	up
Zm00001d034635	54.6162	49.825	50.5667	116.408	108.534	113.034	1.05645	1.81648e-35	1.46104e-32	up
Zm00001d039926	1.7509	1.0787	1.2886	3.4417	2.521	3.0088	1.05592	0.000183388	0.00260844	up
Zm00001d045565	1.5917	1.2162	1.1377	2.413	2.5609	3.5966	1.05387	0.0064559	0.0483807	up
Zm00001d047418	4.0257	2.8503	2.7996	8.474	5.2166	7.354	1.05364	6.51691e-06	0.00014259	up
Zm00001d044906	26.3353	14.6801	15.8401	32.5036	39.2207	51.8422	1.05343	0.0020393	0.0195653	up
Zm00001d045975	0.8964	0.648	0.7507	1.4134	1.551	2.0182	1.05204	0.000203428	0.00285119	up
Zm00001d049727	1.3608	0.9469	0.7933	1.7164	2.6273	2.391	1.05153	0.00120026	0.0126489	up
Zm00001d021836	27.3304	16.8285	21.5134	57.7066	48.1585	37.0749	1.05062	1.61789e-09	8.03596e-08	up
Zm00001d006793	0.9386	1.2767	1.0682	2.1139	2.4395	2.5696	1.04971	0.000104327	0.00160177	up
Zm00001d005594	2.7857	2.1965	2.2282	4.9698	5.2014	5.4592	1.04873	3.61297e-06	8.53712e-05	up
Zm00001d048953	9.2697	5.789	5.3347	15.9786	14.669	13.5743	1.04753	1.37061e-08	5.60242e-07	up
Zm00001d033174	71.1964	64.7442	62.5769	146.318	133.414	150.389	1.04751	2.97094e-38	2.84913e-35	up
Zm00001d013550	9.6371	7.1881	5.5105	16.2837	12.2318	19.6948	1.04516	0.000777499	0.00879731	up
Zm00001d024778	510.739	379.563	392.399	815.036	746.319	1208.84	1.04468	0.000152847	0.0022287	up
Zm00001d003492	1.8431	0.8691	1.2804	2.6089	2.7755	3.2411	1.04404	0.00142753	0.0144632	up
Zm00001d052162	2.0225	1.9132	2.0238	4.0242	4.5555	4.3012	1.0434	0.00205294	0.0196801	up
Zm00001d044203	0.9003	0.8091	0.8502	2.1071	1.997	1.4264	1.0415	0.000181272	0.00258129	up
Zm00001d048334	5.6772	3.6159	4.6351	7.7671	9.8767	12.2022	1.03304	3.54291e-05	0.000619488	up
Zm00001d048136	3.4706	5.2452	6.0965	8.8026	12.1126	10.8585	1.03211	0.000136418	0.00201893	up
Zm00001d045657	3.5651	5.0033	4.1772	10.5319	7.6206	9.1391	1.03143	0.00109827	0.0117328	up
Zm00001d016299	6.7942	5.1536	5.8918	11.7706	13.4908	12.9631	1.03119	1.3959e-09	7.0314e-08	up
Zm00001d022485	5.4069	3.6624	4.1863	8.1801	9.3024	10.8758	1.03023	2.38579e-09	1.14841e-07	up
Zm00001d002364	14.5478	10.9342	10.7398	22.8959	23.1858	31.0979	1.02531	2.49151e-07	7.99529e-06	up
Zm00001d041472	2.0837	1.6292	2.0927	5.113	3.6946	3.5865	1.02514	0.000250618	0.00338878	up
Zm00001d029631	11.3967	9.1906	12.638	22.3378	20.8538	27.6233	1.02466	1.96488e-05	0.000370033	up
Zm00001d010031	7.2882	4.4119	4.8847	12.9506	10.2682	11.9647	1.01621	2.40768e-09	1.15227e-07	up
Zm00001d045124	2.5841	2.6852	2.969	5.961	6.9355	4.5967	1.01615	1.79093e-09	8.84256e-08	up
Zm00001d017282	2.6011	1.7469	2.6378	4.0965	5.9698	4.7388	1.01414	1.05736e-05	0.000215924	up
Zm00001d008756	6.424	5.1064	5.5361	16.6847	9.2309	10.2513	1.01359	6.71632e-06	0.00014613	up
Zm00001d006309	6.0226	5.606	4.6761	13.5355	11.9328	9.0112	1.01045	4.12037e-11	2.72513e-09	up
Zm00001d015599	4.985	5.0485	5.2563	10.4299	9.0786	12.726	1.00973	4.51759e-07	1.37034e-05	up
Zm00001d053757	1.4594	1.0861	1.0241	2.4135	2.6895	2.4203	1.00754	0.00353849	0.030529	up
Zm00001d007800	5.6217	3.594	4.8217	13.24	8.4417	7.926	1.00685	0.000472506	0.00580367	up
Zm00001d021386	77.5504	68.9733	64.5603	133.929	153.266	156.717	1.00514	1.56081e-19	3.21631e-17	up
Zm00001d049286	1.3209	0.9167	0.9354	1.9428	2.6789	2.055	1.00432	8.4567e-06	0.000178694	up
Zm00001d053926	8.424	7.3843	7.6281	19.3401	12.3856	17.4417	1.00224	7.14152e-05	0.00115104	up
Zm00001d023459	8.3481	5.1533	5.4971	12.8426	12.7415	14.2715	1.00151	1.15525e-06	3.13781e-05	up
Zm00001d003655	0.3492	0.3167	0.4493	0.9545	0.7304	0.6588	1.00145	9.25054e-06	0.000192337	up
Zm00001d025887	7.304	5.5352	6.2422	13.5245	11.659	14.8149	1.00049	2.08057e-11	1.47377e-09	up
Zm00001d049127	2.9362	2.1751	2.7867	4.8024	4.7395	6.9962	1.00021	0.000219542	0.00303272	up
Zm00001d011879	13.631	9.9075	10.3396	17.1331	30.5003	23.3993	1.0002	3.44011e-06	8.20745e-05	up
Zm00001d023444	7.7558	5	6.8989	4.4436	3.0416	2.7182	-1.01374	0.00519343	0.0409445	down
Zm00001d021778	4.7376	4.456	4.085	2.2349	2.0434	2.5323	-1.02963	0.00602084	0.0459361	down
Zm00001d027310	3.2071	2.2054	4.384	1.4586	1.4964	2.0622	-1.03298	0.00413283	0.0343036	down
Zm00001d007765	17.6841	21.8857	18.5272	6.0615	9.1631	14.3497	-1.03632	0.00510891	0.0404527	down
Zm00001d029125	9.0983	8.1629	10.0476	6.2785	3.9599	3.6333	-1.04541	5.91673e-06	0.000130787	down
Zm00001d044685	30.599	32.9829	38.9494	15.6817	22.2457	14.0349	-1.05113	1.03275e-09	5.34243e-08	down
Zm00001d042543	2.9588	5.2408	4.4555	1.7776	2.3802	2.2122	-1.05821	5.9994e-06	0.000132263	down
Zm00001d053675	2.6119	2.2133	2.9435	1.7512	1.1933	0.966	-1.05912	4.15219e-05	0.000711062	down
Zm00001d046530	40.2443	47.2233	49.8334	29.0032	24.5314	14.9111	-1.07548	3.05314e-10	1.70688e-08	down
Zm00001d025059	853.486	996.72	1010.69	641.549	345.539	438.64	-1.07555	4.89122e-05	0.000824039	down
Zm00001d027763	18.0621	18.9294	17.9458	12.5047	7.7253	6.9394	-1.08492	4.1841e-09	1.90724e-07	down
Zm00001d046975	8.8711	10.0633	8.6616	3.0169	5.811	4.785	-1.08932	4.70358e-06	0.000107006	down
Zm00001d042540	4.7579	3.1227	3.8389	3.1828	1.0493	1.5456	-1.09041	0.000307088	0.00402572	down
Zm00001d021197	2.0615	1.8831	2.5825	1.2337	0.7681	1.2006	-1.09194	0.00146544	0.0147877	down
Zm00001d006017	3.8189	5.262	3.6849	1.8186	3.2556	1.1125	-1.11897	0.00144996	0.0146607	down
Zm00001d003277	14.9381	17.7102	19.3896	7.3638	10.5485	7.2154	-1.11954	5.90906e-14	6.16471e-12	down
Zm00001d021016	2.6959	2.6862	3.6047	1.7078	1.5987	1.0021	-1.13139	0.00029787	0.00391931	down
Zm00001d048812	11537.6	15848.8	14578.3	6697.37	6678.09	6667.97	-1.13318	1.93084e-33	1.33732e-30	down
Zm00001d016518	0.5501	0.5738	0.6895	0.2998	0.2135	0.3511	-1.13355	2.56145e-05	0.000464826	down
Zm00001d027578	8.5901	2.9243	3.775	2.5384	2.6273	2.1366	-1.13704	0.00608168	0.0462879	down
Zm00001d048810	880.227	1116.74	851.9	364.728	551.607	435.082	-1.14192	1.45939e-07	4.94407e-06	down
Zm00001d012609	1.0646	1.3787	1.039	0.8872	0.3854	0.3691	-1.15157	0.00053429	0.00644825	down
Zm00001d004388	9.0607	9.5652	12.1354	3.6902	5.6135	5.096	-1.16606	0.000176547	0.00252265	down
Zm00001d002000	6.7632	6.9237	7.8654	5.3726	2.5771	2.1398	-1.16867	0.00362668	0.0310855	down
Zm00001d010814	229.476	259.745	260.114	137.044	95.1104	115.944	-1.17394	1.97938e-23	5.94623e-21	down
Zm00001d042425	5.0245	4.456	3.4341	1.4282	1.5494	3.0053	-1.17396	0.00163135	0.0161541	down
Zm00001d035681	706.872	669.816	734.014	308.908	367.618	291.708	-1.19287	1.97793e-41	2.46588e-38	down
Zm00001d003280	16.5125	9.9929	8.6388	4.5154	4.3718	6.97	-1.2143	3.43102e-07	1.0667e-05	down
Zm00001d013033	27.7754	24.0156	26.0633	16.519	9.1131	9.4491	-1.21946	1.07983e-10	6.53507e-09	down
Zm00001d025747	1.0737	1.4064	1.1396	0.4578	0.7256	0.4496	-1.22169	0.00667592	0.0496023	down
Zm00001d052011	2.2059	1.8027	2.2415	1.1986	0.5465	0.9983	-1.25181	2.04263e-05	0.000382653	down
Zm00001d025318	3.708	4.5767	4.6788	1.6215	2.5699	1.5355	-1.25247	0.00154591	0.015474	down
Zm00001d042511	7.0379	8.7053	7.9805	1.8837	4.4135	4.1021	-1.25659	1.63473e-07	5.47118e-06	down
Zm00001d048817	8468.73	11994.1	11622.8	4930.96	4635.62	4423.19	-1.26534	2.83836e-34	2.08152e-31	down
Zm00001d017536	1.4698	1.8132	1.9788	1.0493	0.5279	0.7053	-1.26855	0.000933634	0.0102869	down
Zm00001d006111	10.7386	15.1948	15.8753	6.3008	5.8014	5.8339	-1.28858	7.16706e-08	2.60501e-06	down
Zm00001d003620	2.297	2.2975	2.8209	0.8191	1.1288	1.2365	-1.28912	0.00021017	0.00292432	down
Zm00001d024710	1.0943	1.0247	0.7598	0.3052	0.4245	0.5047	-1.28949	1.52006e-05	0.00029703	down
Zm00001d002503	1.7061	2.717	2.5664	1.2922	0.9104	0.7606	-1.30605	2.17971e-08	8.69581e-07	down
Zm00001d035562	19.7115	22.1641	20.2317	11.0822	7.6019	6.632	-1.36299	2.99824e-15	3.73791e-13	down
Zm00001d002347	72.6276	60.2917	65.8246	33.7362	35.391	11.3461	-1.37819	0.00407373	0.0339327	down
Zm00001d028151	1.519	1.7463	1.6216	1.1851	0.5616	0.203	-1.39513	0.00317847	0.0280046	down
Zm00001d005658	5.0245	5.3972	5.7997	2.7629	1.9945	1.6852	-1.39942	1.1506e-07	3.9957e-06	down
Zm00001d017481	0.9732	1.3112	0.6439	0.2134	0.5369	0.3992	-1.42181	0.00402061	0.0336409	down
Zm00001d046784	1.4716	1.399	1.6489	0.4048	0.6415	0.724	-1.42253	0.0027477	0.0249859	down
Zm00001d045254	4.9522	4.0126	3.9413	2.3735	1.0468	1.5567	-1.43897	7.85775e-07	2.24158e-05	down
Zm00001d047276	2.2635	3.0354	3.6748	2.114	0.8671	0.4513	-1.45643	0.000487182	0.00594197	down
Zm00001d007715	8.2028	9.9608	9.5638	1.6839	3.1527	5.6901	-1.45796	0.00302882	0.0269813	down
Zm00001d016174	0.9534	0.6316	1.0269	0.3214	0.4174	0.2586	-1.46213	1.03093e-05	0.000211045	down
Zm00001d017493	76.6023	106.621	95.3527	34.1239	41.381	29.276	-1.47939	2.03825e-28	8.47027e-26	down
Zm00001d034116	2.21	3.538	2.1325	0.5584	1.6593	0.7344	-1.49396	0.00447127	0.0365555	down
Zm00001d043924	0.8188	0.6852	0.6145	0.2586	0.1756	0.3265	-1.54007	0.00596729	0.0456127	down
Zm00001d012484	8.1746	9.0343	10.163	4.2897	2.5798	2.8209	-1.56315	1.12452e-08	4.67314e-07	down
Zm00001d035561	18.1147	17.3246	18.0338	8.8678	5.5051	4.4716	-1.57364	3.96131e-15	4.79472e-13	down
Zm00001d028100	0.3337	0.3715	0.3219	0.0474	0.1503	0.1497	-1.63725	0.00181444	0.0176723	down
Zm00001d048639	0.6258	0.8267	0.7079	0.2944	0.2291	0.1936	-1.65743	0.000481977	0.00589099	down
Zm00001d048178	3.38	4.2854	4.2649	2.3403	0.8366	0.7776	-1.66044	8.51446e-07	2.41136e-05	down
Zm00001d026282	6.9888	5.2812	8.0403	2.636	2.7246	1.3264	-1.67554	5.12383e-05	0.000857136	down
Zm00001d039786	67.9718	62.4035	69.4264	17.0359	24.6341	23.8058	-1.67814	5.85945e-33	3.65249e-30	down
Zm00001d013118	1.8596	1.8268	2.0186	0.925	0.374	0.4866	-1.73612	0.00234939	0.0220228	down
Zm00001d053918	6.9794	3.3537	4.2456	1.7467	1.0985	1.6336	-1.76768	7.6603e-06	0.000163389	down
Zm00001d017494	4.9144	9.7492	6.7215	2.9294	1.0133	2.3972	-1.81585	3.80791e-08	1.45401e-06	down
Zm00001d034819	0.5796	0.3381	0.4544	0.0927	0.1749	0.13	-1.86312	0.00117854	0.0124621	down
Zm00001d029901	0.6387	0.9411	0.6163	0.1733	0.056	0.3386	-2.00587	0.00139173	0.014187	down
Zm00001d031213	3.5007	4.6133	6.0554	2.0751	1.2364	0.383	-2.0104	4.60416e-07	1.3949e-05	down
Zm00001d032847	0.1675	0.8843	0.8686	0.1428	0.1213	0.2066	-2.09149	0.00103379	0.011178	down
Zm00001d049403	0.2901	0.1534	0.1722	0.0698	0.0431	0.0267	-2.20737	0.000218669	0.00302569	down
Zm00001d029681	7.3806	23.0203	23.5012	4.5629	5.5217	2.1521	-2.21105	2.09446e-07	6.87147e-06	down
Zm00001d024926	2.0736	2.7646	5.2879	0.7578	1.2868	0.2658	-2.21341	0.00126799	0.0131758	down
Zm00001d007718	11.0135	8.9051	11.0357	2.2395	2.0446	1.9383	-2.38277	8.33621e-30	4.1571e-27	down
Zm00001d025018	1.8355	2.8601	2.4429	0.5937	0.3666	0.4543	-2.39678	2.31622e-06	5.76372e-05	down
Zm00001d048806	237.218	319.392	353.213	58.3418	29.1261	61.0186	-2.68234	1.40958e-13	1.40586e-11	down
Zm00001d022630	2.9136	0.7322	1.5037	0.1733	0	0	-4.90446	4.22755e-06	9.75113e-05	down
