# Supplementary material for: Integrated Transcriptomic and Metabolic Analyses Reveal Key Defense Pathways Against Fusarium Infection in Maize Kernels
Source: Plants (Basel). 2026 Apr 9;15(8):1148. doi: 10.3390/plants15081148 (PMC13118878; doi:10.3390/plants15081148)
Supplement: Supplementary file 1 [file plants-15-01148-s001.zip › Table S6.xlsx]

## Sheet: Sheet1
Table S6. Differentially expressed genes in 92C at 15 dpi upon F. verticillioides inoculation
ID	Control_15dpi_1	Control_15dpi_2	Control_15dpi_3	Fv_15dpi_1	Fv_15dpi_2	Fv_15dpi_3	log2FoldChange	pvalue	padj	regulated
Zm00001d042104	0.1864	0	0.0672	44.3615	61.3561	193.236	9.94756	7.4182e-19	1.03735e-16	up
Zm00001d002302	0.0177	0	0	6.1617	6.4676	5.8012	9.47556	2.88402e-15	2.8807e-13	up
Zm00001d024664	0	0	0	5.0535	3.6356	10.1241	9.30777	2.66318e-13	2.15546e-11	up
Zm00001d034107	0.0449	0	0.0971	18.7525	27.7734	60.3104	9.2826	1.7001e-22	3.10096e-20	up
Zm00001d007285	0.0471	0	0.1019	18.4421	16.1218	26.349	8.40302	2.72877e-21	4.64095e-19	up
Zm00001d031778	0.0374	0	0	1.6379	5.3048	11.6586	8.38077	5.42298e-10	2.7688e-08	up
Zm00001d018064	0.2134	0.0468	0	8.0794	16.4327	67.0191	8.29812	7.05093e-09	3.03902e-07	up
Zm00001d009705	0	0	0	1.6239	2.2616	2.6984	8.28792	3.01265e-11	1.79695e-09	up
Zm00001d042143	0.142	0.2488	0.0512	9.8253	62.9047	75.7427	8.25652	2.81287e-14	2.54686e-12	up
Zm00001d034801	0.2342	0	0	22.4419	49.6464	0.6442	8.11343	9.00274e-05	0.00156174	up
Zm00001d049601	0	0	0	2.9313	1.126	3.8104	8.04361	1.35062e-09	6.61412e-08	up
Zm00001d006538	0.0277	0	0	0.3322	6.9508	3.2803	7.99817	9.55043e-06	0.000219538	up
Zm00001d044027	0	0	0	4.4022	9.063	30.1395	7.9964	1.72289e-08	6.82945e-07	up
Zm00001d039684	0	0	0	14.4362	10.0219	9.4309	7.95584	3.33404e-10	1.78411e-08	up
Zm00001d050798	0	0.0975	0	5.106	6.6736	8.4894	7.95023	1.07118e-10	6.05904e-09	up
Zm00001d024262	0	0	0	0.8798	1.2057	0.0118	7.94615	0.0018916	0.0201496	up
Zm00001d047584	0	0	0	3.5301	1.3242	3.4039	7.93308	1.67222e-09	8.0327e-08	up
Zm00001d045884	0.0443	0	0.0959	8.7848	8.2917	23.7251	7.91821	3.12838e-16	3.49975e-14	up
Zm00001d002328	0	0	0	2.8323	4.1373	5.1415	7.89043	4.68716e-10	2.43762e-08	up
Zm00001d006525	0.0447	0	0	4.9107	9.4632	0.9684	7.87356	1.80664e-08	7.15015e-07	up
Zm00001d011259	0	0	0	1.3572	1.6983	2.855	7.7603	1.69513e-09	8.12724e-08	up
Zm00001d029703	0	0	0	1.6169	2.7645	3.6827	7.74193	2.01335e-09	9.53871e-08	up
Zm00001d007714	0.0567	0	0	2.7015	4.0468	8.4253	7.69452	3.52105e-12	2.40185e-10	up
Zm00001d024752	0.0595	0	0	3.8308	4.7247	9.3938	7.67198	1.66637e-09	8.01993e-08	up
Zm00001d003188	0.1152	0	0	5.8333	7.8933	16.4601	7.66496	2.93617e-12	2.0138e-10	up
Zm00001d035246	0.0377	0	0	2.9119	4.3467	3.8503	7.64536	5.34288e-10	2.73345e-08	up
Zm00001d042140	0.6299	0.5945	0.4715	43.44	106.519	219.06	7.62039	1.06737e-42	7.67622e-40	up
Zm00001d026657	0	0	0	3.5996	2.877	3.3499	7.59725	1.97356e-09	9.37292e-08	up
Zm00001d003304	0.2807	0	0	12.1201	21.036	34.4441	7.57122	2.55596e-15	2.57345e-13	up
Zm00001d031155	0	0	0	0.3914	4.8489	10.8212	7.51642	2.01511e-06	5.3561e-05	up
Zm00001d009727	0	0	0	0.792	1.8896	0.0227	7.3531	0.00317244	0.0300614	up
Zm00001d029702	0	0	0	4.7257	6.6907	6.9789	7.27239	1.5712e-08	6.28756e-07	up
Zm00001d053554	0	0	0	0.6478	4.1372	0.9344	7.2204	1.10711e-06	3.0929e-05	up
Zm00001d042141	0	0	0	0.733	2.2293	1.5524	7.18884	1.02306e-07	3.4677e-06	up
Zm00001d008844	0	0	0	2.0587	10.2557	0.2357	7.17741	2.20346e-05	0.000464906	up
Zm00001d042022	5.8459	2.9397	3.316	430.026	768.162	686.114	7.14604	2.12759e-123	5.35536e-119	up
Zm00001d023617	0.1685	0	0.0911	2.2645	5.4648	32.375	7.12871	3.0088e-07	9.52634e-06	up
Zm00001d043344	0.9438	0.0973	0.4802	67.3046	70.1806	103.519	7.08251	1.35751e-66	4.88141e-63	up
Zm00001d048087	0.3494	0	0.054	15.9756	19.8559	31.4564	7.07688	6.82774e-29	2.14826e-26	up
Zm00001d014121	1.0563	0.5786	0.8923	94.7629	99.4236	175.595	7.04889	2.15211e-96	2.70853e-92	up
Zm00001d042277	0	0	0	2.9603	0.9855	3.9722	7.03829	5.27246e-07	1.60088e-05	up
Zm00001d052390	0	0	0	0.2069	0.7216	3.0679	7.01524	9.49784e-06	0.000218728	up
Zm00001d034184	0	0	0	1.6171	0.1113	1.9843	6.9828	1.14485e-05	0.000259613	up
Zm00001d024750	0	0	0	2.1223	1.2894	4.7503	6.98143	6.10728e-07	1.82867e-05	up
Zm00001d016857	0	0	0	3.4184	6.6323	8.0224	6.96934	1.99359e-07	6.46656e-06	up
Zm00001d053220	0	0	0	0.64	1.6109	2.6926	6.92436	8.49278e-07	2.45715e-05	up
Zm00001d021781	0.0377	0	0	0.6463	3.0958	2.8744	6.88251	4.49752e-07	1.38734e-05	up
Zm00001d002898	0.0449	0	0	0.0385	3.9434	3.7954	6.85392	3.23049e-05	0.000643975	up
Zm00001d016083	0.1482	0	0	2.797	14.9799	7.1826	6.82498	6.64219e-07	1.96464e-05	up
Zm00001d011438	0.0519	0	0.0561	3.3826	4.411	7.0086	6.78527	2.89679e-10	1.57484e-08	up
Zm00001d017279	0.0567	0.0497	0.0613	2.5056	3.6163	14.2404	6.78404	5.73778e-14	4.98019e-12	up
Zm00001d024875	0	0	0	0.3515	0.7742	1.9592	6.75807	4.03437e-06	0.000100246	up
Zm00001d040679	0.0425	0	0	2.2988	4.2994	0.0439	6.74097	4.22043e-05	0.000819063	up
Zm00001d017276	0.0288	0	0	0.5682	1.1698	2.8212	6.73301	9.46256e-07	2.68223e-05	up
Zm00001d003358	0	0	0.1088	4.1025	3.519	6.1772	6.73086	3.25247e-10	1.75306e-08	up
Zm00001d017024	0	0	0.0454	2.1952	4.1609	0.0865	6.71655	2.5304e-05	0.000522499	up
Zm00001d015867	0.2833	0	0.1021	15.7973	14.9871	18.989	6.70108	9.94247e-18	1.24508e-15	up
Zm00001d032858	0	0	0	0.6275	0.2642	0.7322	6.65349	1.85694e-06	4.98306e-05	up
Zm00001d047414	0	0	0	7.4647	4.6369	4.3714	6.63164	1.07368e-06	3.01288e-05	up
Zm00001d047334	0	0	0	1.3872	2.2065	3.1498	6.62688	1.20055e-06	3.33913e-05	up
Zm00001d046675	0	0	0.3276	3.6395	22.6151	18.1242	6.61893	2.23987e-06	5.87902e-05	up
Zm00001d047752	0	0	0.0614	1.2186	2.8448	4.16	6.6067	6.96494e-07	2.03854e-05	up
Zm00001d002847	0.337	0.3376	0.2603	13.7138	20.3322	64.2994	6.58446	7.67119e-25	1.70877e-22	up
Zm00001d000502	0	0	0	0.6806	3.4973	2.2724	6.58251	6.76031e-06	0.000160987	up
Zm00001d001976	0	0	0.0311	0.8141	1.4127	1.6607	6.51496	4.39195e-07	1.3581e-05	up
Zm00001d046132	0.145	0	0	3.8567	7.398	8.2251	6.50478	5.13052e-07	1.56344e-05	up
Zm00001d014335	0.1156	0	0	5.8169	2.402	4.7673	6.50382	3.45886e-11	2.03839e-09	up
Zm00001d035386	0	0	0	1.1137	2.2484	4.1278	6.50356	5.55546e-06	0.000133943	up
Zm00001d028651	0.1813	0	0	0.1037	13.6999	4.8603	6.49769	0.00286575	0.0278449	up
Zm00001d040245	2.7025	1.1843	0.9393	122.061	156.844	205.749	6.49516	1.79548e-66	5.64925e-63	up
Zm00001d043665	0.6006	0.2106	0.3897	31.1249	32.4583	59.2171	6.48232	1.82703e-27	5.05364e-25	up
Zm00001d049957	0.1145	0.0803	0.2723	13.7114	9.3881	23.1405	6.47717	1.25119e-35	5.5252e-33	up
Zm00001d008548	5.5461	1.284	4.4129	224.184	395.165	451.54	6.43738	9.13726e-65	2.29994e-61	up
Zm00001d046673	0	0	0.3326	5.8059	15.1114	18.3988	6.42762	1.48103e-06	4.04328e-05	up
Zm00001d035646	1.2688	0.2617	0.807	37.3325	102.739	87.826	6.42323	1.47338e-39	8.24145e-37	up
Zm00001d052530	0.05	0	0	1.7589	1.7007	2.63	6.37199	6.89543e-07	2.0229e-05	up
Zm00001d033395	0.3441	0	0	8.0692	11.2695	16.56	6.36606	1.96064e-11	1.20959e-09	up
Zm00001d033455	13.3582	11.2455	11.3083	625.902	794.845	1782.42	6.32538	2.27348e-63	4.76881e-60	up
Zm00001d022233	0	0	0	0.6451	1.7759	2.1712	6.32282	1.1383e-05	0.000258594	up
Zm00001d024960	5.0752	1.0949	3.546	140.077	218.282	451.345	6.26491	7.91076e-39	4.32873e-36	up
Zm00001d021896	0	0	0	0.4557	0.5018	0.6999	6.21599	6.93888e-06	0.000164928	up
Zm00001d052927	0.0359	0	0	1.0786	1.1369	1.0743	6.15989	7.73035e-09	3.30919e-07	up
Zm00001d032946	0.2152	0.1257	0	4.8006	6.8451	14.7222	6.14453	6.57519e-12	4.32126e-10	up
Zm00001d012430	0.4788	0	0.2071	11.5843	13.2088	33.7751	6.14283	3.49772e-16	3.89562e-14	up
Zm00001d018262	0	0	0	0.2386	0.7882	1.4818	6.14261	6.42849e-05	0.00117596	up
Zm00001d011303	0	0	0	2.9598	3.6354	0.2737	6.11907	0.000214874	0.00329793	up
Zm00001d016948	1.9938	0.6354	0.588	60.495	51.7172	136.836	6.09773	7.08361e-26	1.66637e-23	up
Zm00001d014817	0	0	0.0521	0.4131	1.3191	3.1777	6.09383	2.80249e-05	0.000572113	up
Zm00001d047568	0	0.1719	0	2.4401	2.3164	5.0572	6.08341	5.36878e-06	0.000129691	up
Zm00001d029356	0	0.2133	0	2.3391	4.5075	10.9453	6.07533	0.00151113	0.0168378	up
Zm00001d006526	0	0.1617	0	1.8605	2.0488	4.4728	6.03486	1.06324e-07	3.59231e-06	up
Zm00001d003167	0	0	0	2.5316	2.6763	0.4869	6.01897	0.000117098	0.0019676	up
Zm00001d052449	0	0.2336	0.0961	6.6316	4.7845	7.5134	5.99629	5.35022e-16	5.80475e-14	up
Zm00001d011886	0.2152	0	0	3.6928	4.8119	8.5818	5.97894	1.36993e-09	6.69297e-08	up
Zm00001d029744	1.1263	1.1987	1.0004	54.1509	69.7773	104.794	5.97875	7.32006e-72	4.60633e-68	up
Zm00001d028806	0.0972	0	0	1.96	2.6634	3.158	5.95942	4.66998e-08	1.68166e-06	up
Zm00001d002436	0.2158	0.0757	0.3267	6.9991	25.2832	10.906	5.94404	1.08269e-20	1.74694e-18	up
Zm00001d007191	0.175	0	0	3.6036	4.4643	5.4146	5.92975	2.23711e-10	1.22148e-08	up
Zm00001d044010	0.0604	0.2118	0	6.6353	4.5666	3.3648	5.92049	5.03802e-10	2.59861e-08	up
Zm00001d029359	0.3002	0.3289	0.1623	9.2078	13.0466	29.4506	5.91784	3.64003e-25	8.18064e-23	up
Zm00001d050805	0	0	0	0.4435	0.2093	0.4062	5.84664	6.79797e-05	0.00123636	up
Zm00001d004921	0.8578	0.7122	0.5858	26.9204	27.8528	79.0593	5.81509	2.28591e-32	8.71799e-30	up
Zm00001d039990	0	0.0231	0.0571	1.675	0.0125	3.1017	5.78673	0.00342975	0.0319505	up
Zm00001d002435	0.0483	0	0.0522	3.7678	0.8207	2.0406	5.77837	1.96925e-06	5.24992e-05	up
Zm00001d051693	0.0739	0.1296	0.1199	4.0902	4.3294	10.0999	5.76628	3.89959e-16	4.28631e-14	up
Zm00001d050899	1.1819	0	0.6014	29.4667	32.6452	51.3377	5.76596	1.82664e-33	7.29816e-31	up
Zm00001d011461	0.1946	0	0.1052	7.6793	3.0332	8.8295	5.75248	1.54266e-08	6.20292e-07	up
Zm00001d048947	3.2297	1.2131	2.3697	88.7703	132.407	183.195	5.73092	4.12119e-54	4.51019e-51	up
Zm00001d045913	0	0	0	0.5409	2.1443	2.3407	5.70393	0.000264284	0.00392004	up
Zm00001d031158	84.7998	31.7214	47.0386	2173.91	2320.33	4682.5	5.70143	1.61185e-52	1.6905e-49	up
Zm00001d031157	2.1669	2.1991	1.3565	59.7873	96.8693	166.552	5.68598	3.75971e-37	1.89272e-34	up
Zm00001d034417	0.1046	0	0	1.8854	2.0762	3.9931	5.68551	2.66723e-05	0.000547163	up
Zm00001d021677	0.2241	0.1571	0.0485	4.5755	4.2763	15.0207	5.66782	1.28986e-13	1.07507e-11	up
Zm00001d031813	0.2297	0	0.0414	2.3647	2.6401	11.3697	5.6657	4.89813e-10	2.53164e-08	up
Zm00001d017976	0.0896	0	0	0.8459	1.6512	3.2352	5.63739	2.92696e-06	7.53317e-05	up
Zm00001d003190	37.6865	15.2374	27.6828	917.356	1216.3	2169.81	5.63091	6.33136e-58	7.96834e-55	up
Zm00001d025533	3.4286	1.4234	2.9756	111.008	102.506	206.156	5.61957	6.99506e-60	1.25766e-56	up
Zm00001d028816	3.6582	1.3062	2.2708	85.906	70.5325	229.651	5.60938	7.74641e-32	2.86742e-29	up
Zm00001d002434	0.1698	0	0.0787	0.9572	3.0706	9.9305	5.59944	4.34024e-10	2.27127e-08	up
Zm00001d044908	0.7441	0.1373	0.4235	15.2222	15.5043	40.1094	5.59326	3.75469e-26	9.35736e-24	up
Zm00001d003283	0.1242	0.0544	0.0672	2.185	2.1126	8.3917	5.51645	1.7426e-11	1.08841e-09	up
Zm00001d022032	0.1575	0.092	0.2271	0.7207	5.2579	17.8683	5.4782	3.63863e-08	1.35485e-06	up
Zm00001d042633	6.1785	3.0943	3.2874	167.192	189.761	260.14	5.47755	3.15533e-73	2.64743e-69	up
Zm00001d007329	0	0.2112	0.1303	3.928	4.61	5.5293	5.46512	2.07583e-11	1.27131e-09	up
Zm00001d027948	0.0358	0	0.0775	0.2766	0.7108	4.8401	5.45131	3.17244e-05	0.000636085	up
Zm00001d045843	0.58	0.2179	0.672	22.3229	22.1547	28.0294	5.44195	3.91691e-57	4.69488e-54	up
Zm00001d024853	0.3981	0.9968	0.3689	25.3213	20.8454	30.4959	5.42007	1.01016e-35	4.62302e-33	up
Zm00001d024207	3.1409	2.0973	3.3962	100.861	93.6009	206.754	5.40998	2.66405e-59	4.19105e-56	up
Zm00001d024961	0.0518	0	0.028	1.5107	0.9786	1.629	5.40366	2.30211e-08	8.92857e-07	up
Zm00001d052243	0.7288	1.323	0.5347	20.6331	33.0484	70.4329	5.39819	5.09751e-26	1.222e-23	up
Zm00001d052189	0.1952	0	0.2638	4.8987	6.3626	11.5252	5.38283	2.02267e-16	2.31421e-14	up
Zm00001d007781	0.2985	0.1308	0.1614	2.3373	6.029	18.8968	5.36038	2.06233e-12	1.42612e-10	up
Zm00001d044147	0	0	0.1179	1.5598	0.9275	3.1124	5.35418	6.58422e-07	1.94978e-05	up
Zm00001d049288	6.4565	2.3648	3.5428	99.3794	141.755	310.571	5.34628	2.26194e-32	8.71799e-30	up
Zm00001d046134	0.0605	0	0	0.6493	0.9723	1.4984	5.32732	4.72962e-06	0.000116373	up
Zm00001d042278	0.0245	0	0.0529	1.4911	0.0463	1.9944	5.3235	8.61333e-05	0.00150769	up
Zm00001d021160	0.7165	0	0	4.3032	9.2515	21.9219	5.32009	3.36005e-06	8.5172e-05	up
Zm00001d034725	0.2202	0	0	3.5137	3.578	3.8603	5.31704	4.31189e-12	2.90977e-10	up
Zm00001d029696	0.9879	0.5093	0.8169	19.146	27.8914	53.9997	5.29473	2.60667e-30	9.11286e-28	up
Zm00001d024996	23.9261	4.8644	17.2745	370.853	396.896	1129.65	5.28593	7.86961e-25	1.7376e-22	up
Zm00001d046274	0	0	0.0465	0.7744	1.6649	0	5.27848	0.00435423	0.0381883	up
Zm00001d007958	0.7049	0	0	10.2812	9.9895	13.3762	5.26039	2.13033e-11	1.30152e-09	up
Zm00001d002816	0.1659	0	0	0.3559	2.2734	5.4766	5.25892	0.000201208	0.00310522	up
Zm00001d048949	58.2205	29.731	32.5005	1102.11	1152.73	2772.42	5.25239	1.17e-41	7.55132e-39	up
Zm00001d018220	0.4545	0.2276	0.351	7.019	12.8207	24.24	5.24868	6.20869e-18	7.93294e-16	up
Zm00001d011799	0.0759	0	0.1642	2.6061	3.5155	4.699	5.22838	7.52429e-08	2.61594e-06	up
Zm00001d024412	0.0389	0.1363	0	1.2671	1.5789	3.5072	5.22346	1.86032e-10	1.02464e-08	up
Zm00001d002592	0.3297	0	0.1945	3.9087	7.6172	11.375	5.22281	2.05773e-18	2.72605e-16	up
Zm00001d039799	0.5374	0.2093	0.2583	12.1411	9.872	20.1977	5.22168	7.80398e-23	1.4995e-20	up
Zm00001d017381	3.4771	1.5699	2.1648	72.0961	88.4001	131.705	5.20041	2.55771e-59	4.19105e-56	up
Zm00001d021959	0.1779	0.1039	0.0641	2.2387	3.0815	8.4399	5.16306	5.99749e-09	2.6073e-07	up
Zm00001d044146	0.4537	0.1835	0.0755	7.546	9.8592	11.1942	5.16205	2.98335e-27	7.98873e-25	up
Zm00001d012024	0.0531	0	0.0575	1.1855	1.4059	2.3019	5.15994	6.82397e-06	0.00016235	up
Zm00001d042244	0.4322	0.551	0.3611	11.9844	19.6006	20.1397	5.15551	1.62579e-51	1.63691e-48	up
Zm00001d039459	0.311	0	0.2882	5.4501	7.8482	11.9114	5.14584	2.32347e-19	3.44025e-17	up
Zm00001d039531	0.3705	0	0.1602	3.6234	6.16	12.455	5.12211	1.04774e-10	5.95322e-09	up
Zm00001d032368	0.0717	0.0629	0.0776	3.1081	1.5249	3.2922	5.11363	1.96877e-10	1.08201e-08	up
Zm00001d013099	0.5374	0.2093	0.7102	12.9607	15.908	27.3407	5.09306	8.21214e-27	2.15321e-24	up
Zm00001d022509	0.831	0.2081	0.2567	5.704	10.319	34.1597	5.08386	4.81886e-10	2.49579e-08	up
Zm00001d035609	0.306	0	0	2.0131	2.2168	8.5219	5.08107	1.69949e-05	0.000367824	up
Zm00001d003209	0.122	0.2139	0.132	4.9216	5.1505	6.0418	5.07975	2.27498e-19	3.38838e-17	up
Zm00001d042739	0	0	0.092	0.6938	1.4073	1.624	5.07857	1.79639e-05	0.0003868	up
Zm00001d043651	4.9014	2.8639	4.7737	107.607	138.529	216.787	5.07823	1.34545e-69	5.64437e-66	up
Zm00001d043341	0	0.0677	0.0418	1.1273	2.4827	0	5.04808	0.00198653	0.0209129	up
Zm00001d012434	0.4101	0	0	7.3893	2.7123	6.7674	5.03342	4.04037e-05	0.000787153	up
Zm00001d028693	3.1019	1.2253	3.4486	70.47	92.2947	115.752	5.03316	1.33599e-64	3.05711e-61	up
Zm00001d002707	0.2178	0	0	2.9901	2.4695	3.3247	5.02641	4.4471e-10	2.32236e-08	up
Zm00001d045498	0.0914	0	0.1978	2.746	2.9375	5.3756	4.99722	6.83373e-07	2.00948e-05	up
Zm00001d032458	1.0249	0.4146	0.7246	17.5867	30.7623	28.3356	4.9844	3.08634e-45	2.50601e-42	up
Zm00001d030544	0.3503	0	0.3247	6.2257	6.9029	12.18	4.98238	3.24597e-18	4.25543e-16	up
Zm00001d047192	0.0434	0	0.1407	3.0518	1.4754	2.2368	4.97692	3.81069e-08	1.40232e-06	up
Zm00001d034175	0.7386	0.2988	0.5529	17.645	8.266	29.2956	4.96957	1.53463e-19	2.31307e-17	up
Zm00001d023843	0.3221	0.2352	0.3193	7.8298	8.7742	13.3703	4.95845	8.64739e-36	4.10686e-33	up
Zm00001d024211	1.109	1.188	1.7321	45.7509	25.4665	64.5572	4.9493	9.99936e-39	5.35519e-36	up
Zm00001d011133	0.8244	0	0.6686	16.5334	15.4802	22.8496	4.94214	5.80693e-22	1.02214e-19	up
Zm00001d022228	0.7052	0	0.6239	9.7905	13.5673	23.5372	4.92493	3.19822e-19	4.60014e-17	up
Zm00001d021695	0.1434	0.0503	0	2.2633	1.3816	2.9571	4.923	3.68921e-10	1.95086e-08	up
Zm00001d018117	0.1103	0	0.1193	1.7039	2.606	4.2101	4.90457	3.43754e-05	0.000678638	up
Zm00001d028744	0.1237	0.0723	0	0.9552	1.831	3.6572	4.9027	5.19994e-07	1.58077e-05	up
Zm00001d012322	0.099	0.2313	0.0357	1.7833	2.5871	6.907	4.89818	5.13527e-10	2.63796e-08	up
Zm00001d041333	0	0.1664	0	1.0996	3.7224	0.049	4.89565	0.00214276	0.022201	up
Zm00001d028941	0.1201	0	0.1299	2.2674	1.9293	4.9554	4.89102	4.82768e-05	0.000919194	up
Zm00001d049173	0.3589	0	0.0554	3.2988	4.4075	7.1903	4.89006	2.14511e-11	1.30491e-09	up
Zm00001d007403	0.0781	0	0.0844	0.9379	1.8442	2.9794	4.87768	2.19824e-07	7.06667e-06	up
Zm00001d052813	0.2559	0.0748	0	3.2932	2.74	5.0142	4.87339	2.88622e-11	1.72974e-09	up
Zm00001d016193	0	0.1079	0	1.0567	1.5999	0.127	4.85996	0.000594412	0.00785001	up
Zm00001d028988	0	0.0441	0.0544	0.9065	0.9744	0.934	4.84144	5.16563e-07	1.57224e-05	up
Zm00001d039310	0.0677	0	0	0.5228	1.1834	0.7681	4.83926	6.01632e-05	0.0011078	up
Zm00001d042749	0.1699	0.1489	0.1837	2.988	4.0125	8.7601	4.83856	1.20459e-08	4.97879e-07	up
Zm00001d043988	60.5598	44.4812	40.7138	1136.32	1267.95	2184.76	4.82736	1.85903e-60	3.59951e-57	up
Zm00001d024751	0.2379	0.0834	0.1029	1.837	4.0458	7.8022	4.82328	5.11334e-10	2.63206e-08	up
Zm00001d031449	0.1832	0.0714	0.1981	1.9909	3.1155	9.2157	4.82083	8.18656e-14	7.00897e-12	up
Zm00001d008794	0.0914	0.1068	0.0329	1.2808	1.5256	4.0533	4.81177	5.02556e-09	2.21405e-07	up
Zm00001d049418	0	0.1936	0	1.5159	0.4695	2.6194	4.80101	0.000275989	0.00406015	up
Zm00001d007363	2.1418	1.4439	1.4845	46.1275	45.3469	63.3195	4.79937	6.70489e-65	1.87521e-61	up
Zm00001d017991	3.3099	1.5472	0.9544	22.1506	46.0735	111.51	4.78976	2.51382e-13	2.04114e-11	up
Zm00001d017918	0.0241	0	0.0781	0.9715	0.8422	1.5156	4.7822	8.64123e-08	2.97957e-06	up
Zm00001d007957	0.2256	0	0.2439	6.3864	4.0491	5.1178	4.76438	4.52294e-05	0.000866416	up
Zm00001d031811	0.1181	0.207	0.1277	2.0604	1.3018	9.9473	4.76255	4.83471e-08	1.73601e-06	up
Zm00001d002830	0.075	0	0.0811	0.9434	0.5431	3.4279	4.75337	8.6971e-07	2.49903e-05	up
Zm00001d015611	0	0	0.0568	0.9009	1.0913	0.0541	4.74933	0.00501617	0.0421436	up
Zm00001d005936	0.3607	0.271	0.6686	7.0731	10.7583	20.5115	4.73214	9.29026e-19	1.28486e-16	up
Zm00001d043512	0.2237	0.084	0.1382	3.1253	4.6943	5.4209	4.71499	8.8481e-29	2.71604e-26	up
Zm00001d032103	0.2563	0.0998	0.1539	3.8841	4.1964	6.9299	4.70296	1.93729e-20	3.04772e-18	up
Zm00001d013619	0.5692	0	0	6.9996	3.0473	8.0224	4.69819	2.14943e-05	0.000456184	up
Zm00001d051938	0.4542	0.3619	0.3125	4.7116	22.3137	5.2803	4.69484	1.11569e-12	8.06982e-11	up
Zm00001d052772	0.2374	0	0.5135	5.9077	10.7677	5.9994	4.67452	1.11588e-09	5.49663e-08	up
Zm00001d021897	0.0595	0.1565	0	1.4557	1.8842	1.8112	4.67268	2.42327e-09	1.12747e-07	up
Zm00001d008399	0	0.1275	0.0393	0.3743	1.4084	2.2499	4.65258	4.4173e-05	0.00085071	up
Zm00001d022437	0.3123	0	0.2111	4.6893	5.0532	6.0797	4.65126	3.71763e-19	5.28681e-17	up
Zm00001d025943	0.0259	0.0907	0	0.3997	0.4402	2.0287	4.64752	7.85544e-05	0.00139541	up
Zm00001d002984	0	0	0.7505	5.2848	5.2458	10.4683	4.62852	3.75563e-08	1.39019e-06	up
Zm00001d024208	0.1501	0	0.0325	1.2361	1.8433	2.3836	4.61247	3.42832e-09	1.56047e-07	up
Zm00001d031614	0	0	0.0729	0.434	0.5735	1.1129	4.60485	0.000222381	0.00339452	up
Zm00001d049061	1.3097	0.3826	0.4721	25.8454	14.6427	18.9105	4.60141	1.29176e-12	9.23719e-11	up
Zm00001d053068	0.1915	0	0.2071	2.7112	3.1665	5.7279	4.59506	5.37762e-07	1.62888e-05	up
Zm00001d028165	0.8126	0.8546	1.274	18.4052	27.0233	30.2945	4.55977	2.64087e-46	2.37405e-43	up
Zm00001d051223	0.115	0	0	1.3322	0.815	1.2455	4.54855	0.000189785	0.00295612	up
Zm00001d021851	0.324	0.2839	0	3.5437	6.1212	5.262	4.54845	1.56222e-09	7.54753e-08	up
Zm00001d024083	0.0656	0.1534	0.1183	1.7267	6.6758	0.2482	4.546	2.54036e-06	6.59891e-05	up
Zm00001d021775	0.4737	0.2595	0.3522	2.6164	7.8883	17.6796	4.54432	5.0138e-13	3.87124e-11	up
Zm00001d010408	0.0514	0	0.0555	1.1896	1.601	0.2118	4.54331	0.000774334	0.00976981	up
Zm00001d029391	0.0544	0	0.1763	2.4249	1.1297	2.6066	4.53674	1.40112e-09	6.82156e-08	up
Zm00001d043121	19.2904	6.9238	17.4816	223.434	406.076	459.847	4.5343	5.82665e-40	3.41076e-37	up
Zm00001d048950	79.6894	34.1454	41.7936	915.579	986.322	2009.68	4.53312	1.42581e-34	5.98153e-32	up
Zm00001d023811	13.1838	5.0728	9.3183	146.992	168.609	371.553	4.5263	7.84889e-31	2.7826e-28	up
Zm00001d041773	0.0165	0	0.0179	0.085	0.5618	0.3237	4.51379	0.000675473	0.00873706	up
Zm00001d036152	0.087	0	0.0941	1.9408	2.9592	0	4.50747	0.00624898	0.0494011	up
Zm00001d016947	2.8745	2.5193	1.7483	39.9217	45.8281	89.1195	4.48556	3.20523e-23	6.40307e-21	up
Zm00001d027524	5.8003	2.2402	6.0061	117.284	69.4749	149.142	4.48148	1.07508e-35	4.83229e-33	up
Zm00001d043898	0.2599	0	0.0937	2.4528	2.5373	4.646	4.48065	1.39788e-06	3.83709e-05	up
Zm00001d006397	0.1688	0	0.0913	2.5348	1.9938	2.4811	4.48044	1.32016e-09	6.47756e-08	up
Zm00001d043795	1.2933	0.5152	1.7798	12.4579	25.1597	50.0175	4.47363	1.0672e-17	1.32327e-15	up
Zm00001d024210	19.8798	14.3394	17.6586	396.656	304.918	557.999	4.47152	2.63908e-71	1.32857e-67	up
Zm00001d003356	0.1125	0.1971	0.1216	3.2809	2.1252	4.4077	4.46965	3.37553e-09	1.53923e-07	up
Zm00001d039963	0.1187	0	0.417	3.6142	2.8307	6.6389	4.43894	8.03843e-12	5.17482e-10	up
Zm00001d012482	0.0269	0	0.0291	0.4618	0.356	0.6661	4.43198	0.000236671	0.00358223	up
Zm00001d006947	0.7258	0.1659	0.6483	11.3169	7.6322	17.7364	4.42406	1.11755e-22	2.09924e-20	up
Zm00001d010375	0.235	0.103	0.1906	3.5037	4.3023	4.9993	4.42352	4.15767e-21	6.93065e-19	up
Zm00001d022868	0	0.3669	0.2263	3.7708	2.5705	5.6119	4.41538	0.000268692	0.00396358	up
Zm00001d008457	0.2576	0.0452	0.0557	2.6745	2.6044	3.4806	4.39536	5.83516e-15	5.64911e-13	up
Zm00001d045210	2.1893	1.2211	2.6901	39.3603	40.0521	62.7072	4.39413	6.34274e-38	3.32611e-35	up
Zm00001d009939	1.2777	1.3864	0.4605	21.0368	20.0613	29.5539	4.3889	1.8302e-26	4.65334e-24	up
Zm00001d034514	0.5319	0.1554	0.671	5.096	11.6419	15.7253	4.3887	1.64901e-12	1.15942e-10	up
Zm00001d014134	4.0913	1.6356	3.7642	69.1263	55.5053	89.2366	4.37907	1.26196e-50	1.22172e-47	up
Zm00001d028103	0.1432	0.0502	0.2167	0.4913	2.2724	6.7328	4.37051	7.66588e-07	2.23073e-05	up
Zm00001d025831	0.4068	0.1426	0.22	4.1188	6.8802	7.0488	4.36811	1.85972e-18	2.48347e-16	up
Zm00001d044153	0.0836	0	0.0603	0.2629	0.816	2.4136	4.36135	4.98581e-05	0.000945726	up
Zm00001d013115	0.1381	0	0.448	4.147	5.3495	4.7001	4.35736	1.1038e-06	3.08823e-05	up
Zm00001d046634	3.5387	0.6529	1.8125	27.964	37.6559	73.1821	4.35721	1.77354e-16	2.04778e-14	up
Zm00001d008853	0.29	0.1271	0.1568	3.7945	4.6237	4.7107	4.34741	1.198e-18	1.63885e-16	up
Zm00001d014755	0.0508	0.1779	0.0549	1.2192	2.0139	2.3554	4.34541	1.23609e-06	3.43417e-05	up
Zm00001d011735	1.5014	0.1144	0.5647	9.3528	14.9862	25.2451	4.33866	7.66982e-14	6.58898e-12	up
Zm00001d032310	0.1457	0	0.0675	1.0358	1.5732	2.533	4.33801	3.41707e-10	1.82227e-08	up
Zm00001d005766	1.0094	0.983	0.2426	13.5684	12.9279	20.9366	4.32047	3.57372e-16	3.96274e-14	up
Zm00001d007487	0.4694	0	0.1269	4.0272	9.3128	0.121	4.31607	0.00129478	0.0148749	up
Zm00001d001960	2.4253	0.8773	1.9981	33.0956	39.9359	43.7922	4.31521	1.17112e-58	1.63768e-55	up
Zm00001d045092	0.7826	0.3228	0.2489	10.4268	4.7841	14.48	4.31153	2.92945e-14	2.64291e-12	up
Zm00001d011687	0.2985	0	0.2348	2.7477	4.0001	5.626	4.31046	1.59364e-15	1.65076e-13	up
Zm00001d022234	3.5825	0.5233	1.3989	35.3474	33.8469	52.0336	4.30776	2.97998e-21	5.00061e-19	up
Zm00001d047952	0.2402	0.1404	0.3031	4.466	3.7452	6.8137	4.30204	2.59359e-16	2.9275e-14	up
Zm00001d032947	0.7781	3.5957	0.9943	15.4755	31.8774	79.6612	4.2902	1.33529e-05	0.00029744	up
Zm00001d039789	0.0471	0	0.0255	0.3031	0.6675	0.7529	4.28403	7.32445e-05	0.00131877	up
Zm00001d030548	0.3096	0.2326	0.2391	7.3237	2.34	6.7508	4.2793	7.94692e-12	5.14956e-10	up
Zm00001d017992	0.7274	0.2318	0.6435	5.56	8.6216	20.6638	4.27457	1.28443e-12	9.23179e-11	up
Zm00001d052172	0.3942	0	0.8525	5.2422	7.2623	15.6516	4.26384	7.10522e-07	2.07477e-05	up
Zm00001d035080	4.0049	0.4841	1.344	17.6545	62.6282	43.8672	4.26217	2.31121e-12	1.5895e-10	up
Zm00001d007924	0.2356	0	0.0849	4.4807	0.6678	1.7413	4.26	9.0102e-06	0.000208644	up
Zm00001d046318	1.8317	0.8027	1.2791	7.4974	13.4476	60.606	4.24444	6.45877e-11	3.72875e-09	up
Zm00001d043491	0.477	0.1858	0.5731	5.8665	9.5148	11.1516	4.24399	2.47806e-19	3.64768e-17	up
Zm00001d048013	0.0404	0.0708	0.0437	0.1386	0.725	2.2492	4.22964	0.000898181	0.0110553	up
Zm00001d002776	0.0441	0.1547	0.0477	0.3408	0.8756	3.5501	4.21331	0.000223163	0.00340232	up
Zm00001d023994	0.6531	0.8504	0.6456	5.5551	30.4798	8.6017	4.2016	2.16986e-13	1.79074e-11	up
Zm00001d029648	1.4675	1.2484	1.7269	28.1076	22.8161	36.9024	4.17826	4.34087e-58	5.75074e-55	up
Zm00001d016087	0.2581	0.4524	0.279	2.5093	6.3391	10.2022	4.17626	2.14893e-08	8.38615e-07	up
Zm00001d011319	0.0789	0	0.0488	1.1225	0.3943	1.1166	4.16205	1.35609e-08	5.53226e-07	up
Zm00001d034427	0.2603	0.2737	0.2814	2.5456	3.6884	9.6094	4.14988	9.50112e-10	4.75453e-08	up
Zm00001d001832	1.2889	0.9885	0.9582	12.4411	13.4716	37.1375	4.14211	2.08931e-15	2.12057e-13	up
Zm00001d021324	0.0912	0	0.0493	0.822	0.5172	1.6467	4.14031	0.00025419	0.00379369	up
Zm00001d046676	0.7067	0.3644	1.2586	10.7359	12.5684	21.694	4.12807	9.83785e-23	1.87597e-20	up
Zm00001d032984	0.0536	0.0939	0.1158	0	1.2652	3.8117	4.12236	0.00443292	0.038716	up
Zm00001d017851	3.0707	1.1961	3.3204	33.6642	44.3233	68.7917	4.11202	2.18399e-23	4.39786e-21	up
Zm00001d042292	0.2636	0	0.1425	2.1489	2.9891	3.2628	4.08775	0.00010362	0.00176231	up
Zm00001d051692	0.5893	0.0608	0.075	2.974	4.4211	6.5777	4.08307	9.60451e-10	4.79673e-08	up
Zm00001d048588	0.0959	0	0.1383	1.4263	1.7821	1.4837	4.07569	7.82684e-09	3.34481e-07	up
Zm00001d052744	1.2156	0.6925	1.3145	17.0786	22.3383	20.1217	4.06169	7.3486e-59	1.08807e-55	up
Zm00001d011845	2.7212	0.5678	2.2418	27.4605	28.4638	45.5705	4.05744	1.19876e-25	2.74309e-23	up
Zm00001d024560	0.0681	0.0199	0.0123	0.6229	1.1789	0.0351	4.05185	0.000309984	0.00446629	up
Zm00001d039384	2.0419	0.3441	0.9341	8.3214	14.9507	36.3657	4.04659	9.8202e-12	6.28968e-10	up
Zm00001d050885	0.0297	0.2083	0	1.0705	0.9543	1.7158	4.04613	1.07725e-05	0.000245834	up
Zm00001d051166	0.2831	0.1489	0.2755	2.8665	2.7553	7.2709	4.03397	4.21758e-13	3.32647e-11	up
Zm00001d030174	0	0	0.2056	0.6119	1.3026	1.9613	4.03294	0.000212287	0.00326219	up
Zm00001d024962	0.32	0	0.2307	3.1114	3.3254	4.2533	4.03106	3.58171e-14	3.1857e-12	up
Zm00001d021727	0.0416	0.0364	0.0225	0.4638	0.6876	0.579	4.00748	8.80903e-06	0.00020455	up
Zm00001d049186	0.1935	0	0.4708	2.3242	2.3308	7.3835	4.00057	2.08172e-07	6.72643e-06	up
Zm00001d002979	0.3004	0	0.1624	2.255	3.1218	3.3561	3.99891	3.86936e-14	3.39357e-12	up
Zm00001d001730	0.5807	0	0.157	2.678	3.9091	7.2617	3.98935	1.97733e-07	6.43042e-06	up
Zm00001d007271	0.216	0	0.2335	0.1853	2.4485	5.6796	3.9868	0.00225217	0.0231574	up
Zm00001d047436	0.3106	0.0605	0.5597	5.6545	3.2274	7.4375	3.97457	2.84337e-13	2.29393e-11	up
Zm00001d021688	0.811	0.321	0.7072	9.5842	11.0976	11.5475	3.96633	6.3334e-44	4.83085e-41	up
Zm00001d045844	0.044	0.386	0.1429	3.4004	6.3656	0.0908	3.95704	0.00065325	0.00851074	up
Zm00001d028708	23.8011	7.9759	18.1666	210.512	236.442	398.156	3.95136	1.42829e-28	4.2296e-26	up
Zm00001d041082	2.0426	0.7672	2.6369	28.0398	23.9847	37.961	3.94474	3.49598e-32	1.31339e-29	up
Zm00001d043994	2.3228	0.9931	1.8378	23.7203	25.7992	38.0949	3.93962	5.75465e-35	2.49742e-32	up
Zm00001d024943	0	0.119	0.0734	1.6602	0.6094	0.5952	3.9381	0.00015712	0.00251581	up
Zm00001d021977	5.0752	1.0675	3.0732	37.4478	46.6072	73.9062	3.9317	7.97912e-19	1.10963e-16	up
Zm00001d010671	0.6035	0	0.7069	4.358	6.3194	11.8255	3.92756	6.96442e-11	4.01148e-09	up
Zm00001d033389	1.1942	0.299	1.1068	9.6602	11.2823	24.1035	3.92449	3.4413e-10	1.83131e-08	up
Zm00001d040777	0	0	0.2963	1.6455	1.701	1.7357	3.92367	5.30916e-06	0.000128497	up
Zm00001d044253	0.5327	0.7559	0.8503	10.6856	10.6164	13.5246	3.91995	7.77763e-40	4.44933e-37	up
Zm00001d003287	2.913	1.1875	2.0511	24.1211	27.7138	50.7928	3.91829	1.99865e-24	4.22757e-22	up
Zm00001d028667	1.3312	0	0.2399	6.3769	7.8606	13.1569	3.90568	5.7994e-08	2.04736e-06	up
Zm00001d048560	0.0663	0	0.3583	1.592	2.3792	3.4173	3.90437	5.25307e-06	0.000127262	up
Zm00001d006078	0.8415	0.1844	0.3412	5.4148	5.5652	12.3667	3.89772	5.92822e-09	2.58165e-07	up
Zm00001d012899	0.326	0.2286	0.4936	3.1889	4.4972	9.6837	3.8969	1.08313e-09	5.34579e-08	up
Zm00001d046743	0.2476	0	0	1.6993	0.9356	1.7873	3.89009	0.000232471	0.00352713	up
Zm00001d032253	0.1021	0	0	0.2919	0.5786	0.9825	3.88932	0.00149128	0.0166831	up
Zm00001d034096	8.8576	6.8904	6.8574	134.274	85.1706	147.619	3.88923	1.9365e-44	1.52324e-41	up
Zm00001d009296	0.2417	0.6354	0.392	6.7389	2.8542	9.8452	3.88756	6.14324e-07	1.83648e-05	up
Zm00001d025200	0.0343	0.1202	0.1112	1.2644	1.9428	0.813	3.88162	2.02793e-06	5.38445e-05	up
Zm00001d050164	0.6041	0.2407	0.4454	5.9603	8.094	7.1645	3.87286	6.3199e-30	2.1497e-27	up
Zm00001d015799	9.124	1.9992	4.4396	68.3004	67.0219	116.68	3.87159	3.32568e-19	4.75628e-17	up
Zm00001d017199	0.5645	0	0.3391	1.2915	9.5406	4.0752	3.86349	6.74968e-06	0.000160886	up
Zm00001d039926	0.2767	0.1455	0.2992	3.3474	2.745	5.5647	3.8606	1.80454e-15	1.86156e-13	up
Zm00001d045361	14.6433	0.875	8.2767	56.6785	89.1394	212.97	3.85539	8.312e-05	0.00146411	up
Zm00001d009084	0.5189	0.3308	0.2551	5.6664	6.3735	5.4004	3.8535	3.86324e-18	5.01245e-16	up
Zm00001d006795	0.306	0.2012	0.2482	3.8402	2.6384	5.484	3.84961	4.69635e-13	3.65981e-11	up
Zm00001d048513	0.5109	0.7165	0.663	10.17	8.882	9.5901	3.84929	6.1727e-15	5.93026e-13	up
Zm00001d016616	0.0936	0.0821	0.1519	1.5262	1.2384	2.4139	3.84745	1.16323e-06	3.24608e-05	up
Zm00001d052480	0.3609	0.2372	0.1951	3.0578	3.3671	6.0949	3.84252	8.96772e-12	5.75833e-10	up
Zm00001d051424	0.0372	0.0652	0.1206	1.2122	1.0187	1.1887	3.8419	3.50524e-06	8.85846e-05	up
Zm00001d014250	0.9528	0.2784	0.2576	7.017	7.2769	9.9087	3.84122	5.12356e-13	3.94389e-11	up
Zm00001d006948	0.4033	0.3535	0.3766	5.0963	3.8625	8.773	3.83852	2.72622e-21	4.64095e-19	up
Zm00001d045395	0.8488	0.093	0.4589	5.3027	6.8416	10.1218	3.8371	1.102e-15	1.15577e-13	up
Zm00001d015747	0.0477	0.0167	0.0206	0.4013	0.9198	0.0197	3.83706	0.00070412	0.00906569	up
Zm00001d034483	2.9001	0	0.4824	17.2262	12.2246	25.9982	3.83578	1.89622e-07	6.18261e-06	up
Zm00001d002623	0.107	0.0625	0.1157	1.1326	1.4832	1.9134	3.82767	1.03893e-07	3.51492e-06	up
Zm00001d042933	0.3328	0.1945	1.4394	6.1866	7.2318	17.39	3.81658	4.85364e-08	1.73928e-06	up
Zm00001d009938	4.5191	1.1053	3.5796	45.0392	29.5394	64.3814	3.81623	2.80993e-20	4.39309e-18	up
Zm00001d027530	0.0946	0	0.1023	0.8526	0.8495	1.6105	3.81585	9.22908e-05	0.00159222	up
Zm00001d043701	0.6086	0.1422	0.1755	2.0191	2.07	10.4195	3.80961	1.39705e-06	3.83709e-05	up
Zm00001d052963	0.8264	0.1114	0.4124	6.7089	6.0062	9.1133	3.80955	5.88862e-14	5.09356e-12	up
Zm00001d027995	0.0424	0.2229	0.0458	2.7272	0.8008	0.7431	3.80563	0.000165434	0.00262888	up
Zm00001d011614	0.5136	0.3216	0.1984	3.3681	7.0018	5.5242	3.80257	1.43786e-14	1.32573e-12	up
Zm00001d048559	0.4998	0	1.0036	5.5132	7.8249	10.6033	3.80039	2.82296e-11	1.69587e-09	up
Zm00001d011228	0.1552	0.0907	0.028	1.1987	1.0266	1.9478	3.79747	5.77609e-08	2.04199e-06	up
Zm00001d017210	0.1506	0.132	0.1221	1.5501	1.6003	2.9503	3.79534	1.6198e-08	6.45124e-07	up
Zm00001d040248	0.0569	0.4488	0.2153	2.9043	1.9619	5.8673	3.78627	4.5664e-08	1.65383e-06	up
Zm00001d021726	0.3175	0.0655	0.4645	4.0219	4.2877	4.8923	3.78569	2.03954e-23	4.14011e-21	up
Zm00001d010428	0.0113	0.0198	0.0367	0.3005	0.6832	0.0233	3.78273	0.00162814	0.0178726	up
Zm00001d046961	3.1232	0.4562	4.2214	24.7865	40.4909	49.7468	3.76916	1.87197e-15	1.91542e-13	up
Zm00001d030009	0.6794	0.2552	0.3673	4.8714	4.6765	10.3098	3.76825	1.03796e-12	7.59491e-11	up
Zm00001d017801	3.4248	1.4791	1.8785	35.4314	41.3611	23.9568	3.76619	1.34496e-27	3.76157e-25	up
Zm00001d049028	3.1366	1.1454	4.2395	20.688	27.0412	77.0296	3.76187	6.30099e-13	4.77718e-11	up
Zm00001d044771	0.0547	0.0959	0.0592	0.1408	0.9306	1.9752	3.76031	0.00330601	0.0310854	up
Zm00001d002564	0.3424	0.2667	0.4113	1.7951	2.1564	11.1418	3.73781	3.97143e-07	1.23261e-05	up
Zm00001d003091	3.2815	0.2925	1.6238	14.5067	30.7404	29.5407	3.73743	3.05026e-12	2.08636e-10	up
Zm00001d036016	1.0592	0.4642	0.3818	6.8913	8.0055	13.1992	3.72251	3.95038e-12	2.68743e-10	up
Zm00001d039375	0.1888	0	0.3063	2.3493	2.4086	2.9214	3.71148	1.47068e-05	0.000323588	up
Zm00001d021934	1.6851	0.422	1.1973	12.3506	14.0097	21.7476	3.71091	2.79608e-21	4.7235e-19	up
Zm00001d024852	0.1451	0	0.2092	0.8716	1.5996	2.9434	3.70317	1.58336e-05	0.000344467	up
Zm00001d003162	0.1679	0	0.1815	1.4405	1.3879	2.4674	3.6807	5.95471e-07	1.79075e-05	up
Zm00001d003015	0.8533	0.2137	0.3954	5.8988	4.3074	10.4348	3.67917	3.67954e-14	3.26118e-12	up
Zm00001d014253	0.7566	0	0.9544	4.3273	4.4078	16.1251	3.67703	4.93528e-06	0.000120608	up
Zm00001d049704	0.0844	0	0.1369	0.7242	0.9171	1.6976	3.67385	6.73887e-05	0.00122738	up
Zm00001d008793	0.2524	0.3319	0.1365	2.7615	3.1006	3.6449	3.66731	8.97479e-09	3.79671e-07	up
Zm00001d009687	0.4171	0	0.0752	2.0281	2.6274	2.868	3.667	4.87898e-06	0.000119503	up
Zm00001d013261	0.4645	0.2035	0.4394	3.7857	4.6076	7.4246	3.66581	6.86342e-12	4.49894e-10	up
Zm00001d025814	0.7579	0.0949	0.2927	4.0409	5.4215	7.258	3.66454	2.74399e-11	1.65237e-09	up
Zm00001d035236	0.3553	0.089	0.1098	2.9174	2.6852	2.3554	3.65587	1.33701e-08	5.46329e-07	up
Zm00001d048020	3.4779	2.4386	2.4236	31.0997	49.2154	34.9121	3.65435	6.87278e-34	2.79024e-31	up
Zm00001d022374	0.2868	0.1371	0.2537	3.1092	1.9952	4.3558	3.65298	3.29683e-13	2.65126e-11	up
Zm00001d033835	0.5179	0	0.224	3.0214	2.6421	5.4478	3.65244	7.76882e-06	0.000182585	up
Zm00001d052245	0.1507	0.0881	0.0543	1.2503	2.1205	0.6564	3.64771	3.23413e-08	1.22048e-06	up
Zm00001d007624	0.7645	0	0.1837	5.0285	2.7285	6.0445	3.64737	1.73069e-06	4.68421e-05	up
Zm00001d034095	4.339	5.8646	3.2786	60.371	48.847	77.6901	3.63186	1.14481e-26	2.9404e-24	up
Zm00001d032850	0.5993	0.7879	0.567	3.8884	12.4917	10.2752	3.6281	2.46071e-13	2.01099e-11	up
Zm00001d039532	0.3923	0.1587	0.4569	2.2786	5.4175	6.1938	3.62313	1.26391e-12	9.11573e-11	up
Zm00001d012663	0.5597	0.1226	0.2648	3.6616	2.9084	6.4938	3.61438	2.9122e-11	1.74116e-09	up
Zm00001d031794	0.6291	0.1378	0.3826	0.7421	6.8721	7.9881	3.61366	4.36282e-06	0.000107981	up
Zm00001d021683	0.0255	0	0.0828	0.5913	0.3858	0.5528	3.60482	0.000284277	0.00415954	up
Zm00001d002178	0.1493	0.1163	0.3229	2.6617	2.2257	2.9942	3.60421	2.30131e-18	3.03279e-16	up
Zm00001d039642	0.1898	0.0555	0.1026	1.0586	1.9728	1.7946	3.59929	4.61706e-08	1.66738e-06	up
Zm00001d013212	0.7619	0.3339	0.4119	5.6379	8.1428	6.5805	3.59577	6.50816e-18	8.232e-16	up
Zm00001d018203	0.0931	0.0544	0.0336	0.4261	0.9091	1.0884	3.59342	7.45249e-05	0.00133609	up
Zm00001d024839	19.8866	4.6415	17.9974	122.634	186.251	231.622	3.59184	1.23906e-18	1.68585e-16	up
Zm00001d016718	1.2919	0.9705	0.5987	7.1254	12.3798	18.2719	3.59048	1.1306e-08	4.69609e-07	up
Zm00001d016806	0.5083	0.2784	0.4466	4.9881	3.9921	7.3065	3.57757	1.01219e-17	1.26128e-15	up
Zm00001d023774	18.6387	5.0153	12.7288	122.671	151.689	187.671	3.57033	1.01276e-24	2.1976e-22	up
Zm00001d012427	0.8359	0	0.7748	2.7663	2.5949	16.0103	3.56345	0.000135141	0.00222766	up
Zm00001d027557	15.8005	3.8237	14.2801	95.8051	126.665	198.705	3.55398	8.41168e-18	1.05865e-15	up
Zm00001d011097	0.4758	0.4633	0.4002	6.8491	4.4953	5.4522	3.55309	4.08151e-14	3.56721e-12	up
Zm00001d030220	0.8754	0.8038	0.4057	5.6509	10.4367	10.4468	3.54019	2.2333e-16	2.53218e-14	up
Zm00001d008764	0.6078	0.3551	0.7449	2.7117	3.7518	15.4622	3.53983	8.79751e-08	3.0293e-06	up
Zm00001d003508	0.8673	0.0475	0.8499	4.0463	5.9153	11.8799	3.5219	4.81977e-09	2.1284e-07	up
Zm00001d029617	1.3686	0	1.151	9.459	9.2667	13.9577	3.51979	6.10764e-12	4.04567e-10	up
Zm00001d047437	0.2578	0	0.0796	1.5796	0.9741	1.9367	3.50168	6.35902e-06	0.000152586	up
Zm00001d035162	0.4407	0.2414	0.3574	3.5686	2.134	7.1872	3.4921	8.69345e-11	4.96197e-09	up
Zm00001d029558	0.5639	0	0.3659	3.4835	3.836	5.1178	3.48901	1.74104e-06	4.70718e-05	up
Zm00001d022120	0.6703	0.0839	0.2071	3.9025	4.2069	4.296	3.48702	1.26729e-10	7.10446e-09	up
Zm00001d003191	9.7905	3.5333	5.7603	61.7644	60.6683	111.81	3.48593	1.47995e-20	2.3577e-18	up
Zm00001d031666	8.8594	5.1014	8.8854	66.9408	93.2847	118.337	3.48333	2.94684e-43	2.18161e-40	up
Zm00001d028273	0.4545	0	0.7645	3.8561	4.7234	6.8747	3.47956	5.2112e-10	2.67151e-08	up
Zm00001d034418	0.3139	0.1834	0.3395	1.9752	3.2626	5.1802	3.47386	1.24941e-05	0.000280544	up
Zm00001d031196	1.9567	0	0.7934	8.1842	11.5542	15.1349	3.46808	1.31861e-08	5.40564e-07	up
Zm00001d039730	0.1097	0.1924	0.0791	1.6005	1.175	1.5089	3.46405	6.69714e-07	1.97624e-05	up
Zm00001d042135	0.7635	0.2574	1.2383	8.2889	9.2385	9.8424	3.45413	7.36241e-23	1.43658e-20	up
Zm00001d042934	1.0179	0.8921	0.3669	7.6172	5.8768	13.8217	3.45322	2.63826e-11	1.59634e-09	up
Zm00001d014530	0.5155	0.7645	1.0718	9.2191	8.0915	10.3865	3.45213	6.57458e-23	1.29288e-20	up
Zm00001d016285	0.1297	0.0649	0.0801	1.0012	1.0325	1.2799	3.43724	6.11772e-10	3.11089e-08	up
Zm00001d044106	0.812	0.2997	0.8318	4.4369	7.1874	11.5041	3.4176	3.55253e-13	2.82977e-11	up
Zm00001d012378	0.4491	0.3149	0.1943	2.1579	5.5163	3.5203	3.41376	2.88243e-06	7.42805e-05	up
Zm00001d016401	7.0272	1.8249	5.0657	46.8935	47.458	71.6676	3.41301	3.55803e-18	4.64037e-16	up
Zm00001d011393	0.3361	0.1262	0.1038	1.7301	2.7216	2.3024	3.4114	3.05123e-11	1.81566e-09	up
Zm00001d004705	0.2231	0	0.4824	2.6796	3.4988	2.3928	3.40581	2.1832e-08	8.49355e-07	up
Zm00001d013977	0.3795	0.1109	0.1368	2.3332	2.2108	3.0003	3.40175	6.72253e-07	1.98141e-05	up
Zm00001d021414	0.5719	0.1671	0.9275	1.3901	6.8435	11.3038	3.39159	3.03724e-05	0.000614554	up
Zm00001d005377	0.5728	0.1116	0.1376	2.457	2.7056	4.7255	3.39141	8.86065e-07	2.54022e-05	up
Zm00001d016457	0.2814	0	0.5478	2.7044	2.978	4.3537	3.38993	5.6154e-08	1.99078e-06	up
Zm00001d015870	0.0287	0.0754	0.0155	0.4429	0.8942	0.0148	3.38501	0.00600549	0.0479886	up
Zm00001d021901	84.409	53.8457	62.7731	521.763	816.155	960.145	3.37872	1.60546e-40	9.62167e-38	up
Zm00001d035157	3.8509	1.2479	1.9245	24.0163	24.8564	30.5706	3.37838	2.62728e-24	5.46539e-22	up
Zm00001d034097	16.2375	10.5986	14.8686	158.181	119.41	192.452	3.37283	4.86393e-48	4.53445e-45	up
Zm00001d039244	0.4553	0.1995	0.1231	1.2697	3.2265	4.5787	3.37198	0.000241262	0.00363206	up
Zm00001d026489	1.2397	1.2677	2.4577	17.5949	16.2517	22.1086	3.37057	4.25095e-26	1.03884e-23	up
Zm00001d002020	0.9794	0.3642	0.6098	7.461	7.0102	7.989	3.36746	2.96057e-25	6.71356e-23	up
Zm00001d024946	0.348	0.2773	0.3763	2.9044	4.8722	3.5239	3.36428	5.68782e-15	5.52772e-13	up
Zm00001d043870	0.1533	0.0384	0.1421	1.6534	1.3656	0.8357	3.36288	4.57352e-08	1.65402e-06	up
Zm00001d047077	0.9729	0.5116	0.6663	0.473	16.2692	7.7258	3.36161	0.00343326	0.0319714	up
Zm00001d040468	3.2092	1.0625	1.9664	21.6904	22.3017	26.0359	3.35885	7.13356e-29	2.21678e-26	up
Zm00001d048647	0.558	0.1505	0.6961	3.0195	5.3931	7.7461	3.35849	1.10958e-10	6.26215e-09	up
Zm00001d023768	19.3518	15.2507	9.7498	179.74	155.83	163.305	3.3418	2.26312e-29	7.39806e-27	up
Zm00001d008756	4.2979	1.122	2.7192	8.4342	37.6254	43.0521	3.33931	2.34484e-09	1.0991e-07	up
Zm00001d029397	6.9533	3.3691	5.2365	55.2275	57.5219	57.6987	3.33759	4.21461e-57	4.82209e-54	up
Zm00001d009619	1.2721	0.3716	0.7451	7.731	8.2128	11.1516	3.33532	5.16009e-17	6.12663e-15	up
Zm00001d045935	2.3883	0	0.4842	9.3491	4.936	17.8577	3.33055	6.21309e-05	0.00114071	up
Zm00001d045051	1.1007	0.7503	0.7934	9.5482	8.319	11.225	3.33017	1.31312e-19	1.99112e-17	up
Zm00001d011189	0.5075	0	1.6464	4.0641	8.4711	12.0385	3.32922	2.04756e-05	0.000435664	up
Zm00001d023480	0.1088	0	0.1176	1.0264	0.4795	1.1216	3.31856	0.000220028	0.00336267	up
Zm00001d042274	3.9621	1.8851	3.5498	26.6605	35.3473	40.8614	3.31333	1.02034e-34	4.35306e-32	up
Zm00001d015515	4.3528	1.7953	2.8082	24.9809	31.379	40.9301	3.31255	2.5271e-28	7.31144e-26	up
Zm00001d040292	288.442	56.7135	168.751	1275.66	1975.33	2108.93	3.31186	8.03801e-15	7.66382e-13	up
Zm00001d015126	0.7589	0.3326	1.6412	3.0928	6.453	20.7409	3.31161	0.000104589	0.00177639	up
Zm00001d010870	2.7491	0.1853	2.1151	16.1929	14.8844	22.2451	3.30475	1.03944e-10	5.9194e-09	up
Zm00001d017032	24.7126	7.0687	23.0321	110.361	141.358	323.007	3.30107	4.67035e-13	3.65085e-11	up
Zm00001d047931	0.5567	0.5204	0.6421	6.241	5.3297	6.7365	3.2982	6.28423e-21	1.04066e-18	up
Zm00001d025654	2.2878	0.5531	2.6444	14.6199	17.888	26.9301	3.29433	1.95579e-15	1.99308e-13	up
Zm00001d016844	0.1353	0	0.0976	1.1225	1.1508	0.3722	3.29422	0.00117255	0.0137596	up
Zm00001d043839	0.5438	0.1191	0	2.0411	2.055	3.2947	3.29325	0.000100935	0.00172129	up
Zm00001d046184	1.3842	0.8087	1.3969	9.0651	9.5028	20.1753	3.29293	9.05808e-16	9.62029e-14	up
Zm00001d026070	0.086	0.1508	0.2093	1.3654	1.5848	1.7078	3.29012	7.77373e-11	4.45723e-09	up
Zm00001d049683	1.7571	0.149	0.7048	5.1548	5.0337	17.0396	3.28747	8.55381e-07	2.47196e-05	up
Zm00001d017287	0.831	0.2081	0.1284	1.8334	4.2622	6.8564	3.28042	0.000137466	0.00226006	up
Zm00001d012561	57.8127	35.2938	56.4232	353.711	591.406	633.855	3.27787	1.97591e-41	1.24339e-38	up
Zm00001d035775	1.0537	0.7014	0.7644	7.3241	9.5395	9.9181	3.27436	3.8815e-42	2.64058e-39	up
Zm00001d052343	1.5416	0.7867	1.1394	11.6526	12.8685	12.3969	3.27391	6.32478e-46	5.3067e-43	up
Zm00001d028870	0.1888	0	0.8168	1.3772	2.0518	7.4008	3.2684	0.000913281	0.0112192	up
Zm00001d012712	0.2429	0	0.1501	0.4764	2.7868	1.0379	3.26133	0.000321879	0.00461864	up
Zm00001d050302	0.9719	0	0.2335	2.0846	3.8768	6.9603	3.26127	3.58667e-05	0.000705864	up
Zm00001d005698	17.9455	5.1117	9.7023	79.2933	109.993	148.291	3.25419	6.46011e-18	8.21249e-16	up
Zm00001d034173	0.0356	0.1872	0	0.7635	0.2354	1.138	3.25337	0.00540662	0.044503	up
Zm00001d017425	25.549	3.9661	18.8591	118.661	130.934	233.544	3.25325	1.79492e-11	1.11281e-09	up
Zm00001d015028	0.12	0.3507	0.2163	2.7809	4.272	0.1238	3.25196	0.00142009	0.0160302	up
Zm00001d002596	0.745	0.3265	0.2014	2.5567	5.1029	5.9544	3.2507	0.000199457	0.00308387	up
Zm00001d017462	1.2195	0.6287	0.8532	7.4471	7.4551	13.6125	3.25033	4.52709e-13	3.54989e-11	up
Zm00001d012782	0.5556	0.5244	0.647	5.2803	5.7742	6.7438	3.24749	7.21939e-19	1.01519e-16	up
Zm00001d027900	3.0094	1.6094	2.3716	12.2973	23.3725	37.3492	3.24521	2.53286e-15	2.56043e-13	up
Zm00001d002019	0.5098	0.275	0.6361	4.0376	5.3723	5.5409	3.23771	1.51856e-16	1.76146e-14	up
Zm00001d027341	1.2397	0.2037	1.0473	6.6479	7.101	12.1464	3.23665	7.73734e-13	5.76203e-11	up
Zm00001d013151	0.0976	0	0.4221	2.9308	0.876	1.5602	3.23661	0.000299344	0.00434532	up
Zm00001d021638	0.0389	0.0682	0.1682	1.001	1.0288	0.7621	3.23021	0.000110774	0.00186758	up
Zm00001d029468	0.7643	0.3654	0.6386	3.5471	4.1686	10.5698	3.22476	2.98459e-10	1.61908e-08	up
Zm00001d005392	7.544	1.3996	4.7336	42.851	36.3655	55.058	3.22339	3.27155e-14	2.941e-12	up
Zm00001d004664	0.2754	0.1379	0.5105	2.2278	2.4532	4.9096	3.21848	1.62824e-08	6.47465e-07	up
Zm00001d028230	1.6043	1.4581	1.285	10.3486	10.9746	23.4081	3.21628	3.34256e-17	4.04626e-15	up
Zm00001d013934	18.3363	6.0675	18.4614	126.338	106.329	187.851	3.21245	7.42021e-20	1.13196e-17	up
Zm00001d007130	0.2188	0	0.1892	0.7132	1.5294	2.1659	3.20681	7.59912e-05	0.00135754	up
Zm00001d046147	0.928	0	0	3.2845	3.1784	3.4695	3.20626	0.00100788	0.0121734	up
Zm00001d004731	12.1865	5.2485	9.0007	72.4448	85.9135	105.115	3.20547	7.64478e-36	3.70051e-33	up
Zm00001d017380	2.9743	6.0412	3.1651	36.3744	38.7166	52.0981	3.19983	5.41232e-17	6.39594e-15	up
Zm00001d033254	0.1416	0	0.1531	1.1747	1.6504	0.2434	3.19924	0.00258069	0.0256926	up
Zm00001d016963	0.2585	0.4984	0.2795	2.8389	5.8126	1.7062	3.19386	3.80933e-08	1.40232e-06	up
Zm00001d018106	3.8269	0.688	2.0867	14.3681	23.2693	26.6824	3.18388	6.72743e-13	5.06995e-11	up
Zm00001d040638	1.0349	0	0.3443	4.3032	4.3625	5.6652	3.16937	9.30257e-07	2.64283e-05	up
Zm00001d011656	0.4721	0.0752	0.3249	2.9459	3.0007	3.0542	3.1665	3.6219e-10	1.92335e-08	up
Zm00001d014843	0.3019	0.1323	0	1.6187	0.5704	2.1014	3.1625	0.00328079	0.0308945	up
Zm00001d044683	23.1922	9.1658	15.8981	123.295	147.046	195.472	3.16148	6.69797e-28	1.89432e-25	up
Zm00001d018491	0.5608	0.1966	0.8489	5.1002	4.4506	6.709	3.16111	1.39e-07	4.628e-06	up
Zm00001d029708	10.413	2.6075	8.2318	63.6642	46.379	92.7708	3.16066	4.1466e-15	4.06125e-13	up
Zm00001d023769	15.1966	8.4942	8.6352	120.77	89.6975	103.71	3.15952	1.79727e-31	6.55637e-29	up
Zm00001d041538	0.288	0	0.7784	2.8412	4.6249	3.5637	3.15729	0.000141468	0.00231077	up
Zm00001d002305	0.1379	0	0.2485	1.4197	2.1279	0.2844	3.15457	0.00181986	0.0195476	up
Zm00001d047883	2.6265	1.2469	1.775	10.3754	20.6791	24.2661	3.14832	5.45922e-16	5.8976e-14	up
Zm00001d002476	0.1585	0.0695	0.1714	1.1899	0.8985	1.8389	3.13037	1.54857e-05	0.000337773	up
Zm00001d046746	0.7783	1.478	0.9117	8.4584	10.1108	10.7024	3.12649	1.29685e-15	1.34888e-13	up
Zm00001d043525	1.2732	0.6199	0.9943	5.462	6.1483	16.1949	3.11906	8.44064e-09	3.58279e-07	up
Zm00001d012527	3.6136	2.4909	4.1269	22.6777	28.2712	46.0605	3.11348	2.3719e-24	4.97526e-22	up
Zm00001d010399	2.143	1.1676	2.5051	14.2123	16.2249	24.3713	3.10821	8.81849e-26	2.05528e-23	up
Zm00001d004524	0.8202	0.3594	0.8869	3.9879	4.0039	11.7724	3.10697	1.87768e-07	6.13009e-06	up
Zm00001d051896	2.0498	0.5528	0.8099	8.7257	12.1038	11.383	3.09762	2.62875e-14	2.38874e-12	up
Zm00001d051525	1.7716	0.6453	1.5425	10.6993	13.4339	13.0982	3.09749	1.16959e-29	3.87366e-27	up
Zm00001d028258	0.1562	0.2053	0.0844	1.2728	0.959	1.7716	3.09726	1.34693e-05	0.000299766	up
Zm00001d029706	6.4639	3.2224	4.681	40.1944	37.1459	57.1221	3.09718	6.47965e-29	2.06455e-26	up
Zm00001d053781	1.586	0	0.5716	3.9008	5.2945	11.5588	3.09445	4.33328e-05	0.00083645	up
Zm00001d048416	0.2341	0	0.1687	1.7072	0.4423	1.7302	3.09334	0.00043397	0.00598545	up
Zm00001d041332	0.7661	0	0.3106	2.9577	2.6237	5.1354	3.09313	4.27419e-05	0.000828218	up
Zm00001d042731	0.1419	0	0.3452	1.1564	1.508	2.0851	3.09052	7.45687e-06	0.000175582	up
Zm00001d021692	0.2995	0.3063	0.4048	4.0046	2.4761	2.7544	3.08661	5.69228e-13	4.34183e-11	up
Zm00001d042114	18.2871	6.4396	16.6842	91.4773	117.47	167.802	3.08419	1.21565e-20	1.94899e-18	up
Zm00001d015397	3.2827	1.3628	1.4946	13.7858	19.3431	24.5894	3.08381	8.90076e-15	8.45438e-13	up
Zm00001d016760	0.2566	0.8996	0.7399	6.0179	5.2529	5.3812	3.08369	1.7189e-08	6.82435e-07	up
Zm00001d034782	5.3406	2.7633	4.0006	26.085	40.7003	44.7267	3.07316	1.09102e-29	3.66159e-27	up
Zm00001d016013	0.1743	0.0764	0.0942	0.8597	0.9055	1.4826	3.06858	0.000117983	0.00197852	up
Zm00001d030750	0.5487	0.4809	0.5933	2.8245	7.5164	4.5268	3.06477	0.00119135	0.013929	up
Zm00001d044157	1.2243	0.9355	0.611	7.2723	9.4021	8.5149	3.05557	9.81687e-21	1.5942e-18	up
Zm00001d014945	0.4787	0.3729	0.1725	2.9663	2.9649	3.2365	3.0541	1.49278e-08	6.02159e-07	up
Zm00001d049904	0.4951	0	1.0708	5.0978	1.4034	7.7874	3.04507	0.000715034	0.00917028	up
Zm00001d031257	4.4231	9.4429	4.5374	30.7483	50.7892	95.5013	3.04498	5.64101e-10	2.87429e-08	up
Zm00001d011638	0.6151	0.2608	0.7831	4.8857	4.7239	5.31	3.04169	2.0632e-27	5.64487e-25	up
Zm00001d006489	1.8933	0	2.0473	3.8806	5.3664	25.4928	3.04027	0.000511969	0.00692093	up
Zm00001d045374	0.2698	0	0.2188	1.3888	1.593	1.7389	3.03178	0.000165112	0.00262707	up
Zm00001d044604	0.2086	0.0609	0.2631	1.1333	2.2333	1.5774	3.03115	9.21415e-07	2.62661e-05	up
Zm00001d044442	1.402	0.9769	1.3559	7.5308	12.8259	13.1116	3.0285	8.9448e-33	3.51796e-30	up
Zm00001d043868	0.3701	0.3707	0.4002	1.4061	3.1966	5.6158	3.02302	3.14332e-06	8.01626e-05	up
Zm00001d031797	0.4579	1.0702	0.165	3.4049	4.7589	5.8245	3.01806	0.000100252	0.00171196	up
Zm00001d005383	0.2284	0	0.0823	1.0124	1.0429	0.9029	3.01457	0.000162365	0.00258828	up
Zm00001d035865	0.5971	1.4952	0.3689	6.8792	6.8097	8.2691	3.01395	7.545e-09	3.24087e-07	up
Zm00001d000508	19.2827	9.8723	22.5018	100.247	159.362	190.497	3.00957	3.08039e-24	6.35545e-22	up
Zm00001d042740	0.1061	0.1487	0.0688	0.91	0.7215	1.072	2.9975	1.24035e-06	3.4422e-05	up
Zm00001d020921	0.5159	0.1596	0.4266	1.1456	3.0103	5.6019	2.99505	1.88182e-06	5.03906e-05	up
Zm00001d016730	0.3716	0.4886	0.2512	0.7573	1.4045	7.8093	2.99424	0.000571485	0.00759316	up
Zm00001d043216	0.0748	0.1311	0.0809	0.4493	1.3431	0.6173	2.98236	0.000138152	0.00226564	up
Zm00001d017912	0.8746	0.5648	0.4978	5.0949	5.132	6.5516	2.98166	1.91906e-14	1.76294e-12	up
Zm00001d024843	1.5467	1.3556	1.6028	13.7129	11.1426	13.5589	2.97543	1.49731e-21	2.59922e-19	up
Zm00001d039245	0.9283	1.3366	0.7887	6.2294	7.3921	12.9244	2.97518	6.76972e-13	5.08659e-11	up
Zm00001d046226	1.0879	1.1061	1.0117	5.8899	10.6075	11.4893	2.97427	7.53725e-23	1.45939e-20	up
Zm00001d023779	16.7276	7.9451	15.0535	109.567	95.6049	129.701	2.97029	1.98045e-36	9.77448e-34	up
Zm00001d044100	3.2543	0.1358	3.2676	12.4316	13.7627	29.0076	2.96835	2.14238e-06	5.64668e-05	up
Zm00001d054010	0.5603	0	0.3262	1.9599	2.2804	3.6006	2.95083	2.98069e-06	7.648e-05	up
Zm00001d011644	0.5357	0.1073	0.48	1.9961	5.4517	1.9258	2.94601	8.61571e-08	2.97484e-06	up
Zm00001d004895	0.5728	0	0.2064	1.5834	2.0443	3.3472	2.94532	0.000120615	0.00201594	up
Zm00001d032866	0.4609	0.1154	0.1424	1.6664	2.5504	2.0371	2.9446	1.99046e-07	6.46477e-06	up
Zm00001d043654	1.9715	0.5604	1.5556	9.8745	6.8464	17.5845	2.94143	3.2071e-10	1.73231e-08	up
Zm00001d033471	0.2001	0.1169	0.0721	1.2591	0.6932	1.3071	2.93925	0.00201145	0.0211312	up
Zm00001d034277	0.5702	0.0666	0.6988	3.8162	2.8734	4.7441	2.93772	4.55961e-09	2.02601e-07	up
Zm00001d039887	0.3883	0.1702	0.105	1.4993	3.8829	0.2002	2.93458	0.00205402	0.0215065	up
Zm00001d051460	1.286	0	0.4966	5.3593	5.6411	4.5473	2.93403	4.55516e-06	0.0001123	up
Zm00001d021935	1.7429	0.6454	1.1945	9.6249	7.5606	12.6835	2.93231	4.02041e-18	5.18963e-16	up
Zm00001d004525	0.2758	0.3347	0.1606	2.0748	1.6835	2.4721	2.9211	1.18906e-10	6.69573e-09	up
Zm00001d053733	0.653	0.104	0.2567	2.139	2.8602	3.7955	2.92053	2.80486e-06	7.24113e-05	up
Zm00001d004611	0.5179	0	0.336	2.1328	1.6636	3.7387	2.91679	0.000560474	0.00747625	up
Zm00001d043411	0.1164	0.1361	0.1259	0.766	1.1735	1.1209	2.91502	6.79412e-05	0.00123636	up
Zm00001d010662	2.2557	0.4035	1.4933	6.0428	9.6987	18.278	2.91482	3.06782e-08	1.1612e-06	up
Zm00001d041327	0.2886	0.322	0.1986	1.8461	1.9833	2.7062	2.91402	2.14163e-10	1.17189e-08	up
Zm00001d025333	2.9968	0.7625	1.6202	11.5702	16.2572	16.6496	2.91228	1.27268e-14	1.18209e-12	up
Zm00001d053202	0.1364	0.0478	0.1475	0.8896	1.0312	0.9005	2.91119	4.97108e-06	0.000121365	up
Zm00001d003048	0.2109	0.2559	0.1579	0.8073	1.3028	3.0619	2.90249	9.40567e-07	2.66911e-05	up
Zm00001d046745	0.064	0.2245	0.7617	1.8132	1.3916	5.3497	2.8998	0.000846126	0.0105487	up
Zm00001d000556	0.2578	0	0.3136	1.2994	2.0702	1.5287	2.89907	2.04214e-06	5.41081e-05	up
Zm00001d049954	16.0955	4.7433	12.312	60.8761	87.8867	113.188	2.89199	6.21621e-16	6.65822e-14	up
Zm00001d039920	0.1013	0	0.1095	0.4563	0.7417	0.6268	2.88482	0.000268295	0.00396358	up
Zm00001d022044	0.4325	0.0842	0.3118	1.7729	2.6636	2.4119	2.88257	5.07576e-12	3.40699e-10	up
Zm00001d014341	3.5632	2.2973	2.3915	13.8099	30.7626	22.5135	2.88086	2.54373e-17	3.12332e-15	up
Zm00001d041221	0.4292	0.0836	0.2063	1.4731	1.4869	3.0495	2.8749	2.42114e-05	0.000501172	up
Zm00001d035652	0.3055	0.119	0.2202	1.6602	1.5395	2.1007	2.87231	8.61453e-08	2.97484e-06	up
Zm00001d014947	0.2942	0.3438	0.2651	3.0081	2.8492	1.239	2.87052	4.20532e-08	1.52965e-06	up
Zm00001d002536	0.1467	0.0514	0	0.3775	0.582	0.6656	2.86547	0.00304452	0.0291171	up
Zm00001d005391	2.7417	1.2606	2.9646	11.6074	18.5146	25.402	2.86467	8.68548e-16	9.26366e-14	up
Zm00001d021321	1.0867	1.2121	0.9614	6.1449	7.84	11.9201	2.86318	2.41632e-13	1.98114e-11	up
Zm00001d041624	0.3919	0.2114	0.1956	1.5003	2.7915	2.1455	2.86218	2.14886e-08	8.38615e-07	up
Zm00001d008190	0	0.1161	0.1432	0.5683	0.5319	0.8539	2.85612	0.00209012	0.0217759	up
Zm00001d042887	0.5033	0.2206	0.0907	1.5834	1.4662	3.5039	2.85355	4.46611e-05	0.000856832	up
Zm00001d013809	9.6912	3.5529	7.7395	34.808	49.8498	78.1938	2.85149	9.15847e-16	9.68605e-14	up
Zm00001d029274	0.6108	1.6059	0.4246	7.9727	7.3367	5.7591	2.85009	1.0236e-07	3.4677e-06	up
Zm00001d032906	0.2235	0.1959	0.4431	2.301	1.9356	2.5739	2.84914	1.85727e-08	7.33899e-07	up
Zm00001d047618	3.1501	0.409	2.9016	11.1112	14.881	24.9073	2.84051	3.7498e-08	1.39008e-06	up
Zm00001d043596	1.6917	0.1977	1.3415	6.2897	6.2867	13.3762	2.83954	1.28101e-06	3.54332e-05	up
Zm00001d017139	6.2295	3.4309	5.5964	35.8309	35.74	46.855	2.83706	2.23019e-42	1.55934e-39	up
Zm00001d014790	1.8596	0.5433	1.3405	7.0468	9.2239	13.9045	2.83488	1.34775e-07	4.49327e-06	up
Zm00001d006306	0.4713	0.1836	0.8494	5.3466	5.6897	0.324	2.83304	0.00170098	0.0185108	up
Zm00001d021316	0.6344	0.1853	0.2287	3.2658	2.2976	2.8352	2.83197	0.000147285	0.00238565	up
Zm00001d021929	0.8247	0.2168	0.2229	2.6887	2.4153	4.9329	2.83114	1.7996e-06	4.8395e-05	up
Zm00001d029738	0.1124	0	0.3645	1.1569	1.2209	1.5065	2.82929	0.000630469	0.00825249	up
Zm00001d051161	9.7425	8.415	9.0079	50.4356	98.6935	64.2417	2.82577	6.50096e-26	1.54373e-23	up
Zm00001d025401	48.567	45.5578	52.7671	337.213	331.311	480.235	2.82502	6.82534e-42	4.52107e-39	up
Zm00001d028465	0.3933	0	0.3645	1.9763	2.4948	1.7383	2.82401	1.99647e-05	0.000426235	up
Zm00001d010520	0.7239	0.1655	0.1702	1.2152	2.8844	4.2522	2.82153	2.46303e-05	0.000509425	up
Zm00001d044769	4.0101	0.8786	2.439	13.332	20.6006	24.5553	2.81802	3.45786e-08	1.29713e-06	up
Zm00001d005037	1.1971	0.1311	0.3236	3.9157	3.9585	5.247	2.80949	6.1998e-06	0.00014905	up
Zm00001d004366	1.3148	0.5947	1.1923	8.26	7.9738	7.8294	2.80739	5.68747e-20	8.83699e-18	up
Zm00001d001849	2.9114	0.6249	1.6062	11.8015	9.3748	17.1884	2.79616	7.24404e-11	4.16301e-09	up
Zm00001d031377	0.0257	0.045	0.0833	0.1541	0.485	0.5294	2.7955	0.00632051	0.0497634	up
Zm00001d040048	0.7613	0.2224	0.4116	3.2658	2.877	4.8416	2.7954	9.00159e-05	0.00156174	up
Zm00001d029794	0.3871	0.2262	0.4883	0.941	4.5105	3.0606	2.79362	0.000147873	0.00239364	up
Zm00001d052220	1.2181	0	0.3293	3.7448	2.3975	5.9669	2.79	0.000544156	0.00728174	up
Zm00001d007378	0.106	0	0.4585	1.1824	1.7027	1.5306	2.78811	0.000544683	0.00728491	up
Zm00001d045295	1.0287	0.4508	0.8342	4.8742	4.8594	7.8844	2.7881	5.11056e-16	5.56874e-14	up
Zm00001d043853	0.2074	0.3635	0.1922	1.4486	1.4833	2.6578	2.78172	5.71383e-07	1.72243e-05	up
Zm00001d003067	0.2103	0.0737	0.1364	0.8661	2.1458	0.1735	2.7772	0.00629264	0.0495927	up
Zm00001d028745	0.5517	0.1934	0.2983	3.4551	2.7623	1.6499	2.77122	7.32413e-06	0.000173104	up
Zm00001d014804	0.9165	0.2216	0.9227	4.4199	4.5088	6.6493	2.76944	5.37927e-12	3.5726e-10	up
Zm00001d017033	0.3328	0	0.6298	2.4984	1.8079	3.1748	2.76642	0.000207209	0.00319196	up
Zm00001d003505	1.3579	0.238	0.881	4.4855	7.7618	6.7221	2.76467	1.27376e-08	5.23029e-07	up
Zm00001d043444	1.0913	0.8198	1.18	3.4776	5.6951	14.0411	2.76303	3.42659e-07	1.07679e-05	up
Zm00001d017761	1.3524	0.3824	0.9435	5.6894	6.1002	8.3237	2.75203	1.07184e-12	7.79751e-11	up
Zm00001d001781	0.2381	0.3131	0.1931	1.4046	1.7718	2.1489	2.74778	6.00813e-08	2.11511e-06	up
Zm00001d039795	1.1757	0	1.2713	6.2542	8.5162	3.0718	2.74611	5.42833e-05	0.00101588	up
Zm00001d007753	91.6864	69.1979	63.8635	429.429	480.222	762.472	2.74569	4.0436e-24	8.27491e-22	up
Zm00001d039644	1.3686	0	0.6577	4.7621	5.6031	4.9401	2.74492	5.20921e-06	0.000126565	up
Zm00001d018414	2.2425	0.8276	1.1486	6.886	10.0917	14.2418	2.73972	1.32821e-10	7.42941e-09	up
Zm00001d007166	0.3768	0.0826	0.3565	1.2932	2.6701	2.2345	2.73818	9.34269e-06	0.000216144	up
Zm00001d017429	0.7014	0.2544	0.4185	3.3203	3.1992	3.6419	2.73167	5.98801e-14	5.16179e-12	up
Zm00001d030090	1.3551	0.1979	1.3431	4.6504	6.9702	9.3167	2.72896	1.22229e-08	5.03539e-07	up
Zm00001d022506	2.4622	0.2539	1.3312	7.3315	8.2786	13.8167	2.72704	3.21808e-07	1.01507e-05	up
Zm00001d041580	1.1419	0.556	0.4802	3.1569	4.5552	8.3092	2.72551	8.61247e-07	2.48037e-05	up
Zm00001d003657	1.4239	0.0713	0.5279	2.7924	5.3427	6.4614	2.72549	2.24888e-05	0.000472509	up
Zm00001d042056	7.0044	1.0405	4.8781	12.3247	17.9461	61.0957	2.72345	3.25955e-05	0.000648073	up
Zm00001d043614	4.1708	2.2404	2.5217	18.9503	24.8717	20.582	2.72	1.00737e-26	2.61406e-24	up
Zm00001d045043	4.2871	3.9784	4.2267	22.7727	24.8981	43.1411	2.71658	1.4936e-20	2.36449e-18	up
Zm00001d020955	0.2434	0.2987	0.1579	0.8145	1.4258	2.8116	2.71475	1.17806e-05	0.000265945	up
Zm00001d049060	1.579	0.7908	1.2195	13.547	5.9671	6.0484	2.71143	8.26592e-05	0.00145701	up
Zm00001d009468	0.4859	0.3786	0.5838	3.0573	3.1116	4.2319	2.71057	8.15227e-09	3.47798e-07	up
Zm00001d049330	0.3179	0.398	0.5893	2.7665	3.3468	3.0913	2.70696	3.68592e-09	1.66867e-07	up
Zm00001d047973	0.0879	0.1732	0.0475	0.716	1.5044	0.0566	2.70581	0.0050036	0.0421049	up
Zm00001d010617	0.4406	0.0858	0.1059	1.3021	1.4801	1.9186	2.70393	0.000151214	0.00243519	up
Zm00001d039643	1.1578	0.2706	0.8764	5.6624	6.1624	4.7366	2.69376	7.12771e-12	4.66004e-10	up
Zm00001d039607	2.8645	0.8005	1.8405	8.9759	20.0428	9.5478	2.6907	1.44416e-09	7.00403e-08	up
Zm00001d034069	0.0326	0.1715	0.1058	0.7277	0.5239	0.7738	2.68537	0.00125694	0.0144997	up
Zm00001d003829	0.4119	0	0.1273	1.2117	1.8346	0.971	2.68421	0.00186009	0.0199066	up
Zm00001d026072	0.7748	0.2716	0.1676	1.4625	3.3675	3.9955	2.68296	0.0033594	0.0314582	up
Zm00001d007687	4.6848	0.5599	3.1661	13.3829	22.1307	21.9615	2.68256	4.8926e-08	1.74931e-06	up
Zm00001d034365	5.4224	1.5069	2.6456	13.3894	18.8675	34.6443	2.68204	7.60273e-09	3.26011e-07	up
Zm00001d043837	0.3978	0.0775	0.1912	1.1376	1.5032	2.2334	2.67876	5.80797e-05	0.00107494	up
Zm00001d006535	0.3745	0.1515	0.3115	1.2606	2.3952	2.3472	2.67687	9.99782e-08	3.40075e-06	up
Zm00001d025310	0.2658	0.0666	0.1232	0.9121	0.574	1.8013	2.67681	0.000760342	0.0096294	up
Zm00001d028962	1.8359	0.9987	0.8215	5.6489	8.1943	11.9482	2.67121	2.61799e-09	1.20913e-07	up
Zm00001d053434	1.1048	0.9683	1.344	5.6874	9.5247	8.5456	2.66659	1.20348e-07	4.04444e-06	up
Zm00001d022073	0.6483	0.2005	0.4536	2.5521	3.0986	3.6577	2.66605	1.85898e-09	8.8622e-08	up
Zm00001d029704	3.495	1.1731	3.2163	15.3122	19.4609	20.3998	2.66128	3.77339e-17	4.5445e-15	up
Zm00001d008808	1.843	0.3671	1.3135	8.4093	6.1339	9.7627	2.6597	2.99924e-10	1.62353e-08	up
Zm00001d042207	0.207	0.2419	0.3358	0.7697	1.6952	2.9892	2.65779	5.32403e-05	0.00100158	up
Zm00001d002959	0.2003	0	0.4333	1.4897	1.6404	1.4463	2.65482	0.00073039	0.00932493	up
Zm00001d046805	0.5552	0	0.3694	0.9894	2.5017	3.0392	2.65102	0.000283059	0.00414961	up
Zm00001d042285	0.9316	0.9185	0.9758	5.7698	5.886	7.626	2.65043	7.19269e-20	1.10395e-17	up
Zm00001d053715	15.8841	4.4037	10.9538	51.8703	70.556	85.5852	2.6447	1.0881e-13	9.19203e-12	up
Zm00001d049201	0.1956	0.0686	0.1269	0.4363	1.5152	0.8068	2.64387	0.00162165	0.0178247	up
Zm00001d040780	0.3348	0.1956	0.4425	2.2663	1.7223	2.7242	2.64189	1.12088e-07	3.78199e-06	up
Zm00001d031202	0.5901	0	0.3829	1.4177	3.4568	2.191	2.63852	0.00271294	0.0267584	up
Zm00001d013231	1.6051	0.5627	0.7934	3.3838	10.0954	6.9053	2.63797	1.93274e-07	6.29355e-06	up
Zm00001d041472	1.1102	0.556	0.7289	4.4905	4.7201	7.2378	2.63377	7.95828e-12	5.14956e-10	up
Zm00001d052625	0.1378	0	0.2483	1.2216	0.8245	0.6632	2.63119	0.00234749	0.0239613	up
Zm00001d043174	3.7892	0.9642	3.1391	29.7051	7.1889	13.7091	2.62815	1.6144e-06	4.38834e-05	up
Zm00001d002393	3.2054	0.4682	0.5777	6.8754	11.3565	11.5702	2.6242	0.000333904	0.00476456	up
Zm00001d042799	0.4298	0.5381	0.5975	3.1604	7.0185	0.3799	2.62268	0.00291756	0.0281587	up
Zm00001d017951	1.1513	0.5045	1.0581	4.2474	5.4385	8.8456	2.61892	4.56378e-09	2.02601e-07	up
Zm00001d043025	0.2184	0.0957	0.2066	0.8666	0.8769	1.83	2.61717	2.30662e-05	0.000483833	up
Zm00001d013232	0.3158	0.1384	0.2988	1.7271	1.3052	2.1167	2.61685	3.82723e-06	9.58561e-05	up
Zm00001d034130	2.1671	0.9169	2.0201	8.3989	10.7313	15.5676	2.61628	1.07327e-11	6.83929e-10	up
Zm00001d005719	0.4115	0.2404	0.445	2.4714	3.3694	1.5561	2.61296	0.00214197	0.022201	up
Zm00001d013862	0.5904	0.207	0.3192	1.7223	1.9245	3.958	2.61275	9.02389e-07	2.58053e-05	up
Zm00001d020953	1.3432	0.6196	1.2995	6.0956	7.1131	8.8583	2.6109	5.91565e-17	6.95807e-15	up
Zm00001d016950	1.1073	0.3376	0.4685	3.3458	4.5486	5.1638	2.60876	2.78424e-08	1.06833e-06	up
Zm00001d002021	6.89	2.8037	3.326	23.9624	27.0843	36.417	2.60756	7.19107e-13	5.37111e-11	up
Zm00001d034642	1.3905	0	1.5035	3.579	4.3352	11.6155	2.59919	0.000741829	0.00943059	up
Zm00001d003830	2.7575	1.7501	1.4908	9.2595	13.116	17.7495	2.59835	4.22895e-13	3.32647e-11	up
Zm00001d003981	9.9107	1.6812	5.8767	25.2349	39.719	49.4565	2.59337	2.36527e-08	9.14535e-07	up
Zm00001d005375	0.4661	0	0.588	1.8662	2.055	3.3648	2.58954	0.00030127	0.00436573	up
Zm00001d029028	2.7927	0.9414	2.3229	7.649	8.4229	23.9275	2.58584	3.31586e-06	8.42215e-05	up
Zm00001d043752	1.438	0.8896	1.372	7.6928	6.4333	10.2502	2.58508	3.24209e-15	3.21286e-13	up
Zm00001d031677	46.8845	13.2409	28.7056	147.878	171.418	245.921	2.58398	8.0912e-13	5.9901e-11	up
Zm00001d039785	0.1482	0.1299	0.0801	0.7946	0.595	0.9169	2.58353	0.000847831	0.0105643	up
Zm00001d045862	0.4491	0.4239	0.5229	2.46	2.8721	3.7764	2.58169	3.28314e-10	1.76581e-08	up
Zm00001d022092	5.5473	2.3792	3.4459	16.6075	27.5432	30.2485	2.57583	1.3918e-14	1.28798e-12	up
Zm00001d040071	1.7761	0.7925	1.5014	6.5662	12.173	7.8262	2.57191	9.21654e-14	7.86405e-12	up
Zm00001d042811	0.9523	0.3035	0.234	2.154	3.4352	4.2855	2.5708	7.72552e-06	0.000181737	up
Zm00001d051554	0.2146	0.3344	0.4126	1.9027	1.6446	2.6068	2.57048	9.96223e-09	4.15164e-07	up
Zm00001d007486	4.256	1.6412	2.393	18.8782	16.6467	18.0836	2.56905	4.79568e-17	5.72096e-15	up
Zm00001d003185	0.0281	0.0983	0.182	0.5536	0.7951	0.6076	2.5669	0.00102263	0.012322	up
Zm00001d030171	0.8956	0.8722	0.6725	4.2477	6.0407	5.4138	2.56216	1.90198e-16	2.18607e-14	up
Zm00001d004072	0.1145	0.3011	0	0.8598	0.8927	0.8564	2.55849	0.00333494	0.0312872	up
Zm00001d024252	0.174	0.305	0.2509	1.0948	1.5344	1.9142	2.55268	0.000283693	0.00415649	up
Zm00001d029172	0.8167	0.2045	0.1262	1.6016	2.3148	3.7301	2.55158	0.00324277	0.0306051	up
Zm00001d010945	2.3249	0.609	1.4448	8.2082	11.0838	8.5712	2.55118	1.36618e-12	9.68682e-11	up
Zm00001d026203	0.9541	0	0.8597	2.9105	4.4069	4.4825	2.54781	1.28015e-05	0.000286168	up
Zm00001d007015	1.3065	0.1762	0.1087	4.3113	2.4687	3.524	2.54149	0.00211979	0.0220177	up
Zm00001d031892	1.363	0.2515	1.4738	8.678	5.2186	5.7705	2.5393	3.80854e-07	1.18498e-05	up
Zm00001d021577	1.7304	0.2959	1.506	6.3732	6.2205	9.7501	2.53557	9.35236e-09	3.93002e-07	up
Zm00001d016551	4.6247	2.1694	3.4512	21.0408	18.3081	25.1911	2.53227	1.25244e-22	2.3352e-20	up
Zm00001d040011	0.2199	0.0963	0.4755	1.5563	0.9867	2.5509	2.53176	0.000570539	0.0075904	up
Zm00001d002826	1.361	0.1988	1.349	2.6272	7.2862	8.8893	2.52987	0.000142085	0.00231783	up
Zm00001d041220	1.7456	1.1333	1.3982	7.433	9.2235	10.535	2.52973	3.52274e-14	3.15555e-12	up
Zm00001d010521	1.0813	0.3902	0.3783	3.056	3.185	5.5758	2.52968	2.08752e-07	6.73127e-06	up
Zm00001d018029	0.6152	0.2396	1.1087	1.4661	1.8728	9.0937	2.52926	0.00175222	0.0189561	up
Zm00001d011315	0.9406	0.2165	0.6781	3.3993	3.0431	4.919	2.52743	1.6606e-10	9.22715e-09	up
Zm00001d009494	2.5579	0.9964	2.1512	5.7826	21.7884	8.1653	2.52663	6.81434e-07	2.00613e-05	up
Zm00001d032608	6.6762	5.6408	6.0245	34.739	34.306	46.9092	2.52638	3.14641e-30	1.08491e-27	up
Zm00001d017274	40.7283	28.582	35.7907	184.707	302.882	175.23	2.52601	1.0841e-24	2.3323e-22	up
Zm00001d052843	0.7	0.818	1.2616	4.7381	4.5561	8.1019	2.52171	1.79667e-07	5.89623e-06	up
Zm00001d045948	0.0809	0.0567	0.105	0.6942	0.474	0.3421	2.52161	1.59836e-06	4.34943e-05	up
Zm00001d032265	0.3647	0.5327	0.1972	2.0859	1.7227	2.8208	2.52031	7.0365e-05	0.00127513	up
Zm00001d026060	0.8533	0.7479	0.7823	4.0109	4.1538	6.7535	2.51197	2.91535e-15	2.90048e-13	up
Zm00001d042903	1.0848	1.0866	0.5027	3.058	5.8565	7.6714	2.5112	0.000194	0.0030143	up
Zm00001d043043	2.7211	0.8039	1.6199	6.5316	12.4207	12.9908	2.51069	3.29424e-10	1.768e-08	up
Zm00001d044159	1.0696	1.4731	1.0622	6.0306	7.0429	9.9167	2.51024	1.18e-15	1.23244e-13	up
Zm00001d007805	0.4386	0.3075	0.6639	1.756	1.6574	5.3975	2.50698	1.40159e-05	0.00031138	up
Zm00001d043740	0.293	0	0.2716	0.6105	0.9096	2.1152	2.5022	0.00280051	0.0273967	up
Zm00001d003434	1.4201	1.2802	1.4917	6.3706	8.7785	10.7961	2.49754	1.83041e-15	1.88054e-13	up
Zm00001d028374	0.3172	0.1589	0.294	0.8942	1.2844	2.6638	2.49226	0.00029246	0.00425768	up
Zm00001d048611	257.406	65.7366	168.281	854.806	795.998	1254.72	2.48994	4.21604e-11	2.45653e-09	up
Zm00001d025437	0.4369	0.1225	0.2834	1.3494	1.8492	2.0907	2.48704	5.19486e-09	2.27804e-07	up
Zm00001d006016	16.2908	6.8095	7.3171	46.4469	58.3685	81.8078	2.4866	7.70161e-12	5.00923e-10	up
Zm00001d002762	5.4377	3.1772	6.3502	30.2941	34.8663	26.1708	2.48398	1.59214e-22	2.94674e-20	up
Zm00001d048558	5.3423	1.7168	3.5623	14.3619	18.2546	32.2314	2.48033	3.60191e-09	1.63653e-07	up
Zm00001d014649	0.2321	0.1356	0.5019	1.4436	2.0831	1.8151	2.47734	3.50041e-08	1.31114e-06	up
Zm00001d034745	0.3718	0.2607	0.2412	2.3606	1.1241	1.7639	2.47346	0.000948734	0.0115757	up
Zm00001d023984	0.1623	0.2845	0.1316	0.5222	1.5717	1.339	2.46837	0.00117862	0.0138243	up
Zm00001d029012	1.0919	0.2924	0.7543	4.4498	3.8541	4.5668	2.46771	1.11095e-12	8.05869e-11	up
Zm00001d023625	1.4638	1.0129	0.8747	5.7177	3.7486	10.9649	2.46768	1.49681e-07	4.94865e-06	up
Zm00001d033050	1.4421	0.1945	0.8397	3.8071	4.5068	7.2077	2.46652	5.07386e-05	0.000961703	up
Zm00001d042420	3.9403	1.1261	1.8524	12.5671	10.8848	18.0214	2.46568	8.89748e-10	4.47917e-08	up
Zm00001d009637	0.8014	0.4682	1.1553	2.7501	4.5426	7.7135	2.46567	0.00371224	0.0338064	up
Zm00001d053393	1.1826	1.1456	0.774	5.8207	5.7334	7.0609	2.46361	9.76698e-15	9.20767e-13	up
Zm00001d053120	0.5018	0.1389	0.3427	1.2916	1.7217	3.0234	2.45876	3.46808e-06	8.7822e-05	up
Zm00001d012736	0.6196	0	0.7657	2.3544	3.0944	3.2866	2.45828	0.000213058	0.00327204	up
Zm00001d029511	0.1017	0.1783	0.1375	0.7854	1.2973	0.3672	2.45801	0.000904494	0.0111221	up
Zm00001d021948	2.6267	2.4972	2.7921	9.3581	14.427	24.0587	2.44837	3.53418e-11	2.07363e-09	up
Zm00001d049946	1.6362	1.2747	1.3761	5.6152	10.1339	9.9371	2.44771	5.88138e-06	0.00014153	up
Zm00001d012297	0.3583	0.1047	0.5811	1.3319	4.2873	0.6158	2.44563	0.00526543	0.0436549	up
Zm00001d024621	2.444	0.4146	1.1508	4.5996	8.3051	10.7732	2.44339	1.81797e-06	4.88368e-05	up
Zm00001d024768	0.6559	0.4599	0.6383	3.2078	3.0675	4.1941	2.44324	1.97926e-11	1.21809e-09	up
Zm00001d018417	0.5955	0.0949	0.5268	1.7185	2.1993	3.5732	2.44309	5.19727e-05	0.000982756	up
Zm00001d052962	1.7556	0.8489	1.1783	5.0383	6.7492	10.9886	2.44272	1.50478e-08	6.06031e-07	up
Zm00001d039880	3.9683	0.8695	3.5758	9.3156	8.5919	30.8649	2.44053	2.27791e-05	0.00047821	up
Zm00001d011879	8.6689	0.5151	6.4345	28.8682	21.3084	37.3525	2.43757	5.69082e-05	0.00105715	up
Zm00001d052375	2.247	1.3582	1.8432	8.177	11.8593	12.546	2.43714	1.28734e-12	9.23179e-11	up
Zm00001d009936	1.5741	0.2854	2.113	7.9171	5.436	9.8525	2.43555	6.45137e-07	1.92175e-05	up
Zm00001d049860	3.8144	2.823	2.8871	16.5085	15.376	24.5207	2.43084	6.06258e-18	7.78578e-16	up
Zm00001d052018	0.4291	0.2314	0.2499	1.8409	1.6841	1.8724	2.42802	4.19828e-07	1.29981e-05	up
Zm00001d026457	1.1539	1.3485	0.4159	4.7302	4.7243	7.4049	2.42706	5.72865e-05	0.00106261	up
Zm00001d049107	0.6642	0.5094	0.5387	2.9564	3.0986	3.9818	2.42328	2.01605e-09	9.53871e-08	up
Zm00001d043399	1.2242	0.3576	0.4412	3.6761	4.8191	3.6823	2.42279	5.22804e-05	0.00098647	up
Zm00001d021936	0.8355	0.202	0.7788	2.8919	4.0828	3.8328	2.419	1.04862e-09	5.18564e-08	up
Zm00001d040519	14.1461	12.2677	9.9828	69.7129	70.4826	74.3275	2.41523	2.67523e-27	7.24066e-25	up
Zm00001d018195	0.551	0.3863	0.7944	3.0255	2.8805	4.2429	2.41287	2.55482e-09	1.1843e-07	up
Zm00001d035166	0.3268	0.0764	0.2356	0.6543	2.0587	1.0787	2.4125	0.00010868	0.00183843	up
Zm00001d024821	0.5748	0.2712	0.6693	1.0811	2.3601	5.4032	2.41014	3.74202e-05	0.000732429	up
Zm00001d013087	0.4143	0	0.56	1.0664	2.4464	2.4568	2.41009	0.00532513	0.0440338	up
Zm00001d046801	0.4744	0.8754	0.486	2.9565	2.9961	4.6869	2.40562	1.89564e-08	7.46717e-07	up
Zm00001d029892	0.4978	0.3878	0.1794	0.9017	2.8744	2.4531	2.40499	0.000651714	0.00849963	up
Zm00001d006471	0.4756	0.2194	0.4331	1.847	2.2467	2.5558	2.40381	8.9305e-10	4.48682e-08	up
Zm00001d025901	4.0706	1.1663	2.8779	9.47	10.0214	26.7224	2.40261	6.65001e-07	1.96464e-05	up
Zm00001d031303	0.2292	0.1148	0.177	0.309	1.0673	1.6884	2.40161	0.000322026	0.00461864	up
Zm00001d006883	2.5594	1.0196	1.258	5.5397	9.8373	12.8379	2.39936	6.37569e-08	2.23513e-06	up
Zm00001d034085	0.2258	0.4399	0.4884	2.1745	2.4182	1.9151	2.39807	3.08128e-08	1.16455e-06	up
Zm00001d033320	1.0929	0.5946	0.7743	4.1065	4.9137	5.286	2.39472	1.46466e-12	1.03269e-10	up
Zm00001d016471	2.862	2.1404	2.3107	10.8041	16.9446	14.325	2.38867	2.54848e-19	3.72953e-17	up
Zm00001d010137	3.2974	2.0891	1.8901	11.3504	11.523	19.0519	2.38707	9.44913e-13	6.95451e-11	up
Zm00001d029038	0.2185	0.1915	0.1181	1.1716	0.8773	0.9013	2.38513	0.00258401	0.0256982	up
Zm00001d016708	7.5269	5.6115	7.2946	27.3724	32.6501	56.9959	2.38058	4.39082e-17	5.26293e-15	up
Zm00001d031726	0.9667	0.2054	0.6969	3.6444	2.8784	4.1994	2.37859	2.25219e-08	8.74845e-07	up
Zm00001d023941	0.4803	0.2245	0.1385	0.6593	1.7849	2.4437	2.37522	0.000541772	0.00726461	up
Zm00001d003833	6.0125	1.7262	5.3804	24.2364	20.2736	28.3847	2.37399	5.30899e-12	3.54463e-10	up
Zm00001d044723	0.5276	0.4844	0.3532	2.0479	1.8753	3.8349	2.37345	2.08856e-07	6.73127e-06	up
Zm00001d031049	0.6701	0.261	0.9661	3.5453	3.3061	3.9928	2.36596	3.81165e-09	1.71633e-07	up
Zm00001d047638	2.3424	0.7896	2.5328	8.8119	10.81	12.3111	2.36161	8.84652e-13	6.53008e-11	up
Zm00001d027525	14.7554	7.0071	10.2976	55.3294	54.8738	68.7513	2.36058	2.13537e-22	3.83924e-20	up
Zm00001d007977	1.2304	0.2157	1.9956	5.0669	4.7659	9.7704	2.35883	0.000122006	0.00203513	up
Zm00001d021682	0.1432	0.1255	0.2064	0.9623	0.9695	0.7137	2.35781	3.13086e-05	0.00063096	up
Zm00001d010175	2.376	1.6149	1.0486	4.5763	9.5747	14.5523	2.35224	1.39089e-06	3.83042e-05	up
Zm00001d006106	0.7589	0.1663	0.8206	2.8487	1.3892	5.4787	2.34911	0.000297235	0.00431719	up
Zm00001d014328	0.9301	0.3544	0.8746	3.1921	3.4768	5.5469	2.34883	3.00172e-08	1.13961e-06	up
Zm00001d052661	2.5376	1.3083	0.5649	6.1474	9.6605	9.0058	2.34514	4.78639e-06	0.00011754	up
Zm00001d053409	0.3244	0.2437	0.2506	1.2725	1.2699	2.0076	2.34326	0.000112102	0.00188743	up
Zm00001d053087	0.8692	0.5441	0.7049	3.4888	4.1058	4.1937	2.33845	4.16501e-13	3.29678e-11	up
Zm00001d039878	0.2457	0.1436	0.31	1.0191	0.6965	2.1964	2.33665	0.00105394	0.0126268	up
Zm00001d016103	0.2368	0	0.1707	0.7112	0.5594	1.0991	2.33568	0.00470888	0.0403428	up
Zm00001d017821	0.8058	0.1569	0.7745	2.266	3.2989	4.0396	2.3336	1.44734e-07	4.80619e-06	up
Zm00001d029258	1.9433	0.6083	1.2008	6.2227	5.6392	8.8757	2.33357	6.38244e-10	3.23896e-08	up
Zm00001d040839	0.4233	0.4122	0.3051	1.8964	1.5551	2.7646	2.33288	2.31421e-05	0.000484041	up
Zm00001d036098	0.0929	0.2715	0.1675	0.7973	0.9366	1.0543	2.32937	0.000346978	0.00492044	up
Zm00001d026147	0.1099	0.0385	0.0713	0.3959	0.4359	0.4079	2.3286	0.0021215	0.0220207	up
Zm00001d042042	0.4917	0.1175	0.1933	1.2656	1.4147	1.8209	2.32618	6.36765e-06	0.000152648	up
Zm00001d030343	0.1136	0	0.4095	0.9749	0.6799	1.2499	2.32446	0.00495616	0.0418076	up
Zm00001d033232	0.5567	0.1952	0.1204	1.0985	2.1564	1.6076	2.31513	0.0013751	0.0156636	up
Zm00001d053926	7.1295	1.2709	4.5732	17.3139	19.1799	33.2742	2.31246	1.05995e-06	2.97769e-05	up
Zm00001d005381	0.2698	0.2364	0.8022	1.2152	2.3577	3.617	2.31217	0.00107893	0.0128714	up
Zm00001d014025	0.2243	0	0.6064	0.9623	0.9537	2.5833	2.31157	0.00488914	0.0415197	up
Zm00001d025360	3.8105	0.8061	2.6285	12.7954	13.097	13.2802	2.30975	1.37204e-09	6.69297e-08	up
Zm00001d015884	0.7512	0.9406	0.5222	2.5781	6.3116	3.2927	2.30856	8.5806e-07	2.47403e-05	up
Zm00001d014650	0.1687	0.207	0.4013	1.0277	1.3867	1.7921	2.30795	5.28408e-07	1.60248e-05	up
Zm00001d043538	42.6459	11.7934	35.9583	127.415	144.776	195.657	2.29697	1.58136e-10	8.80629e-09	up
Zm00001d028815	78.7061	17.3507	74.3273	212.314	276.853	384.799	2.295	6.94586e-08	2.42825e-06	up
Zm00001d044272	0.6907	0.4211	0.4871	2.2158	3.121	3.3139	2.29366	2.39903e-09	1.11826e-07	up
Zm00001d041609	0.4951	0.248	0.5354	1.8813	2.339	2.7721	2.29287	9.15592e-05	0.00158285	up
Zm00001d053695	1.0387	0.7666	0.1773	3.0958	3.9772	3.7212	2.29074	2.31531e-05	0.000484041	up
Zm00001d052297	0.6372	0.0798	0.2953	1.0544	2.2362	2.3002	2.28883	0.000561006	0.00747938	up
Zm00001d033878	0.1659	0.2078	0.282	0.7322	0.9855	1.7848	2.28785	6.86628e-05	0.00124788	up
Zm00001d034635	49.1886	13.1186	36.3575	136.332	117.487	254.148	2.28635	2.77811e-08	1.0676e-06	up
Zm00001d051174	2.0339	3.1616	2.0333	11.491	11.8197	15.7519	2.28408	7.68458e-12	5.00923e-10	up
Zm00001d021247	0.0768	0.1009	0.2905	0.7162	1.4958	0.2474	2.28383	0.00148503	0.0166298	up
Zm00001d032932	1.3851	0.357	1.3655	4.6835	4.3876	7.5204	2.28259	9.96529e-08	3.39427e-06	up
Zm00001d022163	1.2251	1.1248	0.8831	4.2042	4.5745	8.4829	2.28205	3.63017e-07	1.13509e-05	up
Zm00001d027355	1.0055	1.7625	1.5014	3.9436	10.9923	8.1475	2.28153	1.10421e-06	3.08823e-05	up
Zm00001d035082	0.5662	0.0709	0.3498	2.8104	0.917	1.4597	2.27414	0.00141935	0.0160302	up
Zm00001d030555	0.1274	0.0446	0.1928	0.743	0.746	0.4728	2.27339	0.000962727	0.0117293	up
Zm00001d040310	0.202	0.118	0.2548	0.9243	1.1133	1.0416	2.27259	0.000130569	0.00215937	up
Zm00001d011454	0.5211	0	0.9156	2.5148	2.3385	2.8886	2.27025	0.000443216	0.00609961	up
Zm00001d017152	3.0567	1.9208	2.3697	7.1749	11.5515	20.4013	2.26955	4.76814e-08	1.71456e-06	up
Zm00001d052209	0.2443	0.3059	0.7925	1.6469	1.0552	4.3553	2.26739	0.000891205	0.0109963	up
Zm00001d042750	0.4356	0.7636	0.8479	2.4669	2.7988	5.3914	2.26491	0.000216815	0.00332164	up
Zm00001d028303	2.3139	1.2979	1.6347	4.3941	6.1212	17.2457	2.26255	5.6035e-06	0.000134972	up
Zm00001d035455	7.2962	2.0131	4.7117	23.5036	26.3285	21.9469	2.26216	3.31402e-11	1.96275e-09	up
Zm00001d046510	0.5907	0.3451	0.2839	1.0135	2.2321	3.2488	2.25856	0.0011827	0.0138592	up
Zm00001d022327	0.5104	0.2982	0.7971	2.8218	2.143	3.5089	2.25747	1.27775e-05	0.000285887	up
Zm00001d049277	1.79	0.6122	1.6995	4.4949	5.8571	11.0311	2.25188	5.52215e-07	1.67065e-05	up
Zm00001d046342	2.7698	1.6184	2.1749	9.5622	9.8444	14.8608	2.25034	2.62899e-15	2.63643e-13	up
Zm00001d020967	1.2094	0	0.6539	2.4459	1.9588	5.4346	2.24948	0.00414937	0.0367889	up
Zm00001d006591	1.0875	0.2007	0.557	1.6206	2.3254	5.7851	2.24797	0.000959221	0.0116923	up
Zm00001d032046	1.2277	0.1153	0.5215	2.7462	3.5833	3.188	2.24557	3.3115e-05	0.000656846	up
Zm00001d013689	0.4047	0.0591	0.3282	1.302	0.9558	1.9476	2.2425	0.000268795	0.00396358	up
Zm00001d032008	1.3377	0	0.5105	3.578	2.1559	3.8952	2.23872	0.00262685	0.0260214	up
Zm00001d011710	21.0143	1.7053	12.4835	50.5277	40.3207	80.4688	2.23753	0.000152012	0.00244335	up
Zm00001d013230	6.1904	2.3936	4.5281	21.401	20.341	25.3493	2.23608	1.00463e-15	1.05805e-13	up
Zm00001d032481	2.6948	0.9447	1.1656	3.5452	4.5828	17.0457	2.23396	0.00346059	0.0321664	up
Zm00001d040619	0.8882	0.2224	1.0976	2.5038	2.1577	6.9353	2.2328	0.00341378	0.0318561	up
Zm00001d017612	3.8572	0.5338	3.622	11.3214	15.0562	14.6556	2.23152	8.37258e-07	2.42516e-05	up
Zm00001d039858	0.1823	0	0.1479	0.5084	0.5384	0.7287	2.22915	0.00182523	0.0195918	up
Zm00001d004706	1.8554	0.3077	1.5454	6.1094	5.6616	6.749	2.22407	1.82923e-07	5.99524e-06	up
Zm00001d028129	4.5064	0.7039	3.1842	10.9482	15.3439	15.3688	2.21982	6.92498e-07	2.0292e-05	up
Zm00001d029922	0.3822	0.1218	0.0751	0.8942	1.1488	0.9674	2.21778	0.0014736	0.016524	up
Zm00001d044156	7.3801	4.4733	6.2274	21.4514	35.2862	35.2461	2.215	1.13846e-18	1.56592e-16	up
Zm00001d034488	0.2649	0.1742	0.179	1.0797	1.0638	0.9905	2.21422	0.000132509	0.00218857	up
Zm00001d027457	4.8722	0.5694	0.8781	10.1719	11.2011	10.7195	2.21177	0.000841584	0.0105077	up
Zm00001d028987	0.6864	0.5322	0.6994	2.9445	3.5167	3.2399	2.2101	5.77988e-20	8.92549e-18	up
Zm00001d015292	2.5443	0.5634	2.0561	6.8475	8.5272	10.3026	2.21006	1.56204e-08	6.26765e-07	up
Zm00001d028814	17.8319	3.4864	13.4971	42.4848	52.4207	74.8342	2.20965	3.29069e-07	1.03667e-05	up
Zm00001d049727	0.793	0.3243	0.4859	2.2906	2.5723	3.3531	2.20724	1.57732e-08	6.30201e-07	up
Zm00001d006903	1.7305	0.3914	1.2072	3.7837	5.8014	7.4266	2.20563	2.25439e-06	5.91095e-05	up
Zm00001d031802	2.328	0.9473	1.7981	7.1335	6.8341	11.5759	2.19844	6.81818e-10	3.44619e-08	up
Zm00001d030577	8.4218	4.8723	4.9346	26.9806	28.5739	36.1542	2.19781	6.65337e-17	7.75333e-15	up
Zm00001d006527	0.7913	0.1913	0.4131	2.107	1.985	3.011	2.19734	2.60057e-06	6.7414e-05	up
Zm00001d022517	1.8023	0.724	1.3804	4.4779	4.931	10.2231	2.19591	3.36451e-07	1.0586e-05	up
Zm00001d012321	2.2224	0.6742	1.7099	4.5469	5.8549	12.562	2.19327	5.11445e-06	0.000124463	up
Zm00001d006534	1.251	0.8971	0.9838	4.4398	5.6411	5.5714	2.18925	1.62814e-09	7.85095e-08	up
Zm00001d002958	0.9036	0.1056	0.456	2.1707	1.2521	3.9761	2.18637	0.00228551	0.0234523	up
Zm00001d044654	0.0724	0.1269	0.2088	0.5592	0.8438	0.5975	2.18405	0.000915068	0.0112302	up
Zm00001d014351	0.7082	0.5172	0.6381	3.6455	3.5126	2.0085	2.18038	2.05268e-05	0.000436386	up
Zm00001d051251	1.5919	1.1702	1.3882	4.538	4.512	11.704	2.18007	3.6633e-06	9.20249e-05	up
Zm00001d047765	15.2038	11.2899	16.2029	57.1021	54.3936	99.3208	2.17403	5.58447e-16	6.00712e-14	up
Zm00001d048469	2.006	0.6917	1.849	4.9375	8.2954	9.1909	2.17304	3.77293e-09	1.70194e-07	up
Zm00001d035442	0.4181	0	0.5023	0.7573	2.2384	1.6289	2.16911	0.00447362	0.0388965	up
Zm00001d050247	0.3162	0.3326	0.1368	1.248	1.1353	1.3697	2.16519	0.00326388	0.0307582	up
Zm00001d042801	3.7167	2.4512	2.8252	13.1974	15.1585	15.7878	2.16232	2.02409e-22	3.66534e-20	up
Zm00001d053082	0.0567	0.0284	0.0701	0.1739	0.4825	0.1087	2.16224	0.00497387	0.0419281	up
Zm00001d028577	9.3354	4.2858	5.3677	26.8256	25.7599	40.2686	2.16199	1.41138e-11	8.88145e-10	up
Zm00001d004698	0.428	0.1407	0.5784	2.4325	1.6173	1.5447	2.15806	1.0931e-05	0.000248998	up
Zm00001d018282	0.4143	0.1362	0.364	1.2885	1.1987	2.0563	2.1554	1.39172e-05	0.00030946	up
Zm00001d025338	0.845	0.9115	1.1948	5.6881	3.3775	5.0945	2.15219	1.45662e-06	3.98831e-05	up
Zm00001d043723	4.1868	0.6827	2.5794	7.9361	13.8445	13.7569	2.15206	4.44255e-06	0.000109846	up
Zm00001d047407	0.0703	0.1759	0.1411	0.887	0.1612	0.8281	2.14716	0.00310018	0.0294915	up
Zm00001d039941	3.7684	0.6393	1.9717	8.5523	4.9385	17.1755	2.14346	0.000643044	0.00840834	up
Zm00001d017433	0.223	0.0651	0.2009	1.1477	0.7723	0.4599	2.14325	0.00543095	0.044666	up
Zm00001d004700	0.7816	0.3425	0.6339	3.6884	1.2923	3.4932	2.14107	0.000651254	0.00849804	up
Zm00001d033169	0.9308	0.0777	0.5272	2.3959	2.8895	2.2399	2.13846	0.000135539	0.00223275	up
Zm00001d042096	7.8279	5.579	9.4874	32.5472	25.6816	51.6318	2.1381	1.76087e-11	1.09439e-09	up
Zm00001d013098	1.6622	1.3056	1.8956	6.4371	10.0662	6.8384	2.13345	1.67756e-19	2.51344e-17	up
Zm00001d014491	13.4322	3.7458	11.8834	38.371	43.1187	56.1983	2.13162	1.87599e-09	8.92639e-08	up
Zm00001d008462	0.2794	0.2226	0.3295	1.6778	0.9358	1.3358	2.13145	2.24492e-05	0.000472465	up
Zm00001d044947	7.4464	2.5522	5.8027	23.8421	24.8395	25.8275	2.13043	1.09299e-13	9.20125e-12	up
Zm00001d008795	1.1193	1.2118	0.7119	4.5756	4.1988	5.7378	2.12786	4.17789e-09	1.87121e-07	up
Zm00001d023404	1.1059	0.1337	0.6185	2.4867	4.792	1.4945	2.12445	0.000975477	0.0118445	up
Zm00001d007293	0.4649	0.2037	0.6284	2.0941	2.7452	1.4384	2.12388	0.00635682	0.0499644	up
Zm00001d045957	0.8676	0.6083	0.5629	3.424	2.1311	4.1157	2.12049	0.00546274	0.044833	up
Zm00001d034829	1.5246	0.7736	1.5184	4.1307	3.7147	10.3028	2.11859	8.08187e-06	0.000189236	up
Zm00001d051473	0.9063	0.5295	0.7186	2.3845	3.5962	4.3618	2.11529	8.21584e-06	0.000191838	up
Zm00001d028167	0.9375	0.7231	0.8921	2.6062	4.9249	4.6411	2.11476	5.69725e-08	2.01696e-06	up
Zm00001d040244	12.4375	6.8577	10.3548	45.3391	50.2024	44.2619	2.11321	4.65391e-26	1.12638e-23	up
Zm00001d022467	2.4479	1.9975	1.7342	9.0166	7.0579	13.2323	2.10951	9.64449e-10	4.79857e-08	up
Zm00001d052173	1.3905	0.325	0.9021	3.4994	3.9411	5.2581	2.10783	7.82978e-05	0.00139183	up
Zm00001d029932	1.8731	0.4221	1.5914	5.9002	5.5113	6.6784	2.10753	2.55871e-08	9.84791e-07	up
Zm00001d023918	3.2564	3.1368	2.0302	11.6788	12.8882	15.6117	2.10436	1.042e-12	7.60238e-11	up
Zm00001d044368	0.9228	0.7189	1.2195	3.9585	3.3904	6.1329	2.1016	7.43466e-05	0.00133384	up
Zm00001d033019	3.7364	1.6373	4.5788	10.3116	31.2997	4.046	2.09883	0.00102	0.0122988	up
Zm00001d012633	5.0028	2.258	4.5673	13.3652	18.0006	23.4803	2.09462	6.4387e-13	4.86692e-11	up
Zm00001d016719	1.5108	0.5793	1.1231	3.8481	4.9065	6.4271	2.09059	9.27403e-08	3.18467e-06	up
Zm00001d017762	1.4506	1.4801	1.3344	2.7492	8.407	9.11	2.0839	2.12851e-06	5.62191e-05	up
Zm00001d025057	3.1179	2.5505	4.1805	12.4836	13.786	19.3789	2.08261	8.98231e-15	8.49976e-13	up
Zm00001d017461	0.2342	0	0.197	0.6476	0.5656	0.8589	2.08207	0.00339614	0.0317205	up
Zm00001d053746	0.5236	0	0.3049	1.0368	1.2558	1.6616	2.08039	0.00288947	0.0280165	up
Zm00001d005591	0.2388	0.157	0.1937	0.794	1.2128	0.7081	2.06984	0.000597114	0.00787733	up
Zm00001d002071	2.866	0	3.099	8.1965	9.4771	10.3451	2.0676	0.000968254	0.0117796	up
Zm00001d050011	0.6892	0.8902	0.5099	3.8279	2.2276	3.4042	2.06666	5.36371e-06	0.000129691	up
Zm00001d014717	2.2188	0.9128	1.6647	6.0217	9.6042	6.2343	2.06461	1.24026e-10	6.96846e-09	up
Zm00001d042918	0.764	0.3826	0.9048	3.4024	2.1311	3.8646	2.06374	1.86972e-06	5.012e-05	up
Zm00001d014116	8.0719	7.202	6.6444	31.414	34.1459	34.911	2.05909	1.05546e-25	2.43734e-23	up
Zm00001d041772	8.4716	11.6806	9.2162	41.3501	32.3569	63.5556	2.05632	1.04489e-09	5.17735e-08	up
Zm00001d006793	1.2118	0.4327	1.286	4.794	4.8974	3.5177	2.05457	3.82099e-09	1.71747e-07	up
Zm00001d013937	0.6218	0.3847	0.3164	1.1298	2.6264	2.3011	2.0478	0.00014087	0.00230249	up
Zm00001d044076	5.0382	2.5974	4.3262	17.0362	17.0799	20.3253	2.04362	1.76175e-10	9.76763e-09	up
Zm00001d006536	0.1309	0.0918	0.1132	0.3145	0.5937	0.6211	2.04259	0.00544427	0.0447251	up
Zm00001d044244	3.02	1.4705	2.3584	9.0687	8.5596	13.4963	2.03633	6.4935e-06	0.000155369	up
Zm00001d018431	0.6123	0.4217	0.7567	1.97	3.223	2.8868	2.03552	5.26311e-09	2.30396e-07	up
Zm00001d048602	0.6696	0.2668	0.4278	1.9063	2.588	1.695	2.03534	5.23399e-06	0.000126922	up
Zm00001d033256	0.5944	0.0801	0.2966	1.4515	1.5983	1.4146	2.02672	0.00107896	0.0128714	up
Zm00001d029321	0.5873	0.3633	0.4109	1.6005	1.6645	2.8501	2.02535	2.31072e-05	0.000484041	up
Zm00001d011041	1.1546	1.0119	0.6762	3.921	4.2268	4.4155	2.02492	1.15624e-07	3.89609e-06	up
Zm00001d049640	0.1898	0.2377	0.4105	0.6747	1.2809	1.7898	2.02465	0.000546813	0.00730952	up
Zm00001d002673	0.6462	0.1133	0.1397	1.2474	1.0073	1.7993	2.0229	0.00307374	0.0292743	up
Zm00001d007180	2.967	0.7829	1.8283	7.582	8.0779	8.8506	2.01915	1.6134e-08	6.43597e-07	up
Zm00001d021299	12.3822	10.3179	9.9909	38.8726	49.8958	57.755	2.01678	6.66266e-21	1.09612e-18	up
Zm00001d007175	0.2535	0.0444	0.3016	0.6526	1.0301	1.046	2.01438	0.000713962	0.00916895	up
Zm00001d042275	18.4397	5.346	16.5903	56.3589	51.3336	64.4067	2.014	3.02601e-09	1.38499e-07	up
Zm00001d052016	5.171	0.6714	2.4851	13.1453	6.152	17.1838	2.01092	0.00165745	0.0181153	up
Zm00001d032787	2.1398	0	1.4832	5.084	4.458	5.8283	2.00827	0.00325436	0.0306799	up
Zm00001d012197	0.558	0.978	1.6707	5.1553	3.3656	5.4444	2.00673	1.41345e-05	0.000313738	up
Zm00001d021836	8.5349	3.7402	7.449	30.86	32.8881	21.5653	2.00442	1.27886e-11	8.12883e-10	up
Zm00001d031131	0.6717	0	0.4439	0.8645	1.9039	2.1552	2.00303	0.00620282	0.049138	up
Zm00001d017613	9.7088	8.2188	7.2467	33.1007	38.424	39.8671	2.00032	9.28402e-22	1.62283e-19	up
Zm00001d005594	1.8114	0.5392	1.5521	5.6299	5.6829	5.7805	1.99791	2.94815e-09	1.35416e-07	up
Zm00001d025325	0.467	0.2456	1.01	1.9635	3.2212	2.3602	1.99145	0.000152301	0.00244644	up
Zm00001d003186	1.0431	0.3516	1.3448	2.857	5.3825	3.7239	1.99119	7.34636e-06	0.000173466	up
Zm00001d012641	1.7966	0.5338	1.5805	3.9973	6.0992	6.8777	1.99007	1.49148e-07	4.93975e-06	up
Zm00001d048690	15.4844	18.2809	10.1579	71.2071	59.3449	66.5045	1.98976	4.04524e-10	2.13018e-08	up
Zm00001d033981	10.7495	7.7451	9.7694	26.3668	30.7169	66.2785	1.98619	9.94321e-09	4.15059e-07	up
Zm00001d017852	150.287	23.3692	81.2527	263.083	288.844	505.916	1.98593	5.30684e-05	0.00099909	up
Zm00001d021647	4.3701	3.803	4.1445	17.2492	17.7939	18.4647	1.98468	3.25059e-37	1.66981e-34	up
Zm00001d045188	0.3088	0.1353	0.4173	1.0265	1.0574	1.7115	1.98243	0.000807157	0.010123	up
Zm00001d049381	1.6778	1.4705	1.3606	3.7426	6.3405	9.5166	1.97781	3.14533e-05	0.000632863	up
Zm00001d035486	3.333	0.8852	3.3309	12.8249	13.6931	4.8956	1.977	9.08354e-05	0.00157358	up
Zm00001d040823	1.1424	0.8761	1.3124	4.5024	4.1823	5.633	1.97404	2.07418e-10	1.13746e-08	up
Zm00001d050864	10.1504	4.1378	15.0596	33.4174	25.2015	65.4878	1.97311	3.36201e-05	0.000665202	up
Zm00001d042099	2.4978	0.5151	1.5888	5.2946	4.0951	10.3041	1.97061	0.000299801	0.00434944	up
Zm00001d007831	90.7963	14.6641	64.8891	179.248	201.178	314.854	1.97034	3.04806e-05	0.000616246	up
Zm00001d049922	0.8451	0.5619	0.5672	2.6501	2.4227	3.3959	1.96827	8.23186e-08	2.85799e-06	up
Zm00001d052967	3.2971	2.3943	2.1391	10.9112	10.5022	12.0956	1.96729	5.15005e-13	3.95219e-11	up
Zm00001d017864	0.677	0.1369	0.2534	1.05	1.8696	1.6918	1.95888	0.000502517	0.00681144	up
Zm00001d034270	2.812	0.3891	2.5605	5.6507	7.2711	11.2951	1.9554	0.000165743	0.00263213	up
Zm00001d026137	0.8484	0.2124	0.3932	1.8717	2.0039	2.4374	1.95107	0.000821487	0.0102823	up
Zm00001d039845	2.3296	1.4584	3.0588	5.9962	5.6596	17.5044	1.95088	0.00114896	0.0135523	up
Zm00001d023596	0.6595	0.476	0.9228	2.2299	1.9424	4.5607	1.94979	7.49746e-05	0.00134128	up
Zm00001d044162	0.4857	0.7204	0.606	2.0196	2.8593	2.6588	1.94891	4.34753e-06	0.000107708	up
Zm00001d026078	1.9669	0.9851	1.747	2.7121	9.7559	7.5343	1.94703	0.000194861	0.00302581	up
Zm00001d021596	6.4172	2.1224	5.2369	10.5181	12.9836	33.4653	1.94657	3.01327e-05	0.000610685	up
Zm00001d039882	2.0664	1.8111	1.6758	5.7128	7.7551	10.0046	1.94427	2.12745e-08	8.32817e-07	up
Zm00001d004972	11.1223	7.7605	9.9248	37.6146	33.1567	50.3369	1.94141	2.17723e-14	1.99284e-12	up
Zm00001d003271	15.0525	16.3389	11.5091	50.2534	54.5645	79.9575	1.94012	5.79795e-11	3.36268e-09	up
Zm00001d030942	1.4352	0.869	1.3261	4.4775	5.0292	5.8127	1.94005	2.25889e-13	1.85812e-11	up
Zm00001d045499	0.9709	0.361	0.4136	1.9185	2.5573	2.9433	1.93968	1.50445e-05	0.000329292	up
Zm00001d028649	0.5348	0.9026	0.8352	3.1437	2.601	3.7175	1.93303	6.48136e-08	2.26902e-06	up
Zm00001d003524	0.2789	0.7334	0.2011	1.8747	2.1083	1.0069	1.93279	0.00560866	0.0456431	up
Zm00001d034197	16.8639	5.7431	15.1089	34.9729	51.986	67.282	1.92728	3.97177e-08	1.45522e-06	up
Zm00001d023803	0.4049	0.2028	0.3752	1.1413	1.694	1.3123	1.92538	0.0024397	0.0246824	up
Zm00001d033300	5.4587	2.2933	3.7561	9.212	12.9997	25.4031	1.92406	3.24866e-06	8.27651e-05	up
Zm00001d031460	1.1338	1.1357	0.9195	2.7099	8.6463	2.0881	1.92308	0.000947395	0.0115649	up
Zm00001d029699	0.6177	0.5414	0.935	1.0069	4.3768	3.3762	1.91949	0.00285075	0.0277372	up
Zm00001d003492	1.1342	0.6025	0.5946	2.8014	2.825	4.0763	1.91654	1.76774e-06	4.77423e-05	up
Zm00001d047758	1.9427	2.0999	1.9256	7.9449	8.0452	8.4815	1.9147	1.2399e-14	1.15591e-12	up
Zm00001d050457	0.4312	0.2223	0.6308	1.5669	1.6296	2.1451	1.91232	5.53756e-06	0.000133639	up
Zm00001d049103	0.9078	0.2893	1.6062	3.8234	3.1187	4.6809	1.90949	0.000415746	0.00577206	up
Zm00001d014528	0.2137	0.3278	0.26	0.9855	1.2871	0.9366	1.90683	0.000227108	0.00345619	up
Zm00001d005306	2.6523	2.0421	2.0906	8.5706	8.4776	10.7112	1.90057	3.73313e-16	4.12135e-14	up
Zm00001d003852	1.1497	0.5182	0.3197	2.6493	2.669	2.8458	1.89989	8.07968e-05	0.00142718	up
Zm00001d017806	2.0233	0.5911	1.8232	5.3815	5.48	7.1991	1.89974	9.49279e-08	3.25093e-06	up
Zm00001d027449	13.6312	2.9593	9.8713	29.8817	34.4411	40.1751	1.89886	1.27431e-06	3.52869e-05	up
Zm00001d030304	0.4734	0.4527	0.7446	1.9572	2.3585	2.4858	1.89852	1.77852e-05	0.000383938	up
Zm00001d047574	1.1301	0.5354	1.1559	2.6729	4.6315	4.1579	1.89251	2.13206e-09	1.00498e-07	up
Zm00001d021949	2.1925	1.1957	1.3961	5.0372	5.5008	8.9692	1.89183	1.41737e-08	5.75428e-07	up
Zm00001d025012	0.4501	0.453	0.4327	1.8667	1.898	1.6162	1.89103	1.0321e-12	7.57402e-11	up
Zm00001d013406	0.8363	0.3665	0.4199	1.5632	2.5115	2.5876	1.88829	2.52743e-05	0.000522315	up
Zm00001d051814	0.8993	0.1631	0.9389	2.1018	2.6367	3.3899	1.88759	6.26339e-05	0.00114742	up
Zm00001d043680	1.123	1.1357	0.794	3.6317	3.7952	4.8555	1.8875	3.86344e-07	1.20057e-05	up
Zm00001d009112	4.8259	1.6918	2.6091	8.695	7.0215	21.202	1.88733	0.000332154	0.00474497	up
Zm00001d046277	0.3158	0.4464	0.3635	1.5734	1.4823	1.4394	1.88415	5.03134e-09	2.21405e-07	up
Zm00001d023461	1.6057	0.8042	1.1162	5.117	4.0094	5.2046	1.88266	0.000157712	0.0025237	up
Zm00001d044111	1.1687	0.607	0.8893	2.5254	3.9259	4.3748	1.87512	3.07944e-06	7.8773e-05	up
Zm00001d021250	2.6257	0.5613	1.5927	4.8352	7.7446	6.6707	1.87248	3.15586e-05	0.000634474	up
Zm00001d003603	1.1656	0.227	0.7702	1.4723	3.0284	4.174	1.8724	0.000661172	0.00859182	up
Zm00001d012231	1.4619	0.1875	0.9253	2.7228	3.1667	4.3761	1.87222	0.000237416	0.0035892	up
Zm00001d051225	1.2338	0.2949	0.9702	2.8869	3.073	4.222	1.87075	7.40127e-05	0.0013288	up
Zm00001d030348	1.5828	0.4414	1.0502	3.3024	4.4523	4.6375	1.86915	1.905e-06	5.09031e-05	up
Zm00001d044850	1.0921	0.7883	0.6252	2.5906	4.795	2.6502	1.86867	0.000254223	0.00379369	up
Zm00001d021089	0.673	0.0843	0.4158	1.1548	1.317	2.33	1.86741	0.00446052	0.0388095	up
Zm00001d004055	2.7801	0.7287	2.7533	7.3118	8.2971	8.7891	1.86398	2.32835e-07	7.42801e-06	up
Zm00001d052435	2.5547	2.1191	2.5898	6.9475	10.689	11.4328	1.86269	1.78683e-13	1.47948e-11	up
Zm00001d000840	1.3208	1.2862	0.6347	4.9105	3.4662	4.2378	1.85861	0.00235158	0.0239825	up
Zm00001d017077	0.8744	0.0589	0.8727	2.3659	2.6053	2.1156	1.85585	0.000755219	0.00957663	up
Zm00001d002549	3.1217	1.0324	4.0124	6.4684	12.799	12.6349	1.85126	1.4147e-05	0.00031374	up
Zm00001d040705	2.1962	0.9624	1.4614	3.6961	8.9781	5.6189	1.84898	1.26637e-05	0.000283845	up
Zm00001d012819	2.9478	1.4624	2.8868	7.5397	9.6162	11.7589	1.84805	2.3285e-09	1.09553e-07	up
Zm00001d034356	71.4592	16.6063	46.3417	112.943	159.662	238.677	1.84768	1.1002e-05	0.000250165	up
Zm00001d003861	3.6079	2.6304	2.9518	11.6832	11.9152	12.5949	1.84744	8.22548e-25	1.80038e-22	up
Zm00001d033090	5.8068	3.1134	5.4663	14.36	19.0401	23.0737	1.84742	2.48041e-13	2.02053e-11	up
Zm00001d034186	2.7328	1.2318	2.1107	7.5699	9.1473	7.207	1.84497	1.8422e-10	1.01912e-08	up
Zm00001d043220	7.1552	3.2085	7.9169	26.6974	19.966	24.7121	1.83873	4.041e-08	1.47628e-06	up
Zm00001d011459	1.3567	0.1585	1.0432	2.354	3.7315	3.7935	1.83681	0.00034942	0.00494671	up
Zm00001d026554	2.6246	1.3593	1.4835	8.4955	6.0865	6.7055	1.83488	8.02489e-07	2.32713e-05	up
Zm00001d032868	0.4728	0.2072	0.5432	1.2423	2.038	1.5542	1.83273	7.63041e-05	0.00136216	up
Zm00001d015459	8.3862	3.8275	6.4331	19.7797	24.3075	27.6272	1.83141	3.69359e-14	3.26215e-12	up
Zm00001d032409	1.0424	0.6644	0.7514	3.5504	2.686	3.2903	1.82747	2.20143e-07	7.06787e-06	up
Zm00001d039355	3.9549	3.3842	4.4915	11.6753	16.6373	17.8353	1.82697	7.13256e-19	1.00862e-16	up
Zm00001d029546	14.3968	1.3765	7.8308	22.8325	23.7413	40.9434	1.82594	0.00124702	0.0144183	up
Zm00001d013445	2.0329	0.3712	1.6028	3.1977	5.802	6.4208	1.82469	0.000164358	0.00261839	up
Zm00001d043182	3.7562	2.8607	3.4174	10.535	11.0136	17.4724	1.82303	5.12397e-12	3.4302e-10	up
Zm00001d018155	0.4281	0.5003	0.4629	1.3467	2.0222	1.972	1.82243	1.62644e-05	0.000352923	up
Zm00001d027434	5.3725	2.2385	3.1427	11.0324	11.8574	18.575	1.821	1.01066e-07	3.43311e-06	up
Zm00001d044906	8.1984	5.9466	7.0745	12.4741	15.6059	55.0211	1.82026	0.000273007	0.00401863	up
Zm00001d043727	30.5774	21.94	36.2878	106.92	86.2699	146.932	1.81949	4.47537e-14	3.89791e-12	up
Zm00001d006505	0.2747	0.1926	0.2079	0.7778	0.7008	1.1332	1.81789	0.00121806	0.0141681	up
Zm00001d025225	8.4864	2.3334	3.7785	15.9899	19.0227	21.4514	1.816	2.32238e-05	0.000485117	up
Zm00001d007420	3.2331	2.5041	2.9268	9.1604	13.9232	10.3132	1.81518	3.99132e-09	1.79083e-07	up
Zm00001d020910	57.4066	8.615	42.6243	130.067	112.542	151.956	1.81372	0.000121922	0.00203509	up
Zm00001d017968	6.002	0.6189	2.2906	7.4214	10.0069	16.7493	1.81177	0.00456189	0.0394189	up
Zm00001d008632	0.6213	0.3523	0.5927	1.8813	2.3133	1.8468	1.81049	2.03155e-08	7.99003e-07	up
Zm00001d017849	2.5811	0.6463	1.9603	4.7455	5.7772	9.0951	1.80855	1.60831e-05	0.000349592	up
Zm00001d048333	1.2122	0.51	1.6778	3.2866	3.894	5.9009	1.80717	2.89479e-05	0.00058952	up
Zm00001d048561	3.5904	1.9667	2.6691	9.588	8.862	13.0526	1.80472	4.67308e-10	2.43532e-08	up
Zm00001d049541	1.6539	2.0344	1.7726	5.6012	9.293	6.2989	1.80316	9.64632e-10	4.79857e-08	up
Zm00001d048985	3.7238	0.6317	2.2081	7.2144	8.5118	9.5392	1.79991	0.000198139	0.00306726	up
Zm00001d029218	1.5563	0.5456	0.9536	3.0711	2.8917	5.7781	1.79954	0.000197968	0.0030665	up
Zm00001d040710	1.5321	1.3428	1.8638	4.7652	5.7902	7.5056	1.79924	0.00108645	0.0129361	up
Zm00001d011208	19.6889	14.7224	20.0646	54.4313	89.8343	63.3336	1.79857	4.90446e-16	5.36739e-14	up
Zm00001d012596	5.5862	2.3883	4.7144	17.4176	12.3575	18.5479	1.79806	6.87664e-07	2.01974e-05	up
Zm00001d029583	0.4986	0.874	1.0783	2.8113	2.6919	3.6731	1.79677	0.000438328	0.00603914	up
Zm00001d009106	1.3695	0.9885	0.784	3.5941	3.0444	5.3172	1.79592	0.000289061	0.00421795	up
Zm00001d043904	1.2946	0.3947	0.9738	3.3805	3.0844	3.7732	1.79103	4.26007e-05	0.000826119	up
Zm00001d042768	3.9661	0.5892	1.7445	6.9209	4.1916	12.2015	1.78796	0.0027431	0.0269608	up
Zm00001d007016	0.1067	0.0534	0.1483	0.4707	0.3024	0.393	1.7819	0.00432091	0.0379622	up
Zm00001d031300	4.9404	1.9542	4.9639	5.7017	17.4726	20.6736	1.77925	8.34563e-05	0.00146901	up
Zm00001d052736	1.6083	0.9397	1.2753	4.3237	3.0391	7.0772	1.77815	0.000966047	0.0117606	up
Zm00001d005018	13.633	4.1987	11.3522	32.3355	41.7704	31.5889	1.77483	6.23206e-08	2.18783e-06	up
Zm00001d006330	4.8468	1.6017	2.5345	8.6577	10.2093	14.504	1.77339	2.10932e-06	5.57708e-05	up
Zm00001d021459	1.2514	1.2187	2.8567	6.8	8.9331	4.0152	1.77324	0.00151506	0.0168742	up
Zm00001d027873	6.363	2.6556	6.8803	16.6377	16.6035	26.8739	1.77304	6.52129e-05	0.00119207	up
Zm00001d025612	5.7096	2.1757	4.2948	11.4303	12.5086	21.5055	1.77164	2.93437e-06	7.54455e-05	up
Zm00001d030915	64.5075	13.6354	46.3645	88.2273	184.808	176.494	1.77143	6.66861e-05	0.00121634	up
Zm00001d051812	0.4565	0.291	0.4487	1.0325	1.529	1.9401	1.77095	1.38824e-06	3.82732e-05	up
Zm00001d016907	11.659	16.454	12.1236	58.3569	73.8338	22.4348	1.76982	5.41541e-05	0.00101466	up
Zm00001d017060	24.0296	8.5694	27.3272	59.433	77.5807	79.9864	1.76819	3.7306e-08	1.3863e-06	up
Zm00001d023815	0.3127	0.3654	0.479	1.5204	1.2557	1.4782	1.76785	4.46365e-05	0.000856832	up
Zm00001d048948	126.868	52.0329	116.032	284.165	301.322	483.889	1.76434	6.05932e-09	2.62964e-07	up
Zm00001d035401	0.862	0.5194	0.3495	2.311	2.0868	2.0279	1.76244	3.68202e-05	0.000722371	up
Zm00001d016379	23.8689	3.0193	18.3593	45.7079	59.1671	55.0696	1.76078	0.000371883	0.00523235	up
Zm00001d016682	3.0404	0.8327	2.4143	6.3584	7.8545	9.0148	1.75936	1.68871e-06	4.58045e-05	up
Zm00001d007815	18.7437	10.9181	16.2141	45.0284	41.847	81.6052	1.75372	4.38735e-09	1.95805e-07	up
Zm00001d014224	9.3744	1.197	6.5116	15.9262	17.5962	26.827	1.75042	0.000590313	0.00781218	up
Zm00001d020951	2.7809	0.5687	1.8042	6.7205	4.8607	7.1223	1.75007	6.94009e-05	0.00125947	up
Zm00001d053138	3.3644	1.1609	2.2629	8.0459	6.3571	10.2179	1.74791	3.53554e-07	1.10826e-05	up
Zm00001d048954	4.8808	2.5163	4.2299	12.5936	14.7494	15.3231	1.74608	7.43278e-15	7.11371e-13	up
Zm00001d015477	8.8549	2.3371	6.5011	19.2953	20.1306	23.4013	1.74559	6.26154e-07	1.86962e-05	up
Zm00001d006256	10.3031	3.7458	9.5728	20.1677	29.6351	35.7339	1.74485	1.84305e-07	6.02486e-06	up
Zm00001d027901	14.0545	1.9552	11.2169	17.4176	23.7114	54.7573	1.74042	0.00268837	0.0265264	up
Zm00001d044546	8.2339	2.4885	2.6096	11.8147	14.4855	22.5471	1.74017	0.000550528	0.00735527	up
Zm00001d002317	0.6668	0.4516	0.7211	1.9895	2.5559	2.1648	1.73668	2.22569e-14	2.02981e-12	up
Zm00001d006053	0.5033	0.2941	0.7257	1.8713	1.5455	2.1629	1.73465	0.00031624	0.00454601	up
Zm00001d040952	0.9662	0.5081	1.4626	2.4593	4.0774	4.1851	1.73454	1.1621e-05	0.000262578	up
Zm00001d040787	2.5622	3.1094	1.0656	4.904	7.0761	12.8059	1.73315	0.00629292	0.0495927	up
Zm00001d041958	0.4579	0.4682	0.165	0.9495	1.5503	1.4561	1.73262	0.00383637	0.0347107	up
Zm00001d029842	0.9555	0.9184	0.6665	1.8775	3.3778	4.0687	1.73095	4.42812e-05	0.000852143	up
Zm00001d031815	0.8165	0.5831	0.6213	2.7501	2.0285	2.5261	1.73087	4.00596e-06	9.97772e-05	up
Zm00001d034217	2.2424	0.6813	1.0345	4.053	6.1862	4.0701	1.73063	3.38991e-05	0.00066976	up
Zm00001d043144	1.264	0.2014	0.6834	2.9577	1.4656	3.3775	1.73053	0.00549992	0.0450793	up
Zm00001d043238	2.6465	0.5799	1.1804	4.0304	4.8132	6.994	1.72996	0.000195201	0.00302923	up
Zm00001d047323	4.9991	5.4649	5.6961	20.4307	27.8811	10.6993	1.72901	5.11776e-06	0.000124463	up
Zm00001d012022	1.3534	0.3489	1.2482	2.0833	4.7762	3.8589	1.72879	0.000362418	0.00511921	up
Zm00001d035046	10.5944	3.4575	9.3669	23.9891	22.0745	36.092	1.72626	4.46772e-07	1.37984e-05	up
Zm00001d047625	1.0605	3.0539	2.4572	7.474	10.5203	6.0154	1.72507	0.000438342	0.00603914	up
Zm00001d005803	3.5543	1.3471	2.4929	4.2857	11.6168	10.9967	1.72225	0.000451439	0.00619583	up
Zm00001d033896	13.4765	11.0561	11.6279	38.9752	41.0951	51.2574	1.72176	2.65687e-19	3.86568e-17	up
Zm00001d039374	0.5973	0.4053	0.7083	1.6861	1.6565	2.8414	1.71903	4.51166e-06	0.000111446	up
Zm00001d034722	9.4504	2.1474	7.5694	21.0212	22.6521	25.0878	1.71886	1.15715e-05	0.000261854	up
Zm00001d026047	1.8239	2.1546	1.4577	5.6131	7.2674	6.7063	1.71762	7.27705e-08	2.53348e-06	up
Zm00001d052040	2.6608	0.5182	2.2378	5.2422	8.0071	6.4029	1.71545	0.000303936	0.00439424	up
Zm00001d039520	11.2541	6.1948	11.39	19.3703	38.5759	44.94	1.71424	9.08063e-08	3.12252e-06	up
Zm00001d051380	0.8913	0.1736	1.285	2.5489	2.9004	3.166	1.71364	0.00477132	0.0407686	up
Zm00001d028144	0.3172	0.2471	0.5335	1.0886	1.1987	1.672	1.71289	0.00102887	0.0123794	up
Zm00001d041498	1.1178	0.2239	0.8288	1.4796	2.9268	3.3925	1.71228	0.00094309	0.0115292	up
Zm00001d022053	0.7621	0.7287	0.6743	2.3778	1.4401	3.9301	1.71183	0.00376797	0.0342396	up
Zm00001d046981	0.6604	0.4961	0.5101	1.6595	1.0697	3.2597	1.70808	0.00393651	0.0354005	up
Zm00001d022485	2.1344	1.354	2.5937	6.8368	7.9319	6.8973	1.70776	3.7463e-14	3.29713e-12	up
Zm00001d017978	1.6622	0.0955	0.9134	2.3146	3.1151	3.822	1.70673	0.00526475	0.0436549	up
Zm00001d026594	2.6524	0.3576	2.2613	5.164	4.3854	8.785	1.70281	0.00144052	0.0162162	up
Zm00001d016400	0.8826	1.5472	1.9088	4.8466	4.6699	5.6438	1.70272	0.00329393	0.0309949	up
Zm00001d025900	10.6901	4.3242	6.6688	21.7389	23.9385	30.9014	1.70257	8.47295e-09	3.59045e-07	up
Zm00001d043350	3.6239	1.6118	2.2517	5.5919	11.9321	9.0924	1.70116	1.72562e-06	4.67553e-05	up
Zm00001d046474	58.6537	29.8031	44.9403	177.366	133.013	156.422	1.70074	7.10914e-13	5.32572e-11	up
Zm00001d042609	52.9639	18.0085	40.3119	101.601	117.249	166.035	1.70055	1.18152e-07	3.97594e-06	up
Zm00001d011006	0.6264	0.2495	0.6157	1.881	1.9637	1.4976	1.70036	5.24216e-05	0.000988393	up
Zm00001d047779	4.3347	3.1659	5.7808	8.6778	16.5862	22.0542	1.6987	7.4296e-06	0.000175104	up
Zm00001d050455	9.4621	4.3439	6.6179	25.0955	21.7104	24.8219	1.69635	1.30748e-11	8.28984e-10	up
Zm00001d005735	0.3386	0.0848	0.5492	1.0791	0.9369	1.4468	1.69551	0.00178303	0.0192126	up
Zm00001d003064	3.0939	1.4858	2.7496	7.0907	8.0483	10.8835	1.69472	1.42603e-08	5.77886e-07	up
Zm00001d029495	29.0581	5.582	16.7863	43.2024	78.788	55.2152	1.69366	0.000179954	0.00282396	up
Zm00001d023939	7.3601	1.1628	6.114	17.1014	14.8624	17.2988	1.69339	0.000231653	0.00351685	up
Zm00001d043838	0.6483	0.2946	0.3635	1.4008	1.3497	1.8943	1.6932	2.32621e-06	6.07397e-05	up
Zm00001d051314	0.7671	0.0747	0.8295	2.1208	1.7717	2.0219	1.68814	0.00253418	0.0253177	up
Zm00001d016219	0.2574	0.3385	0.174	0.9388	1.0033	0.7302	1.68718	0.000362752	0.00512106	up
Zm00001d022600	2.174	1.482	1.6651	6.3211	6.0193	6.3837	1.68667	1.88785e-11	1.16754e-09	up
Zm00001d028451	0.92	0.5375	0.7958	2.4732	1.4486	4.0482	1.68643	0.00289579	0.0280494	up
Zm00001d053172	2.7479	1.6711	3.032	9.1418	8.9012	8.097	1.68183	1.50633e-09	7.29151e-08	up
Zm00001d010956	7.9778	2.9158	4.9556	17.4467	17.9611	19.4311	1.6816	9.1029e-09	3.83801e-07	up
Zm00001d030542	2.8985	1.6736	2.4336	7.3435	7.6354	9.6712	1.68134	3.77838e-11	2.20663e-09	up
Zm00001d002761	0.8352	0.5631	1.5283	3.1418	2.0637	5.0354	1.67951	0.00193049	0.0204772	up
Zm00001d003212	0.6858	0.2862	0.7062	1.9052	1.8203	2.2228	1.67838	4.50804e-05	0.000864219	up
Zm00001d047207	1.5751	0.8053	1.4902	3.5473	4.3403	5.8207	1.67828	3.44922e-05	0.000679878	up
Zm00001d021119	67.7103	44.8483	62.1488	171.673	226.9	210.623	1.67699	4.18042e-26	1.03162e-23	up
Zm00001d010197	2.8519	1.2497	2.1505	5.6985	8.225	8.0109	1.67554	3.84442e-08	1.41061e-06	up
Zm00001d016636	3.0935	0.8473	2.8223	3.7323	5.6626	14.1571	1.67521	0.00503334	0.0422454	up
Zm00001d036136	10.2195	7.2622	11.4983	46.3284	20.7456	32.1882	1.67012	9.10299e-07	2.59786e-05	up
Zm00001d028260	13.3709	8.7176	11.1961	28.9244	48.797	38.3417	1.66973	1.77866e-12	1.23818e-10	up
Zm00001d029497	0.8305	0.7279	0.9479	1.9793	3.4873	3.2832	1.66926	8.0659e-05	0.00142575	up
Zm00001d002191	0.8629	0.1164	0.6819	1.196	2.0382	2.5672	1.66757	0.00321712	0.0304314	up
Zm00001d032459	1.8317	1.5384	1.568	3.4049	5.2997	8.658	1.66673	2.96413e-05	0.00060121	up
Zm00001d053433	6.9157	0.9776	3.2565	9.0916	17.0722	11.9638	1.66573	0.00181789	0.0195381	up
Zm00001d018393	23.7882	4.1479	19.2579	32.1637	53.4213	72.3148	1.66549	0.000592872	0.00784192	up
Zm00001d011903	0.7115	0.9146	0.2564	1.9127	2.868	1.761	1.66511	0.00453403	0.0392801	up
Zm00001d052137	0.9686	1.0612	1.1783	3.8956	4.7473	2.3725	1.66484	0.000312196	0.00449302	up
Zm00001d039591	2.0175	0.8841	0.9544	4.3273	5.1226	4.0313	1.66187	0.00188422	0.0200919	up
Zm00001d051934	3.9881	2.156	3.869	11.1605	10.2825	13.1078	1.66006	6.46534e-12	4.26019e-10	up
Zm00001d045788	0.6407	0.4991	0.3849	1.7407	1.4124	2.0924	1.65781	0.000365431	0.00515598	up
Zm00001d021839	11.0588	2.58	10.4523	20.1366	29.5027	30.4408	1.65711	3.78841e-05	0.000740358	up
Zm00001d013635	2.2871	0.8018	1.4838	3.7564	4.1673	7.8175	1.65698	7.79648e-05	0.00138886	up
Zm00001d048146	0.6336	0.5331	0.5481	2.0005	1.9395	1.9342	1.65689	2.42191e-06	6.31074e-05	up
Zm00001d015201	0.855	0.6533	0.5215	1.7869	2.0713	3.1654	1.65075	2.15704e-05	0.000457324	up
Zm00001d016705	108.978	43.2177	111.22	183.061	347.517	349.611	1.64784	7.0972e-07	2.07477e-05	up
Zm00001d026458	21.4236	15.1766	16.8588	50.9559	62.9258	70.1972	1.64699	1.46757e-18	1.97542e-16	up
Zm00001d013782	0.2261	0.0915	0.1128	0.5222	0.3943	0.5739	1.64617	0.0053562	0.0442239	up
Zm00001d043050	4.0179	1.112	3.4299	8.3459	10.5889	10.5773	1.64453	2.57949e-05	0.000531763	up
Zm00001d007485	0.4887	0.4283	0.4844	1.3102	1.8468	1.617	1.64155	4.75197e-06	0.000116808	up
Zm00001d034615	2.9343	0.8398	2.5901	6.9876	8.7696	5.8054	1.63882	3.16567e-05	0.00063543	up
Zm00001d039674	2.9127	2.7849	2.945	7.7568	6.3615	15.6049	1.63645	1.78744e-05	0.000385202	up
Zm00001d014481	1.0119	0.3285	0.4863	2.5724	2.16	1.4688	1.63586	0.00149775	0.0167376	up
Zm00001d034756	55.2184	11.8617	48.293	112.634	58.5626	204.62	1.63466	0.00186509	0.0199432	up
Zm00001d013879	59.8791	15.5497	44.6405	93.6744	90.4195	211.125	1.63437	0.000239862	0.00361964	up
Zm00001d011839	0.5583	0.4893	0.5031	1.7963	1.5825	1.8234	1.62937	0.000729412	0.00931982	up
Zm00001d033517	9.8787	6.5566	8.8151	31.7082	30.718	22.3214	1.62808	8.06633e-13	5.98931e-11	up
Zm00001d044104	2.7588	0.6594	2.7119	4.7698	6.4767	9.1391	1.62567	0.000198683	0.00307379	up
Zm00001d042388	9.851	2.4978	7.5702	18.711	26.2236	20.5106	1.62254	1.26077e-05	0.000282842	up
Zm00001d011418	3.1552	2.7868	3.3588	8.7298	11.4386	11.225	1.6225	3.37155e-15	3.32805e-13	up
Zm00001d002364	10.196	4.6276	11.4186	22.182	30.533	34.9256	1.62131	5.45258e-08	1.93578e-06	up
Zm00001d022084	21.8075	24.5596	19.3041	53.6099	91.06	81.6877	1.62121	1.89511e-08	7.46717e-07	up
Zm00001d039824	0.3182	0.4028	0.5735	1.2893	1.4865	1.5497	1.62111	1.23337e-05	0.000277438	up
Zm00001d013834	4.6956	1.3513	3.9785	7.2156	9.0713	16.7686	1.62095	0.000146662	0.00238017	up
Zm00001d053432	2.3941	2.0471	2.5256	4.8095	13.2402	5.5403	1.61932	0.000325901	0.00466624	up
Zm00001d052937	0.6033	0.1839	0.7941	1.7778	2.0815	1.4336	1.61382	0.000394554	0.00550822	up
Zm00001d010649	8.6598	1.4931	8.2893	18.0266	16.6315	25.6217	1.61257	0.000576709	0.00765226	up
Zm00001d015845	0.7324	0.8888	0.6701	2.4169	1.5968	3.6024	1.61086	0.00240146	0.0243444	up
Zm00001d048417	3.1695	0.7736	2.1691	3.752	8.4528	7.9443	1.60696	0.000470706	0.00641827	up
Zm00001d043702	2.5779	3.389	4.1812	8.847	7.6111	17.281	1.60679	0.00619002	0.0490696	up
Zm00001d044806	1.2322	0.3273	0.7672	1.3135	2.399	4.0821	1.60632	0.00410128	0.0364653	up
Zm00001d035945	6.776	0.8586	3.2662	7.7048	10.027	17.681	1.60514	0.00461904	0.0398079	up
Zm00001d022254	6.2914	3.7061	4.0148	21.724	10.134	14.2532	1.60496	1.54537e-05	0.000337367	up
Zm00001d006604	4.0426	1.6945	3.2309	7.9925	10.0466	12.0544	1.6048	3.52441e-06	8.88017e-05	up
Zm00001d014748	7.5055	1.8228	4.4489	10.7066	18.7954	15.3877	1.60455	7.7634e-05	0.00138394	up
Zm00001d053845	3.4311	1.0024	2.4734	6.6236	9.1847	7.6669	1.60302	0.00613415	0.0486921	up
Zm00001d032869	3.3538	1.3526	2.7279	7.4101	9.3376	7.8053	1.60117	1.1913e-08	4.93193e-07	up
Zm00001d028159	6.8048	2.1868	2.6979	9.9251	8.572	20.2348	1.60011	0.00181067	0.0194688	up
Zm00001d053750	5.5187	1.0365	3.1968	9.9771	9.8693	12.8059	1.59883	0.00146385	0.0164493	up
Zm00001d044095	3.1785	2.3878	4.6644	6.7203	8.9554	18.2049	1.59705	0.00013654	0.00224777	up
Zm00001d052653	9.7464	3.4619	7.4136	19.0799	24.6967	22.7361	1.59495	3.03576e-08	1.1508e-06	up
Zm00001d023314	0.9077	0.154	1.0448	1.9344	2.0747	2.8989	1.59405	0.00126943	0.014623	up
Zm00001d030103	2.0333	0.9335	2.0939	3.6552	5.5344	7.5891	1.59279	4.89094e-05	0.000930535	up
Zm00001d002965	2.7406	0.3558	3.1829	5.4865	7.7679	7.3278	1.59124	0.00229907	0.0235627	up
Zm00001d045972	2.1663	2.1149	1.275	4.7524	5.6737	8.2295	1.59093	1.04456e-05	0.000239023	up
Zm00001d027387	25.017	7.2215	18.7861	44.9741	59.4859	57.4429	1.58479	2.26394e-06	5.92365e-05	up
Zm00001d024432	2.6673	0.5844	2.2031	3.973	6.265	7.4119	1.58467	0.000311312	0.00448286	up
Zm00001d052493	89.0857	34.4001	82.7635	189.991	254.545	211.965	1.58423	1.44175e-08	5.82507e-07	up
Zm00001d034601	15.2523	6.3419	14.9581	25.0156	32.5734	59.9565	1.58368	1.49983e-05	0.000328566	up
Zm00001d004867	8.0898	2.408	9.2427	16.6318	24.8041	22.8256	1.58359	4.45176e-05	0.000855384	up
Zm00001d013208	3.9836	2.8199	3.4791	13.6054	8.83	11.0608	1.58356	7.95147e-07	2.30849e-05	up
Zm00001d033718	2.8239	1.2375	2.2901	4.0785	3.9131	12.7658	1.5826	0.00226636	0.0232938	up
Zm00001d044662	6.0066	0.6664	3.2886	9.2633	9.985	12.4679	1.58191	0.00258652	0.0257028	up
Zm00001d003668	1.4463	0.5992	1.9335	5.1892	3.7515	3.8239	1.57859	1.87674e-05	0.000402723	up
Zm00001d013333	6.1869	1.3556	5.0174	9.6211	10.2293	21.136	1.57766	0.00309402	0.0294441	up
Zm00001d049242	1.719	2.0088	1.3277	3.3009	6.6511	6.6693	1.577	0.000720649	0.00922658	up
Zm00001d017551	1.3325	0.9618	0.8475	3.6315	1.9994	4.6077	1.57583	0.00338315	0.0316453	up
Zm00001d048680	5.7176	2.7502	5.2363	14.199	14.2531	15.4652	1.57099	3.85807e-13	3.06345e-11	up
Zm00001d021803	11.6392	3.3213	7.0244	22.0623	26.0847	23.7282	1.57063	9.31117e-05	0.00160418	up
Zm00001d008467	0.2762	0.4197	0.3186	1.3431	0.8178	1.0826	1.57017	0.000696003	0.00896576	up
Zm00001d011720	2.781	1.4453	2.7502	5.8512	7.5126	9.152	1.56978	4.80214e-10	2.49226e-08	up
Zm00001d008987	2.8304	0.4086	1.8363	4.0854	6.2605	5.735	1.56964	0.00119549	0.0139635	up
Zm00001d048342	1.2483	0.8061	1.2432	2.6775	3.8484	4.2348	1.56708	2.13447e-06	5.63173e-05	up
Zm00001d017353	3.6865	1.7704	2.4026	6.0225	6.3933	13.1244	1.5667	0.00011724	0.00196867	up
Zm00001d011938	12.0834	3.2995	6.9596	19.1194	24.8975	26.9901	1.5664	1.82202e-05	0.000391648	up
Zm00001d009568	4.9624	2.1087	4.5529	9.8054	10.0872	17.99	1.56597	0.000222851	0.00339963	up
Zm00001d032740	1.785	1.5379	1.4067	5.1137	4.8879	5.242	1.56419	6.3297e-09	2.74225e-07	up
Zm00001d025761	2.2621	0.4575	1.7875	4.0309	4.3155	6.0567	1.55794	0.000420248	0.00582257	up
Zm00001d003533	5.5348	2.5803	4.0748	12.6296	13.2955	12.9142	1.55585	1.76084e-11	1.09439e-09	up
Zm00001d042210	4.9428	0.8252	4.0085	9.0369	9.2286	12.3192	1.55436	0.000626922	0.00822745	up
Zm00001d010543	0.6549	0.3532	0.4358	1.8585	1.4754	1.2988	1.5534	0.00455901	0.0394076	up
Zm00001d009858	30.1248	21.6624	26.8388	72.8759	89.6049	90.348	1.55317	1.629e-24	3.47488e-22	up
Zm00001d026191	10.8621	2.8888	8.4241	20.9525	25.4788	23.1771	1.55218	1.06211e-05	0.0002426	up
Zm00001d011661	7.44	3.777	5.0555	16.1502	17.477	18.4488	1.55177	8.60254e-11	4.92124e-09	up
Zm00001d006521	1.2998	0.3255	0.5354	2.4958	2.339	2.1703	1.55148	0.00551565	0.0451367	up
Zm00001d041972	3.0036	1.5683	1.8427	6.2323	7.3459	6.9862	1.55057	3.73731e-09	1.6889e-07	up
Zm00001d043830	9.5592	2.2457	8.4182	15.4729	24.5801	23.4775	1.55037	0.000140182	0.00229273	up
Zm00001d048508	3.8949	0.4138	2.6801	6.5822	6.6907	9.0076	1.54925	0.00419607	0.0371164	up
Zm00001d009475	0.6915	0.7459	0.2876	1.7798	1.7589	1.92	1.54861	0.00554183	0.0453019	up
Zm00001d048898	7.1239	1.3059	5.7899	12.7436	14.2969	16.8549	1.54803	0.000335552	0.0047798	up
Zm00001d053346	4.9115	1.4349	3.1865	6.6018	7.8885	16.209	1.54751	0.00399228	0.0357487	up
Zm00001d033980	11.227	6.0656	10.9757	32.1301	23.3937	33.9427	1.5471	4.31973e-09	1.93129e-07	up
Zm00001d020926	56.9415	11.934	43.0996	81.6714	116.015	145.918	1.54421	0.000268458	0.00396358	up
Zm00001d046644	1.3464	0.8654	0.6309	2.2719	2.9681	3.888	1.54085	0.000551329	0.00736208	up
Zm00001d043569	2.7771	0.6085	2.127	5.1955	5.9763	6.1258	1.53817	0.00010738	0.00181767	up
Zm00001d043800	1.3461	1.5962	1.0061	3.9319	4.4326	4.4099	1.5346	1.59436e-07	5.2597e-06	up
Zm00001d011649	4.0517	1.7016	3.9248	10.1753	9.7694	10.5336	1.53354	2.17834e-08	8.48777e-07	up
Zm00001d017247	0.5498	0.3569	0.5064	0.9084	1.1927	2.415	1.53326	0.00137634	0.0156688	up
Zm00001d028953	1.1055	1.057	0.978	2.5868	3.9879	3.3167	1.53315	0.00307158	0.0292743	up
Zm00001d021168	46.1517	11.3283	39.4414	75.6537	86.9995	131.306	1.53099	0.000123002	0.00204902	up
Zm00001d045539	9.9589	7.7213	9.1119	28.2625	24.6082	31.7012	1.53058	2.14625e-11	1.30491e-09	up
Zm00001d042202	0.7011	0.4274	0.3955	0.9153	1.6991	2.2634	1.52956	0.00284486	0.0277121	up
Zm00001d016582	12.8282	4.1479	8.2149	23.1878	28.005	27.8727	1.5294	4.15715e-06	0.000103093	up
Zm00001d005002	0.3906	0.5267	0.9747	1.0311	2.5832	2.386	1.52897	0.00364544	0.0333428	up
Zm00001d042848	1.6979	0.4172	1.2182	2.7501	4.0329	3.5676	1.5287	7.32993e-05	0.00131881	up
Zm00001d032114	3.797	1.8512	3.861	6.9037	9.289	13.563	1.52732	1.31049e-06	3.62088e-05	up
Zm00001d022139	14.5799	8.5956	13.114	31.254	45.9573	36.6202	1.52562	1.3069e-12	9.31895e-11	up
Zm00001d030158	3.2105	1.0848	2.8023	4.7291	8.7342	8.4571	1.52071	2.24144e-05	0.000472128	up
Zm00001d039408	1.769	0.8859	1.4574	3.8304	4.6955	4.5174	1.52036	0.000262347	0.00389819	up
Zm00001d042572	47.4835	16.2846	28.6484	86.9403	84.359	113.377	1.51883	2.16635e-06	5.69794e-05	up
Zm00001d022529	0.5276	0.4624	0.652	1.6491	1.9939	1.477	1.5186	0.000594419	0.00785001	up
Zm00001d027676	2.7985	1.746	2.4618	6.5112	8.6489	6.8484	1.51829	4.99146e-08	1.78213e-06	up
Zm00001d053055	13.3328	6.4918	9.7891	29.0921	28.2256	35.0547	1.51692	1.28349e-09	6.30992e-08	up
Zm00001d002632	1.8024	1.1756	0.8158	3.812	3.5641	4.5389	1.5162	0.000107085	0.00181388	up
Zm00001d053890	0.7779	0.2512	0.6198	1.8618	1.8181	1.4779	1.51363	0.000112413	0.00189141	up
Zm00001d013210	4.0602	2.1713	4.4647	7.8527	12.0931	13.5556	1.51342	3.05407e-06	7.82035e-05	up
Zm00001d040621	3.7407	1.8441	3.5392	8.3578	12.7375	7.1128	1.50976	3.12695e-06	7.98261e-05	up
Zm00001d012335	2.0825	0.4821	1.7844	3.506	3.935	5.9973	1.50965	0.000603196	0.00794508	up
Zm00001d034145	15.062	7.1425	9.048	28.2801	30.3854	38.3463	1.5093	6.22678e-08	2.18783e-06	up
Zm00001d002899	17.3579	4.7376	8.7026	14.5834	58.0504	21.3083	1.50744	0.00477009	0.0407686	up
Zm00001d016744	0.7915	0.5396	0.6181	1.6977	2.4096	1.9501	1.50187	0.000674831	0.00873325	up
Zm00001d033607	1.0525	1.2299	0.7587	2.7692	2.8505	3.6904	1.49967	0.0015035	0.0167834	up
Zm00001d006034	1.8603	0.4658	1.5166	3.4582	3.6825	4.4766	1.49893	5.61693e-05	0.00104419	up
Zm00001d031194	4.5353	2.0821	3.3861	10.0985	12.3445	8.4637	1.4943	3.3642e-05	0.000665202	up
Zm00001d012292	4.2825	1.1075	3.6438	7.5593	10.4135	9.2676	1.49309	5.40801e-05	0.00101466	up
Zm00001d043253	1.2676	0.5387	1.1007	1.928	3.4477	3.5852	1.49194	3.44373e-05	0.000679326	up
Zm00001d015599	7.0438	5.5435	7.0983	16.8968	21.0058	22.7815	1.49147	1.42086e-13	1.18035e-11	up
Zm00001d030765	0.6931	0.1568	0.6527	1.055	2.3024	1.2451	1.491	0.00440868	0.0385584	up
Zm00001d031580	2.6793	2.3482	2.0614	5.1722	6.085	10.7871	1.49089	8.98365e-05	0.00156058	up
Zm00001d034781	3.3795	1.919	2.2904	6.2483	9.2414	7.8788	1.48942	2.1112e-08	8.27743e-07	up
Zm00001d032620	7.9727	5.4348	5.2683	14.5674	18.5522	24.6671	1.4887	6.48468e-07	1.92711e-05	up
Zm00001d043544	2.947	3.8529	2.5528	8.4236	9.3143	11.939	1.48567	6.10984e-07	1.82867e-05	up
Zm00001d007360	2.1292	0.9009	1.0321	3.0867	5.0638	4.3539	1.48361	0.000186421	0.00291273	up
Zm00001d048629	19.6298	2.7729	8.9412	25.3552	39.0618	27.2893	1.47922	0.00323278	0.0305452	up
Zm00001d045565	2.0338	0.6744	1.4859	4.1029	3.5313	5.2153	1.47763	0.000294859	0.00428515	up
Zm00001d010201	5.6843	1.1387	2.6342	5.8523	10.8942	11.8082	1.47712	0.00337187	0.0315632	up
Zm00001d046004	5.1083	3.532	3.8972	10.3483	11.3685	16.6537	1.47673	1.56374e-08	6.26765e-07	up
Zm00001d029778	1551.23	266.814	1075.47	1665.22	2101.81	4641.83	1.47578	0.0040391	0.0360398	up
Zm00001d001774	2.3843	1.6718	2.1362	5.9033	6.6937	6.2529	1.47562	2.52745e-06	6.57894e-05	up
Zm00001d027802	1.0927	0.6188	0.8725	2.4374	2.6999	2.7392	1.47297	3.33057e-08	1.255e-06	up
Zm00001d012909	9.5439	6.3369	8.7041	15.6944	24.4322	34.748	1.47251	3.69215e-07	1.15304e-05	up
Zm00001d034940	0.5624	0.5546	0.4846	1.4552	1.1707	2.2749	1.47176	2.37157e-05	0.000492937	up
Zm00001d024763	7.6174	1.4055	4.3745	13.2274	11.5011	14.4339	1.47167	0.000706655	0.00908902	up
Zm00001d043152	2.064	1.1982	1.7536	4.7722	4.394	5.9852	1.46824	3.89813e-10	2.05702e-08	up
Zm00001d030214	1.8492	1.4093	2.1734	3.6905	8.6215	4.1459	1.46646	0.000308772	0.00445393	up
Zm00001d047402	1.0603	0.2904	0.6808	1.393	2.4105	2.3921	1.46374	0.00208383	0.0217282	up
Zm00001d027533	2.6113	1.5734	2.2942	5.9977	6.0135	7.5462	1.46221	1.4088e-09	6.84573e-08	up
Zm00001d045988	255.107	34.5131	173.363	360.103	554.253	403.723	1.46082	0.00316842	0.0300498	up
Zm00001d051653	45.6035	7.7359	22.9057	56.544	65.0449	101.345	1.46069	0.00260149	0.0258007	up
Zm00001d012686	1.818	0.7967	1.2778	4.4064	4.8952	2.2968	1.45601	0.00112834	0.0133654	up
Zm00001d011881	2.1654	0.6326	0.8293	3.5996	3.7507	3.536	1.45539	0.00156533	0.0173039	up
Zm00001d049629	0.7263	0.2358	0.8144	1.7541	2.1603	1.4149	1.45474	0.000927224	0.0113407	up
Zm00001d018358	1.3848	0.8443	1.2044	3.7194	4.0104	2.5149	1.45341	2.35652e-05	0.000491026	up
Zm00001d016902	5.1678	5.7991	4.2562	12.8664	13.6662	20.1978	1.45321	7.94917e-07	2.30849e-05	up
Zm00001d009328	1.8455	1.6175	1.4967	4.2224	4.1774	6.4634	1.44883	1.24582e-05	0.000279988	up
Zm00001d040163	4.5928	3.5558	5.1017	11.6552	12.4253	15.4556	1.44858	2.20806e-16	2.51488e-14	up
Zm00001d047025	2.1865	1.3937	1.8914	4.4681	4.8075	7.1338	1.44839	4.88057e-06	0.000119503	up
Zm00001d044686	325.829	279.935	282.441	612.083	1065.6	1014.55	1.44607	2.52372e-09	1.17204e-07	up
Zm00001d035515	1.2336	0.6829	0.9595	3.2124	3.6806	1.6071	1.44595	0.000388852	0.00543766	up
Zm00001d046852	9.3071	3.237	7.1884	15.7804	18.2494	23.6156	1.44358	3.91955e-06	9.77791e-05	up
Zm00001d013529	11.5006	4.4049	8.2158	20.4699	29.0492	20.9163	1.44313	9.24062e-07	2.63117e-05	up
Zm00001d043166	3.2522	2.2588	2.7868	7.6602	8.4933	8.5434	1.44297	1.3718e-11	8.67574e-10	up
Zm00001d028999	1.9912	2.5275	1.4849	5.0957	5.5788	7.4706	1.44292	4.7875e-05	0.000912925	up
Zm00001d003584	8.3749	3.5435	8.9864	15.417	13.0359	32.3646	1.44284	0.000268738	0.00396358	up
Zm00001d013825	6.51	0.9009	6.113	10.8768	11.4108	16.6079	1.44231	0.00428949	0.037752	up
Zm00001d025362	4.7158	1.2097	4.9748	8.2894	8.6934	14.709	1.44225	0.000866563	0.010745	up
Zm00001d021529	5.427	7.0465	6.8824	17.59	31.5234	9.3282	1.44083	0.00124788	0.0144217	up
Zm00001d039366	1.803	0.6321	1.0398	3.1627	3.2177	3.9669	1.43566	0.000247464	0.00371432	up
Zm00001d051461	2.6044	1.1706	1.4803	3.982	6.4669	5.1308	1.43351	4.29649e-05	0.0008319	up
Zm00001d002447	0.6878	0.2214	0.4098	1.1561	0.9283	1.8095	1.43345	0.00137525	0.0156636	up
Zm00001d050893	3.4133	2.4201	3.6493	7.4036	7.3555	13.2897	1.43297	5.22209e-06	0.000126755	up
Zm00001d035467	0.6518	0.4231	0.7047	1.8225	1.2315	2.1908	1.43097	0.000367684	0.00518487	up
Zm00001d047104	0.5562	0.4875	0.3675	1.0604	1.1093	2.0076	1.42985	0.0045349	0.0392801	up
Zm00001d033714	1.4492	1.1364	1.3608	2.4212	5.0442	4.2476	1.4293	0.000156886	0.00251367	up
Zm00001d013057	1.3875	0.9555	0.7502	2.8061	3.605	2.7086	1.42928	0.000628218	0.00823588	up
Zm00001d053757	1.4844	1.6624	0.8026	4.3868	3.1166	4.1675	1.42798	0.000804224	0.0100963	up
Zm00001d008925	28.3124	11.998	18.475	50.1395	53.0815	66.7939	1.42592	7.19402e-08	2.50804e-06	up
Zm00001d034388	17.4751	13.5428	15.3125	40.8633	49.0844	46.7547	1.42422	1.5688e-21	2.70467e-19	up
Zm00001d017240	25.5698	16.4614	30.7654	55.4437	59.2966	97.3312	1.42409	2.5798e-07	8.19901e-06	up
Zm00001d002871	4.8017	3.2818	4.0965	12.5293	12.153	10.9264	1.4229	3.49381e-13	2.79183e-11	up
Zm00001d040066	5.72	0.9499	4.655	6.8964	9.8128	15.2445	1.42273	0.00418006	0.0369959	up
Zm00001d052640	1.7088	0.7189	0.6652	2.8736	3.0998	3.1722	1.42204	0.00427235	0.0376659	up
Zm00001d042142	8.8959	6.4773	8.8792	12.8773	23.1452	35.5687	1.42133	4.5443e-05	0.000869844	up
Zm00001d051804	20.6702	20.0919	20.9047	50.3514	60.6802	71.9909	1.421	1.74384e-12	1.22268e-10	up
Zm00001d040034	0.3557	0.2227	0.3297	0.8284	1.1522	0.6813	1.41941	0.00525901	0.0436549	up
Zm00001d045063	3.3288	1.0122	2.8648	6.4697	6.0011	8.3022	1.41862	5.38438e-05	0.00101142	up
Zm00001d029940	1.4261	0.4411	1.1792	2.9509	2.6947	3.3741	1.41476	0.00515175	0.0429671	up
Zm00001d034978	11.8382	2.7501	10.4873	19.0288	22.3017	29.5662	1.41438	0.000463918	0.00633602	up
Zm00001d047938	9.5013	4.722	7.4789	18.2713	19.8104	24.7785	1.41363	2.61721e-09	1.20913e-07	up
Zm00001d021900	2.0685	1.0556	1.6138	3.7067	5.0217	5.1306	1.41253	6.5624e-07	1.94561e-05	up
Zm00001d023936	6.188	3.4253	3.639	10.3388	15.8978	12.5396	1.4113	4.94664e-05	0.000939004	up
Zm00001d002541	0.3704	0.3401	0.3814	0.9836	1.0831	1.0914	1.41125	0.000151909	0.00244326	up
Zm00001d027893	2.4625	2.2494	1.8189	4.895	7.0614	7.2968	1.41052	2.31885e-07	7.40708e-06	up
Zm00001d029620	2.71	1	2.429	4.9255	6.165	6.7296	1.41008	9.79952e-06	0.000225058	up
Zm00001d029688	9.2994	5.1453	6.9081	17.4811	21.3239	23.0735	1.40953	5.20441e-11	3.02541e-09	up
Zm00001d034501	9.8839	3.1631	7.7606	15.5878	21.8922	21.7402	1.40925	1.44477e-05	0.000319284	up
Zm00001d026490	14.7459	8.2742	13.6035	38.8792	32.7012	32.9976	1.40886	1.43391e-12	1.01385e-10	up
Zm00001d021629	2.3535	0.3648	1.6966	3.2692	4.7193	4.3756	1.40852	0.00260944	0.0258693	up
Zm00001d042013	3.3407	2.2522	2.5008	6.2615	8.376	8.9312	1.40558	1.17166e-08	4.85864e-07	up
Zm00001d051468	8.8265	3.0943	6.9535	12.8739	19.8947	21.8469	1.40403	0.000117499	0.00197171	up
Zm00001d006567	2.1876	1.5789	2.3058	4.3058	5.4361	7.8678	1.40224	4.55797e-07	1.39913e-05	up
Zm00001d045651	32.6984	9.2358	24.1297	35.8988	74.5234	76.3946	1.40038	0.000599116	0.00789961	up
Zm00001d044024	2.392	1.4799	1.9272	4.9899	5.6055	6.1915	1.40027	2.35861e-09	1.1035e-07	up
Zm00001d006059	15.3435	3.9471	18.233	24.3966	31.0704	48.552	1.39908	0.00135433	0.0154742	up
Zm00001d025707	11.7444	5.6328	11.4169	12.1113	32.7456	37.4018	1.39779	0.000452779	0.00620747	up
Zm00001d028228	0.3403	0.1523	0.1488	0.615	0.5952	0.6422	1.39566	0.000533124	0.00716459	up
Zm00001d029906	1.0443	0.6657	1.0266	1.6698	2.0181	4.2591	1.39548	0.0057066	0.0462462	up
Zm00001d006374	11.5603	6.3488	10.1396	28.3718	27.0003	24.3564	1.39529	4.52384e-12	3.04464e-10	up
Zm00001d022277	44.7653	16.8336	37.6919	76.8146	99.1153	101.988	1.3939	5.91049e-07	1.77958e-05	up
Zm00001d033004	0.1792	0.157	0.2906	0.6277	0.5501	0.6159	1.39377	0.00263295	0.0260613	up
Zm00001d048471	1.3714	1.5409	1.3308	4.3745	3.4218	4.3155	1.39328	1.78126e-05	0.0003842	up
Zm00001d041553	12.5097	3.6547	8.5432	18.7357	18.8689	32.3669	1.39301	0.000439382	0.00605016	up
Zm00001d034103	7.6947	1.1479	7.7892	12.6418	15.4677	18.7416	1.39151	0.00494521	0.0417564	up
Zm00001d023669	12.9694	6.1951	10.134	25.7744	26.0866	31.2747	1.39127	1.01668e-09	5.0475e-08	up
Zm00001d045204	22.4156	3.7068	13.4909	26.8521	35.4628	47.3254	1.39074	0.00317554	0.0300721	up
Zm00001d039931	1.2014	0.7473	0.5238	2.2943	2.2518	2.5779	1.3907	0.000167338	0.0026491	up
Zm00001d006944	3.9422	3.6666	3.1608	9.8017	9.2986	12.0033	1.39023	1.2509e-08	5.14482e-07	up
Zm00001d028809	1.4732	1.1967	0.8936	2.6512	3.2589	4.3726	1.38945	0.000236851	0.00358279	up
Zm00001d050317	5.813	2.4305	3.8636	9.6544	10.0266	14.905	1.38872	2.15844e-05	0.000457324	up
Zm00001d048957	18.3383	7.418	20.1607	37.1505	44.2702	46.8702	1.38661	1.09399e-06	3.06645e-05	up
Zm00001d044022	147.536	42.2054	154.425	202.935	304.871	440.886	1.38541	0.000668675	0.00866695	up
Zm00001d012450	1.0619	0.5584	0.9186	2.4145	2.3578	2.519	1.38259	0.00111658	0.0132386	up
Zm00001d002802	2.818	0.6048	2.4252	5.6743	4.8901	5.931	1.38124	0.00119658	0.0139635	up
Zm00001d052837	6.8039	4.0187	3.7985	12.8173	13.0661	15.8645	1.38009	6.05603e-07	1.81905e-05	up
Zm00001d027921	0.5951	0.8259	0.5363	1.1276	2.0617	2.4551	1.37959	0.00255898	0.0254997	up
Zm00001d024913	11.8422	3.8376	6.9943	16.8199	16.2653	30.6865	1.37784	0.000665753	0.00863798	up
Zm00001d041991	2.8987	1.348	2.6546	5.8876	5.8965	7.7788	1.37698	7.1144e-07	2.07505e-05	up
Zm00001d010885	4.5257	1.1333	4.1945	6.9892	8.7959	12.2686	1.37697	0.00268585	0.0265223	up
Zm00001d047901	2.1686	0.7392	0.9771	2.8943	4.2685	3.9761	1.3763	0.0030276	0.0290205	up
Zm00001d022597	5.6843	6.898	3.107	14.202	22.6028	9.1477	1.37245	0.00294749	0.0283823	up
Zm00001d012010	14.3798	5.6343	9.5122	11.1763	36.282	36.1156	1.37199	0.00448675	0.0389838	up
Zm00001d041604	42.0613	20.6997	33.7161	74.3378	81.2325	115.083	1.3704	1.31286e-07	4.39443e-06	up
Zm00001d003742	0.2431	0.1522	0.2629	0.4768	0.7875	0.6089	1.36829	0.00538553	0.0443924	up
Zm00001d003660	6.9967	3.7629	7.1356	16.7127	18.0281	15.5795	1.36525	5.1654e-08	1.83901e-06	up
Zm00001d010812	2.6166	2.1351	2.9268	4.7608	7.8424	9.1656	1.36491	2.33914e-05	0.000487809	up
Zm00001d052253	6.2243	2.5178	8.0247	9.6947	14.023	22.5661	1.36381	0.000667429	0.00865526	up
Zm00001d040023	2.1911	1.4892	1.6439	3.7981	4.8583	6.4101	1.36171	5.47432e-05	0.00102297	up
Zm00001d050132	0.7724	0.5298	1.2165	2.0745	2.7604	2.2166	1.36086	2.01869e-05	0.00043025	up
Zm00001d013226	3.067	2.6454	3.6849	9.8992	11.4067	4.9204	1.36059	0.00032452	0.00464911	up
Zm00001d025524	1.1549	0.3977	0.7805	2.2472	2.007	2.2971	1.35973	0.000147108	0.00238432	up
Zm00001d053394	10.8271	8.8705	8.0806	23.0215	34.1347	21.4221	1.35842	8.76068e-07	2.51442e-05	up
Zm00001d009746	2.9194	0.7873	2.5739	4.5085	6.8742	6.0679	1.35604	0.000535962	0.00719888	up
Zm00001d027622	0.6519	0.4489	0.4531	1.0187	1.2317	2.1369	1.35472	0.00271549	0.0267668	up
Zm00001d049016	24.3284	6.3919	17.1844	32.9673	46.7928	49.8998	1.35146	0.000229897	0.00349229	up
Zm00001d022126	1.2568	0.2518	1.3202	2.2491	2.6463	2.9627	1.35015	0.00323238	0.0305452	up
Zm00001d039416	5.433	1.0656	3.4098	7.3017	8.22	11.363	1.35001	0.00202926	0.0213005	up
Zm00001d006153	3.5322	2.1073	3.2431	6.0079	8.3839	10.3277	1.34969	3.97822e-08	1.45546e-06	up
Zm00001d040599	1.035	0.5669	1.259	2.4697	3.0252	2.5017	1.34848	0.000100843	0.0017209	up
Zm00001d028386	4.2875	2.6646	3.2664	8.1765	8.6724	11.6374	1.34786	9.17702e-09	3.86279e-07	up
Zm00001d004908	10.7026	2.9778	10.5624	16.3973	24.1554	25.4042	1.34677	0.000393549	0.00549724	up
Zm00001d039283	29.7432	30.361	29.194	66.4805	80.0928	106.874	1.34634	9.81034e-09	4.10875e-07	up
Zm00001d049349	0.7819	0.1566	0.5556	1.2651	1.7097	1.1751	1.3452	0.00523118	0.0434854	up
Zm00001d034655	1.3408	0.8587	0.9479	2.9644	2.8258	2.9517	1.34418	8.09811e-06	0.00018944	up
Zm00001d014846	2.292	0.9566	2.8324	4.4949	6.9089	5.6281	1.34374	0.00252441	0.0252452	up
Zm00001d025753	736.591	208.15	632.254	1138.89	1211.85	1846.82	1.34028	0.000247842	0.00371557	up
Zm00001d043094	1.7027	0.9866	1.4455	2.5354	4.0549	4.8907	1.33951	8.86203e-06	0.000205591	up
Zm00001d002342	3.5641	2.4113	3.5834	9.5224	7.2663	9.544	1.33947	2.95602e-08	1.12907e-06	up
Zm00001d048503	9.3266	3.4554	7.7307	14.1865	18.7073	22.8179	1.33881	1.22418e-05	0.000275616	up
Zm00001d047621	982.895	245.356	855.846	1798.48	2206.43	1483.73	1.33772	0.000507946	0.00687763	up
Zm00001d016866	3.9988	2.8372	3.9121	9.0673	10.8843	9.721	1.33569	3.46601e-11	2.03839e-09	up
Zm00001d033799	0.9293	0.4127	0.9781	1.9349	2.6458	1.7763	1.33454	3.23135e-05	0.000643975	up
Zm00001d047916	1.0236	0.6408	0.7906	2.1328	1.8996	2.7522	1.33186	0.00064666	0.00844684	up
Zm00001d013956	306.3	83.9117	276.03	397.734	681.192	685.976	1.33186	0.000453044	0.00620771	up
Zm00001d014243	1.8613	0.4552	1.4041	2.7482	3.7215	3.7945	1.33064	0.00176947	0.0191149	up
Zm00001d022211	6.8682	1.4742	4.0164	8.5384	12.7792	12.1427	1.33042	0.00195765	0.0206868	up
Zm00001d049950	0.7155	0.2613	0.8381	1.4834	1.8588	1.6909	1.32999	0.00163891	0.0179414	up
Zm00001d031204	5.1757	3.259	4.1838	10.4764	12.0112	12.2303	1.32764	7.51467e-09	3.23336e-07	up
Zm00001d035323	1.6746	2.4204	1.8107	4.6884	5.8567	5.8174	1.32671	2.24069e-05	0.000472128	up
Zm00001d034407	5.0607	1.6824	3.3021	6.2134	9.8098	11.6081	1.32645	0.00119921	0.0139747	up
Zm00001d013522	1.8058	0.9392	1.8668	3.6946	3.8435	5.0755	1.32416	1.19264e-06	3.3208e-05	up
Zm00001d014291	2.6112	2.1091	2.5744	6.128	6.095	7.7621	1.32387	4.7959e-09	2.12157e-07	up
Zm00001d042341	9.8761	3.1476	9.5464	18.1451	20.4051	21.6053	1.32122	4.55077e-05	0.000870422	up
Zm00001d028995	4.0059	1.0711	2.8632	5.9127	6.6071	8.8228	1.32076	0.00047693	0.00649963	up
Zm00001d039732	3.0527	1.9818	3.0971	6.1759	6.8364	9.2505	1.32038	8.62416e-07	2.4809e-05	up
Zm00001d006493	0.5477	0.2688	0.4027	1.2029	1.1177	1.0167	1.31839	0.00156091	0.0172626	up
Zm00001d044518	1.2609	0.2947	0.7726	1.9112	2.1046	2.3841	1.31537	0.00581347	0.046931	up
Zm00001d008843	12.0799	3.5291	9.6151	18.4252	26.7885	23.013	1.31456	0.000386675	0.00541625	up
Zm00001d029285	4.2987	2.1778	4.0034	8.5915	11.1042	8.6104	1.31406	5.82182e-08	2.05239e-06	up
Zm00001d023395	10.3576	8.8357	9.6317	23.9344	31.7708	22.7881	1.31219	1.32912e-08	5.4399e-07	up
Zm00001d040067	20.2495	7.0233	17.6299	36.0427	30.6335	51.5892	1.31166	7.76081e-05	0.00138394	up
Zm00001d031985	11.618	2.5724	9.6533	20.1456	16.9846	25.9816	1.3108	0.00188459	0.0200919	up
Zm00001d013179	3.86	1.074	2.8488	8.4635	8.3357	3.7913	1.30955	0.00633227	0.0498235	up
Zm00001d016850	9.6092	2.9041	5.8043	13.0205	15.3397	20.6404	1.30894	0.000370122	0.00521048	up
Zm00001d008939	8.9829	3.367	9.1634	16.7228	17.3473	23.1895	1.30887	2.83664e-05	0.000578614	up
Zm00001d034783	1.2723	0.6787	0.957	2.6577	2.6131	2.6242	1.30437	0.00169743	0.0184961	up
Zm00001d005208	3.361	2.2004	3.1964	7.1917	6.5038	9.9393	1.30205	2.60582e-06	6.74804e-05	up
Zm00001d008901	4.4716	1.8028	3.8681	7.9799	9.5477	9.7304	1.3012	5.11413e-06	0.000124463	up
Zm00001d028707	2.2166	2.1657	1.9253	4.2089	5.8364	7.0455	1.2973	3.10522e-05	0.000626295	up
Zm00001d028482	3.8574	0.7146	2.3737	4.3589	6.6073	7.2448	1.2966	0.00443785	0.0387193	up
Zm00001d027991	0.8393	0.4477	0.947	2.6612	1.5514	1.7311	1.29581	0.00443113	0.038716	up
Zm00001d006203	1.8024	0.6651	2.3251	3.9339	3.5552	5.2178	1.29508	0.00062464	0.00820506	up
Zm00001d025490	6.2146	3.389	9.2584	12.3226	18.658	19.5123	1.29411	0.000335731	0.0047798	up
Zm00001d021813	62.534	31.1368	48.0186	110.26	174.16	91.4107	1.29398	2.24834e-05	0.000472509	up
Zm00001d048136	10.8696	3.6361	7.985	12.9564	17.9518	28.6666	1.29265	0.00106566	0.0127307	up
Zm00001d048903	20.8387	23.684	19.6254	35.2389	92.0254	49.7764	1.29092	0.000432227	0.00596847	up
Zm00001d005664	2.0349	1.2739	1.886	3.7828	5.4015	4.747	1.28647	5.45763e-05	0.00102061	up
Zm00001d021711	8.9978	5.8851	7.1154	18.2049	15.6061	24.93	1.28629	2.06763e-06	5.47258e-05	up
Zm00001d013229	4.9646	4.3081	3.88	9.4046	11.7494	14.1943	1.28551	1.96122e-06	5.23498e-05	up
Zm00001d022464	59.0872	13.0189	51.7552	68.3958	103.696	145.705	1.28423	0.00367211	0.0335502	up
Zm00001d042664	4.9152	3.4553	4.8719	10.6087	12.4077	12.1976	1.28165	4.80071e-13	3.72959e-11	up
Zm00001d028750	1.6042	0.5333	0.957	1.6611	2.6392	3.9363	1.28027	0.00506997	0.0424607	up
Zm00001d016363	21.1418	7.0538	18.4443	38.5969	38.9272	42.9262	1.27998	2.54402e-05	0.000524881	up
Zm00001d031673	10.2025	2.7373	5.7411	11.969	18.4914	18.6819	1.2791	0.00163315	0.017912	up
Zm00001d034104	5.5529	1.7792	4.7776	10.3481	9.6464	11.7614	1.27818	0.000133671	0.00220487	up
Zm00001d050992	1.5648	0.8605	1.9574	2.764	4.6959	4.1768	1.27796	0.000186089	0.00290935	up
Zm00001d026528	4.9854	3.5427	3.1567	11.4833	12.8149	6.6701	1.27586	0.000287684	0.00420028	up
Zm00001d034673	2.3394	1.8453	2.361	4.1481	5.9676	7.3184	1.2757	2.95667e-05	0.00060018	up
Zm00001d024767	37.057	16.979	29.3076	59.6484	69.3219	87.9826	1.27357	2.6644e-07	8.45721e-06	up
Zm00001d024324	5.3195	2.2835	4.2259	8.8485	12.6157	9.9645	1.27314	0.000240903	0.00362883	up
Zm00001d044864	7.7131	2.2714	5.5379	7.3059	19.1216	14.0002	1.27257	0.00380184	0.0344717	up
Zm00001d052731	1.0685	0.5202	0.7702	2.1899	2.047	1.9896	1.26636	0.000521004	0.00702284	up
Zm00001d002333	0.6318	0.4184	0.5769	1.1323	1.4458	1.723	1.26507	6.64784e-05	0.00121344	up
Zm00001d042116	1.2545	0.388	1.0639	1.6039	2.6957	2.8158	1.2647	0.00215118	0.0222657	up
Zm00001d039437	7.4322	3.4379	5.7483	13.1517	17.3107	12.9346	1.26343	3.533e-06	8.89292e-05	up
Zm00001d017964	1.2891	1.0348	1.2897	3.2975	3.3351	2.8205	1.2633	1.20893e-08	4.98854e-07	up
Zm00001d025374	1.7488	1.0662	0.9866	3.1965	3.7354	3.0582	1.26165	0.00491506	0.0415996	up
Zm00001d014611	17.1316	5.4053	14.449	28.9558	33.1804	32.5975	1.25978	7.31601e-05	0.00131819	up
Zm00001d044904	3.0531	1.0384	2.4144	5.0826	6.6086	5.099	1.2585	8.93598e-05	0.00155444	up
Zm00001d027996	26.6971	8.6056	19.2219	42.0389	42.8061	53.6432	1.25797	5.83086e-05	0.0010776	up
Zm00001d044395	2.0169	0.7576	1.5578	3.9862	3.4708	3.8629	1.25716	0.000235088	0.00356263	up
Zm00001d010172	33.2719	28.0271	33.1796	37.2089	136.194	77.6322	1.2568	0.00138191	0.0157181	up
Zm00001d048804	1.2391	0.5265	1.015	1.8685	2.1994	3.2528	1.25416	0.0026741	0.0264167	up
Zm00001d043601	8.128	5.5295	6.797	18.5897	18.2082	16.2902	1.25116	1.51986e-11	9.54028e-10	up
Zm00001d034641	13.3006	5.7263	9.7141	17.6178	20.9436	35.9773	1.25057	0.000580746	0.00769771	up
Zm00001d033637	3.6382	1.0204	3.1471	4.37	8.4557	7.4291	1.25051	0.00438555	0.0383961	up
Zm00001d025887	7.5885	2.9844	6.8379	12.1659	16.1543	16.1289	1.24938	7.38665e-06	0.000174254	up
Zm00001d034884	8.9445	1.9378	6.4115	11.1231	14.4324	18.6564	1.24932	0.00387692	0.0350021	up
Zm00001d053066	9.6256	2.3955	10.0227	15.1405	17.1777	23.1018	1.24817	0.00206261	0.0215427	up
Zm00001d021572	3.3308	1.515	3.3964	5.7335	7.8273	7.6311	1.24597	3.49316e-06	8.83683e-05	up
Zm00001d021684	1.7785	0.7959	1.5957	3.2141	3.5035	4.0781	1.24428	6.58806e-06	0.000157332	up
Zm00001d014282	24.8511	8.8962	20.8159	38.5889	49.7685	51.4391	1.24418	4.72952e-05	0.000902552	up
Zm00001d035440	148.525	36.6316	140.747	263.697	249.339	292.189	1.24396	0.00109827	0.0130584	up
Zm00001d015767	4.1926	2.4175	5.1299	9.8447	7.9743	12.4027	1.24391	4.35684e-05	0.000839709	up
Zm00001d043338	35.8385	7.5543	20.8476	49.4309	52.8251	58.3652	1.24391	0.00209918	0.0218611	up
Zm00001d031946	0.9845	1.0981	1.3064	2.1116	2.283	4.4304	1.24334	0.00567973	0.0460878	up
Zm00001d047345	8.501	1.9275	8.3232	12.5915	17.6215	16.5312	1.24124	0.00241272	0.024429	up
Zm00001d047560	12.9009	2.8698	11.1173	17.3052	18.3137	31.54	1.2408	0.00468629	0.0402315	up
Zm00001d023318	0.1455	0.122	0.1026	0.2552	0.3886	0.3133	1.24042	0.0034969	0.0323843	up
Zm00001d034252	4.0047	1.9461	4.759	9.5593	7.7169	10.0594	1.24037	2.13417e-05	0.000453326	up
Zm00001d010961	2.2169	0.6113	1.4275	3.4194	3.0829	4.3671	1.24035	0.00135134	0.0154611	up
Zm00001d002410	3.6783	2.3027	2.9546	5.906	10.8725	6.3406	1.23814	0.000318524	0.00457624	up
Zm00001d034420	5.2277	2.6587	4.3735	8.4586	10.1552	12.7226	1.23782	1.40576e-07	4.67429e-06	up
Zm00001d002489	3.3902	2.1931	3.0112	6.2329	8.5795	7.409	1.23724	1.05094e-06	2.95897e-05	up
Zm00001d050493	2.1663	3.2547	1.6062	5.204	6.6662	6.4469	1.23317	0.00252161	0.0252452	up
Zm00001d051842	2.2141	2.3623	2.0471	4.9004	8.7613	3.574	1.23227	0.00192916	0.0204718	up
Zm00001d047478	35.4982	14.5123	37.2805	64.9997	65.8974	88.308	1.23208	2.20127e-05	0.000464834	up
Zm00001d010052	56.9262	36.3187	50.2392	82.9579	110.927	175.479	1.23165	3.07393e-05	0.000620979	up
Zm00001d028094	15.7187	10.3198	11.6813	32.5629	29.2964	34.8387	1.2303	4.26985e-10	2.23909e-08	up
Zm00001d041236	4.8394	2.5521	3.7029	9.2366	9.6093	9.3475	1.22338	1.39218e-08	5.66115e-07	up
Zm00001d049632	3.4681	0.9638	2.1494	6.6405	5.3943	4.449	1.2223	0.00275593	0.0270447	up
Zm00001d002341	2.1338	0.8572	1.6343	2.6698	3.78	5.4099	1.22147	0.00285001	0.0277372	up
Zm00001d051829	1.5237	1.139	1.163	2.9222	3.1966	3.6512	1.22057	7.00694e-06	0.000166231	up
Zm00001d045205	16.5632	3.3401	13.3927	23.0767	27.2812	31.3671	1.2205	0.00353031	0.0326336	up
Zm00001d047209	2.7167	2.2999	2.8375	6.1554	6.4683	7.4078	1.21886	1.08778e-13	9.19203e-12	up
Zm00001d040614	1.0779	0.5668	0.8625	1.9976	1.6294	2.757	1.21612	0.000671856	0.00869922	up
Zm00001d011972	1.4665	0.3931	0.9328	1.8799	2.9666	2.153	1.2114	0.002736	0.0269022	up
Zm00001d005998	12.3839	2.7539	8.644	18.8316	21.2609	17.9184	1.20995	0.00205549	0.021513	up
Zm00001d040027	56.126	28.5002	36.1552	61.789	126.796	116.62	1.20971	0.000120126	0.00200909	up
Zm00001d008255	13.7397	3.2464	10.0597	20.6941	22.5845	22.5653	1.20637	0.00132101	0.0151348	up
Zm00001d004075	5.2303	2.7769	5.3564	8.716	11.6647	13.1221	1.20584	1.04952e-06	2.95829e-05	up
Zm00001d046945	3.2464	1.3644	2.4839	5.2285	5.7217	6.794	1.20393	9.53997e-06	0.000219498	up
Zm00001d043458	3.7614	2.6654	3.0288	7.6216	7.2586	8.9551	1.20341	9.29172e-07	2.64273e-05	up
Zm00001d002960	145.821	62.797	102.727	216.638	285.693	268.892	1.20248	1.79074e-06	4.82083e-05	up
Zm00001d046378	51.2634	23.0406	45.9557	95.2328	109.422	93.085	1.20232	5.69354e-07	1.71837e-05	up
Zm00001d024303	1219.54	398.673	958.613	1575.09	1869.72	2842.66	1.20219	0.00042602	0.00589519	up
Zm00001d006199	11.8818	5.1764	11.7583	24.472	19.3003	27.0874	1.20184	1.42299e-05	0.000315022	up
Zm00001d046148	4.6472	1.2862	3.7908	7.065	8.1649	9.165	1.20156	0.00175598	0.0189862	up
Zm00001d034723	1.8148	1.0357	2.008	2.4986	5.5825	4.1786	1.20093	0.00247691	0.0249186	up
Zm00001d053887	25.8569	7.6789	22.2979	35.5685	42.0948	58.9531	1.19929	0.000922847	0.0113091	up
Zm00001d028680	0.9442	0.5517	0.6239	1.6877	1.7594	1.8935	1.19817	0.000893103	0.0110125	up
Zm00001d049081	2.6246	2.4888	2.2331	6.1278	5.9755	6.3009	1.19282	2.22151e-07	7.12122e-06	up
Zm00001d048358	2.8087	2.1974	3.2258	7.0523	8.6205	4.7623	1.19045	1.80415e-05	0.000388139	up
Zm00001d031777	5.2906	2.0786	3.4522	7.9044	7.7562	11.0693	1.18869	0.000146997	0.00238406	up
Zm00001d043474	7.9806	2.1902	6.5375	10.2361	12.1477	18.2069	1.18813	0.00220254	0.0227028	up
Zm00001d046404	21.7936	5.4947	17.2705	27.1509	30.8853	50.3402	1.18793	0.00439155	0.0384352	up
Zm00001d008816	7.4044	3.6658	5.4089	12.851	12.5226	15.3017	1.18365	6.48199e-07	1.92711e-05	up
Zm00001d002079	9.1474	5.6261	6.6808	13.0804	15.0862	25.4053	1.18326	0.000322413	0.00462156	up
Zm00001d049713	1.5161	0.7889	1.2039	2.5811	4.0061	2.101	1.18215	0.00118655	0.0138851	up
Zm00001d015342	2.7013	1.0044	2.5669	4.7056	5.5684	5.403	1.18093	0.00218658	0.0225567	up
Zm00001d021073	0.4834	0.5157	0.6363	1.0999	1.5288	1.4088	1.17878	0.00138271	0.01572	up
Zm00001d021698	1.0431	0.8439	0.6941	2.1342	2.5775	1.6551	1.17864	0.00578831	0.0467879	up
Zm00001d027550	22.9298	13.0563	28.742	45.8621	48.1567	64.6173	1.1779	8.28577e-06	0.000193112	up
Zm00001d029149	5.5274	4.0764	5.2479	10.9306	13.151	12.6871	1.17726	4.24121e-10	2.22871e-08	up
Zm00001d028307	7.4957	3.4216	4.5169	8.7088	9.9957	19.3664	1.17671	0.00184772	0.0197995	up
Zm00001d017958	39.4423	28.3627	37.9139	71.0648	89.8746	100.54	1.17571	4.06788e-12	2.75991e-10	up
Zm00001d030172	17.0034	8.5681	16.4478	31.0141	38.0006	32.8032	1.17457	2.96855e-08	1.13214e-06	up
Zm00001d015963	2.1472	0.8798	2.6233	4.4501	4.0309	5.2917	1.17368	0.000402443	0.00559662	up
Zm00001d040697	251.114	107.025	213.123	381.511	504.941	490.818	1.17334	2.53312e-06	6.5869e-05	up
Zm00001d011036	15.0791	6.8282	11.7305	25.4076	26.9495	29.5906	1.17272	6.09164e-07	1.82756e-05	up
Zm00001d031434	11.5853	2.6083	7.9301	15.0922	21.1883	16.4972	1.17031	0.00342922	0.0319505	up
Zm00001d043652	5.9185	3.9367	4.9998	7.9343	11.3831	17.4396	1.16958	0.00013365	0.00220487	up
Zm00001d044967	38.1316	27.6334	33.267	72.4833	96.1965	74.992	1.16711	1.05815e-10	5.99882e-09	up
Zm00001d044177	1.9032	1.2356	1.6768	4.1125	3.0635	4.6526	1.16684	0.00347511	0.0322655	up
Zm00001d035462	5.8582	1.9337	4.3601	7.5066	10.9617	10.9849	1.16654	0.000496768	0.00674442	up
Zm00001d028361	0.9031	0.413	0.9766	1.7856	1.8178	2.0653	1.16498	0.00489862	0.0415543	up
Zm00001d010115	1.0958	0.7488	1.3456	2.2469	2.5795	3.0074	1.16445	2.41374e-05	0.000500051	up
Zm00001d028423	0.6669	0.7384	1.0248	1.7769	2.1557	1.9911	1.16426	0.00252357	0.0252452	up
Zm00001d008923	65.2468	15.9759	61.9857	106.771	95.4435	132.911	1.16389	0.00295449	0.0284388	up
Zm00001d007143	2.3706	0.9822	1.7244	3.772	4.1536	4.5785	1.16374	0.000500603	0.00679282	up
Zm00001d047399	2.3864	0.8595	1.6614	3.3938	3.9533	4.6526	1.16011	0.000739564	0.00941242	up
Zm00001d006094	19.0908	12.1868	15.0003	31.9245	34.2207	46.9152	1.15957	4.44267e-08	1.61366e-06	up
Zm00001d003962	72.2132	22.876	59.2686	119.684	133.985	113.656	1.15932	0.000290464	0.00423351	up
Zm00001d012494	0.7032	0.5359	0.562	1.2066	1.502	1.7027	1.15928	0.00455683	0.0394076	up
Zm00001d016561	30.0754	8.5667	21.1383	47.7371	34.4528	60.2897	1.15918	0.00281308	0.0274876	up
Zm00001d021665	13.4798	8.5404	8.6049	19.647	26.2381	29.3112	1.15735	0.000146021	0.00237128	up
Zm00001d030858	51.4095	14.4644	42.0076	73.3042	63.1281	117.26	1.1566	0.00263028	0.0260451	up
Zm00001d025859	7.0489	6.2603	8.9431	14.9985	19.7127	19.4827	1.15389	3.12672e-06	7.98261e-05	up
Zm00001d015917	8.1984	2.7995	6.7926	12.9718	10.663	19.2163	1.15316	0.00283264	0.0276144	up
Zm00001d050195	2.9096	2.7819	1.7161	5.3331	5.3104	7.5017	1.15284	0.00265048	0.0262143	up
Zm00001d032825	179.147	86.6213	207.286	286.397	531.653	300.55	1.14722	0.000280841	0.0041243	up
Zm00001d041774	11.9887	2.5218	9.6793	19.3376	19.935	18.1341	1.14703	0.00617038	0.0489334	up
Zm00001d006688	4.0381	1.0565	2.5742	5.7656	6.1782	6.2468	1.14445	0.00190938	0.0203046	up
Zm00001d028406	4.3714	2.4676	2.6438	7.0242	6.65	9.2839	1.14346	0.0001251	0.00208122	up
Zm00001d048953	7.4392	2.5431	5.6074	12.5269	12.3653	11.9062	1.14115	0.000150488	0.00242704	up
Zm00001d045785	5.9005	2.1698	3.0339	7.0449	10.1747	9.3193	1.13557	0.00119714	0.0139635	up
Zm00001d045394	15.8893	10.9857	16.7824	29.7322	36.0494	38.8569	1.13498	3.38823e-11	2.002e-09	up
Zm00001d021303	3.2858	0.989	3.0863	4.0151	6.2086	7.188	1.13397	0.00348188	0.0323046	up
Zm00001d033998	4.3935	3.1867	3.9316	9.6187	6.8704	11.0933	1.1333	0.00389133	0.0351183	up
Zm00001d023950	4.5841	2.8698	3.3989	8.9335	9.6518	7.3616	1.13052	0.000119322	0.00199698	up
Zm00001d021288	6.5891	4.111	4.2668	9.1666	11.923	14.8578	1.12603	5.73549e-05	0.00106309	up
Zm00001d034848	4.9503	3.1165	4.825	7.2083	6.719	16.826	1.12566	0.0034526	0.032104	up
Zm00001d041716	2.4023	3.3885	2.1715	4.8952	7.1636	7.5101	1.12092	0.000740754	0.00942169	up
Zm00001d039535	41.4902	13.952	35.2052	56.4243	68.5304	84.2417	1.1209	0.000368843	0.00519829	up
Zm00001d044270	8.7907	2.5497	4.445	11.2862	12.2488	13.5012	1.12083	0.00285071	0.0277372	up
Zm00001d048329	1.4464	0.5806	0.9432	2.2451	2.2845	2.4937	1.1207	0.000145375	0.00236385	up
Zm00001d049174	1.5565	1.3932	1.0743	2.472	2.8473	4.3376	1.1202	0.00280996	0.0274723	up
Zm00001d051875	0.5301	0.6319	0.4127	1.1098	1.3023	1.3122	1.11936	0.00507248	0.0424607	up
Zm00001d051873	2.1278	1.3468	2.1181	4.2089	5.0974	3.9098	1.11923	3.7848e-08	1.39688e-06	up
Zm00001d014613	27.2074	6.7257	16.4446	40.2819	36.5802	38.6356	1.11868	0.00272427	0.0268226	up
Zm00001d028093	1.5105	0.5459	1.1955	2.5118	2.6041	2.5535	1.1186	0.000291753	0.00424983	up
Zm00001d014806	5.8372	3.3502	4.3568	10.0605	9.8096	12.3062	1.11778	1.22226e-05	0.000275616	up
Zm00001d050224	1.7977	1.0026	1.502	3.2015	2.8821	4.1293	1.11544	0.000227689	0.00346294	up
Zm00001d002069	53.3489	18.62	40.3292	73.5184	90.1009	98.1099	1.11513	0.000245952	0.00369382	up
Zm00001d031992	1.4427	0.5447	0.84	2.1708	1.7614	2.7468	1.11355	0.00407595	0.0363237	up
Zm00001d035447	9.4549	3.703	8.8028	16.9092	18.1576	15.5962	1.11252	5.36965e-05	0.00100941	up
Zm00001d043075	0.846	0.6426	0.5692	1.4598	1.9005	1.522	1.11174	8.66956e-05	0.00151437	up
Zm00001d004804	0.7677	0.4078	0.7546	1.457	1.5385	1.5834	1.10947	0.00149713	0.0167376	up
Zm00001d033316	7.1289	1.8206	6.5344	9.2354	12.3554	13.974	1.10866	0.00438405	0.0383961	up
Zm00001d031555	6.1099	2.5401	6.776	8.7704	15.2452	11.7541	1.10734	0.000745289	0.0094698	up
Zm00001d004936	128.869	46.6142	145.829	182.63	218.494	329.721	1.10591	0.00156981	0.0173306	up
Zm00001d004843	4.2573	4.2495	2.8132	8.3706	7.8209	10.6716	1.10349	0.000831455	0.0103967	up
Zm00001d023635	9.2014	4.9906	8.4325	11.5763	13.8781	27.3623	1.10053	0.00171702	0.0186539	up
Zm00001d003690	2.9809	2.5225	2.1118	4.6741	8.983	4.3463	1.0987	0.00600991	0.0480087	up
Zm00001d042337	13.9495	6.0165	9.5641	18.9529	20.7459	28.6819	1.09688	0.000124425	0.00207136	up
Zm00001d024963	124.177	89.8795	101.987	171.063	244.329	330.309	1.09643	1.41965e-05	0.000314559	up
Zm00001d002261	5.9956	3.1037	6.3883	10.1377	11.6106	13.9939	1.09573	3.26008e-06	8.29721e-05	up
Zm00001d003912	21.7706	7.2458	17.4319	20.0972	45.3027	41.3522	1.09218	0.00609423	0.0484823	up
Zm00001d017333	2.1413	2.3098	2.627	6.5007	4.0461	5.8606	1.09027	0.000914986	0.0112302	up
Zm00001d031634	5.1289	1.5201	4.5278	7.5042	8.1698	9.6591	1.08891	0.00143831	0.0162031	up
Zm00001d008455	8.2183	6.3329	7.6844	14.1362	18.5672	19.2033	1.08831	5.14975e-08	1.83604e-06	up
Zm00001d042875	76.5993	25.313	65.854	129.644	126.152	122.598	1.08779	0.000418853	0.00580878	up
Zm00001d043515	7.4907	5.4947	8.5839	14.1809	18.1158	17.8017	1.08723	3.00023e-08	1.13961e-06	up
Zm00001d017480	6.8261	3.7294	6.1349	14.5273	14.0708	9.874	1.08662	0.000431876	0.00596847	up
Zm00001d018454	15.6582	16.2353	14.7676	33.9905	37.3719	39.1367	1.08612	3.73411e-08	1.3863e-06	up
Zm00001d026252	10.6863	5.5532	8.8964	17.9314	18.5396	21.6031	1.08593	8.5758e-07	2.47403e-05	up
Zm00001d032670	0.5858	0.2489	0.5566	0.7462	1.4507	1.0252	1.08588	0.00349338	0.0323755	up
Zm00001d041725	4.5087	6.0794	4.8003	11.6646	12.6482	11.5891	1.08521	0.000239464	0.0036158	up
Zm00001d021329	3.2228	1.2312	1.8764	4.8211	5.2699	4.5595	1.08502	0.0017778	0.0191809	up
Zm00001d025864	2.0301	1.4615	1.9207	3.5457	4.11	4.9351	1.08412	0.000138519	0.00226849	up
Zm00001d048215	2.9529	1.6175	2.3947	3.6419	5.1873	7.3754	1.08067	0.00258141	0.0256926	up
Zm00001d010838	3.4234	2.7411	2.3307	5.5843	7.5868	6.5817	1.0806	0.000197681	0.00306394	up
Zm00001d047640	1.8648	0.9041	1.4587	2.6552	3.2612	3.9282	1.07983	0.00191418	0.020347	up
Zm00001d015401	4.0773	3.8633	3.8925	8.5407	8.0167	10.8345	1.07662	1.09273e-05	0.000248998	up
Zm00001d044694	7.5185	5.196	7.5178	12.1152	9.853	24.6515	1.07531	0.00208994	0.0217759	up
Zm00001d002856	8.8098	5.2594	6.4197	13.5835	15.3801	18.3689	1.07513	1.55507e-05	0.000338897	up
Zm00001d029924	4.047	2.826	2.9885	7.0856	7.8025	7.8724	1.07489	3.589e-06	9.02485e-05	up
Zm00001d010466	6.5541	1.7312	4.8217	9.3208	11.0838	8.8582	1.07156	0.00317005	0.030054	up
Zm00001d003446	3.2634	1.2033	2.4823	5.0689	6.4429	4.1084	1.07126	0.000728271	0.00930996	up
Zm00001d002864	2.998	2.002	2.5317	5.1689	6.0156	6.1544	1.07081	2.69522e-06	6.97239e-05	up
Zm00001d049881	5.7728	1.9226	5.3682	9.3114	7.6356	12.562	1.07052	0.00357706	0.0329448	up
Zm00001d047275	0.9116	0.6146	1.0236	1.7147	2.4513	1.6995	1.0705	0.00609841	0.0485002	up
Zm00001d016655	113.975	56.1734	75.4185	142.078	237.283	180.803	1.07012	8.02067e-05	0.00141975	up
Zm00001d043998	4.1996	3.1069	4.0921	7.5625	8.554	10.095	1.06991	6.89552e-09	2.97714e-07	up
Zm00001d039648	26.3912	10.6755	17.0123	30.1905	40.4376	52.8649	1.06908	0.00130445	0.0149723	up
Zm00001d015589	1.3373	0.6697	1.2807	2.0324	2.9239	2.6401	1.06826	0.00353975	0.0326729	up
Zm00001d051429	3.0283	2.1626	3.3351	5.8219	8.2124	5.4944	1.06775	0.00050764	0.00687719	up
Zm00001d026628	3.4678	2.4694	2.8123	7.1592	6.2966	6.538	1.06714	0.000127378	0.00211074	up
Zm00001d048461	28.3159	9.8443	29.127	37.4512	59.5414	52.2664	1.06606	0.00123967	0.0143686	up
Zm00001d045124	2.6322	2.0018	3.313	5.855	8.829	3.361	1.06595	0.00306451	0.0292406	up
Zm00001d012459	9.6318	3.5498	7.7444	15.7224	14.2333	17.1161	1.0653	0.000282583	0.00414504	up
Zm00001d052776	18.3088	15.9633	19.1818	33.6957	46.9639	42.1667	1.06503	1.66822e-07	5.48899e-06	up
Zm00001d052247	18.0753	10.1154	17.7914	29.3794	33.2982	41.6601	1.06449	1.01358e-06	2.86017e-05	up
Zm00001d024302	2024.23	781.163	1918.55	3000.81	3124.44	4331.68	1.06193	0.000283962	0.004158	up
Zm00001d005912	3.0469	1.801	2.107	4.438	5.6569	5.8462	1.06104	0.000166464	0.00263912	up
Zm00001d022099	30.7978	13.6312	32.4691	41.8154	81.9086	47.961	1.05951	0.00141263	0.0159778	up
Zm00001d002283	1.333	0.8057	1.3668	2.5633	2.8661	2.5598	1.05787	0.000127701	0.00211428	up
Zm00001d026042	1.2461	1.1376	1.0948	2.3832	2.33	3.2128	1.05765	0.000763286	0.00964758	up
Zm00001d016696	12.2186	4.804	9.5077	20.15	15.1401	23.75	1.05533	0.00054201	0.00726461	up
Zm00001d048344	2.6034	0.8229	2.2151	3.9913	4.0322	4.7537	1.05519	0.00352966	0.0326336	up
Zm00001d039364	15.5721	4.9862	13.9989	21.6207	24.3941	30.2014	1.05496	0.00127164	0.0146357	up
Zm00001d034497	34.3321	14.3402	30.7722	39.4145	64.6083	73.194	1.05279	0.00063438	0.00829937	up
Zm00001d040094	0.5389	0.6482	0.7655	1.6862	1.2378	1.482	1.0521	0.000679587	0.00877675	up
Zm00001d046656	1.5907	1.8166	1.9024	3.4739	4.4174	4.1509	1.05087	7.09604e-05	0.00128407	up
Zm00001d035081	1.67	1.0977	2.4265	3.7611	3.6979	4.3057	1.05082	0.00260116	0.0258007	up
Zm00001d004335	0.5636	0.7845	0.5019	1.2231	1.4095	1.5728	1.04962	0.00494308	0.0417524	up
Zm00001d045470	28.246	15.8212	20.1826	54.3328	45.3418	44.1928	1.04924	2.7801e-06	7.18458e-05	up
Zm00001d004559	1.1228	1.2702	1.0074	2.5962	2.6708	2.5048	1.04838	3.5904e-05	0.000706046	up
Zm00001d030391	1.1111	0.6086	1.0513	2.1747	2.0995	2.0053	1.04817	0.00360993	0.0331868	up
Zm00001d044495	45.1311	14.0887	42.4378	62.9739	78.6299	79.9199	1.0481	0.001406	0.015931	up
Zm00001d003301	2.2609	1.5018	1.8271	3.5529	4.6769	4.4426	1.04679	2.87348e-05	0.000585655	up
Zm00001d011527	6.7312	5.3559	2.7325	10.762	13.0664	10.4012	1.04636	0.00394512	0.0354652	up
Zm00001d032152	19.6702	4.8368	12.361	23.6744	25.027	31.7098	1.04488	0.00555015	0.0453139	up
Zm00001d012020	1.2066	0.7403	1.4678	2.0704	3.1634	2.4887	1.04471	0.00227799	0.0233847	up
Zm00001d026154	8.0411	4.5349	8.9217	12.4783	17.5724	18.3165	1.04345	8.23254e-05	0.00145215	up
Zm00001d015956	13.8088	9.4945	12.5092	23.437	28.0196	29.2239	1.04299	1.5834e-11	9.91437e-10	up
Zm00001d028711	0.817	1.1066	1.285	2.3896	2.1753	2.6043	1.04206	0.0055335	0.0452514	up
Zm00001d052224	24.5193	8.9656	21.7803	33.4327	40.4023	47.5832	1.04127	0.000452146	0.00620217	up
Zm00001d017145	2.4492	1.7172	2.869	4.6929	4.7436	6.3989	1.03988	0.000264034	0.00392004	up
Zm00001d013035	0.8962	0.8029	0.6676	1.7258	1.6558	1.9307	1.03982	0.00131173	0.0150354	up
Zm00001d009960	8.26	4.0785	5.535	12.6764	13.1896	14.0377	1.03813	1.49815e-05	0.000328484	up
Zm00001d031182	2.0333	1.5397	1.3192	3.8938	3.3811	3.7243	1.03646	0.000126686	0.00210267	up
Zm00001d005177	5.8843	3.4382	3.9237	6.8156	10.8408	12.2383	1.03316	0.00392111	0.0352746	up
Zm00001d001831	10.6944	6.9827	11.4478	21.164	23.841	19.5619	1.03281	3.65678e-09	1.65847e-07	up
Zm00001d032950	6.1664	3.7256	7.0082	10.1083	13.8333	13.639	1.03205	3.88684e-06	9.71557e-05	up
Zm00001d052147	2.3721	1.7286	2.1615	4.5278	4.3312	5.1402	1.0317	1.31684e-05	0.000293968	up
Zm00001d005654	45.8407	33.2892	38.9459	49.5237	123.741	93.4911	1.03144	0.00118225	0.0138592	up
Zm00001d048627	16.5489	11.0095	17.2075	32.8774	24.436	41.7762	1.0287	2.80061e-05	0.000572113	up
Zm00001d015521	2.5806	1.7683	1.8265	4.1061	5.4525	4.2583	1.02868	0.000111851	0.00188448	up
Zm00001d039654	0.8182	0.4652	0.9087	1.2902	1.567	2.0526	1.02605	0.00445768	0.0387982	up
Zm00001d043536	7.0629	3.6532	6.4477	9.5863	11.1579	17.3145	1.02327	0.000975284	0.0118445	up
Zm00001d021057	68.0335	40.4613	55.916	104.959	119.271	139.184	1.02222	3.33839e-08	1.25606e-06	up
Zm00001d018498	11.7225	8.1347	13.0991	23.2953	22.7483	26.7587	1.02194	3.02628e-09	1.38499e-07	up
Zm00001d053151	9.3356	3.95	6.6137	15.0009	14.6178	13.6742	1.018	7.38054e-05	0.00132697	up
Zm00001d040028	358.108	201.724	317.153	516.257	638.921	767.687	1.0171	7.2305e-07	2.10647e-05	up
Zm00001d032045	2.2659	0.8106	2.1501	3.3327	4.0195	4.1969	1.01165	0.00502827	0.042217	up
Zm00001d041769	2.6593	1.368	2.5629	4.8855	4.5879	5.0081	1.01007	9.27089e-05	0.00159834	up
Zm00001d042536	16.4465	6.7792	14.4465	25.8415	28.0132	27.3559	1.00848	6.90919e-05	0.00125477	up
Zm00001d006102	2.4681	1.1985	2.7589	3.3767	5.5775	5.0392	1.00719	0.000731737	0.00933057	up
Zm00001d021192	1.8169	0.6635	2.1283	3.1176	3.6834	3.2791	1.00662	0.0060786	0.0483885	up
Zm00001d035542	5.7139	3.2591	5.59	7.976	10.6253	13.3757	1.00582	0.000243544	0.00365985	up
Zm00001d023343	919.482	862.797	759	1834.93	2009.55	1836.73	1.00533	4.19707e-07	1.29981e-05	up
Zm00001d052457	1.739	1.2455	1.8804	3.2889	4.3106	3.047	1.0037	9.01979e-05	0.00156362	up
Zm00001d014944	8.2279	4.2419	5.2334	13.4265	13.3751	11.7716	1.00248	0.000127759	0.00211428	up
Zm00001d044475	2.9001	1.2544	2.6879	5.6874	4.7683	4.3893	1.00241	0.00163605	0.0179282	up
Zm00001d032618	26.7321	9.6772	20.6108	36.547	35.4133	49.9242	1.00014	0.000966224	0.0117606	up
Zm00001d042898	7.6185	6.7172	4.193	3.2487	4.2239	2.8229	-1.00256	0.00593825	0.0476328	down
Zm00001d045978	1.0686	1.3748	1.4736	0.5888	0.8059	0.7684	-1.00431	0.000853509	0.0105988	down
Zm00001d024700	5.1027	4.5203	3.975	2.4008	2.229	2.8293	-1.00461	0.00173755	0.0188282	down
Zm00001d051139	37.5331	57.1969	45.8563	19.8635	29.1558	30.6465	-1.00678	0.000851467	0.0105891	down
Zm00001d014508	6.1325	7.9057	6.3679	4.7186	3.6939	2.8778	-1.01154	0.00137982	0.0157014	down
Zm00001d033112	1.2732	1.6677	1.4977	0.9243	0.6609	0.8369	-1.01601	0.00257607	0.0256598	down
Zm00001d003071	23.7893	32.1249	28.7594	13.8844	16.5915	16.479	-1.01705	8.50533e-05	0.00149294	down
Zm00001d033529	6.9418	10.4375	7.7397	3.6529	6.3253	4.041	-1.02242	0.00356016	0.0328252	down
Zm00001d002000	8.7454	4.7123	8.954	3.3174	3.998	4.5524	-1.02917	7.24677e-06	0.000171759	down
Zm00001d012238	2.593	3.6955	2.9136	1.8185	1.6829	1.5464	-1.02954	0.00065358	0.00851074	down
Zm00001d051713	28.1035	57.0014	31.8282	21.2859	22.7113	22.0449	-1.03305	0.00627139	0.0495161	down
Zm00001d010849	4.036	5.833	4.8095	3.9363	1.8365	2.2001	-1.03814	0.00624778	0.0494011	down
Zm00001d034868	2.4884	4.4637	2.6593	1.7445	1.9302	1.6776	-1.03958	0.00410389	0.0364756	down
Zm00001d049377	4.3204	6.9528	4.7955	2.6439	3.0196	3.2425	-1.03986	0.00108641	0.0129361	down
Zm00001d005303	27.8008	52.4198	35.268	23.2273	22.0601	18.9055	-1.04052	0.00275901	0.0270537	down
Zm00001d022040	18.6649	34.3918	20.3114	15.7885	14.6106	10.5052	-1.04236	0.00492383	0.0416262	down
Zm00001d017076	6.2403	10.097	8.175	5.4569	3.5147	4.2698	-1.04507	0.00526089	0.0436549	down
Zm00001d030940	5.2354	8.8285	5.661	2.9851	4.195	3.6565	-1.05216	0.00387214	0.0349715	down
Zm00001d047302	23.7487	29.4156	25.9837	11.3167	15.4325	16.1974	-1.05355	2.6537e-05	0.00054483	down
Zm00001d050119	9.6831	10.4451	9.7597	3.4585	6.4163	6.1906	-1.05753	0.000540513	0.00725226	down
Zm00001d046468	0.6759	0.5305	0.5345	0.3289	0.3527	0.2289	-1.05989	0.00455812	0.0394076	down
Zm00001d040569	8.5597	9.5934	9.2555	5.6535	4.7157	4.1316	-1.06285	3.28821e-05	0.00065274	down
Zm00001d042051	4.9307	4.8141	3.4038	2.1634	3.0196	1.8386	-1.06493	0.000907735	0.0111565	down
Zm00001d028630	53.1648	65.9095	56.6599	19.7904	31.6885	43.3904	-1.06943	0.000753665	0.00956232	down
Zm00001d015011	40.2731	54.622	42.3104	25.2803	22.8445	25.5063	-1.07144	7.16855e-05	0.0012944	down
Zm00001d010727	39.2067	76.8236	42.4666	32.5466	30.4938	23.9637	-1.07191	0.00472755	0.040489	down
Zm00001d041726	89.6769	85.9989	87.4849	36.8578	50.1706	52.2651	-1.07195	9.90125e-08	3.38161e-06	down
Zm00001d014256	2.9178	4.0035	2.9542	1.7158	2.0236	1.544	-1.07216	0.000448228	0.00616184	down
Zm00001d034166	1.5796	1.3367	1.6753	0.7529	0.8806	0.7552	-1.07258	8.26779e-08	2.86651e-06	down
Zm00001d031340	3.0226	2.1351	2.3415	1.316	1.0442	1.5354	-1.07612	0.000304135	0.00439459	down
Zm00001d013503	13.2575	21.2008	13.409	7.9272	9.4615	8.4349	-1.08434	0.000817286	0.0102348	down
Zm00001d053603	2.29	1.6108	1.9312	1.0555	0.8822	1.0624	-1.08529	6.56154e-07	1.94561e-05	down
Zm00001d004877	0.4942	0.7644	0.6208	0.2369	0.3227	0.4347	-1.08756	0.00625339	0.0494204	down
Zm00001d035557	6.4326	9.4135	8.0403	5.4683	3.4011	3.53	-1.09343	0.00331863	0.0311808	down
Zm00001d025888	1.7496	1.2628	1.5302	0.7064	0.8265	0.7961	-1.0948	0.00115086	0.0135681	down
Zm00001d025266	27.6521	38.401	32.5322	15.5797	15.6843	20.4847	-1.10212	7.15678e-05	0.0012932	down
Zm00001d014356	9.6635	16.8077	15.9572	7.7126	6.2282	8.112	-1.10485	0.0015368	0.0170784	down
Zm00001d012036	8.3937	5.4192	6.3914	3.2709	4.964	1.8668	-1.12468	0.0016394	0.0179414	down
Zm00001d033591	139.707	129.353	148.401	70.1243	77.1678	63.5155	-1.12594	1.41069e-11	8.88145e-10	down
Zm00001d009913	4.7852	3.5077	5.8328	2.0901	2.466	2.5124	-1.12676	0.00155909	0.0172576	down
Zm00001d039421	5.0529	9.8673	5.7454	4.6942	3.0209	3.1266	-1.12722	0.0044344	0.038716	down
Zm00001d039966	9.5274	10.0566	9.7686	4.3655	7.5297	2.9718	-1.135	0.00149815	0.0167376	down
Zm00001d013829	8.9909	21.5304	10.9483	7.7772	8.2984	5.863	-1.14159	0.00623319	0.0493227	down
Zm00001d006810	2.7511	2.2694	2.5665	1.481	0.8664	1.3908	-1.14485	0.00519512	0.0432262	down
Zm00001d021016	3.2319	1.196	2.2909	0.9551	1.2892	1.037	-1.15001	0.00452831	0.0392501	down
Zm00001d003332	29.5903	56.3962	30.3877	21.2906	18.8594	20.1024	-1.15405	0.00236032	0.0240144	down
Zm00001d013507	72.8258	73.3833	82.4226	39.5854	42.6271	30.8539	-1.15833	3.4116e-08	1.28169e-06	down
Zm00001d041746	19.4079	20.9753	21.7582	12.5652	5.5684	12.4637	-1.16427	0.00106218	0.0127013	down
Zm00001d017057	22.7143	26.3777	27.5287	10.4343	17.8386	9.7119	-1.16831	0.000100216	0.00171196	down
Zm00001d040960	0.671	0.9708	0.7716	0.4569	0.3421	0.3845	-1.17277	0.00236688	0.0240557	down
Zm00001d040686	8.1912	14.3882	8.3012	5.7193	5.9418	4.0294	-1.17343	0.0017396	0.0188334	down
Zm00001d045783	16.1025	35.6804	17.711	12.1342	13.7712	10.0387	-1.1739	0.00371968	0.0338497	down
Zm00001d048440	4.51	4.8165	5.1525	2.4371	2.7713	1.8653	-1.17543	2.30116e-06	6.01481e-05	down
Zm00001d029290	7.5175	4.7744	6.5972	2.555	3.9801	2.5468	-1.1823	2.17204e-05	0.000459432	down
Zm00001d044909	2.9315	2.6217	2.7817	1.5399	1.5261	0.9255	-1.18237	0.00419662	0.0371164	down
Zm00001d015212	4.9322	11.5341	6.261	4.2268	4.3002	3.0825	-1.18501	0.00396802	0.0355568	down
Zm00001d006779	2.3935	2.4205	1.6211	1.0268	1.0064	1.0986	-1.19552	0.00016689	0.00264366	down
Zm00001d029304	15.869	22.3032	25.1977	11.2846	8.6445	10.4683	-1.19984	0.000218396	0.00334179	down
Zm00001d052011	2.7484	1.5953	2.283	1.2649	0.8254	1.0137	-1.20659	9.99384e-05	0.00170893	down
Zm00001d044685	24.4038	13.3444	13.9247	8.7902	9.4779	5.9435	-1.21335	0.000178894	0.00280907	down
Zm00001d025059	1325.56	1763.48	1275.2	873.346	613.028	635.382	-1.21345	5.59138e-05	0.00104021	down
Zm00001d043430	34.0765	10.9297	24.5385	12.0679	9.2475	10.3935	-1.21438	0.00043327	0.00597907	down
Zm00001d027471	5.0107	8.8736	4.4685	2.7921	2.733	3.5161	-1.21536	0.00452462	0.0392316	down
Zm00001d039848	8.9913	5.725	9.2237	3.5604	6.0262	1.5455	-1.21656	0.00634992	0.0499325	down
Zm00001d012488	3.7861	2.8516	3.0064	1.6242	1.1737	1.7388	-1.2185	7.28419e-05	0.0013134	down
Zm00001d001770	10.3008	19.5537	12.4727	6.3941	7.4896	6.8048	-1.22725	0.000803409	0.0100937	down
Zm00001d012578	30.2013	24.0755	24.9189	10.2327	15.4845	11.5462	-1.23074	3.82441e-08	1.40532e-06	down
Zm00001d029114	12.6471	19.8041	12.3989	5.763	8.1782	7.8259	-1.2393	0.000240218	0.00362068	down
Zm00001d039729	8.4786	13.214	8.6176	4.3513	5.7206	4.5722	-1.24313	9.94017e-05	0.00170091	down
Zm00001d050024	1.384	3.2897	1.6689	1.0631	1.1159	0.9266	-1.24483	0.0040049	0.0358362	down
Zm00001d035757	17.8139	40.6171	17.7624	12.4837	14.0209	11.2287	-1.24532	0.00309199	0.0294359	down
Zm00001d040287	35.8807	49.1017	31.8209	18.3627	28.3981	8.9265	-1.24766	0.00591568	0.0475201	down
Zm00001d048851	4767.95	12179.1	5637.1	4672.95	3585.34	2826.71	-1.25245	0.00517937	0.043126	down
Zm00001d004053	5.1205	12.3452	5.6113	3.2542	4.626	3.4672	-1.25796	0.00382764	0.0346502	down
Zm00001d041389	15.4484	8.095	15.8171	5.35	9.4349	2.8286	-1.25979	0.00211933	0.0220177	down
Zm00001d007200	1.6877	2.6117	2.0245	1.0408	0.8097	1.1014	-1.26379	0.000293109	0.00426466	down
Zm00001d014756	0.947	1.3649	1.1833	0.4875	0.5567	0.5643	-1.26426	0.00168211	0.018345	down
Zm00001d028348	4.0694	2.9992	3.9502	0.8332	2.5777	1.5738	-1.28705	0.00281777	0.0275207	down
Zm00001d047895	1.0706	0.8043	1.2238	0.4199	0.4335	0.5363	-1.28731	0.00370383	0.0337787	down
Zm00001d008998	5.3703	10.3445	5.2326	3.1392	3.5684	3.104	-1.28904	0.00307088	0.0292743	down
Zm00001d015398	11.0991	18.4576	13.1298	6.1857	7.4389	5.8701	-1.30343	0.00034439	0.0048865	down
Zm00001d002530	5.6603	8.4908	5.1789	2.0546	3.2395	3.5362	-1.31645	0.00106425	0.01272	down
Zm00001d041098	72.6479	63.7043	82.8349	37.9259	35.2754	22.6394	-1.31916	9.36395e-08	3.21117e-06	down
Zm00001d042541	3.281	3.0193	3.0821	2.252	0.9687	0.8459	-1.32434	0.00221214	0.0227738	down
Zm00001d052792	2.951	1.9867	3.5147	1.0458	1.4142	1.213	-1.32579	1.31354e-06	3.62533e-05	down
Zm00001d034421	20.3764	21.5891	19.0218	14.2772	9.0481	3.4324	-1.32701	0.00394897	0.0354745	down
Zm00001d022005	56.3168	121.165	43.7817	36.8504	33.8686	31.7221	-1.34507	0.00253569	0.0253177	down
Zm00001d005946	11.5092	15.9712	14.1733	8.2288	4.8327	4.9457	-1.34677	0.000919603	0.0112749	down
Zm00001d044460	6.0144	2.1494	5.6194	1.2525	3.0342	1.5055	-1.35463	0.00428731	0.0377461	down
Zm00001d008454	9.7444	27.519	10.3025	6.9206	7.1093	7.5372	-1.3833	0.00501589	0.0421436	down
Zm00001d024505	4.0137	10.2803	4.6175	3.1764	2.883	2.4099	-1.3865	0.00199712	0.0210033	down
Zm00001d048702	15.5025	9.1341	15.4598	5.7003	5.1386	5.4749	-1.40898	1.04005e-11	6.64445e-10	down
Zm00001d049359	2.8307	2.2108	2.2123	0.8176	1.1651	0.9828	-1.42861	1.05062e-05	0.000240192	down
Zm00001d030812	10.7787	23.646	8.0083	7.0351	4.3108	7.0925	-1.42996	0.00511716	0.0427494	down
Zm00001d006161	2.1184	1.6424	2.1144	0.5592	0.6158	1.2184	-1.44098	0.0011836	0.0138634	down
Zm00001d005679	4.9587	6.2828	5.7808	2.6596	2.4425	1.8795	-1.44238	9.61922e-08	3.28975e-06	down
Zm00001d043920	5.597	4.8223	3.6927	1.465	2.868	1.3697	-1.45335	0.00219912	0.0226768	down
Zm00001d049979	9.7786	28.1842	11.4251	7.2636	8.0605	5.8207	-1.4585	0.00350086	0.032409	down
Zm00001d046098	1.8805	2.0976	2.3569	1.2101	0.6057	0.6612	-1.46966	0.00148613	0.0166329	down
Zm00001d030780	6.0528	15.7738	7.1241	4.3199	4.8582	2.9831	-1.47056	0.00296381	0.0285177	down
Zm00001d049252	13.7927	15.5423	17.1898	8.1453	3.5116	6.6043	-1.48537	2.69068e-05	0.000551524	down
Zm00001d011640	59.0683	108.898	75.2429	28.3298	48.643	22.4501	-1.48789	0.000226808	0.00345371	down
Zm00001d015606	1.7067	1.1809	1.1656	0.4239	0.4243	0.7411	-1.49545	0.00396641	0.0355568	down
Zm00001d023411	4.9214	2.2915	3.4091	1.7484	1.4893	0.7931	-1.49664	0.000344337	0.0048865	down
Zm00001d043564	27.6092	50.412	33.5124	8.0121	18.6684	18.5638	-1.51263	0.000282256	0.00414267	down
Zm00001d048852	7113.87	17700.6	6158.24	6024.92	3954.98	2682.47	-1.5244	0.00272294	0.0268226	down
Zm00001d028398	34.9422	22.1313	30.0518	9.1594	14.8129	8.6333	-1.54132	9.26149e-10	4.64385e-08	down
Zm00001d032606	11.5731	22.0503	15.934	5.5043	5.1784	8.8219	-1.54416	3.24243e-05	0.000645179	down
Zm00001d043588	31.0169	72.0569	26.554	14.9658	23.1171	13.9066	-1.56211	0.000852796	0.0105951	down
Zm00001d049590	17.409	46.279	17.7647	10.4604	10.5385	11.5929	-1.56599	0.000713402	0.00916643	down
Zm00001d048703	21.2055	9.7352	17.1971	4.6567	6.7676	6.0206	-1.57332	1.79267e-09	8.57857e-08	down
Zm00001d051435	2.5882	3.6406	2.3149	1.5626	0.634	0.9557	-1.59255	0.000883922	0.0109279	down
Zm00001d034917	1.8665	3.0849	2.076	0.9151	0.9069	0.77	-1.60191	9.91237e-05	0.00169731	down
Zm00001d025769	0.4764	0.9896	0.5342	0.1514	0.1584	0.4458	-1.61993	0.00532389	0.0440338	down
Zm00001d048515	2.2248	2.3398	1.6839	0.4295	0.9984	0.803	-1.64628	0.00145937	0.0164137	down
Zm00001d051036	8.8561	14.3295	6.335	4.2083	3.3468	3.0913	-1.64923	0.000850097	0.0105773	down
Zm00001d023339	0.6272	0.9424	0.5813	0.2563	0.254	0.2464	-1.65023	0.00559156	0.0455339	down
Zm00001d029042	5.8975	14.1147	6.3769	2.8218	2.5716	4.3277	-1.65307	0.0020315	0.0213151	down
Zm00001d018010	1.8673	1.2589	1.5532	0.5546	0.5428	0.5185	-1.65918	0.00372735	0.0338949	down
Zm00001d042959	7.6947	7.1744	8.6743	1.1237	2.3201	4.8965	-1.6601	0.00240275	0.0243477	down
Zm00001d013648	7.8956	27.2135	8.7773	5.1758	5.9509	5.3981	-1.66957	0.00195143	0.0206298	down
Zm00001d040730	13.5856	9.4393	9.9313	2.9785	4.7261	3.6367	-1.67772	3.26225e-11	1.93665e-09	down
Zm00001d022419	2.6662	7.6253	3.6038	2.0468	1.591	1.3749	-1.6823	0.00117208	0.0137596	down
Zm00001d050344	5.8003	6.3545	8.2878	2.666	1.7125	2.5103	-1.69685	2.07252e-07	6.70533e-06	down
Zm00001d009794	3.2531	14.396	7.7848	3.5689	2.9727	2.53	-1.71062	0.0024726	0.0248951	down
Zm00001d021081	4.7879	4.6999	9.319	2.3004	1.6285	2.1727	-1.73754	0.00116305	0.0136672	down
Zm00001d013857	29.0247	60.6209	30.9234	13.844	13.3237	14.9161	-1.73804	6.55191e-06	0.000156617	down
Zm00001d043918	7.9824	7.0824	8.3117	2.3674	3.8174	1.4229	-1.7486	2.7877e-05	0.000570344	down
Zm00001d013672	23.2814	76.7886	20.492	14.8122	17.0016	11.1933	-1.75545	0.00152889	0.0170057	down
Zm00001d047276	2.479	2.3488	2.5356	1.1497	0.4431	0.7601	-1.76509	5.57129e-05	0.0010375	down
Zm00001d053897	10.8199	13.969	9.2476	2.2791	5.0806	4.0091	-1.76734	7.79211e-06	0.000182809	down
Zm00001d031349	5.589	2.4343	5.8968	1.5403	1.9521	0.8384	-1.77329	1.45962e-05	0.000322069	down
Zm00001d009925	2.5183	9.9698	3.2788	0.9995	2.7354	1.8375	-1.77938	0.00323967	0.0305873	down
Zm00001d024314	1.7913	1.2969	1.5158	0.2673	0.6254	0.5622	-1.80996	0.000200341	0.00309373	down
Zm00001d052651	90.6268	40.9493	62.9053	13.7651	28.9416	17.1086	-1.81266	2.43924e-08	9.4169e-07	down
Zm00001d002678	6.8979	2.5519	5.6146	0.9993	2.3317	1.2226	-1.82136	1.6327e-06	4.43329e-05	down
Zm00001d012484	12.7522	2.3124	9.5889	1.6977	4.016	1.5117	-1.84122	0.00152401	0.0169588	down
Zm00001d013570	2.7635	2.9809	3.1031	1.1855	0.7029	0.7673	-1.85117	0.0008255	0.0103274	down
Zm00001d048807	38.0542	118.756	38.7377	32.4445	18.879	11.823	-1.87144	0.00113398	0.0134258	down
Zm00001d052318	7.7811	6.3907	5.7943	2.0784	2.9822	0.9337	-1.87603	4.84834e-06	0.000118945	down
Zm00001d032657	1.361	2.3856	1.1037	0.1622	0.8215	0.5458	-1.87861	0.00499637	0.0420755	down
Zm00001d034225	0.359	0.5114	0.4732	0.1155	0.2544	0.0347	-1.88183	0.00483439	0.0411938	down
Zm00001d014730	2.2783	9.2986	3.0335	1.5755	1.4778	1.7009	-1.88396	0.000904259	0.0111221	down
Zm00001d006111	13.1359	7.8899	10.4294	4.7288	2.5168	1.8	-1.8948	8.25892e-06	0.000192665	down
Zm00001d032188	1.0748	1.7662	1.0653	0.2497	0.7827	0.1616	-1.89905	0.00305506	0.0291766	down
Zm00001d008040	6.9493	22.5014	9.1841	5.2998	2.3709	4.2802	-1.91802	0.00103208	0.0124062	down
Zm00001d048484	1.2616	0.5338	0.9408	0.2613	0.2466	0.2692	-1.93834	0.00221137	0.0227738	down
Zm00001d041099	0.1549	0.2545	0.2617	0.0831	0.064	0.0399	-1.96042	0.00247626	0.0249186	down
Zm00001d043540	4.2116	16.2314	4.9493	2.8413	2.4246	2.5742	-1.96417	0.000301474	0.00436617	down
Zm00001d015393	1.91	1.4457	1.1735	0.4842	0.4511	0.3134	-1.98295	0.000161125	0.0025734	down
Zm00001d004116	5.7166	27.9903	6.0087	3.7539	4.2845	4.1829	-1.99648	0.00154443	0.017133	down
Zm00001d049303	5.4749	2.5478	4.3484	0.6235	1.4648	1.2992	-1.99825	2.03005e-06	5.38445e-05	down
Zm00001d030222	1.6877	2.0579	2.4596	0.3148	0.6932	0.6811	-2.02842	0.000465926	0.00635999	down
Zm00001d017054	17.5378	84.4192	19.2599	11.6378	14.7571	9.6794	-2.04097	0.00104005	0.0124841	down
Zm00001d053675	2.5283	1.5968	2.372	0.5902	0.6147	0.4218	-2.11184	2.04861e-11	1.2577e-09	down
Zm00001d016080	20.8684	53.1216	26.545	8.6253	8.2878	9.6155	-2.15154	3.03964e-07	9.61192e-06	down
Zm00001d009180	0.5517	1.0932	0.6484	0.3087	0.1133	0.1484	-2.15257	0.00126489	0.0145848	down
Zm00001d005805	0.2726	0.7352	0.3515	0.054	0.1288	0.173	-2.15874	0.00119982	0.0139753	down
Zm00001d040842	1.5534	0.961	1.4327	0.2352	0.3453	0.377	-2.18188	7.8127e-05	0.00138978	down
Zm00001d026935	6.4675	12.2815	4.0795	1.8497	1.7822	1.9454	-2.21965	0.00140633	0.015931	down
Zm00001d044099	5.8207	5.907	6.6583	0.8148	1.4761	2.1168	-2.22077	3.68623e-10	1.95086e-08	down
Zm00001d050036	2.3334	3.2722	3.3642	0.9343	0.5144	0.6417	-2.22438	3.28298e-05	0.000652217	down
Zm00001d006446	3.2832	1.151	2.9732	0.4225	0.7367	0.5502	-2.22555	3.51658e-06	8.87823e-05	down
Zm00001d048705	13.4865	10.871	15.1862	2.5901	3.3172	3.2826	-2.23724	4.50535e-29	1.4539e-26	down
Zm00001d026282	7.5189	9.8847	5.5556	2.7954	1.4207	1.1631	-2.23851	3.63151e-05	0.000713016	down
Zm00001d044755	2.4858	4.2017	4.1279	1.4472	0.0839	0.9156	-2.27715	0.00297227	0.0285772	down
Zm00001d003999	8.5629	13.8292	6.4502	0.908	4.0905	1.8853	-2.28407	0.000118863	0.00199062	down
Zm00001d032922	0.9736	2.4129	1.1254	0.2016	0.7296	0.1385	-2.29254	0.00215794	0.0223162	down
Zm00001d042499	2.0521	1.6387	2.219	0.5086	0.5386	0.2116	-2.34102	1.38798e-08	5.65323e-07	down
Zm00001d049631	3.4802	1.2201	4.1394	0.3981	1.096	0.3589	-2.35713	0.00113762	0.01345	down
Zm00001d044110	13.7857	20.9372	14.2173	3.2202	4.1259	3.3352	-2.38352	1.08825e-13	9.19203e-12	down
Zm00001d004128	3.1763	3.2277	2.5884	0.1975	0.5219	1.2344	-2.3909	5.83054e-05	0.0010776	down
Zm00001d048610	13.8113	12.2506	14.3943	1.4277	2.8298	4.2903	-2.40211	2.08376e-08	8.18257e-07	down
Zm00001d011847	0.7842	2.4436	1.1305	0.0641	0.5997	0.2439	-2.52059	0.000601168	0.00792252	down
Zm00001d002347	74.1001	92.3439	53.8061	6.3112	20.6448	16.6228	-2.54192	8.25365e-09	3.51527e-07	down
Zm00001d051872	1.475	1.1676	0.8746	0.3674	0.2248	0.0491	-2.55456	0.00060779	0.00800141	down
Zm00001d029125	26.7246	13.8386	20.4667	3.6602	4.3085	3.0849	-2.57543	1.03051e-22	1.95031e-20	down
Zm00001d047096	22.4557	11.7575	21.2856	3.2111	3.49	3.3084	-2.57989	3.42443e-26	8.61963e-24	down
Zm00001d026808	1.6138	1.3529	1.6691	0.4816	0.2652	0.0724	-2.58374	0.000458913	0.00627447	down
Zm00001d048178	6.33	2.9274	5.3592	0.5547	1.018	1.0001	-2.62697	3.54807e-14	3.16697e-12	down
Zm00001d042540	12.3144	12.1	9.5111	3.1171	1.7524	1.1438	-2.63566	3.60495e-11	2.11023e-09	down
Zm00001d048817	8346.94	29158.5	9279.33	5011.04	2047.58	1288.42	-2.72813	0.0056247	0.0457002	down
Zm00001d032658	5.1491	26.1806	7.4482	2.4576	1.9975	2.2507	-2.80961	5.00657e-06	0.000122113	down
Zm00001d017454	6.6003	36.812	4.5957	2.9601	2.5038	2.9909	-2.82385	0.00518741	0.0431786	down
Zm00001d017495	25.1779	8.2707	16.1634	1.0546	4.2331	1.7583	-2.91805	4.55255e-09	2.02601e-07	down
Zm00001d043047	5.8706	2.3679	4.1773	0.4658	0.9423	0.3385	-2.92934	2.03369e-12	1.41019e-10	down
Zm00001d013020	1.1029	1.7613	0.0795	0.2523	0.0232	0.1517	-3.00488	0.00476228	0.0407587	down
Zm00001d048747	6.767	5.2331	6.8867	1.1953	0.188	1.1289	-3.02652	5.26493e-08	1.8718e-06	down
Zm00001d045572	1.1296	0.99	1.1705	0.1615	0.2223	0.0485	-3.03465	2.90336e-05	0.000590788	down
Zm00001d023588	2.6712	2.0932	3.7039	0.0809	0.3266	0.713	-3.07404	1.74107e-07	5.72122e-06	down
Zm00001d040402	1.4001	8.5895	2.9016	0.6006	0.7716	0.361	-3.13391	0.000252561	0.00377956	down
Zm00001d003676	0.4039	0.236	0.4125	0.0385	0	0.0926	-3.15402	0.000987238	0.0119527	down
Zm00001d010840	10.4275	3.4967	7.6476	1.6078	0.0857	0.6546	-3.24613	6.21178e-06	0.000149195	down
Zm00001d041531	1.2688	1.4391	1.7755	0	0.2115	0.3079	-3.30307	0.000156156	0.00250356	down
Zm00001d006448	1.5119	8.766	2.8505	0.9313	0.2198	0.1999	-3.51192	1.89303e-05	0.000405873	down
Zm00001d035292	0.0273	0.3665	0.2458	0.0234	0.0086	0.0094	-4.12856	0.000334679	0.00477292	down
Zm00001d017494	29.5839	14.5043	19.4339	1.1451	1.1769	0.6882	-4.49963	5.65588e-41	3.4723e-38	down
Zm00001d025018	4.4851	1.5517	2.8715	0.0506	0	0.1217	-5.83864	3.0531e-09	1.39473e-07	down
