# Supplementary material for: Integrated Transcriptomic and Metabolic Analyses Reveal Key Defense Pathways Against Fusarium Infection in Maize Kernels
Source: Plants (Basel). 2026 Apr 9;15(8):1148. doi: 10.3390/plants15081148 (PMC13118878; doi:10.3390/plants15081148)
Supplement: Supplementary file 1 [file plants-15-01148-s001.zip › Table S7.xlsx]

## Sheet: Sheet1
Table S7. Differentially accumulated metabolites in ZL30 at 10 dpi upon F. verticillioides inoculation
Metabolite name	Fv_10dpi_1	Fv_10dpi_2	Fv_10dpi_3	Control_10dpi_1	Control_10dpi_2	Control_10dpi_3	VIP	P-value	Fold_Change	Log2FC	Type
L-Methionine	1.90825e+07	3.57329e+07	9.31924e+06	215.029	250.054	272.68	1.36031	0.109199	86931.2	16.4076	up
4-Hydroxymandelonitrile	1.90825e+07	3.57329e+07	9.31924e+06	215.029	250.054	272.68	1.36031	0.109199	86931.2	16.4076	up
cis-4-Hydroxy-D-proline*	9.92198e+06	1.13608e+07	3.36995e+06	144.984	168.409	183.647	1.36073	0.0790792	49599.1	15.598	up
Trans-4-Hydroxy-L-proline*	9.92198e+06	1.13608e+07	3.36995e+06	144.984	168.409	183.647	1.36073	0.0790792	49599.1	15.598	up
4-Guanidinobutanal	9.36592e+06	5.98092e+06	7.38286e+06	160.403	186.197	203.124	1.36248	0.0163862	41347.5	15.3355	up
Isoguanine	547487	376385	232194	190.542	221.208	241.291	1.36138	0.051683	1770.28	10.7898	up
Crotonoside; 2-Hydroxyadenosine	230573	154266	214429	152.858	177.438	193.57	1.36168	0.0132645	1143.93	10.1598	up
2-Methyl-3-hydroxyindan-1-one	182319	286174	364021	313.665	364.104	397.207	1.35779	0.0342235	774.449	9.59703	up
2-Hydroxy-7-methoxy-1,4-benzoxazin-3(2H)-one (HMBOA)	567.387	511.421	1808.96	1.10677	1.28474	1.40155	1.3485	0.151242	761.329	9.57238	up
1-Methyladenine	284347	212999	122333	242.986	282.093	307.793	1.36071	0.0479623	744.028	9.53921	up
4-Acetamidobutyric acid	32928.8	181865	75264.6	194.618	225.914	246.456	1.34046	0.161397	434.879	8.76447	up
2-Hydroxy-7-methoxy-1,4-benzoxazin-3(2H)-one glucoside (HMBOA glucoside)	147151	209402	363935	979.857	656.022	51.7322	1.30216	0.065327	426.928	8.73785	up
(2E)-3-(4-Hydroxyphenyl)-N-[2-(4-hydroxyphenyl)ethyl]-2-propenamide	11683.9	4488.99	23047.4	32.463	37.6831	41.1342	1.34145	0.137241	352.446	8.46126	up
Methyldopa	12283	28056.6	65641.5	299.823	64.4917	117.706	1.32094	0.156372	219.868	7.7805	up
Eriodictyol-7-O-glucoside*	44622.8	22401.2	26445.1	126.896	147.301	160.693	1.35982	0.0452849	214.925	7.74769	up
2,4-Dihydroxyquinoline	19165.7	48380.5	31586.1	151.784	176.622	196.428	1.35293	0.0603802	188.883	7.56135	up
N-Feruloyloctopamine glucoside	34716.1	8967.75	15179.3	91.9169	106.698	116.398	1.34903	0.128293	186.86	7.54581	up
Diosmetin-7-O-galactoside*	39251.4	35361.8	30324.3	187.188	217.289	237.044	1.36237	0.00547852	163.576	7.35382	up
Stachydrine	8332.43	10890.1	53529.8	251.865	221.743	16.3186	1.24943	0.242038	148.496	7.21428	up
3'-Glucosyl-6,7-dihydroxy-N-methyl-benzyltetrahydroisoquinoline	36753.8	17016.4	24499.5	198.562	229.975	250.979	1.35758	0.0460832	115.184	6.8478	up
6-C-MethylKaempferol-3-glucoside*	28689.3	24843.1	28949.2	210.933	244.851	267.112	1.36165	0.0023613	114.099	6.83414	up
N1,N10-Bis(p-coumaroyl)spermidine	331053	97928.7	118055	1225.92	2057.65	1663.19	1.34437	0.136357	110.585	6.78901	up
Isoalantolactone	374841	144695	111874	1366.62	2202.76	2541.26	1.34488	0.127983	103.33	6.69111	up
Pyridoxine-5'-O-glucoside	29071.1	21774.8	22049.9	217.176	252.099	275.019	1.36189	0.00970901	97.9395	6.61382	up
1,10-Epoxycostunolide	1.33994e+06	731923	870756	12467.9	5830.07	13057.6	1.35433	0.0340872	93.847	6.55224	up
Okanin-4'-O-glucoside(Marein)*	20215.8	15276.1	18063.6	167.447	194.41	212.074	1.36152	0.00648801	93.3134	6.54401	up
Corypalline	115.672	496.189	2145.9	8.22437	5.84453	16.4405	1.23333	0.281954	90.3906	6.4981	up
Hesperetin-3'-O-glucoside*	406.578	854.736	439.437	5.56711	6.46231	7.04984	1.3538	0.0602708	89.1413	6.47802	up
Homeriodictyol-7-O-β-O-glucoside*	406.578	854.736	439.437	5.56711	6.46231	7.04984	1.3538	0.0602708	89.1413	6.47802	up
Glucovanillin	9346.35	16178.7	10842.1	121.295	141.154	154.004	1.35748	0.0286592	87.326	6.44834	up
3-P-Coumaroyl-1-Feruloylglycerol	635216	165963	206018	1361.65	5042.86	5250.65	1.31669	0.157737	86.4164	6.43323	up
LysoPC 15:0(2n isomer)*	14291.5	19706	12381.3	166.835	193.663	211.27	1.35971	0.0200194	81.1148	6.34189	up
Podophyllotoxin	268937	68330.3	87424.4	284.363	2280.8	2673.93	1.28141	0.160229	81.062	6.34095	up
Monolinolenin*	17856.8	6264.76	9865.05	124.244	144.236	157.373	1.35108	0.0823429	79.8082	6.31847	up
Catechin gallate*	35722.6	980.891	2296.64	156.733	183.05	199.913	1.13856	0.376517	72.2631	6.17519	up
Lumichrome	19645	20450	10647.7	254.995	267.537	282.543	1.35798	0.0338274	63.0287	5.97794	up
Stilbostemin B; 3,5-Dihydroxy-4-Methylbibenzyl	505553	224606	190118	4922.96	2379.05	8738.21	1.33469	0.0944732	57.3731	5.8423	up
3,5-Dicaffeoylquinic acid	6151.11	10067	14216.6	157.357	182.663	199.27	1.34784	0.0505009	56.4348	5.81851	up
4-Hydroxycinnamic acid p-hydroxyphenethylamine*	28797.2	6615.94	50720.2	718.856	240.512	714.182	1.27748	0.157538	51.4674	5.68559	up
cis-N-p-Coumaroyltyramine*	28797.2	6615.94	50720.2	718.856	240.512	714.182	1.27748	0.157538	51.4674	5.68559	up
Glycyl-tryptophan	9211.19	17312.4	6414.59	196.861	228.516	249.292	1.34765	0.0812322	48.8212	5.60944	up
Taxifolin(Dihydroquercetin)	18059.1	30543.2	33186.6	803.474	71.4665	803.442	1.27783	0.0289013	48.7308	5.60676	up
1,3-O-Diferuloylglycerol*	9.47616e+06	5.30911e+06	5.5723e+06	34768.3	213203	202387	1.30105	0.0386196	45.2031	5.49835	up
N-trans-ferulic tyramine*	190508	43902.9	99836.1	487.73	3617.59	3383.31	1.26612	0.125415	44.6339	5.48007	up
N-Feruloylmethylagmatine	113686	67182.4	58934.8	123.222	804.02	4461.2	1.24179	0.043653	44.5032	5.47584	up
N-Cis-Feruloyltyramine*	334511	75431.6	208778	2942.87	5886.58	5241.85	1.31719	0.114528	43.9704	5.45846	up
p-Coumaroylferuloylcadaverine	9808.42	3769.13	3014.4	115.673	134.303	146.481	1.34079	0.128687	41.8506	5.38718	up
Shizukanolide 8-O-β-D-glucopyranoside	55338.5	31083.2	46736.5	2503.76	149.001	729.135	1.27507	0.0249379	39.3738	5.29916	up
1,2-O-Diferuloylglycerol*	1.39079e+07	7.49359e+06	7.7166e+06	54245.9	353838	358834	1.28982	0.0457854	37.9676	5.2467	up
Onitin	69733	55973.1	81015.6	1637.68	778.762	3073.7	1.33547	0.0109414	37.6533	5.2347	up
Cytarabine	497685	348001	265515	7181.09	6260.82	16421.7	1.34417	0.033496	37.2092	5.21759	up
p-Coumaroyltyramine*	22831.6	6283.22	44355	1041.11	358.971	598.144	1.27395	0.163145	36.7676	5.20036	up
Skimmin (7-Hydroxycoumarin-7-O-glucoside)	2.26613e+06	1.63869e+06	2.26861e+06	51594.1	44682.2	72794.7	1.35746	0.0106899	36.5138	5.19037	up
N-Feruloylhomoagmatine	106163	55646.1	41354.8	914.025	2230.22	2425.46	1.33039	0.0786244	36.4766	5.1889	up
Glucosyl 6-Hydroxy-2,6-Dimethyl-2E,7-Octadienoate	4555.56	10267	2895.96	148.096	171.911	187.54	1.33271	0.123895	34.9101	5.12557	up
N-Feruloyltyramine; Moupinamide*	196429	45327.5	88483.1	1378.02	2400.99	5975.82	1.29503	0.140436	33.854	5.08125	up
N-trans-ferulicacidacylp-hydroxyphenylethylamine*	186693	33804	99446.6	1711.08	6840.08	969.148	1.25187	0.144244	33.6064	5.07067	up
N1,N5-Bis(p-coumaroyl)spermine	57194	49924.9	22835.5	1685.52	1507.83	716.699	1.33234	0.0565867	33.236	5.05467	up
4-O-Caffeoylquinic acid methyl ester*	214245	490279	467065	6681.36	15474.7	16276.7	1.32212	0.0504856	30.4841	4.92999	up
methyl 5-caffeoylquinate*	214245	490279	467065	6681.36	15474.7	16276.7	1.32212	0.0504856	30.4841	4.92999	up
Diferuloylcadaverine	75738.5	21810	13370.1	2264.58	684.134	934.733	1.28157	0.209266	28.5619	4.83602	up
Pterosin L 3-Glucoside	224857	147463	176619	5550.67	11108.7	3577.53	1.33095	0.0152714	27.1256	4.76159	up
N-Feruloyltryptamine	8833.54	1386.71	1144.38	17.0218	19.7589	382.766	1.17068	0.285023	27.0879	4.75958	up
(S)-Peucedanol	4632.11	4239.25	2007.11	118.422	137.465	149.963	1.34789	0.0506816	26.8041	4.74438	up
Pinostrobin 5-O-Glucoside	45072.5	31268.1	42657.4	1305.27	850.348	2366.39	1.34286	0.011526	26.3153	4.71783	up
6-Methoxykaempferol-3-O-glucoside*	3706.44	2701.82	9898.29	189.544	220.023	240.026	1.31356	0.14619	25.1027	4.64977	up
N-p-Coumaroyl-N'-feruloylputrescine	2.32569e+06	764548	586659	12301.8	85329.5	57490.6	1.24625	0.167312	23.7032	4.56701	up
4-Pyridoxic acid	139733	90787	77692.7	794.573	8450.72	3880.54	1.25768	0.0333988	23.4814	4.55345	up
Pyridoxine	128565	107780	65755.2	1999.37	4489.85	6684.69	1.3236	0.0342781	22.9317	4.51927	up
(2e)-3-(4-hydroxyphenyl)-n-[2-(4-hydroxyphenyl)ethyl]prop-2-enimidic acid	13921.5	2466.13	23291.1	444.222	537.314	761.068	1.21754	0.170523	22.7698	4.50905	up
Medicarpin-3-O-Glucoside; Medicocarpin	45660.3	39448.5	55802.9	1952.58	749.238	3606.81	1.31591	0.00944988	22.3363	4.48132	up
Drimiopsin C*	13099.1	9702.08	15811.2	1508.71	40.8194	227.773	1.21211	0.0152678	21.7253	4.4413	up
2'-Deoxyadenosine*	969615	342881	460200	17872.2	40606.1	26236.1	1.31995	0.099532	20.9255	4.38719	up
1'-O-(3,4-Dihydroxyphenethyl)-O-caffeoyl-glucoside	2771.55	6382.7	4585.77	193.591	224.721	245.152	1.34019	0.0526872	20.7095	4.37222	up
2-Pyrrolidone-N-methylene-β-D-arabinoside	49775.3	27799.5	15261.2	1927.74	1210.67	1440.26	1.33019	0.100133	20.2758	4.34169	up
Dihydrokaempferol-3-O-glucoside*	22244.4	21855.4	17161.9	147.418	2882.7	186.682	1.20999	0.0016065	19.0443	4.25128	up
(Z)-6-O-β-D-glucopranosyl-6,7,3',4'-tetrahydroxyaurone	935.446	464.12	156.141	23.9308	27.7789	30.3045	1.28137	0.162461	18.9687	4.24555	up
Furanofructosyl-α-D-(6-mustard acyl)glucoside*	40166.3	53621.4	35298.7	2927.62	976.848	2927.62	1.32724	0.0165233	18.8941	4.23987	up
N,N'-Diferuloylputrescine	2.62519e+07	1.46495e+07	8.82394e+06	295127	1.3885e+06	958653	1.27825	0.0914873	18.8191	4.23413	up
4-O-(2''-O-acetyl-6''-P-coumaroyl-β-D-glucopyranosyl)-P-coumaric acid	106520	281512	100112	4808.18	16020.9	6613.25	1.28453	0.122287	17.788	4.15283	up
Cordycepin (3'-Deoxyadenosine)*	542856	279824	286715	9113.82	32325.4	21739.7	1.30686	0.0556266	17.5596	4.13419	up
3-O-caffeioyl feruloyl quinic acid	49602.7	38895.5	29813.2	2517.53	2120.26	2118.66	1.35797	0.0227979	17.5109	4.13018	up
Syringaresinol	3342.67	2447.37	4228.98	168.977	196.149	213.982	1.35107	0.0256264	17.3008	4.11277	up
4-hydroxyphenyl acrylaldehyde	475386	416942	208497	11173	29098.4	23652.5	1.31725	0.0502133	17.2209	4.10609	up
7-hydroxy-2H-1-benzopyran-2-one	5.31599e+06	2.25876e+06	1.82604e+06	167513	187219	204444	1.33069	0.115329	16.8118	4.07141	up
O-Feruloyl 3-hydroxycoumarin	302955	85140.9	295399	14216.2	15138.8	11510.3	1.29753	0.095375	16.7256	4.06398	up
2-Aminohexadecane-1,5,6-triol	34113	27600.3	11008.7	965.934	1444.13	1946.2	1.31486	0.0800292	16.6937	4.06123	up
Glycerol 9(E),11(Z),13(E)-octadecatrienoyl ester*	9561.8	10607	17920.9	510.698	872.181	901.61	1.33317	0.0449825	16.6732	4.05946	up
6-O-Feruloyl-β-D-glucose	336898	330651	958368	42230.9	15777.7	41788.1	1.28588	0.134277	16.2923	4.02612	up
Dihydrosphingosine	11948.7	9271.63	4874.92	334.776	967.657	318.948	1.29875	0.0569181	16.0945	4.00849	up
1-O-Feruloyl-3-O-p-Coumaroylglycerol	26789.5	9812.17	15864.7	1205.95	829.498	1305.39	1.33141	0.0808832	15.7045	3.97311	up
Kaempferol-4'-O-glucoside*	3742.61	199.191	2235.52	114.859	133.328	145.45	1.05647	0.201195	15.6929	3.97204	up
2-Hydroxy-4,7-dimethoxy-1,4-benzoxazin-3(4H)-one (HDMBOA)	167117	108628	60011.2	11396.5	3980.22	6079.97	1.31256	0.076615	15.6481	3.96791	up
Prolylglutamic acid	350741	278127	173756	4874.95	31235.6	15614.9	1.26605	0.0371063	15.517	3.95578	up
5'-Deoxyadenosine*	575883	360079	350206	16178.4	38917.8	28426.9	1.33093	0.0312666	15.399	3.94476	up
2,4-Dihydroxy-1,4-benzoxazin-3(4H)-one glucoside (DIBOA glucose)	194881	260515	65988.1	11166.9	9232.76	13531.3	1.30161	0.104537	15.366	3.94167	up
LysoPC 18:1(2n isomer)*	1.37053e+07	1.29401e+07	7.7371e+06	480273	1.0819e+06	698467	1.33181	0.0284171	15.2092	3.92687	up
L-Alanyl-L-Phenylalanine	13068.9	9203.85	7956.69	118.031	355.932	1540.23	1.23556	0.0193164	15.0082	3.90768	up
LysoPE 18:1(2n isomer)*	914085	822964	463741	26456.4	77520.7	43791.4	1.31419	0.0366981	14.8935	3.89661	up
1-Vaccenoyl-Glycero-3-Phosphocholine*	1.41119e+07	1.14749e+07	6.61184e+06	427532	1.01588e+06	736081	1.32319	0.0442207	14.7735	3.88494	up
Costunolide	82854.9	22188.3	38498.4	4112.36	1243.85	4529.84	1.26778	0.132781	14.5196	3.85993	up
LysoPE 16:1(2n isomer)*	101513	57307.1	57808.7	2011.53	7229.9	6311.27	1.29488	0.0431445	13.9287	3.79999	up
LysoPE 18:3(2n isomer)	942630	766518	478245	25704.2	77786.6	54575.9	1.31052	0.0363693	13.8384	3.79061	up
Caffeic aldehyde	1.35921e+06	1.2036e+06	492684	32221.4	96004.5	101737	1.27912	0.0706927	13.2869	3.73193	up
2-Aminotetradecane-1,11,13-triol	69560.6	49960.4	28086.4	2310	4727.29	4072.29	1.31991	0.0623434	13.2865	3.73189	up
2-Propylglutaric acid	39404	24729	127565	7564.98	2464.59	4434.2	1.22575	0.206962	13.2537	3.72832	up
Forsythide	45654.3	51880.3	12619	4186.15	3115.81	1039.58	1.23225	0.107493	13.2054	3.72306	up
p-Coumaroylcadaverine	71341.7	86133.5	38326.9	5918.1	4835.78	4110.73	1.33765	0.0505696	13.1724	3.71944	up
tripterifordin	351643	252257	859459	68535.5	10316.4	32705.2	1.2268	0.137686	13.1176	3.71343	up
1-18:3-LysoPC	6.16187e+06	6.07488e+06	3.51299e+06	202017	571232	436625	1.31327	0.0290764	13.0177	3.7024	up
LysoPC 18:0	554175	493776	291845	19553.7	33238.9	51473.7	1.32181	0.0336483	12.8498	3.68367	up
2-α-Linolenoyl-glycerol*	16356.4	15344.4	15730.7	616.749	1140.63	1946.55	1.32224	1.36351e-05	12.8057	3.67872	up
Isoscopoletin-β-D-glucoside*	25582.7	17135.5	83414.1	3376.02	3726.13	2894.35	1.24789	0.204165	12.6176	3.65737	up
2-Hydroxy-1,4-benzoxazine-3(2H)-one glucoside (HBOA glucoside)	29920	48300.4	14415.4	784.015	2556.23	4068.82	1.24019	0.0997798	12.503	3.64421	up
2,3,4-Trihydroxybutyl 6-O-(E)-caffeoyl-β-D-glucopyranoside	214932	121956	210304	12084.5	18104.6	13610.1	1.34001	0.030615	12.4932	3.64307	up
L-Seryl-L-Isoleucine	28772.8	40873	25046.7	1415.22	4061.64	2129.68	1.31372	0.0235155	12.4488	3.63794	up
16-oxo-21β,24-dihydroxyserrat-14-en-3α-yl acetate	139494	93998	82851.5	4948.22	12407.6	8258.53	1.32405	0.0289094	12.3502	3.62647	up
4-Pyridoxic acid-O-glucoside	44462.3	59409.8	23369.8	765.155	5118.72	4448.4	1.22101	0.0627575	12.315	3.62234	up
Deacetylinulicin(Britannilactone)	64501.8	29751.1	60089.6	4967.02	2716.08	4898.8	1.32507	0.0489056	12.267	3.61671	up
LysoPC 18:3(2n isomer)	6.72632e+06	6.16367e+06	3.48118e+06	237798	642423	466625	1.31179	0.0361629	12.1552	3.6035	up
2'-Deoxyguanosine	475973	253194	318236	12303.8	48476.3	25685.2	1.28884	0.0372087	12.1135	3.59855	up
LysoPC 18:2(2n isomer)	5.39865e+06	6.0424e+06	3.09161e+06	195311	573938	438206	1.30396	0.036606	12.0358	3.58926	up
Synephrine; 4-[1-Hydroxy-2-(methylamino)ethyl]phenol	293258	260724	181967	35684.6	12144	13867.5	1.31697	0.0169457	11.9286	3.57636	up
L-α-Glutamyl-L-Glutamic Acid	84951.7	66426.3	76839.2	1940.9	5939.18	11462.7	1.2704	0.0014155	11.7986	3.56054	up
L-Alanyl-L-leucine	29771.4	30622.7	20721.1	4064.18	1795.28	1017.57	1.2995	0.0110967	11.7951	3.56011	up
LysoPC 16:1(2n isomer)*	867370	726481	537051	25654.5	91836.7	63263.7	1.29861	0.0178368	11.7889	3.55936	up
L-Valyl-L-Leucine	53438.2	76175.7	51079.7	5945.48	6463.58	2937.64	1.32675	0.0188757	11.7741	3.55755	up
cis-Zeatin riboside	163553	132612	126720	2952.72	22105.6	10938.6	1.24495	0.00236689	11.7478	3.55432	up
1-(9Z,12Z-Octadecadienoyl)-Sn-Glycero-3-Phosphocholine	4.83879e+06	5.73953e+06	3.17568e+06	186965	586013	405176	1.30333	0.0282483	11.6742	3.54525	up
p-Coumaric acid	326405	229882	136307	11855.7	27079.5	20579.6	1.31253	0.0605752	11.6373	3.54069	up
cis-Moschamine	1267.3	407.24	313.588	76.0826	18.9473	76.0826	1.2275	0.183643	11.6188	3.53839	up
L-Phenylalanine	592136	790619	355212	31217.4	58744.7	59625.1	1.32072	0.0514046	11.6184	3.53834	up
α-Hydrojuglone glucoside	1.35964e+06	1.06686e+06	1.78601e+06	118505	122820	122833	1.35036	0.0254794	11.5678	3.53204	up
LysoPC 14:0	216878	178178	96911.4	5991.31	17993.1	18753.1	1.28653	0.0497195	11.5114	3.52499	up
Guanine	267082	105097	138866	11716.8	4261.51	28474.6	1.2484	0.0846746	11.4963	3.5231	up
N-(3-hydroxy-4-methoxyphenethyl)-4-hydroxybutanamide	5.02229e+07	3.3498e+07	3.28241e+07	1.14593e+06	5.76942e+06	3.31049e+06	1.27102	0.0202614	11.3971	3.5106	up
Progesterone	273071	296864	116785	10091.9	28937.4	21623.1	1.2857	0.0647658	11.3222	3.50109	up
Sinapoyl malate	163100	354512	274585	8916.36	22920.2	38677.3	1.26777	0.0463883	11.2346	3.48988	up
Coixol; 6-Methoxy-2-benzoxazolinone; MBOA	28406.4	33648.6	14312.6	329.778	2897.99	3591.19	1.17626	0.0530559	11.1993	3.48534	up
3',5,5',7-Tetrahydroxyflavanone-7-O-glucoside*	23803.8	13707.5	17683.5	1206.34	3562.67	173.124	1.15822	0.0203705	11.1682	3.48133	up
LysoPC 17:2	137746	107781	82590.6	3473.63	14272.2	11708	1.27882	0.021116	11.14	3.47768	up
2-Linoleoylglycerol-1-O-glucoside*	569690	393492	262538	17784.6	55428	37340	1.29604	0.0508931	11.0872	3.47083	up
Amurenlaetone A*	142253	124324	91282.7	6241.85	17208.5	9238.02	1.31586	0.0150192	10.9476	3.45254	up
Elaidolinolenic acid	176085	254265	112196	10990.5	18023.1	21234.9	1.32067	0.0566022	10.7973	3.43259	up
2-Linoleoylglycerol*	59213.2	63402.7	55125.8	3281.77	7306.4	5879.58	1.33352	0.000316206	10.7933	3.43207	up
β-Cannabispiranol	51561.8	27941.6	36470	7987.04	261.827	2498.22	1.15012	0.0269781	10.7911	3.43178	up
Pelargonidin-3-O-glucoside	62056.7	119159	46282.4	4170.05	9246.32	7752.71	1.29858	0.0891774	10.7467	3.42583	up
Pyroglutamic acid	2.10293e+06	923200	1.31038e+06	48517.4	179330	177987	1.26413	0.0614872	10.6854	3.41757	up
LysoPE 18:3	418595	520409	359849	20168.6	55996.3	45565	1.31273	0.0109353	10.67	3.41548	up
Nicotinamide	324116	335469	195100	14088.7	35909.2	30210.6	1.31257	0.027004	10.6558	3.41356	up
LysoPE 18:2(2n isomer)	1.96495e+07	1.68908e+07	1.26946e+07	635588	2.49974e+06	1.49318e+06	1.28876	0.0133306	10.6373	3.41106	up
Ribosyladenosine	327943	213915	113439	5736.53	24999.6	30876.9	1.22707	0.083508	10.6357	3.41084	up
Isonicotinic acid	155038	139516	126611	15275.8	16462	7932.86	1.3349	0.00200713	10.6165	3.40824	up
2-amino-4-hydroxy-3-((3,4,5-trihydroxytetrahydro-2H-pyran-2-yl)oxy)butanoic acid	4.63255e+07	3.21137e+07	3.1224e+07	1.24406e+06	5.73047e+06	3.37603e+06	1.27485	0.0160579	10.5949	3.4053	up
Adenosine*	4.63255e+07	3.21137e+07	3.1224e+07	1.24406e+06	5.73047e+06	3.37603e+06	1.27485	0.0160579	10.5949	3.4053	up
LysoPC 20:2	70792.5	88466.5	41023.8	3556.5	6638.88	8836.19	1.3092	0.0471544	10.5237	3.39557	up
Vidarabine	5.32423e+07	3.62375e+07	3.51873e+07	1.31932e+06	6.79444e+06	3.73644e+06	1.26495	0.0177759	10.5203	3.3951	up
2-AminoicoSane-1,5,19-triol	13419	16300.4	9943.19	424.351	1257.18	2105.3	1.26973	0.017519	10.4738	3.38872	up
2-(Dimethylamino)guanosine*	571942	454948	366546	9305.4	58456.4	67420.5	1.21909	0.013522	10.3078	3.36567	up
3,4,5-Trihydroxy-6-[4-(4-methyl-3-oxopentyl)phenoxy]oxane-2-carboxylic acid	130007	98749.7	89282.1	9471.59	16236.4	5386.41	1.30897	0.0120317	10.2282	3.35447	up
Thiamine (Vitamin B1)	123236	72877.9	94205.3	8246.99	7556.39	12689.6	1.3433	0.0256575	10.1891	3.34896	up
LysoPC 20:2(2n isomer)	27094	34605	17880.1	667.407	3446.44	3698.08	1.23261	0.0342153	10.1869	3.34864	up
Maesopsin*	5956.61	10071.4	13587.9	2618.84	97.1697	200.38	1.15337	0.0428507	10.155	3.34412	up
6-beta-d-glucopyranosyloxyindole-3-carboxylic acid	119229	72599.4	79649.4	5814.55	12690.9	8358.21	1.32623	0.0283067	10.1058	3.33711	up
Ferulic acid methyl ester	156078	398052	140588	9157.91	22189.1	37433.8	1.24276	0.128032	10.1005	3.33635	up
9-Oxo-10,12-Octadecadienoic Acid	23204.9	24918	11886.9	835.618	3096.73	2018.28	1.27397	0.0447258	10.0846	3.33409	up
Succinyladenosine	1.08912e+06	630741	783782	17010.9	125100	106262	1.21106	0.0250789	10.0802	3.33345	up
LysoPE 14:0(2n isomer)*	7119.65	8391.23	4119.79	844.584	210.683	894.143	1.26716	0.039717	10.0701	3.332	up
5'-Deoxy-5'-(methylthio)adenosine	1.18132e+07	9.57555e+06	5.54416e+06	432149	1.00617e+06	1.23821e+06	1.29619	0.0456957	10.0626	3.33094	up
Riboflavin (Vitamin B2)	53693.4	68844.8	30372.3	1793.47	4481.63	8955.96	1.25618	0.0503198	10.0394	3.3276	up
LysoPE 18:1*	811057	994664	580870	42500.4	108442	86894.1	1.31263	0.0243533	10.0346	3.32691	up
LysoPC 17:1	48352.6	52119.2	26691.7	709.943	6657.72	5374.14	1.18297	0.0350312	9.98002	3.31904	up
LysoPC 20:1	23663.2	53986.9	27082.9	1858.91	4506.35	4156.18	1.28917	0.0808588	9.95426	3.31531	up
2-AminoicoSane-1,5,7,19-tetraol	111788	148870	66317.8	12384.3	10198.9	10285.1	1.33595	0.0543705	9.94804	3.31441	up
o-Carboxy-5-hydroxytryptamine	98764.2	110047	76326.3	9875.38	9765.98	9027.34	1.35776	0.0131247	9.94594	3.31411	up
Ambrosic acid	98151.3	29527.9	70633.6	11594.7	2014.02	6383.02	1.22025	0.093799	9.91975	3.3103	up
Shanzhiside methyl ester	106517	107401	55105.9	4103.75	12845.5	10375.2	1.28557	0.0404267	9.84555	3.29947	up
2-Aminohexadecane-1,16,16-triol	206631	325127	117564	24760	23139.3	18330.1	1.31593	0.0836675	9.80415	3.29339	up
10-Formyltetrahydrofolic Acid	64183.6	62032	97512.1	4372.72	12722.7	5846.21	1.29698	0.0236942	9.75206	3.28571	up
LysoPC 16:1*	634299	593121	513769	28441.5	83130	67384.7	1.30884	0.00125464	9.72969	3.28239	up
6,7-Dimethoxy-2-benzoxazolinone (DMBOA)	193204	336564	311228	14149.5	32101	41155.7	1.29463	0.0264408	9.6217	3.26629	up
3,4-O-Dicaffeoylquinic Acid Methyl Ester*	15506.7	13213.2	26618.4	1156.5	2313	2313	1.30675	0.0562793	9.56994	3.25851	up
3,5-O-Dicaffeoylquinic Acid Methyl Ester*	15506.7	13213.2	26618.4	1156.5	2313	2313	1.30675	0.0562793	9.56994	3.25851	up
2-Amino-1,3-eicosanediol	71515	49142.4	20867.8	3692.72	5928.63	5171.02	1.28879	0.101914	9.56745	3.25813	up
2-aminodocoSane-1,6,19,20,21-pentaol	9827.37	11903.6	8291.27	823.362	823.556	1494.97	1.34078	0.010689	9.55546	3.25633	up
N',N''-Diferuloylspermidine	315627	296491	369219	28259	32250.8	42812.9	1.352	0.00420886	9.49777	3.24759	up
9-Alpha-Ribofuranosyladenine*	5.23495e+07	3.61695e+07	3.53163e+07	1.26249e+06	7.23867e+06	4.5535e+06	1.24481	0.0151092	9.4859	3.24579	up
Thymidine	657351	485850	397463	32158.9	78065.9	52328.8	1.31896	0.0237045	9.47789	3.24457	up
1-(2-Amino-4-methylpentanoyl)pyrrolidine-2-carboxylic acid	660079	563120	528721	25984.2	66017.4	94061.8	1.29465	0.00139802	9.41571	3.23507	up
LysoPC 15:1	87223.8	81848.8	50205.7	3414.51	12837.6	7144.92	1.28033	0.0247596	9.37206	3.22837	up
Glycidyl Linoleate	40167.4	42329.5	23245.8	5504.98	3543.75	2235.34	1.31413	0.032168	9.37097	3.2282	up
2-Aminotetradecane-1,5,13-triol	120583	126029	56419.3	10966.8	9939.64	11523.5	1.33103	0.05621	9.3442	3.22407	up
LysoPC 16:2(2n isomer)*	156059	112985	91260.9	2618.18	21521.9	14428.3	1.2029	0.022976	9.34199	3.22373	up
Gly-Tyr	21582	24115.3	25962	2150.35	1980.27	3571.28	1.34465	0.00118128	9.30412	3.21787	up
LysoPC 18:1*	6.21313e+06	7.04603e+06	4.05077e+06	299728	783006	779528	1.29991	0.0256767	9.29511	3.21647	up
LysoPC 16:2*	68139.3	70258.4	58797.3	3175.35	12329.5	5979.53	1.28628	0.00027915	9.17851	3.19826	up
N-Benzylmethylene isomethylamine	368652	556275	277336	22323.4	55260.3	53894.3	1.29682	0.0469156	9.14422	3.19286	up
LysoPC 18:0(2n isomer)	69435.3	87262.9	45837.9	5195.34	8254.48	9055.57	1.32918	0.0366143	8.99945	3.16984	up
2-Aminohexadecane-1,5,15-triol	151150	117481	68647.4	8229.73	11592.4	17831.1	1.31401	0.0511979	8.9575	3.1631	up
Amurenlaetone B*	94365.5	78330.8	98459.6	3339.46	17153.8	9889.13	1.25493	0.000862973	8.92477	3.15782	up
D-Pantothenic Acid	1.46848e+06	1.85297e+06	975129	72032.6	287155	123732	1.26763	0.031227	8.89709	3.15333	up
4-Hydroxysphinganine; Phytosphingosine	792656	544317	492742	60343.2	76884.8	68583.7	1.35053	0.0277564	8.89024	3.15222	up
2-Aminohexadecane-1,4-diol*	1.01482e+06	869177	539275	74659	98652.2	100991	1.34091	0.0360563	8.83433	3.14312	up
4-methyl-1,5,2,3-dioxadiazinan-2-amine	489654	598860	352475	26249.9	64389.6	72525.6	1.29893	0.02327	8.83148	3.14265	up
Pyridoxal	69231.5	66672.1	55857.2	1503.2	15214.3	5035.16	1.1994	0.000616686	8.81552	3.14005	up
LysoPE 18:0	23365.9	32864.3	16306.5	1601.68	3105.47	3533.25	1.30965	0.0447861	8.80256	3.13792	up
Apigenin-7-O-(6''-p-Coumaryl)glucoside	21877.7	17853.5	16359.5	733.317	3525.39	2157.92	1.25996	0.00325727	8.74147	3.12788	up
L-Methionine methyl ester	174380	141562	84015.1	15207.7	14054	16680.1	1.34065	0.046507	8.70572	3.12196	up
Guanosine 5'-monophosphate	228198	201754	336686	9520.17	57418.1	21141.3	1.23039	0.0220514	8.70392	3.12167	up
1-O-Feruloylquinic acid*	461995	359497	433722	23172.7	70256.4	50798	1.30107	0.00226015	8.70304	3.12152	up
2-Amino-3-methoxybenzoic acid	44055.2	30939.1	36260.1	3367.5	4246.58	5203.84	1.34942	0.0119804	8.6796	3.11763	up
N-Feruloylserotonin	1430.42	452.081	283.574	192.875	4.91065	52.5695	1.05519	0.213744	8.65201	3.11304	up
L-Tyrosine methyl ester	80425.7	84134.1	69438.7	5361.03	7070.32	14696	1.31781	0.000471069	8.62594	3.10868	up
LysoPE 14:0*	16716	17566.6	7981.96	759.642	2189.75	1964.91	1.27334	0.0528338	8.60032	3.10439	up
LysoPC 18:3	3.17751e+06	3.8464e+06	2.01086e+06	166725	465217	418967	1.28874	0.0350176	8.59709	3.10385	up
Tetradecyldiethanolamine	112101	121446	71938.9	4416.38	18002.3	13178.3	1.26281	0.021562	8.58181	3.10128	up
N-Acetylproline	8.48896e+06	1.57233e+07	3.78101e+06	484352	1.05009e+06	1.73305e+06	1.21229	0.139522	8.5672	3.09882	up
5-Aminoimidazole ribonucleotide	218100	185782	101704	10008.9	25667.9	23685.7	1.28858	0.0478113	8.51693	3.09033	up
Adenine*	9.48369e+06	4.12618e+06	5.61325e+06	165060	1.25554e+06	836648	1.186	0.0661588	8.51618	3.09021	up
Zarzissine*	9.48369e+06	4.12618e+06	5.61325e+06	165060	1.25554e+06	836648	1.186	0.0661588	8.51618	3.09021	up
LysoPC 17:0(2n isomer)*	12865.4	17790.1	8432.95	932.578	1764.2	1936.32	1.30835	0.0494742	8.43679	3.07669	up
6-Chloropurine	112508	231653	111318	18072.3	21086.8	15075.8	1.31912	0.0784182	8.39827	3.07009	up
3-Chloroaniline	2.28668e+07	2.14428e+07	1.45869e+07	1.3038e+06	2.91617e+06	2.82456e+06	1.31452	0.0178831	8.3606	3.06361	up
LysoPC 16:0	3.95445e+07	3.9975e+07	2.71513e+07	2.379e+06	5.40829e+06	4.97678e+06	1.31615	0.014092	8.35712	3.06301	up
N-Oleoylethanolamine	24442.6	20552.2	15530	1406.75	2827.56	3070.32	1.32025	0.0173628	8.2858	3.05064	up
Lauryldiethanolamine*	888587	1.03209e+06	476411	66144.3	119745	103441	1.31338	0.0506813	8.28495	3.05049	up
4-(Aminomethyl)-5-(hydroxymethyl)-2-methylpyridin-3-ol	64877.4	61013.8	47734.8	8136.59	5840.88	7055.48	1.35634	0.00937228	8.25495	3.04526	up
N6-(2-Hydroxyethyl)adenosine*	636853	420950	381432	27847.9	66032.7	81229.4	1.29459	0.0296682	8.21904	3.03897	up
(3-(carboxyamino)-2-methylpropanoyl)phenylalanine	173893	108419	97029.3	3228.95	16531.1	26432.8	1.19306	0.0354691	8.21213	3.03776	up
4,5,6-Trihydroxy-2-cyclohexen-1-ylideneacetonitrile	37172.9	50690.4	26169.4	3730.95	7712.1	2473.68	1.28093	0.0369231	8.19393	3.03456	up
Noreugenin-7-O-glucoside*	22892.5	14299.6	46232.3	3816.94	3339.31	3097.94	1.28068	0.124889	8.13563	3.02425	up
1-α-Linolenoyl-glycerol*	13022.4	12151.5	6354.42	623.997	954.867	2313.79	1.2692	0.0411783	8.09944	3.01782	up
LysoPE 16:0	5.79313e+06	6.74989e+06	4.82537e+06	358974	955948	841937	1.30328	0.00695845	8.05263	3.00946	up
N-Feruloyl-Cadaverine	75426.3	40353.7	20174.1	1977.34	7631.46	7343.45	1.1968	0.131516	8.01983	3.00357	up
Phaseoloidin	108134	195364	128225	12305.4	26126.2	15456.7	1.30885	0.0382869	8.01143	3.00206	up
2'-O-Methyladenosine	547903	199533	293695	10791.9	61986	57632.4	1.18152	0.0967002	7.98351	2.99702	up
2-Oxo-3,4-dihydro-1H-quinoline-3-carboxylic acid	892658	800013	522055	43046.1	99685.4	136152	1.28738	0.02329	7.9414	2.98939	up
LysoPE 18:2	6.64618e+06	8.47638e+06	5.49262e+06	345015	1.12452e+06	1.13545e+06	1.27145	0.0142275	7.91375	2.98436	up
Plantarenaloside glucoside	18112.2	12582.3	16452	3295.16	1761.23	916.38	1.28528	0.00651336	7.89356	2.98068	up
LysoPC 15:0*	74996.5	72952.7	53685.2	5466.5	8077.14	12029.9	1.32844	0.00898529	7.8845	2.97902	up
Candicine	250.96	411.976	1013.96	62.1619	72.3232	78.3446	1.23643	0.170281	7.87904	2.97802	up
LysoPC 16:0(2n isomer)	6.18428e+06	7.30952e+06	3.93825e+06	371361	851236	992908	1.2924	0.0323281	7.86821	2.97603	up
L-Glycyl-L-phenylalanine*	53860.1	29219.8	10898.7	3071.96	4430.18	4446.99	1.22561	0.158987	7.8649	2.97543	up
LysoPE 18:0(2n isomer)	7845.42	11186.2	6408.27	398.766	963.433	1890.22	1.25217	0.0263406	7.82184	2.96751	up
Kaurenoic Acid*	130210	87711	312961	41798.7	9095.57	17483.9	1.19312	0.152873	7.76393	2.95679	up
DL-Methionine	1.12053e+07	9.079e+06	4.85645e+06	196.473	228.067	3.24131e+06	1.03337	0.0388162	7.75532	2.95519	up
2-[[(2S)-5-amino-2-azaniumyl-5-oxopentanoyl]amino]acetate	741965	1.01371e+06	376331	24858.6	102203	148337	1.19095	0.0736323	7.74153	2.95262	up
Glycylphenylalanine*	26380.1	41180.9	23313.1	3052.95	3093.81	5707.26	1.32156	0.0382732	7.6661	2.93849	up
5,6,7,4'-Tetramethoxyflavanone	995.389	944.734	1024.22	34.6358	40.2053	314.361	1.19756	0.00821646	7.61645	2.92912	up
5,7-Dihydroxy-3',4',5'-trimethoxyflavone	995.389	944.734	1024.22	34.6358	40.2053	314.361	1.19756	0.00821646	7.61645	2.92912	up
2,5-Dimethoxybenzoquinone*	14173.5	30573.5	29150.9	3501.15	1364.25	4864.87	1.25274	0.0505795	7.59465	2.92498	up
1-O-p-Coumaroylsedoheptulose	26342.4	35811.6	24140.9	2003.87	1339.39	8020.09	1.23764	0.00733096	7.59414	2.92489	up
Hexadecylsphingosine	512401	597516	274441	40247.3	76772.1	65486.3	1.3053	0.0519798	7.58529	2.9232	up
3-O-Feruloylquinic acid*	432651	421748	418972	26151.6	85795.5	56840.6	1.2897	0.00133137	7.54422	2.91537	up
linoleoyl ethanolamine	235690	192969	154552	10666.1	38507.9	28166.6	1.27185	0.011689	7.54082	2.91472	up
N-methylphenylalanine	172130	158806	100410	13259.5	16738.4	27220.2	1.32311	0.0263199	7.53863	2.9143	up
2-AminodocoSane-1,5,21-triol	98653.1	108529	53466.5	8843.08	13068.8	12747.7	1.32352	0.0462695	7.52024	2.91078	up
N-(4-oxopentyl)-acetamide*	3.28184e+06	3.091e+06	2.95532e+06	274408	533847	434218	1.33525	3.54687e-05	7.50774	2.90838	up
1-Methylpiperidine-2-carboxylic acid*	3.28184e+06	3.091e+06	2.95532e+06	274408	533847	434218	1.33525	3.54687e-05	7.50774	2.90838	up
γ-Glutamyltyrosine	172619	186848	203826	16629.6	24586.1	33955.7	1.33311	0.000439427	7.49344	2.90563	up
1-Feruloyl-3-p-coumaroyl-2',6'-diacetylsucrose	22666.7	18762	52140.7	4170.97	1733.8	6599.51	1.22528	0.121877	7.48299	2.90361	up
L-γ-Glutamyl-L-leucine	36561.1	54838.3	31207.6	2313.85	8231.06	5884.01	1.26334	0.0325986	7.46287	2.89973	up
2-oxindole-3-acetic acid	19481.5	20813.3	12049.9	1778.56	2778.3	2463.03	1.33332	0.0298296	7.45661	2.89852	up
LysoPC 18:2	2.37053e+06	2.97662e+06	1.94486e+06	169666	386838	423104	1.30228	0.0147877	7.4438	2.89604	up
2-α-Linolenoyl-glycerol-1,3-di-O-glucoside	470711	221413	184876	14519.4	71063.4	32351.1	1.21294	0.10165	7.43637	2.8946	up
N-Hydroxytryptamine*	397.294	428.489	121.83	11.3797	37.0289	80.2537	1.14849	0.101712	7.36512	2.88071	up
Serotonin; 5-Hydroxytryptamine*	397.294	428.489	121.83	11.3797	37.0289	80.2537	1.14849	0.101712	7.36512	2.88071	up
3-(triazan-2-yl)propyl L-prolinate	44299.8	33043.7	45123.3	2252.42	9272.11	5271.57	1.25934	0.00398846	7.29139	2.86619	up
N-Isobutyl Decanamide	366653	387852	187906	27720.6	52199.1	50586	1.30258	0.0487884	7.22122	2.85224	up
3,4,5-Trihydroxy-6-[[3-(4-methoxyphenyl)oxiran-2-yl]methoxy]oxane-2-carboxylic acid	2.04183e+06	1.63311e+06	2.02264e+06	133864	340547	318575	1.30088	0.00182227	7.18496	2.84498	up
Diosmetin (5,7,3'-Trihydroxy-4'-methoxyflavone)*	1769.15	3133.53	11448.8	1029.64	521.264	738.507	1.10758	0.261194	7.14222	2.83637	up
N-Methylisoleucine	174250	167653	85707.3	16333.7	22417.5	21780.8	1.32302	0.0495351	7.0642	2.82053	up
PI(18:2/0:0)	622254	266338	580471	40929.9	122572	44533.6	1.23976	0.0576991	7.06159	2.81999	up
2-Aminohexadecane-1,15-diol	970862	871253	477605	76546.3	131700	125748	1.312	0.0463749	6.94539	2.79605	up
γ-Glutamyl-L-valine	160051	131003	103693	3497.97	24767.5	28627.5	1.16103	0.00939932	6.93843	2.79461	up
Bursehernin*	19435.4	49471.9	20214.1	3243.63	4815.02	4815.09	1.28024	0.123394	6.92273	2.79134	up
Fargesin*	19435.4	49471.9	20214.1	3243.63	4815.02	4815.09	1.28024	0.123394	6.92273	2.79134	up
2,6-Dimethoxy-1,4-benzoquinone*	117835	139378	89455.5	12018.9	25255.1	13154.2	1.31156	0.0148629	6.87448	2.78125	up
Narciclasine 4-Glucopyranoside	82598.1	92413.7	67196.9	1559.67	14939.3	19200.3	1.12057	0.00231933	6.7847	2.76228	up
LysoPC 17:0*	11811.5	17394.2	12201.4	1303.85	3178.75	1638.21	1.2987	0.0155005	6.76498	2.75809	up
O-MethylNaringenin-8-C-arabinoside	37445.5	32765.4	17166.6	2072.74	6243.26	4684.78	1.25809	0.0512108	6.72094	2.74866	up
L-Leucyl-L-phenylalanine	25484.4	30445.5	17836.7	4085.32	3065.52	3968.01	1.3434	0.0286863	6.63437	2.72996	up
1-Linoleoylglycerol-3-O-glucoside*	196649	242836	149146	12615.7	37720.7	38630.9	1.26458	0.0179694	6.61626	2.72602	up
3ξ-(1ξ-Hydroxyethyl)-7-hydroxy-1-isobenzofuranone	124764	95867.8	83646.5	12430.1	20841.4	12771	1.33146	0.0157604	6.60864	2.72435	up
Salicylamide	80662.5	57367.8	45853	5023.88	11101.4	11719.9	1.29593	0.0321161	6.6038	2.7233	up
(S)-Indoximod	16363.7	20308.6	14154.4	1248.28	6207.47	242.271	1.09188	0.00506796	6.60256	2.72303	up
2'-Deoxyinosine	31921.9	27030.8	14014.6	897.114	2119.79	8053.71	1.16773	0.0454333	6.59109	2.72052	up
2-Aminooctadecane-1,4-diol	208892	222104	140731	12009.2	33744.5	41380.6	1.2608	0.0153113	6.56145	2.71402	up
dihydrodehydrodiconiferyl alcohol-9-O-β-D-xylopyranoside	1.03041e+06	697688	725585	14992.4	191850	168616	1.10075	0.0102721	6.53519	2.70823	up
Grandidentatin	22727.8	43610.4	18695.1	1797.06	6444.53	4798.75	1.22477	0.0855709	6.52079	2.70505	up
1-O-Feruloyllysine	443315	115686	106868	10582.7	50789.8	41267.3	1.10377	0.230972	6.48744	2.69765	up
Sexangularetin-3-O-glucoside-7-O-rhamnoside	13982.9	16841	14703.2	701.713	702.914	5618.11	1.18297	0.00600495	6.48282	2.69662	up
Dihydrozeatin-O-glucoside riboside	3518.68	7917.23	3250.21	67.5449	440.495	1759.39	1.06722	0.0993813	6.47698	2.69532	up
Malvidin-3-O-glucoside	37483.2	43894.2	19158.9	2556.43	4287.24	8764.42	1.24774	0.0547818	6.4413	2.68735	up
Vanillin acetate	680994	706939	337126	39877	108891	119355	1.24792	0.0499835	6.43384	2.68568	up
4,6-Dihydroxyquinoline	1.70699e+06	1.79918e+06	1.5035e+06	104484	361068	313442	1.26223	0.000294549	6.43096	2.68503	up
Tricin-7-O-glucuronyl(2→1)glucuronide	23111.3	17808	9739.94	1339.21	3596.88	2946.47	1.25915	0.0630265	6.42675	2.68409	up
Cyclo(Pro-Glu)	56076.1	90402	44329	9557.83	9498.53	10686.8	1.32919	0.0602375	6.41515	2.68148	up
4-O-Sinapoylquinic acid	5397.41	6712.61	3196.66	640.483	790.484	959.766	1.31945	0.0512823	6.40251	2.67864	up
4-Aminobenzoic acid	42080	32139.2	13023.1	10196.6	3201.83	245.319	1.01321	0.0897376	6.39429	2.67678	up
LysoPE 16:0(2n isomer)	1.08657e+06	1.48911e+06	879436	81189.5	219287	240450	1.26698	0.0253479	6.38741	2.67523	up
Feruloylmalic acid	17257.4	11564.2	20709.2	3164.26	2290.29	2301.32	1.33037	0.0334602	6.38625	2.67497	up
Puberaconitidine	5.46976e+06	3.83195e+06	3.27277e+06	264026	1.08974e+06	622117	1.24276	0.0226886	6.36397	2.66993	up
Gallacetophenone	135431	137654	152809	7480.93	29925.6	29912.5	1.23248	0.000348387	6.32651	2.66141	up
1-α-Linolenoyl-glycerol-3-O-glucoside*	110614	125272	84334.1	5674.27	24851.6	20096.3	1.22759	0.00751382	6.3257	2.66122	up
3,5-Dihydro-2H-Furo[3,2-C]Quinolin-4-One*	1.04708e+07	1.10335e+07	5.37232e+06	660583	1.89258e+06	1.71126e+06	1.25268	0.0472083	6.30252	2.65593	up
4-O-acetyl-3-O-caffeoyl-2-C-methyl-D-erythronate*	16046.8	12042.2	27991.8	3716.53	4498.17	822.336	1.1595	0.0750723	6.20567	2.63359	up
O-Feruloyl 4-hydroxycoumarin	232097	229061	160800	22758.7	49224.4	28460.6	1.3106	0.0107316	6.19211	2.63043	up
2-Aminotetradecane-1,4-diol	212230	279180	112718	25150.8	39369	33432.8	1.29424	0.0722067	6.16755	2.6247	up
[(1R,2R)-cyclohexane-1,2-diol]2-O-(6''-O-p-Hydroxybenzoyl)Glucoside	1013.62	2027.23	236.757	155.351	180.338	196.789	1.04979	0.219516	6.15539	2.62185	up
Grevilloside F	673061	331651	1.71529e+06	168717	100396	174297	1.15085	0.209454	6.13426	2.61689	up
Punicic acid (9Z,11E,13Z-octadecatrienoic acid)	64086	117439	84442.3	13887.7	13858.3	15783.2	1.33322	0.0410494	6.11008	2.61119	up
2'-Deoxyadenosine-5'-monophosphate	337206	204745	351439	25416.5	54749.8	66050.6	1.27756	0.0271321	6.11003	2.61118	up
5-Aminolevulinic Acid*	1.68204e+07	2.1719e+07	1.29399e+07	730045	4.09808e+06	3.64568e+06	1.17995	0.0182308	6.07511	2.60291	up
2-Aminododecane-1,4-diol	229128	66687	131040	18699.2	21518.9	30183.9	1.24898	0.127536	6.06311	2.60006	up
DIMBOA glucoside	4276	5535.35	1361.82	243.063	534.341	1067.35	1.14251	0.123413	6.05672	2.59854	up
2-Amino-7-methyltridecan-1-ol*	8244.13	10319.6	2206.75	2444.18	594.427	395.523	1.09784	0.132801	6.04826	2.59652	up
2-Aminotetradecan-1-ol*	8244.13	10319.6	2206.75	2444.18	594.427	395.523	1.09784	0.132801	6.04826	2.59652	up
2,7-Dihydroxy-1,4-benzoxazin-3(4H)-one (DHBOA)	294503	161203	98729.2	38130	23896.4	30073.1	1.27864	0.115624	6.01996	2.58975	up
Indole	120598	123216	80875.4	4824.13	26164.8	22957.7	1.18718	0.0106334	6.01871	2.58945	up
p-Coumaroylputrescine	1.1419e+06	674578	441603	40566.4	190226	144815	1.18176	0.0868475	6.01181	2.5878	up
1-Linoleoylglycerol*	79642.7	48412.4	68622.7	2682.38	17430.2	12711	1.16902	0.0141021	5.99197	2.58303	up
3,4,5-trihydroxy-6-[4-[[(2R)-5-oxooxolan-2-yl]methyl]phenoxy]oxane-2-carboxylic acid	189517	194518	84937.2	7022.44	25937.2	45637.1	1.16003	0.0569425	5.96682	2.57696	up
Blumenol B Glucoside	35166.6	23444.5	13872.6	2936.05	4591.79	4631.77	1.29142	0.0811703	5.96103	2.57556	up
γ-glutamylmethionine	435262	254681	269335	22009.4	58752.4	81330.9	1.2427	0.0354291	5.91809	2.56513	up
6-O-Caffeoyl-D-glucose	4.32168e+06	1.0173e+06	6.46757e+06	893602	324191	798154	1.06564	0.174278	5.85658	2.55006	up
Nicotinic Acid Methyl Ester(Methyl Nicotinate)	25741.7	31513.9	32503.6	4594.24	3960.51	6895.08	1.33647	0.00269738	5.80972	2.53847	up
9-Fluorenol	642889	730296	624270	58548.5	140664	145404	1.29129	0.000246148	5.79616	2.5351	up
Indole-3-acetic acid (IAA)	221728	138778	163259	8944.39	45679.2	35782.3	1.1948	0.0155932	5.79348	2.53443	up
LysoPE 16:1*	79385.3	70346.2	46624.9	2374.01	20047.2	11530.9	1.14192	0.0159608	5.78333	2.5319	up
Salcolin B*	32882.9	6901.14	18640.8	1762.83	5312.67	3083.57	1.13124	0.163223	5.75101	2.52381	up
L-Norleucine*	1.37842e+07	1.70361e+07	4.024e+06	1.00357e+06	2.57691e+06	2.53376e+06	1.14435	0.131636	5.69888	2.51068	up
N-Feruloylputrescine N-glucoside	20197.7	19566.4	12717.9	1609.41	4380.56	3324.4	1.27567	0.0182209	5.63453	2.49429	up
L-Valyl-L-Phenylalanine	1.6027e+06	965610	513304	73693.5	264276	211490	1.18038	0.111918	5.60845	2.4876	up
Guanosine	7.05998e+06	5.47454e+06	5.84393e+06	301652	1.44474e+06	1.55937e+06	1.18617	0.0014734	5.55952	2.47496	up
6,7-Dihydroxy-4-methylcoumarin	1.63217e+06	2.21169e+06	1.73499e+06	219870	369780	418753	1.31939	0.00802929	5.53237	2.4679	up
Tricin-7-O-neohesperidoside	139886	91772.9	87936.7	3617.44	40273.6	13928.1	1.12082	0.0165759	5.52751	2.46663	up
2-((L-tyrosyl)oxy)-5-amino-5-oxopentanoic acid	232230	222587	228655	17519.5	56016.9	50208	1.25776	0.00276107	5.52325	2.46552	up
L-Prolyl-L-Leucine	55455.2	55186.8	35925.9	7414.68	15657.8	3481.69	1.21796	0.0111341	5.51958	2.46456	up
N-Feruloylputrescine	4.87098e+07	2.67698e+07	1.61883e+07	2.39781e+06	8.54097e+06	5.72907e+06	1.18799	0.116231	5.49969	2.45935	up
Nicotinic acid (Vitamin B3)	885044	1.02513e+06	931538	125210	212570	179473	1.33544	0.000287249	5.49386	2.45782	up
vasicinone	31086.7	25952.8	28854	10081.6	1762.32	3792.53	1.21844	0.00296965	5.49314	2.45763	up
3-Hydroxy-3,7,11-trimethyldodeca-1,6E,10-trien-9-yl isobutyrate	18099	29611.5	18130.1	1495.64	7051.39	3447.15	1.20371	0.028407	5.48938	2.45664	up
N-Acetyl-D-galactosamine	4.1442e+06	1.58145e+06	1.4576e+06	156516	695682	458469	1.1519	0.151086	5.48061	2.45434	up
D-Allo-Isoleucine*	1.42245e+07	1.94501e+07	1.12473e+07	1.33748e+06	3.50991e+06	3.35224e+06	1.26341	0.0283851	5.47853	2.45379	up
L-Isoleucine*	1.42245e+07	1.94501e+07	1.12473e+07	1.33748e+06	3.50991e+06	3.35224e+06	1.26341	0.0283851	5.47853	2.45379	up
L-Leucine*	1.42245e+07	1.94501e+07	1.12473e+07	1.33748e+06	3.50991e+06	3.35224e+06	1.26341	0.0283851	5.47853	2.45379	up
2-α-Linolenoyl-glycerol-1-O-glucoside*	113341	87718.5	71322.7	4269.81	22358.6	23190.4	1.16845	0.0128073	5.46744	2.45087	up
LysoPE 15:0(2n isomer)*	10729.9	12935.4	8663.83	172.655	2683.47	3075.05	1.03723	0.00586424	5.45071	2.44644	up
2,6-Diaminooimelic acid	74426.9	76099.9	68283.3	13807.6	6596.34	19745	1.29027	0.000511069	5.44997	2.44625	up
N-(3-Indolylacetyl)-L-alanine	18398.4	15259.3	21481.1	4066.92	3083.13	2995.69	1.34414	0.0117633	5.43468	2.44219	up
cyclo-(Gly-Phe)	7.65294e+06	1.22696e+07	5.59117e+06	805129	2.00412e+06	1.91971e+06	1.24704	0.0674823	5.39521	2.43168	up
14,15-Dehydrocrepenynic acid	20899.9	21913.3	11473.9	2397.57	821.805	6912.84	1.15693	0.0284642	5.35786	2.42166	up
LysoPC 19:0	13730.5	17142.2	8107.36	1140.32	2212.14	4056.01	1.22801	0.046324	5.26156	2.39549	up
5-O-β-D-Glucopyranosyl-3-hydrobenzo(b)fu-ran-2-one	51754.1	69109.9	40740.5	7389.03	7567.75	15951.7	1.2932	0.0243589	5.22847	2.38639	up
Chrysoeriol-7-O-(2''-O-glucuronyl)glucuronide	3548.06	3139.52	1107.26	385.524	276.175	831.659	1.18657	0.102022	5.21967	2.38396	up
(12br)-3,10-dimethoxy-7,8,12b,13-tetrahydro-5h-6-azatetraphene-4,11-diol	9914.23	21670.1	11214.2	1262.2	1952.01	4995.44	1.20157	0.0793228	5.2132	2.38217	up
2-O-Glucosyl-7-hydroxy-1,4(2H)-benzoxazin-3-one (DHBOA glucoside)	1.48233e+06	1.01966e+06	473503	168843	204450	197751	1.25847	0.110566	5.21062	2.38146	up
Α-hydroxyquinoline	64268.3	79226.1	38139.3	7273.92	11555.9	16143.5	1.27727	0.0498687	5.19349	2.3767	up
Geniposide	74947.6	93762	39327.9	4276.56	20249.8	16052.5	1.15511	0.0626184	5.12674	2.35804	up
3-amino-2-naphthoic acid*	1.69325e+06	2.06826e+06	972704	139473	407859	383392	1.223	0.0505193	5.08659	2.3467	up
p-Coumaric acid methyl ester	10184.5	12878.4	11145	2301.6	1400.31	3075.33	1.31487	0.00141591	5.04747	2.33556	up
Reynosin	167471	112227	240100	41415.1	15775.7	46038.1	1.23195	0.0565992	5.0354	2.33211	up
O-Acetyl-L-carnitine	4.55087e+06	1.00923e+07	6.47624e+06	817984	1.4956e+06	1.88216e+06	1.25181	0.0690134	5.03354	2.33157	up
α-Ketoglutaric acid	831954	413441	1.07584e+06	218671	111671	144952	1.2461	0.0825532	4.88378	2.288	up
Tricin (5,7,4'-Trihydroxy-3',5'-dimethoxyflavone)	15693.8	19897.7	18438.5	1656.98	3557.91	5931.98	1.2436	0.00121196	4.8471	2.27712	up
Micheliolide	58494.3	40782.7	22265.6	5614.85	11555.5	7948.11	1.24588	0.087825	4.83878	2.27464	up
8-Azaguanine	505738	367424	374165	22643.6	127265	110849	1.14982	0.00546071	4.78347	2.25806	up
L-Cyclopentylglycine	161705	121697	170062	16148.9	34573.3	44227	1.2664	0.00526753	4.77586	2.25576	up
Retronecine	1.22875e+06	2.07462e+06	411399	314735	239821	227460	1.12291	0.178307	4.75024	2.248	up
3,4,5,6-tetrahydroxy-6-[4-(2-methylpropanoyloxymethyl)phenoxy]oxane-2-carboxylic acid	88683.3	105167	62894.6	13867.3	24758	15530.3	1.3043	0.0248684	4.74087	2.24515	up
LysoPE 15:0*	12315.2	7588.39	7132.33	420.28	3245.69	2078.91	1.1079	0.0326135	4.70609	2.23453	up
1-Methoxy-indole-3-acetamide	1.21727e+07	1.44467e+07	6.83345e+06	1.10248e+06	3.09272e+06	2.91774e+06	1.21707	0.0511365	4.7031	2.23361	up
N6-Acetyl-L-lysine	6.53004e+06	5.8394e+06	4.86524e+06	670190	1.59057e+06	1.42353e+06	1.28262	0.00302216	4.67788	2.22585	up
3-quinolinecarboxylic acid	138863	218243	169510	16675.4	58520.5	37408.1	1.2221	0.0129812	4.67671	2.2255	up
6-Aminocaproic acid	1.98257e+07	2.7271e+07	1.66156e+07	2.28493e+06	5.79311e+06	5.55244e+06	1.25387	0.0235558	4.67425	2.22474	up
Bestim	68819.2	62361.1	44015.8	5913.58	14198.3	17434.6	1.24818	0.0132526	4.66612	2.22222	up
Daminozide	32180.9	21613.1	13852.5	2439.41	6092.13	5975.72	1.22523	0.0728346	4.66294	2.22124	up
4-Methyl-5-thiazoleethanol	11216.3	4433.6	8629.01	233.998	1479.34	3497.76	1.03162	0.0657878	4.65908	2.22005	up
Piperidine	2.59913e+06	3.65667e+06	2.38702e+06	254917	803779	799905	1.219	0.0158437	4.65017	2.21728	up
Hercynine	104361	57293.5	54853.9	8600.97	15066	22929.1	1.25008	0.0642028	4.64648	2.21614	up
L-Ornithine	142507	194214	102823	28593.5	41653.3	25127.5	1.29882	0.0449889	4.60863	2.20434	up
Aureusidin-4-O-glucoside	3148.55	1643.48	1876.97	704.217	41.839	706.676	1.0137	0.0471031	4.59066	2.1987	up
Isoshinanolone	1.26558e+06	1.80368e+06	1.19043e+06	149904	335133	450770	1.24447	0.0163079	4.55189	2.18647	up
6-hydroxycoumarin	384190	290463	445254	107376	72093.6	67340.5	1.32098	0.0172243	4.53752	2.1819	up
2-Amino-4,5-dihydro-1H-imidazole-4-acetic acid	4.48128e+06	5.10493e+06	3.8928e+06	267953	1.33848e+06	1.36686e+06	1.14883	0.00225062	4.53337	2.18058	up
Caffeic acid	1.15709e+06	448104	1.01593e+06	226204	155319	199402	1.25248	0.0869618	4.51199	2.17376	up
Acetoxyindole N-Glucoside	489666	571923	393479	84451.4	117155	121900	1.33427	0.014542	4.49779	2.16922	up
S-Methyl-L-cysteine	1.28294e+06	1.71828e+06	1.17342e+06	159610	354839	416947	1.26034	0.0114929	4.48213	2.16418	up
Gramine	44111.6	35100.5	29587.3	4907.5	10011.4	9391.27	1.29352	0.0130774	4.47547	2.16204	up
Histidinol	7.70767e+06	6.01441e+06	6.65159e+06	619857	2.25788e+06	1.67958e+06	1.21863	0.00156723	4.47054	2.16045	up
Ixoroside	54199.3	36467.7	22210.4	4833.49	12443.1	7999.28	1.2219	0.0801992	4.46581	2.15892	up
Leu-Asp	233795	336357	225570	20917.3	80501	76930.8	1.18299	0.0138389	4.4616	2.15756	up
L-Isoleucyl-L-Aspartate	46654.8	36652.8	33769.2	8619.24	5616.35	12015	1.31033	0.00701066	4.45998	2.15704	up
2-Aminooctadecane-1,16,18,18-tetraol	19671.6	27954.6	6872.03	6906.45	3499.65	1886.27	1.09115	0.14217	4.43351	2.14845	up
Spermine	7.65705e+06	8.67363e+06	6.82548e+06	1.02106e+06	2.2616e+06	1.95694e+06	1.29028	0.00131205	4.41946	2.14387	up
8-Hydroxy-α-conidendrin	118005	87413.2	97246.7	19670.3	19670.3	29503.8	1.33685	0.007188	4.39637	2.13631	up
1-α-Linolenoyl-glycerol-2,3-di-O-glucoside	125686	93852.5	88154.5	5649.94	38716.9	26048.3	1.11717	0.00705998	4.3697	2.12753	up
3-(((S)-1-carboxy-2-phenylethyl)amino)-2,5-dihydroxycyclopentane-1-carboxylic acid	6064.2	10370.8	3962.78	1244.84	1575.89	1878.19	1.25593	0.107707	4.34094	2.11801	up
E,E,Z-1,3,12-Nonadecatriene-5,14-diol	1.67979e+06	1.3938e+06	1.19609e+06	400073	150033	441497	1.25133	0.00477751	4.30583	2.10629	up
2,4-Dihydroxy-7-methoxy-1,4-benzoxazin-3(4H)-one (DIMBOA)	416076	457683	346731	41610.9	107489	134558	1.23171	0.00201525	4.30269	2.10524	up
4-Guanidinobutyric acid	321064	263630	180770	42398.2	66565.6	69787.5	1.303	0.0358517	4.28229	2.09838	up
Hesperetin-7-O-neohesperidoside(Neohesperidin)	33815	22140.2	14635.2	2352.18	2354.23	11787.8	1.13649	0.0632337	4.27971	2.09751	up
Aurantio-obtusin-6-O-Glucoside*	117056	89085.4	55690.7	4927.57	28375.1	27943.3	1.09335	0.0469982	4.27509	2.09595	up
Octadecadienamide	1.33979e+07	1.59677e+07	1.11111e+07	1.94747e+06	3.70906e+06	3.84674e+06	1.2932	0.00886728	4.25923	2.09059	up
4-O-Methyl-DIBOA-Glucoside	1.29273e+06	1.42573e+06	961114	118609	348488	397401	1.211	0.00762156	4.25632	2.08961	up
Tricin-7-O-Glucoside*	134642	55495.3	37312.9	9099.11	18038.1	26385.8	1.12561	0.188976	4.24958	2.08732	up
2'-Deoxyinosine-5'-monophosphate	2.09538e+07	2.38628e+07	2.75717e+07	1.96905e+06	7.34579e+06	7.74557e+06	1.17747	0.0023153	4.24306	2.08511	up
L-Valine*	8.99482e+06	1.15632e+07	4.45362e+06	999948	2.36443e+06	2.55286e+06	1.18628	0.0850626	4.22691	2.0796	up
Hispanolone	30980.5	25592	19815.8	4874.74	5463	7772.37	1.3244	0.020336	4.21799	2.07655	up
Tricin-4'-O-glucoside*	121322	74020.2	90353.3	3728.23	28392.8	35802.1	1.05093	0.0161888	4.20617	2.07251	up
[(1R,2R)-cyclohexane-1,2-diol]Beta-D-Galactopyranoside	383074	131000	280476	47576.5	43295.2	98283.8	1.18743	0.102925	4.20051	2.07056	up
Nicotinate D-ribonucleoside	298627	259712	244514	43007.1	79647.8	69743.3	1.31424	0.000896716	4.17287	2.06104	up
Peucedanol 7-O-glucoside	47482.4	22941.3	15967.5	2318.41	10416	8100.55	1.0911	0.142503	4.14646	2.05188	up
lycopodone	32803.5	7843.21	17899.1	2807.63	9126.04	2211.07	1.04653	0.169907	4.13905	2.0493	up
2-Hydroxy-1,4-benzoxazine-3(2H)-one (HBOA)	279084	235034	192294	32053.4	64103	74787.5	1.27411	0.00807502	4.13242	2.04699	up
Cinnamic acid	19796.4	36141.5	28142.2	7410.22	7434.39	5577.05	1.3037	0.0439897	4.1172	2.04166	up
2-Linoleoylglycerol-1,3-di-O-glucoside*	906231	819840	705075	65990.1	297878	229017	1.16677	0.00268981	4.10054	2.03581	up
Eriodictyol-8-C-glucoside*	3318.17	5181.51	3155.27	2400.05	217.903	232.216	1.07578	0.0399886	4.08921	2.03182	up
L-Methionine Sulfoxide	1.25907e+06	1.18469e+06	1.06509e+06	217727	98801.4	541790	1.18003	0.0116677	4.08805	2.03141	up
Senkyunolide A	11469.4	13940.3	22325.3	3449	5217.45	3064.77	1.26542	0.0622182	4.06906	2.0247	up
Trigonelline	4.71585e+06	4.35138e+06	3.89528e+06	798462	1.06322e+06	1.32779e+06	1.33276	0.000744924	4.06415	2.02295	up
Phe-Ala	11616.3	6243.57	4331.34	1066.74	189.783	4260.57	1.00471	0.108668	4.02226	2.00801	up
Isovanillin*	59556.1	108112	72329.4	8108.53	22132.1	29463.5	1.17645	0.0380003	4.01979	2.00712	up
2',4'-Dihydroxyacetophenone*	59556.1	108112	72329.4	8108.53	22132.1	29463.5	1.17645	0.0380003	4.01979	2.00712	up
1-Linoleoylglycerol-2,3-di-O-glucoside*	841793	904084	721571	74559.6	312114	227297	1.17878	0.00270564	4.01883	2.00678	up
h-gamma-Glu-leu-oh	80279.7	45379.4	33025	3312.04	23766.8	12593	1.06414	0.09124	3.99991	1.99997	up
2-Phenylacetamide*	1.13937e+06	1.87331e+06	1.60629e+06	254897	428867	471033	1.2819	0.0246035	3.99981	1.99993	up
N-benzylformamide*	1.26079e+06	2.16669e+06	1.6774e+06	205727	533825	543238	1.21429	0.0259026	3.97951	1.99259	up
Butin; 7,3',4'-Trihydroxyflavanone*	15496	24188.3	9401.3	763.842	5443.57	6141.62	1.01696	0.0889568	3.97485	1.9909	up
(3S)-1,3-dihydroxy-2,3,3a,4-tetrahydropyrrolo[2,1-b]quinazolin-9(1H)-one	25544.1	25856.1	21823.1	9106.29	5991.08	3375.68	1.26412	0.00124538	3.96379	1.98688	up
Tryptamine	5874.97	4782.31	6502.08	369.891	1133.14	2848.69	1.10935	0.0116366	3.94312	1.97934	up
Rehderianin I*	3942.76	5786.34	10367.8	855.457	2693.33	1556.68	1.13781	0.111189	3.93635	1.97686	up
2,6-dimethoxy-4-hydroxyphenyl-1-O-beta-D-glucopyranoside*	19519.9	19130	28538.9	1207.19	10377.1	5710.18	1.05858	0.0155217	3.885	1.95791	up
2,6-Dimethoxypydroquinone-1-O-glucoside*	19519.9	19130	28538.9	1207.19	10377.1	5710.18	1.05858	0.0155217	3.885	1.95791	up
Allopurinol	273848	322423	133944	35644.2	73205.3	80018.8	1.19782	0.0781046	3.86627	1.95094	up
7-O-Methylaloesin	144035	153282	118181	15127.2	49867.6	42503	1.20422	0.00232627	3.86517	1.95053	up
S-(Methyl)glutathione	73134.2	65219.4	71378.5	6620.99	26118.2	21709.2	1.175	0.00611104	3.85194	1.94559	up
Octadeca-2,9,12,15-tetraen-1-ol	212042	283065	195938	39596.2	67349.4	72652.3	1.29507	0.0144438	3.84774	1.94401	up
8-hydroxyquinoline	147982	215812	134997	44256.3	46205	39603.2	1.32829	0.0384161	3.83495	1.93921	up
Naringenin chalcone; 2',4,4',6'-Tetrahydroxychalcone*	20112.4	23406.7	11300.9	2863.35	8850.41	2686.12	1.1553	0.0443338	3.80697	1.92864	up
L-Homocitrulline	281512	368219	251854	36172.5	95837.7	105368	1.2131	0.00943748	3.79809	1.92527	up
3-Hydroxy-1-(4-Hydroxy-3-Methoxyphenyl)Propan-1-One	28637.9	12226.5	19826.7	3193.87	8828.55	3970.57	1.17632	0.0738576	3.79485	1.92404	up
Hexadecanamide	1.16724e+07	1.19136e+07	8.64323e+06	1.67541e+06	3.70425e+06	3.12124e+06	1.27161	0.00607403	3.79127	1.92268	up
Imidazole-4-Acetic Acid	313577	211577	182427	24554.3	78471	84192.3	1.16978	0.0316913	3.77946	1.91818	up
7-methyl-5,8-dioxodecyl hydrogen sulfate	33021.1	41982.7	48026.1	10636.1	2509.1	19418.5	1.09522	0.0102797	3.77813	1.91767	up
N-Acetyl-L-Methionine	29513.1	17492.1	10151.5	1702.13	5375.37	8052.33	1.07977	0.120095	3.77775	1.91753	up
4-Hydroxy-1,4-benzoxazin-3(4H)-one (D-DIBOA)	227438	309698	156061	36296.1	65326.3	83547.8	1.23456	0.051806	3.74357	1.90441	up
Sweroside	75892.4	53049.6	33237.4	3560.9	23720.4	16146.4	1.05263	0.0661144	3.73447	1.9009	up
Isohyperoside	4116.74	1533.19	4442.74	426.46	340.534	1952.08	1.04999	0.0982136	3.71181	1.89212	up
Isoquinoline	90225.6	74779.5	84162	12585.7	35632.8	19110.8	1.23924	0.00312637	3.70072	1.88781	up
Putrescine	2.04009e+06	2.35638e+06	2.3363e+06	264733	734213	825090	1.20617	0.00293287	3.69114	1.88406	up
Eugenyl formate	296360	181497	159271	37173.7	96844.2	39050.7	1.20027	0.0499387	3.68136	1.88024	up
3-Carbamyl-1-methylpyridinium;(1-Methylnicotinamide)	4.52074e+06	4.50678e+06	4.01968e+06	794829	1.25572e+06	1.54998e+06	1.30432	0.000497384	3.62369	1.85746	up
L-Prolyl-L-Phenylalanine	18850.3	24289.4	7896.86	4964.02	3613.58	5508.21	1.18128	0.123192	3.62326	1.85729	up
Nobiletin (5,6,7,8,3',4'-Hexamethoxyflavone)	2672.4	1781.99	875.084	329.915	383.706	761.902	1.15317	0.123716	3.61192	1.85277	up
Protocatechualdehyde	69189.1	116439	79326.6	19030.9	18715.2	36097.3	1.26358	0.0334292	3.58806	1.8432	up
Cycloleucine	3.13737e+06	2.67247e+06	1.64785e+06	425546	764816	897005	1.24237	0.0447607	3.57277	1.83705	up
(2-Oxo-3H-1,3-benzoxazol-6-yl)acetate	128597	141275	78163.7	11201	50823.2	36261.4	1.11286	0.0294406	3.54106	1.82418	up
Methoxyindoleacetic acid	291421	373891	174443	41669.2	87538	108271	1.18887	0.0614825	3.53614	1.82217	up
L-Aspartic acid-O-diglucoside	1.8282e+07	1.97373e+07	1.51905e+07	3.39623e+06	5.46917e+06	6.3985e+06	1.29786	0.00248871	3.48599	1.80157	up
L-Glutamine	5.53456e+07	4.78987e+07	3.36846e+07	9.83295e+06	1.06847e+07	1.89638e+07	1.27517	0.0217615	3.46818	1.79418	up
2-Hydroxycinnamic acid*	5.56732e+06	3.91731e+06	2.44413e+06	931540	851458	1.66584e+06	1.22685	0.0787045	3.45877	1.79026	up
Methyl dioxindole-3-acetate	16837.3	34595.7	14881.7	2991.01	11787.4	4399.38	1.09257	0.113873	3.45788	1.78989	up
S-(5'-Adenosyl)-L-methionine	263993	218142	344933	36226	98858.7	104574	1.18237	0.0167844	3.45102	1.78702	up
reptoside	39389.2	66986.8	41252.4	8456.65	14162.3	20169.5	1.22755	0.0453227	3.4502	1.78668	up
L-Lysine	5.53092e+07	5.04312e+07	3.43203e+07	9.56878e+06	1.14562e+07	1.9895e+07	1.26581	0.019454	3.42279	1.77517	up
L-Tyramine	150110	111842	102353	16469.5	45914.8	44229.9	1.19789	0.0114934	3.41704	1.77275	up
Scopine	59199.7	33880.1	31716.8	5314.08	14159.9	17147.8	1.15364	0.0638076	3.40772	1.76881	up
N-(4-Aminobutyl)benzamide	141987	86965.1	121196	9248.58	55770.1	38070.7	1.06545	0.0181577	3.39655	1.76407	up
5-Aminovaleric acid	46270.2	34969.4	46820.9	8714.46	16105.9	12951.4	1.28986	0.00567407	3.39038	1.76145	up
6-Deoxyfagomine	3.83379e+06	5.78525e+06	3.30495e+06	708495	1.35175e+06	1.755e+06	1.21661	0.0416801	3.38746	1.76021	up
Syringaldehyde; 4-Hydroxy-3,5-Dimethoxybenzaldehyde	139240	92830.3	75146	25997.8	37376.2	29092.8	1.28828	0.0603602	3.32245	1.73225	up
PS(18:2)	444408	359172	479341	82743.3	128496	175227	1.27336	0.00337322	3.31962	1.73102	up
2,6-Dihydroxy-4-isopropylphenyl-1-O-β-D-glucoside	77819	100775	34274.1	13860.9	28679.5	22262.9	1.12983	0.121024	3.28483	1.71582	up
N-(2-Hydroxy-4-methoxyphenyl)acetamide	2.74131e+07	3.37899e+07	3.5051e+07	5.62839e+06	1.12497e+07	1.28155e+07	1.24383	0.00237263	3.24158	1.6967	up
Chrysoeriol-6-C-glucoside-4'-O-glucoside	10469.9	4941.18	10477.9	3083.17	585.362	4319.9	1.00799	0.0627873	3.24081	1.69635	up
L-Glycyl-L-proline	73954.6	88110.8	55740.2	20736.9	19700.1	27067.1	1.31736	0.0275042	3.22656	1.68999	up
L-Proline*	5.69437e+06	6.22059e+06	3.8681e+06	1.15969e+06	1.73849e+06	2.01803e+06	1.27945	0.0260177	3.21041	1.68276	up
Pterolactam*	5.69437e+06	6.22059e+06	3.8681e+06	1.15969e+06	1.73849e+06	2.01803e+06	1.27945	0.0260177	3.21041	1.68276	up
Hypoxanthine	329906	348686	168889	50964.4	104599	110214	1.18156	0.064698	3.18869	1.67297	up
1-beta-D-Arabinofuranosyluracil	333146	257314	299834	34757.2	137422	108278	1.12969	0.00745545	3.17444	1.6665	up
3-hydroxy-1-methylpyrrolidin-2-one*	5.68655e+06	6.19036e+06	4.449e+06	1.29866e+06	1.80112e+06	2.05646e+06	1.31106	0.00953222	3.16625	1.66277	up
Indole-3-carboxaldehyde	28910.8	48061.7	18653.6	5151.39	7878.61	17619.1	1.09479	0.113072	3.12003	1.64156	up
Succinic anhydride	1.11449e+06	1.65776e+06	1.31135e+06	170199	609827	534058	1.12328	0.0121506	3.10757	1.63579	up
O-Acetyl-L-homoserine	1.69918e+06	1.03151e+06	991477	250020	471694	477441	1.23203	0.0555073	3.10399	1.63412	up
Stearamide	2.73372e+06	2.71797e+06	1.60069e+06	414280	1.13883e+06	729296	1.17726	0.0317376	3.08989	1.62755	up
Trans-Zeatin-1-O-Glucoside	15743.9	9449.35	15575.6	4726.96	2186.98	6299.46	1.17967	0.0277135	3.08542	1.62547	up
2-Aminoisobutyric acid*	1.0926e+07	1.01602e+07	9.58293e+06	2.1952e+06	3.75244e+06	4.02478e+06	1.29023	0.00102877	3.0754	1.62077	up
Calycanthine	16672.8	22624.4	18055.5	4721.02	6439.63	7590.35	1.30479	0.00892783	3.05865	1.61289	up
Sinapoylglucuronic acid	33086	20003.9	43240.4	13915.1	6644.03	11026.9	1.19094	0.0736644	3.04977	1.6087	up
Homoproline	259954	302776	223431	19933.2	118540	121330	1.01654	0.0159593	3.02598	1.5974	up
S-Adenosylmethionine	284787	257574	250770	38343.6	109401	116924	1.16439	0.0104772	2.9967	1.58337	up
N,N'-Dimethylarginine;SDMA	176371	145616	142159	39321	64098.7	51571.7	1.30982	0.00247126	2.99465	1.58239	up
3-Indoleacetonitrile	23906.9	30073.6	15044.5	6701.76	11530.6	4883.72	1.17652	0.0547162	2.98601	1.57822	up
L-Theanine	75579	24968	28697.1	11708.9	14941	16636	1.1065	0.219814	2.98583	1.57813	up
N-Acetyl-D-mannosamine	231447	244204	155228	44215.6	75803.8	91765.5	1.23826	0.0213095	2.97887	1.57476	up
Nicotinic acid adenine dinucleotide	998035	1.21001e+06	728445	113717	411047	461563	1.08042	0.0234632	2.9772	1.57396	up
3-Hydroxy-L-phenylalanine*	3.1654e+07	4.24535e+07	2.96057e+07	5.36885e+06	1.55237e+07	1.40872e+07	1.15896	0.0121277	2.96495	1.56801	up
4-Methylazetidine-2-Carboxylic acid*	4.97253e+06	6.26346e+06	4.42335e+06	1.23328e+06	1.88046e+06	2.18234e+06	1.28155	0.0112021	2.95678	1.56403	up
N-Acetylputrescine	280499	336672	327358	61468.5	148825	110884	1.22466	0.0037969	2.94083	1.55622	up
N-Acetyl-5-hydroxytryptamine	40871.5	48562.4	30212.4	7157.12	13354.5	20382.6	1.17967	0.0193879	2.92575	1.54881	up
Ailanindole	24793	14299.5	23342.9	3357.72	7776.28	10292.6	1.13393	0.0323378	2.91391	1.54296	up
L-2-Aminoadipate*	5.82859e+06	5.01669e+06	6.03483e+06	1.22535e+06	1.58446e+06	3.02285e+06	1.22953	0.00865005	2.89407	1.5331	up
DL-2-Aminoadipic acid*	5.82859e+06	5.01669e+06	6.03483e+06	1.22535e+06	1.58446e+06	3.02285e+06	1.22953	0.00865005	2.89407	1.5331	up
Methyl 3-aminopropanoate	1.01631e+07	1.11241e+07	9.923e+06	2.34858e+06	4.23072e+06	4.2307e+06	1.27693	0.00191528	2.88716	1.52965	up
L-Tyrosine*	2.87587e+07	4.3378e+07	3.22241e+07	5.68382e+06	1.41507e+07	1.63635e+07	1.15267	0.0169867	2.88305	1.5276	up
4'-demethyl-3,9-dihydroeucomin glucoside	5228.23	5072.6	2171.01	865.586	1734.38	1734.05	1.11605	0.102339	2.87766	1.5249	up
6-[(7-hydroxy-2-methyl-6-oxo-3,4-dihydroisoquinolin-1-yl)methyl]-2,3-dimethoxybenzoic acid	296240	355221	398663	81778.8	103502	182724	1.23583	0.00599595	2.85356	1.51276	up
Regaloside F	59569.9	26368.8	33891	14139.4	15717.4	12242.5	1.22176	0.121862	2.84636	1.50912	up
N-Acetyl-D-glucosamine	312721	314194	197616	75453.3	113154	101428	1.27848	0.0354863	2.84286	1.50734	up
N-(1-Deoxy-1-fructosyl)Tyrosine	241961	332674	418799	58326.9	140233	153613	1.13897	0.0323326	2.82088	1.49614	up
N-Monomethyl-L-arginine*	781763	652025	470108	83522	300067	298186	1.0744	0.0263374	2.79256	1.48159	up
Apigenin-6-C-glucoside (Isovitexin)*	2358.44	5778.89	4713.58	2325.21	1158.64	1151.14	1.10554	0.0990824	2.77259	1.47123	up
Apigenin-8-C-Glucoside (Vitexin)*	2358.44	5778.89	4713.58	2325.21	1158.64	1151.14	1.10554	0.0990824	2.77259	1.47123	up
Homoarginine	129424	173793	112741	27743.5	70101.4	52187.9	1.18146	0.0203187	2.77244	1.47116	up
N-Acetylcadaverine	156140	128602	122786	22675.2	78290.5	46995	1.13507	0.0153137	2.7543	1.46168	up
Cadaverine	48605.4	43076.1	48339.1	8404.93	21144	21652.7	1.17546	0.0112857	2.73469	1.45138	up
Agmatine	202650	267268	260072	48342.4	109903	109500	1.1898	0.00597404	2.72643	1.44702	up
Vanillylamine	52886.1	25130.2	15893.4	7497.66	14629.8	12386.1	1.03406	0.213767	2.72095	1.44411	up
Sinapaldehyde-4-O-Glucoside	532613	417736	371297	107014	184120	196201	1.2544	0.0129074	2.71198	1.43935	up
alanine betaine*	3.6324e+07	3.93467e+07	3.86048e+07	7.314e+06	1.58361e+07	1.89977e+07	1.19135	0.0155566	2.7113	1.43899	up
N,N-Dimethylglycine*	9.66113e+06	9.8319e+06	9.19654e+06	2.29003e+06	4.24525e+06	4.0563e+06	1.26716	0.00649128	2.70871	1.43761	up
N-Ethylglycine*	9.66113e+06	9.8319e+06	9.19654e+06	2.29003e+06	4.24525e+06	4.0563e+06	1.26716	0.00649128	2.70871	1.43761	up
Arginine methyl ester*	882457	979366	663484	157846	398383	388002	1.15677	0.013279	2.67446	1.41925	up
14,15-Didehydroisoeburnamine*	1328.12	4106.75	2798.72	881.469	910.522	1328.05	1.05255	0.163969	2.63894	1.39996	up
Tombozine;10-Deoxysarpagine*	1328.12	4106.75	2798.72	881.469	910.522	1328.05	1.05255	0.163969	2.63894	1.39996	up
L-Homomethionine	1.16376e+07	1.00944e+07	9.15255e+06	2.15722e+06	4.69284e+06	4.92361e+06	1.1982	0.00572001	2.62319	1.39132	up
Choline Alfoscerate	2.52975e+06	1.81695e+06	2.11234e+06	597960	987629	944375	1.26789	0.00976912	2.55301	1.3522	up
BOA-6-O-glucoside	13612.2	22780	9143.57	9237.56	3273.08	5347.23	1.06035	0.1345	2.5499	1.35044	up
1-O-Galloyl-rhamnose	17709.8	19915.7	13830.8	3156.17	10451.8	6637.47	1.10605	0.0205567	2.54162	1.34575	up
Eriodictyol-8-C-glucoside-4'-O-glucoside	45227.4	127382	67152.5	23302.3	37005	34262.8	1.06387	0.184522	2.53528	1.34215	up
3α,21α-dihydroxy-16-oxoserrat-14-en-24-ylp-coumarate	110528	87789	97418.1	24882.2	52065	41285.3	1.22523	0.00499558	2.5013	1.32268	up
N(6),N(6)-Dimethyl-L-lysine	1.1331e+07	1.28672e+07	1.11787e+07	3.20972e+06	5.85984e+06	5.33929e+06	1.25367	0.0033357	2.45522	1.29585	up
L-Pipecolic Acid	1.16355e+07	7.08389e+06	1.49776e+07	3.87415e+06	5.03349e+06	5.14562e+06	1.17815	0.0991823	2.3978	1.26171	up
3,5-Dihydroxy-7,4'-dimethoxyflavone	445.81	327.685	775.456	188.952	219.336	239.278	1.13551	0.152618	2.39196	1.25819	up
Histamine	209832	189957	169859	56782.9	87695.2	93950	1.27527	0.00247003	2.38918	1.25652	up
L-Valinol	7.12662e+07	7.27627e+07	6.61508e+07	1.9743e+07	3.5185e+07	3.37833e+07	1.25211	0.00723731	2.36925	1.24443	up
6-Hydroxy-7-methoxycoumarin*	23303.7	62957.4	37817.7	12336.9	22743.5	17479.4	1.03071	0.169298	2.36071	1.23922	up
Choline	7.48679e+07	7.5015e+07	6.44933e+07	2.04112e+07	3.50995e+07	3.68419e+07	1.24229	0.00460338	2.32128	1.21492	up
ethyl-L-arginine	178524	165087	172505	48995.1	96955.2	79634.2	1.22596	0.0149793	2.2879	1.19403	up
5,7-Dihydroxy-4-methylcoumarin	53867.1	50660.3	39552.9	11272	13671.8	38337.2	1.07086	0.0702287	2.27683	1.18703	up
Methyl 2,4-dihydroxyphenylacetate*	61558	50573.8	80555.2	20619.5	18906.3	45156.4	1.12262	0.0418779	2.27541	1.18613	up
Laurocapram	2.53246e+06	2.70176e+06	2.31037e+06	759802	1.31059e+06	1.26751e+06	1.24762	0.00455252	2.26028	1.1765	up
Nortrachelogenin-4-O-glucoside	17690.8	15351.5	17279.6	5412.14	9122.03	7747.34	1.26667	0.00331933	2.25846	1.17534	up
3-Acetoxy-9,13-epoxy-16-hydroxy-labda-15,16-olide	41773	92559.4	55644.8	35272.2	13812.3	35904.6	1.00332	0.132732	2.23531	1.16047	up
9-Hydroxy-10,12,15-octadecatrienoic acid*	2220.4	1973.85	2342.82	770.938	1389.57	768.877	1.21507	0.0138663	2.23155	1.15804	up
Cytosine	81838.6	87323	134776	40031.6	37883.6	59244.7	1.19791	0.0647409	2.21594	1.14792	up
4-O-β-D-glucopyranosylferulic acid	4.17254e+06	3.30556e+06	3.8338e+06	1.81658e+06	1.23529e+06	2.10044e+06	1.26381	0.00459903	2.1955	1.13455	up
2,6-Dimethoxybenzaldehyde*	49640	19615.1	32900.5	18380	10651.8	17568.9	1.04952	0.158941	2.19215	1.13235	up
N-Cis-Cinnamoylputrescine	43187.2	22106.1	46200.7	14774.4	14783.4	21488.2	1.11256	0.107226	2.18419	1.1271	up
Octadec-2-enamide	1.37167e+07	1.42191e+07	1.23039e+07	4.46106e+06	7.31721e+06	6.74603e+06	1.26212	0.00383399	2.17227	1.1192	up
Oleamide (9-Octadecenamide)	379623	373407	344493	121881	192974	190503	1.26869	0.00563933	2.17177	1.11887	up
Linolenyl Alcohol	23101.3	23740.1	22595.6	8095.98	11735	12700.6	1.28029	0.00966612	2.13445	1.09386	up
Cyclo(Ala-Gly)	214333	179724	167676	55577.7	105846	102371	1.18778	0.0102445	2.12944	1.09047	up
2-(Formylamino)benzoic acid	306139	228565	387738	127998	163113	142276	1.23089	0.0648553	2.12845	1.0898	up
O-Acetylserine	236833	406649	253269	124442	153916	147744	1.21064	0.0973272	2.10455	1.07351	up
(S)-2-Hydroxy-3-(4-Hydroxyphenyl)Propanoic Acid*	40334.6	24336.5	40349.9	14628.9	9782.52	27382.6	1.03013	0.0767882	2.02767	1.01982	up
Elemol	3.75082e+06	4.10098e+06	3.25654e+06	1.43558e+06	2.0426e+06	2.04197e+06	1.27254	0.00470938	2.01233	1.00886	up
Secologaoside	10431.5	13253	30423.8	36777.4	47139.6	24475.2	1.00009	0.11641	0.499189	-1.00234	down
Quercetin-7-O-glucoside*	6152.44	15389.5	9463.4	18923.7	17620.1	26038.2	1.08488	0.0489308	0.495435	-1.01323	down
Isomaltulose*	819760	981105	707172	1.67095e+06	1.86703e+06	1.83406e+06	1.31629	0.000926645	0.466868	-1.09891	down
Secoisolariciresinol 4-O-glucoside	4512.84	8576.09	4634.08	7301.47	17157	13926.2	1.03464	0.125973	0.461721	-1.11491	down
Gingerglycolipid B	2621.32	3537.13	3006.06	4700.38	5853.35	9579.56	1.16383	0.126839	0.455192	-1.13545	down
Rutinose	71872.7	68555	213576	240255	285525	255789	1.08282	0.0871651	0.45294	-1.14261	down
Nortrachelogenin-4'-O-gentiobioside*	45603.2	50325	53672.5	56926.7	151490	126856	1.05738	0.159606	0.446207	-1.16421	down
Nicotianamine	246565	166176	350137	342352	658608	710774	1.08085	0.0936159	0.445675	-1.16594	down
Jasmonic acid	13726.5	14742.1	10708.7	33627.1	30204.3	27391.5	1.31169	0.00229015	0.429469	-1.21938	down
Lariciresinol-4'-O-glucoside*	188572	257012	297692	552849	697069	504775	1.28743	0.0132455	0.423593	-1.23925	down
Icariside E5*	51730	160391	92689.9	187155	210327	333715	1.07816	0.0697217	0.416866	-1.26235	down
Nervonic Acid	37664.7	24350.6	25457.4	81145.5	65278.4	64502.7	1.27598	0.00470365	0.414707	-1.26984	down
Lirioresinol A	18536.3	18193.8	16663.3	39490	38836.5	50891.4	1.32749	0.0212536	0.413204	-1.27507	down
syringaresinol-4-O-β-D-glucopyranoside	196400	294476	269231	542049	498973	798713	1.251	0.0507039	0.413162	-1.27522	down
Quercetin-3-O-galactoside (Hyperin)	1746.01	2383.44	4766.87	4766.87	11902.9	5176.82	1.02608	0.194568	0.407217	-1.29613	down
Raspberryketone glucoside	1.54593e+06	2.12581e+06	930479	4.11287e+06	4.49042e+06	3.47681e+06	1.21533	0.00575721	0.380976	-1.39223	down
Velutin (5,4'-dihydroxy-7,3'-dimethoxyflavone)*	160.551	236.145	204.252	443.718	489.892	651.258	1.29565	0.0247823	0.379178	-1.39905	down
4-ketopinoresinol	5871.13	7545.56	4187.24	7549.11	14248.9	25149.1	1.02401	0.193273	0.374974	-1.41514	down
Syringaresinol-4'-O-glucoside; Acanthoside B	145839	124123	203244	457676	414237	460780	1.3149	0.00114456	0.355075	-1.49381	down
Hispidulin-7-O-glucoside(Homoplantaginin)*	32571.2	28201.5	14665.8	91435.3	38459.2	83765.5	1.08478	0.0965253	0.353077	-1.50194	down
Eriodictyol-7-O-(6''-O-galloyl)glucoside	240601	285024	300860	445589	1.15562e+06	766404	1.19332	0.128334	0.34908	-1.51837	down
1-(β-D-Glucopyranosyl)-3-ethyl-4-methyl-1H-pyrrole-2,5-dione	50899	81352.9	41408.3	167565	215291	130487	1.24692	0.0271015	0.338292	-1.56366	down
Glucosyl 5,8-dihydroxy-2,6-dimethylocta-2,6-dienoic acid	175879	284635	244305	685281	824817	581800	1.30827	0.0115408	0.336928	-1.56949	down
6-Hydroxykaempferol-3-O-rutinoside-6-O-glucoside	4101.03	4715.12	1960.93	18410.2	12284.8	6930.29	1.14385	0.106505	0.286432	-1.80374	down
Chrysoeriol-7-O-(2''-O-glucuronyl)glucoside	2460.22	5051.54	11754.2	15113.3	28544.5	26862.5	1.14625	0.0347965	0.273198	-1.87198	down
Syringaresinol-4'-O-glucoside	3005.92	3005.92	3005.92	8011.78	12319.5	13014.6	1.3274	0.0352707	0.270431	-1.88667	down
3'-O-Beta-D-Glucopyranosyl plumbagic acid	68458.6	156389	208270	370687	764620	567006	1.21017	0.0520817	0.254429	-1.97467	down
4-O-Glucosyl-sinapate	136057	239287	313933	850962	1.3703e+06	1.14733e+06	1.29887	0.018523	0.204619	-2.28899	down
Tetracosanoic Acid (Lignoceric acid)	6483.93	7028.19	6784.53	34106.6	41274.4	28186.4	1.35326	0.0179415	0.195975	-2.35126	down
(Z)-3,8-Dihydro 6,6·;7,3'a-diligustilide	13207.2	15749.9	18190.2	38510.9	167205	48671.5	1.16868	0.236328	0.185337	-2.43178	down
Dehydroabietic acid	3648.04	17888.3	18414.9	42974.3	252115	39227.7	1.0747	0.297551	0.119501	-3.0649	down
7-Hydroxycoumarin-O-rhamnoside	3558.51	3587.53	1147.05	47950.5	24928.6	26806.7	1.2818	0.0524254	0.0831922	-3.58741	down
4-O-(6'-O-Glucosylcaffeoyl)-4-hydroxybenzoic acid	124.3	182.731	158.89	1374.97	2746.03	2060.4	1.34593	0.0403296	0.0753745	-3.72978	down
1-O-Caffeoylglycerol	165.078	266.286	219.613	8809.37	7611.57	10464.6	1.35754	0.00876296	0.0242129	-5.36808	down
Fraxetin (7,8-Dihydroxy-6-methoxycoumarin)	76.1452	111.939	96.9404	6832.74	9697.91	1261.98	1.29947	0.142568	0.0160192	-5.96405	down
Baicalin	146.71	215.674	186.782	13614.2	9822.96	29765	1.34455	0.102956	0.0103223	-6.5981	down
1-O-Caffeoyl-β-D-glucose	176.722	259.946	229.859	29268.1	13667.2	39607	1.34679	0.0685565	0.00807498	-6.95233	down
3'-Fucosyllactose	174.796	256.946	222.553	880126	785028	1.32127e+06	1.361	0.026461	0.00021909	-12.1562	down
