# Supplementary material for: Integrated Transcriptomic and Metabolic Analyses Reveal Key Defense Pathways Against Fusarium Infection in Maize Kernels
Source: Plants (Basel). 2026 Apr 9;15(8):1148. doi: 10.3390/plants15081148 (PMC13118878; doi:10.3390/plants15081148)
Supplement: Supplementary file 1 [file plants-15-01148-s001.zip › Table S8.xlsx]

## Sheet: Sheet1
Table S8.Differentially accumulated metabolites in ZL30 at 5 dpi upon F. verticillioides inoculation
Metabolite name	Fv_5dpi_1	Fv_5dpi_2	Fv_5dpi_3	Control_5dpi_1	Control_5dpi_2	Control_5dpi_3	VIP	P-value	Fold_Change	Log2FC	Type
Corypalline	7030.77	773.929	341.394	39.4937	17.1984	11.3456	1.8584	0.338969	119.729	6.90363	up
2-Hydroxy-7-methoxy-1,4-benzoxazin-3(2H)-one (HMBOA)	442.524	79.3052	25.9796	1.10356	2.1135	1.46599	1.87858	0.300728	116.977	6.87008	up
Phellavin*	4279.61	36416	4373.82	131.816	250.338	176.793	1.87784	0.299775	80.6328	6.33329	up
1-Hydroxypinoresinol-1-O-Glucoside*	4279.61	36416	4373.82	131.816	250.338	176.793	1.87784	0.299775	80.6328	6.33329	up
Candicine	26487	12404.3	1173.41	510.566	756.504	245.685	1.66112	0.22133	26.4846	4.72708	up
2(3H)-Benzothiazolone	47030.1	38332.2	99705.3	3351.1	2606.64	2757.85	1.98634	0.0919252	21.2341	4.40831	up
6'-O-α-D-galactosylbarlerin*	7738.15	6978.73	4013.89	213.553	408.988	283.687	1.98275	0.0343922	20.6689	4.36939	up
6'-O-β-D-glucosylbarlerin*	7738.15	6978.73	4013.89	213.553	408.988	283.687	1.98275	0.0343922	20.6689	4.36939	up
3',5',5,7-Tetrahydroxy-4'-methoxyflavanone-3'-O-glucoside	5173.21	1746.36	4303.15	131.63	252.094	174.86	1.95345	0.0743017	20.0914	4.3285	up
Tracheloside	3089.94	1848.56	3417.54	130.762	250.431	173.707	1.97701	0.0315668	15.0587	3.91252	up
3-Acetoxy-9,13-epoxy-16-hydroxy-labda-15,16-olide	128957	146632	292782	10426.3	6592.3	25297.2	1.89517	0.0758801	13.4316	3.74756	up
Methyldopa	9402.85	3212.78	515.135	450.646	203.969	345.607	1.56516	0.264068	13.1278	3.71456	up
9-Hydroxyoctadeca-6,10,12,15-Tetraenoic Acid	11635.6	14184.8	48845.8	3805.79	1875.61	1689.13	1.84238	0.202196	10.1304	3.34061	up
Stachydrine	2511.26	2113.47	992.513	122.939	234.777	214.183	1.91872	0.0651498	9.82207	3.29603	up
Senkyunolide A	170504	99192.1	10500.1	8113.97	16852.6	6733.11	1.42249	0.214911	8.83908	3.1439	up
[(1R,2R)-cyclohexane-1,2-diol]2-O-(6''-O-p-Hydroxybenzoyl)Glucoside	235.953	3038.31	2215.56	154.9	296.654	205.772	1.41848	0.192079	8.35175	3.06208	up
14,15-Didehydroisoeburnamine*	24521.1	7158.93	458.82	1782.32	1994.89	134.924	1.06654	0.31956	8.21518	3.03829	up
Tombozine;10-Deoxysarpagine*	24521.1	7158.93	458.82	1782.32	1994.89	134.924	1.06654	0.31956	8.21518	3.03829	up
1-O-p-Cumaroylglycerol	43860.7	5355.79	90212.5	10592.3	8234.84	2066.89	1.31047	0.247724	6.67314	2.73837	up
Tianshic acid	124703	105428	1.18127e+06	69636	54180	93692.8	1.24504	0.379277	6.48892	2.69798	up
9,12,13-TriHOME; 9(S),12(S),13(S)-Trihydroxy-10(E)-octadecenoic acid	109615	95844.4	1.14178e+06	70024.4	48165.6	99836.1	1.16528	0.390694	6.17928	2.62744	up
2-Dodecenedioic acid	98307.9	55003.3	188757	15673	10251.5	31935.5	1.76068	0.134538	5.91199	2.56364	up
2-Hydroxy-7-methoxy-1,4-benzoxazin-3(2H)-one glucoside (HMBOA glucoside)	134502	49524.6	5719.1	8111.17	19153.8	6650.87	1.06588	0.302681	5.59461	2.48404	up
9,10,13-Trihydroxy-11-Octadecenoic Acid	77426.7	66403.7	728321	51830.9	41759.9	67534.5	1.13347	0.391968	5.41287	2.4364	up
9S-Hydroperoxy-10E,12Z-octadecadienoic acid	51686.8	104979	375760	42545.5	12160.6	45878	1.44755	0.287206	5.29334	2.40418	up
9-Hydroxy-13-oxo-10-octadecenoic Acid	38207.3	35353.7	218409	18355.1	16816.8	23413.6	1.43535	0.327523	4.98366	2.31721	up
Deacetylinulicin(Britannilactone)	14595.9	11850	29330.6	1800.13	8152.05	1311.12	1.66782	0.0965491	4.95206	2.30803	up
9,10,11-Trihydroxy-12-octadecenoic acid	6372.51	7756.87	65876.4	4519.99	4314.88	7766.94	1.09254	0.393829	4.8191	2.26876	up
Uridine 5'-diphosphate	287539	227077	379555	104159	32014.8	61619.7	1.86253	0.0200283	4.52074	2.17656	up
Oxiglutatione	339547	242753	924166	168375	85347.3	105559	1.68778	0.212916	4.193	2.06798	up
9(10)-EpOME;(9R,10S)-(12Z)-9,10-Epoxyoctadecenoic acid	45029.2	25307.1	159975	23464.3	13964.6	23283.8	1.38091	0.310253	3.79347	1.92352	up
Pinostrobin 5-O-Glucoside	23666.2	6401.55	2950.68	2692.19	5161.32	862.047	1.25408	0.332848	3.78845	1.92161	up
Phosphoenolpyruvate	8.76466e+06	1.51422e+07	3.57774e+07	6.87934e+06	1.95458e+06	7.35279e+06	1.4901	0.213582	3.68724	1.88254	up
Machilusolide D	122205	107033	362326	47932.6	42696.2	79085.2	1.58744	0.229532	3.48565	1.80143	up
3-Phospho-D-glyceric acid	1.83652e+07	1.43868e+07	2.18933e+07	6.24304e+06	3.49052e+06	6.03138e+06	1.91795	0.0160431	3.46626	1.79338	up
9-Oxo-10E,12Z-octadecadienoic acid*	15151.6	9499.1	26653.1	5241.75	3039.68	6532.44	1.71873	0.13248	3.46322	1.79211	up
Dihydroxyacetone phosphate	811403	832785	623757	288883	137031	259242	1.89222	0.00418791	3.31012	1.72688	up
cis-4-Hydroxy-D-proline*	1.66358e+07	2.76557e+06	8.89267e+06	144.903	9.02749e+06	192.209	1.38146	0.274632	3.13409	1.64805	up
Trans-4-Hydroxy-L-proline*	1.66358e+07	2.76557e+06	8.89267e+06	144.903	9.02749e+06	192.209	1.38146	0.274632	3.13409	1.64805	up
2R-hydroxy-9Z,12Z,15Z-octadecatrienoic acid	46917.4	34734.8	120708	21964.1	14918	32548.2	1.49256	0.238168	2.91459	1.54329	up
Onitin	36724.4	12672.1	2824.79	1676.91	16364.1	158.095	1.09513	0.390463	2.86945	1.52077	up
DL-Glyceraldehyde-3-phosphate	1.38812e+06	1.08103e+06	1.2865e+06	529226	228483	606270	1.7653	0.00647787	2.75345	1.46124	up
7,2',4'-Trihydroxy-8,3'-dimethoxyisoflavanglucoside	2685.77	2689.06	4556.21	169.452	3302.96	224.547	1.37324	0.176112	2.68627	1.4256	up
2,4-Dihydroxyquinoline	33948.8	27699.4	4069.34	18579.9	286.64	5948.93	1.0438	0.281607	2.64824	1.40504	up
5-Acetamidopentanoic Acid	10141.3	5629.89	15269.1	2816.4	4504.58	4505.57	1.61387	0.143256	2.62462	1.39211	up
Epicatechin gallate*	9646.55	14279.4	4816.88	7689.93	322.071	3215.76	1.24516	0.171995	2.55998	1.35613	up
Ribulose-5-phosphate	1.71678e+06	1.50911e+06	3.16961e+06	1.08721e+06	667326	778910	1.75179	0.125759	2.52443	1.33596	up
2-Propylglutaric acid	24628.2	10361.7	24628.2	8340.66	10062.9	5419.75	1.62048	0.119722	2.50251	1.32338	up
Azelaic acid	558849	534465	1.77135e+06	315125	402904	431887	1.35618	0.296124	2.49119	1.31684	up
Methyl Syringate	207128	97684	124807	100449	23860.2	51503	1.53346	0.109977	2.44362	1.28902	up
7-methyl-5,8-dioxodecyl hydrogen sulfate	30780.9	11145.7	37014.3	3524.22	12095.9	17213.7	1.18812	0.178098	2.40425	1.26559	up
Okanin-4'-O-glucoside(Marein)*	19652.9	10910.4	2169.77	1480.22	11998.3	221.8	1.06243	0.3739	2.38922	1.25654	up
Dodecanoic acid (Lauric acid)	109081	139998	190401	65277.7	65687.8	57332.3	1.87164	0.0697828	2.33396	1.22278	up
Sinapoylglucuronic acid	20318.8	23448.4	33181.9	9862.94	9059.17	14091.7	1.80688	0.0481336	2.33081	1.22083	up
Isoascorbic acid 2-O-glucoside	19840.1	14478.2	60351.3	12455.8	10249.1	18310.8	1.16344	0.341731	2.30813	1.20672	up
4,5,8-Trihydroxy-α-tetralone	70738	46911.9	63408.5	11255.8	40265.8	28633	1.47948	0.0391683	2.25886	1.1756	up
Rabdosia acid A*	5547.48	3982.77	17516.1	4221.96	2095.19	5659.75	1.08163	0.360975	2.25821	1.17518	up
Adenosine 5'-diphosphate	2.04546e+06	4.55623e+06	6.09927e+06	2.56028e+06	1.40721e+06	1.7541e+06	1.43122	0.180622	2.21983	1.15045	up
Ambrosic acid	21021.2	7429.26	34017.5	4490.47	22825.9	1257.25	1.12033	0.331112	2.18621	1.12843	up
Kaempferol-3-O-(2''-O-acetyl)glucuronide	12748.7	9163.76	24021.4	6006.03	11320.1	3932.31	1.38962	0.200398	2.16074	1.11152	up
Eucommiol	92897.2	56442.3	164137	50741.8	41926.5	52478.4	1.48779	0.217006	2.15972	1.11085	up
Uridine 5'-diphospho-D-glucose	1.37181e+07	1.57407e+07	1.65767e+07	6.59483e+06	6.27425e+06	8.69583e+06	1.916	0.0021058	2.13474	1.09406	up
β-Cannabispiranol	24073.4	5069.12	24087.6	4463.84	20639.7	597.53	1.04261	0.357095	2.07113	1.05042	up
α-Ketoglutaric acid	505169	361080	335771	86051.2	417463	83106.9	1.35379	0.198027	2.04906	1.03496	up
2,6-Dimethoxybenzaldehyde*	48612.7	12593.7	29203.7	17415.6	7956.8	19210.6	1.14322	0.277188	2.02791	1.01999	up
Lirioresinol A	12503.6	19371.5	16047	25791	32266.7	38239.9	1.85969	0.0274357	0.497645	-1.00681	down
L-Valyl-L-Leucine	56964.4	21726	5945.48	28773.9	107368	35135.7	1.01865	0.392524	0.494143	-1.017	down
Gingerglycolipid A	4956.75	4658.62	5124.19	9952	7513.17	12403	1.86268	0.0688989	0.493487	-1.01892	down
2,4-Dihydroxy-7-methoxy-1,4-benzoxazin-3(4H)-one (DIMBOA)	820592	717729	70316.3	547833	1.61344e+06	1.10095e+06	1.07445	0.232249	0.493111	-1.02001	down
1-(2,3-dihydroxypropoxy)-3-(((2-(dimethylamino)ethoxy)(hydroxy)phosphoryl)oxy)propan-2-yl (8E,11Z,14Z)-octadeca-8,11,14-trienoate	367770	278604	465510	703001	601330	960221	1.7705	0.0498702	0.490995	-1.02622	down
1-Octadecanol	4772.51	9241.05	7747.53	23374	14746.7	6201.36	1.10539	0.265484	0.490976	-1.02628	down
Geniposide	31921.9	49797	6719.78	36525.1	91886.8	52527.1	1.18337	0.214769	0.488776	-1.03275	down
7-Hydroxycoumarin-O-rhamnoside	10659.5	24867	35521.2	29521	31968	85239.1	1.24722	0.299325	0.484213	-1.04628	down
2-(2,3-dihydroxypropoxy)-3-(((2-(dimethylamino)ethoxy)(hydroxy)phosphoryl)oxy)propyl (8E,11Z,14Z)-octadeca-8,11,14-trienoate	337635	239430	438328	678839	565044	856853	1.75982	0.0299909	0.483351	-1.04886	down
L-Ornithine	87854.9	64119.4	19075.5	105838	189208	58958.8	1.13173	0.250882	0.483186	-1.04935	down
2-AminoicoSane-1,5,7,19-tetraol	77337	42582.1	10749.1	51941.2	161713	58411.9	1.09122	0.326015	0.480282	-1.05805	down
LysoPE 16:0	5.80275e+06	4.04002e+06	479969	4.31483e+06	1.29674e+07	4.31712e+06	1.03277	0.333028	0.477918	-1.06516	down
Luteolin-7-O-glucoside (Cynaroside)*	30385.2	12010.1	20118.7	38661.2	41434.4	51058.6	1.65422	0.029188	0.476645	-1.06901	down
LysoPC 18:3(2n isomer)	2.92504e+06	1.16895e+06	186969	1.43524e+06	5.78729e+06	1.79433e+06	1.00706	0.394776	0.474773	-1.07469	down
Coniferin	124560	95060.4	228982	335933	220098	389397	1.58559	0.0643998	0.474498	-1.07553	down
Ixoroside	20209.6	18901.9	5349.24	38222.2	38605.3	17148.8	1.24871	0.135433	0.473106	-1.07976	down
N-(4-Aminobutyl)benzamide	203742	188108	9248.58	181052	506929	162657	1.00737	0.323107	0.471527	-1.08459	down
Lariciresinol-4'-O-glucoside*	316030	499236	687822	978110	595372	1.62525e+06	1.44318	0.192635	0.469901	-1.08957	down
1-Hydroxypineolin Diglucoside*	5938.75	13436.9	28140.9	23719.9	45881.3	31874.5	1.42062	0.121861	0.468255	-1.09463	down
2-Aminohexadecane-1,5,6-triol	16414.9	5775.87	908.71	7918.55	29407.2	12028.9	1.07445	0.343369	0.468031	-1.09532	down
L-Methionine	1.28162e+07	1.82653e+07	1.42728e+06	1.87629e+07	2.92781e+07	2.15318e+07	1.20051	0.115816	0.467262	-1.0977	down
4-Hydroxymandelonitrile	1.28162e+07	1.82653e+07	1.42728e+06	1.87629e+07	2.92781e+07	2.15318e+07	1.20051	0.115816	0.467262	-1.0977	down
LysoPE 18:0	27329.4	23755.5	2904.65	20984.9	67400.3	27490.3	1.08206	0.296488	0.465927	-1.10182	down
Synephrine; 4-[1-Hydroxy-2-(methylamino)ethyl]phenol	160831	41722.8	11036.1	82623.5	298909	77932.6	1.04594	0.404083	0.464867	-1.10511	down
Kaempferol-4'-O-glucoside*	5986.38	1498.84	4375.57	12717.7	6822.49	5986.38	1.29512	0.155593	0.464645	-1.1058	down
Allopurinol	154007	103030	37226.8	177545	267699	188768	1.44462	0.0640453	0.46413	-1.1074	down
2-Linoleoylglycerol*	24893.9	14565.7	9991.31	24957.2	54405.5	28755.5	1.50977	0.156654	0.457379	-1.12854	down
2-Linoleoylglycerol-1,3-di-O-glucoside*	1.018e+06	631348	143752	834452	2.1643e+06	922293	1.19156	0.243424	0.457303	-1.12878	down
2-(3,4-dihydroxyphenyl)ethanediol 1-O-β-D-glucopyranoside*	12707.5	10260.4	24496.7	34027.3	27958.6	41951	1.67887	0.0348495	0.456667	-1.13079	down
Gly-Tyr	24246.1	17688.9	2721.1	22650.4	48223.1	27140.4	1.21413	0.157286	0.45561	-1.13413	down
4-Hydroxybenzaldehyde	70205.6	139563	323922	373844	406673	398534	1.52328	0.102361	0.452644	-1.14355	down
2'-Deoxyadenosine-5'-monophosphate	230132	211436	33925.8	313327	364178	373497	1.31956	0.0813597	0.45242	-1.14427	down
7S,8S-DiHODE; (9Z,12Z)-(7S,8S)-Dihydroxyoctadeca-9,12-dienoic acid*	7173.41	8736.74	34443.4	36941	33579	41095	1.48435	0.140343	0.451136	-1.14837	down
linoleoyl ethanolamine	214769	131232	21231.4	169325	504446	141167	1.05897	0.335705	0.450626	-1.15	down
4-(Aminomethyl)-5-(hydroxymethyl)-2-methylpyridin-3-ol	30498.3	25589.9	5987.26	41766	68079.7	28225.7	1.27007	0.154726	0.449589	-1.15332	down
LysoPE 15:0(2n isomer)*	12474.6	5508.86	1279.05	6531.74	26865.3	9598.79	1.08049	0.347773	0.44801	-1.1584	down
1-Linoleoylglycerol*	51108	30444.3	26010.8	39966.7	164220	36570.7	1.00205	0.401686	0.446768	-1.1624	down
1-(9Z,12Z-Octadecadienoyl)-Sn-Glycero-3-Phosphocholine	2.66358e+06	1.13519e+06	184601	1.71527e+06	5.73301e+06	1.49812e+06	1.04546	0.364815	0.445249	-1.16732	down
2,2-Dimethylsuccinic acid	81845.1	51550.5	56430.1	89031.3	73791.8	264902	1.28288	0.324533	0.443803	-1.17201	down
Allantoin	327254	360219	368419	476817	1.5548e+06	348432	1.11476	0.367802	0.443643	-1.17253	down
γ-Aminobutyric acid	4.17877e+06	5.51466e+06	3.36133e+06	9.54005e+06	9.06298e+06	1.09204e+07	1.90639	0.00296231	0.442183	-1.17729	down
DMelezitose O-rhamnoside	5107.65	7515.35	4921	13769.4	16663.5	9426.01	1.7782	0.0562004	0.440153	-1.18392	down
2-Hydroxy-1,4-benzoxazine-3(2H)-one (HBOA)	366067	380925	53468.9	373912	805721	643673	1.27005	0.109698	0.439016	-1.18765	down
Guanosine 3',5'-cyclic monophosphate	148044	248994	351410	577896	530551	602689	1.76911	0.0217487	0.437398	-1.19298	down
13-Hydroperoxy-9Z,11E-octadecadienoic acid*	6856.87	5439.68	26386.2	24315.1	27169.5	36980.7	1.48689	0.117603	0.437264	-1.19342	down
LysoPC 17:2	44277.8	21970.8	2511.28	25710.9	102210	29884.6	1.03878	0.363696	0.435725	-1.19851	down
6-O-Caffeoylarbutin	23574.9	16093.3	57594	101868	54710.6	67272.2	1.48899	0.0914607	0.434495	-1.20259	down
4,6-Dihydroxyquinoline	1.20391e+06	989537	51639.6	1.24299e+06	2.83507e+06	1.10625e+06	1.09827	0.222949	0.433054	-1.20738	down
Vanillin; 4-Hydroxy-3-Methoxybenzaldehyde*	682247	754419	821153	1.7835e+06	1.68772e+06	1.74752e+06	2.00589	8.24931e-05	0.432637	-1.20877	down
Chrysoeriol-7-O-(2''-O-glucuronyl)glucoside	8596.01	23508.4	23508.4	70510.2	21826.4	36934.6	1.29959	0.224058	0.430203	-1.21691	down
Icariside E5*	276801	196069	171163	701057	334243	462165	1.66549	0.10805	0.430083	-1.21731	down
LysoPC 18:2(2n isomer)	2.60655e+06	1.17035e+06	219435	1.6139e+06	5.95993e+06	1.77392e+06	1.09208	0.34431	0.427519	-1.22594	down
1-(2,3-dihydroxypropoxy)-3-(((2-(dimethylamino)ethoxy)(hydroxy)phosphoryl)oxy)propan-2-yl (E)-hexadec-9-enoate	45516	39762.5	62336.9	104494	94970.2	149075	1.86351	0.0418083	0.423527	-1.23948	down
Citraconic acid	883121	850110	1.36567e+06	1.5545e+06	3.53688e+06	2.29774e+06	1.71609	0.122687	0.419387	-1.25365	down
Glucosyl 6-Hydroxy-2,6-Dimethyl-2E,7-Octadienoate	3859.35	2273.35	9463.18	6320.95	12538.6	18328.3	1.41274	0.167003	0.419382	-1.25366	down
Pantetheine	64333.4	54535.7	95440.1	180339	151412	181965	1.87993	0.00375435	0.417174	-1.26128	down
Cinnamic acid	32935	21003.3	8262.8	24970.3	89194.4	35633.5	1.27031	0.276937	0.415232	-1.26801	down
Cytidine	136869	101284	69443.7	349637	310556	80961.5	1.12217	0.22281	0.415024	-1.26873	down
6-beta-d-glucopyranosyloxyindole-3-carboxylic acid	40493	36313.6	5065.42	41603.9	114129	41827.8	1.18978	0.248508	0.414414	-1.27086	down
DL-Glyceric Acid	165269	126532	309436	401560	516238	534783	1.75905	0.0175704	0.413909	-1.27261	down
LysoPE 15:0*	11078.8	7178.35	594.837	8660.14	27470.9	9986.47	1.12116	0.274319	0.408782	-1.2906	down
Syringaresinol-4'-O-glucoside	21023.4	29032.2	13049	59061.4	38040.9	57547.8	1.73566	0.0254429	0.408048	-1.29319	down
1-(2,3-dihydroxypropoxy)-3-(((2-(dimethylamino)ethoxy)(hydroxy)phosphoryl)oxy)propan-2-yl (Z)-14-Octadecenoic Acid	307671	189176	389982	747499	584237	843896	1.79395	0.0125775	0.407619	-1.29471	down
S-(5'-Adenosy)-L-homocysteine	42595.7	38337.7	7091.53	40133.6	116158	59840.5	1.28398	0.193788	0.407273	-1.29593	down
Pyridoxal	47082.6	13077.4	1141.92	35697.5	91189.2	24448.2	1.12079	0.301825	0.405075	-1.30374	down
4-O-Glucosyl-sinapate	325982	1.0637e+06	929062	1.12546e+06	1.05669e+06	3.55295e+06	1.31075	0.297869	0.404308	-1.30647	down
N-Propionylglycine	31573.9	41042.2	77018.5	96749.8	154026	119373	1.74778	0.0288636	0.404255	-1.30666	down
1-Methyladenine	174754	227104	240.571	357969	335309	304298	1.04661	0.0949047	0.403075	-1.31088	down
Argininosuccinic acid	15568.5	9930.8	10127.3	13523.4	37531.4	37720.6	1.56473	0.152394	0.401313	-1.3172	down
γ-glutamylmethionine	305739	292502	22023.4	261503	986791	300345	1.08812	0.320493	0.400522	-1.32005	down
Ailanindole	37571.5	33685.6	6482.18	31093.5	110321	54410.7	1.25622	0.230618	0.396982	-1.33285	down
Glycyl-tryptophan	6414.59	2198.75	3159.45	2834.98	16289.5	10626	1.15817	0.260537	0.395717	-1.33746	down
2,6-dimethoxy-4-hydroxyphenyl-1-O-beta-D-glucopyranoside*	45563	62237.1	4880.71	54953.4	163592	66726	1.19381	0.233326	0.394995	-1.34009	down
2,6-Dimethoxypydroquinone-1-O-glucoside*	45563	62237.1	4880.71	54953.4	163592	66726	1.19381	0.233326	0.394995	-1.34009	down
3'-Adenylic Acid	9336.72	8644.7	26796.7	43418.1	31064.7	39479	1.64692	0.0391409	0.392922	-1.34768	down
Cordycepin (3'-Deoxyadenosine)*	94918.7	47803.1	1880.64	56885.5	244620	69552	1.05314	0.343874	0.389704	-1.35955	down
2-(2,3-dihydroxypropoxy)-3-(((2-(dimethylamino)ethoxy)(hydroxy)phosphoryl)oxy)propan-2-yl (Z)-14-Octadecenoic Acid	303335	188530	368000	748342	565613	898109	1.80803	0.0244832	0.388716	-1.36321	down
6-Methoxykaempferol-3-O-glucoside*	2711.85	2712.86	9933.56	14313	15293.9	9905.03	1.57372	0.0583894	0.388699	-1.36328	down
2'-Deoxyguanosine	143046	96448	16633.3	122528	414977	123432	1.17362	0.299246	0.387521	-1.36765	down
LysoPC 16:1(2n isomer)*	357805	162570	25192.9	223288	941986	246599	1.10435	0.349013	0.386414	-1.37178	down
Phe-Ala	6895.61	5384.11	472.27	4421.94	20807.4	7849.01	1.10617	0.307488	0.385509	-1.37516	down
Indole-3-acetyl-L-aspartic acid	84952.6	133668	176581	312063	257225	466133	1.78494	0.0596041	0.381682	-1.38956	down
LysoPC 16:2(2n isomer)*	50586.5	24822.7	3229.63	40437.8	131808	34278.5	1.13571	0.310939	0.380772	-1.393	down
N-(p-hydroxybenzyl) adenosine	899454	566946	84714.6	1.07394e+06	1.69697e+06	1.30326e+06	1.35668	0.051551	0.380719	-1.3932	down
2-aminodocoSane-1,6,19,20,21-pentaol	5280.08	2372.93	424.962	6339.38	9448.22	5465.2	1.33968	0.0788402	0.38009	-1.39559	down
Tetracosanoic Acid (Lignoceric acid)	6971.58	10858.7	11044	26518.7	20145.6	29344.1	1.89659	0.0150808	0.379883	-1.39637	down
1-α-Linolenoyl-glycerol-2,3-di-O-glucoside	143468	66430.1	18130.5	130397	368882	118517	1.2833	0.24901	0.369101	-1.43791	down
L-Ascorbic acid (Vitamin C)	93344.9	123784	153198	379445	176436	458580	1.66994	0.119675	0.365048	-1.45384	down
LysoPE 18:0(2n isomer)	8060.29	7298.89	687.37	8720.46	25672.5	9987.7	1.23357	0.219055	0.361566	-1.46767	down
Tricin--5,7-O-glucuronicacid	59312.7	31697.7	78215.8	206607	79026.7	183388	1.55072	0.113675	0.360807	-1.4707	down
LysoPC 18:1(2n isomer)*	5.60903e+06	2.19156e+06	391459	3.84817e+06	1.48637e+07	4.16223e+06	1.18835	0.31048	0.358136	-1.48142	down
Vanillic acid	221594	128332	162499	574486	422497	439243	1.87944	0.00991361	0.356786	-1.48687	down
h-gamma-Glu-leu-oh	61570	51292.1	5982.33	43171.3	243186	52259.7	1.05905	0.378832	0.35097	-1.51058	down
Adenosine 5'-monophosphate	8.50662e+06	6.54394e+06	3.7144e+06	2.09718e+07	1.31549e+07	1.93843e+07	1.77203	0.0214933	0.350675	-1.51179	down
5-O-β-D-Glucopyranosyl-3-hydrobenzo(b)fu-ran-2-one	12487.9	58350.2	12459.4	43780.1	109229	86313.3	1.53482	0.10469	0.348056	-1.52261	down
Feruloylsinapoyltartaric acid	1653.35	1592.32	1680.18	6206.34	5564.94	2400.35	1.68112	0.119961	0.347585	-1.52456	down
LysoPE 18:2(2n isomer)	9.14428e+06	3.75966e+06	731154	7.25545e+06	2.30156e+07	9.00007e+06	1.29341	0.224488	0.347204	-1.52614	down
4-Aminobenzoic acid	35191.9	25015.3	3788.11	32188.2	107762	44721.2	1.29074	0.221208	0.346536	-1.52892	down
Glycerol 9(E),11(Z),13(E)-octadecatrienoyl ester*	5821.01	6223.98	1457.44	10931.2	21316.5	6901.61	1.41194	0.175547	0.344896	-1.53577	down
Cyclic 3',5'-Adenylic acid	134856	176908	351701	579345	565565	784084	1.80452	0.0122515	0.343944	-1.53976	down
Adenosine 2'-Phosphate	26748.2	36303.5	86718.1	144534	134115	162262	1.75382	0.0212173	0.339682	-1.55774	down
Guanosine 5'-monophosphate	152769	170164	24244.2	451000	187971	390772	1.38039	0.0842473	0.33715	-1.56854	down
1-Vaccenoyl-Glycero-3-Phosphocholine*	5.20193e+06	2.03616e+06	338860	3.50173e+06	1.52184e+07	3.82004e+06	1.18404	0.325604	0.336153	-1.57281	down
Fumaric acid	135560	192718	368819	527046	785127	769838	1.8022	0.0142414	0.334819	-1.57854	down
LysoPE 18:1*	816029	364577	49525.1	667990	2.435e+06	572212	1.18289	0.310365	0.334712	-1.57901	down
2'-Deoxyadenosine*	131984	77582.9	9597.49	106415	419322	131025	1.21919	0.281278	0.333705	-1.58336	down
2-α-Linolenoyl-glycerol*	10411.9	4942.45	1659.5	7793.08	31967.7	11576.8	1.33506	0.263484	0.331412	-1.5933	down
Loganin	4485.38	387.901	1459.42	10705.2	7288.3	1459.41	1.06987	0.2431	0.32554	-1.61909	down
5'-Deoxyadenosine*	110799	68980.6	6092.37	99183.2	370195	104593	1.20146	0.282651	0.323835	-1.62667	down
Puberaconitidine	2.13076e+06	1.0061e+06	364393	2.13435e+06	6.54575e+06	2.15168e+06	1.40122	0.232363	0.323239	-1.62933	down
Inosine 5'-monophosphate	534837	424865	305714	1.25071e+06	1.29623e+06	1.37312e+06	1.94294	0.00117265	0.322805	-1.63126	down
N-Acetyl-L-Methionine	15328.8	15295.7	8259	29513.1	71473.9	20383.4	1.55906	0.220636	0.32037	-1.64219	down
1-O-Linoleoyl-(6-O-Hydroxyethyl-D-Glucose)	103749	65252.5	263930	438530	367475	580724	1.69835	0.0220076	0.312196	-1.67948	down
5-Ribofuranosylnicotinamide	34236.2	17122.8	5634.48	32697.9	93582.9	56798.6	1.50251	0.125851	0.311305	-1.6836	down
Ferulic acid	883566	574308	1.32844e+06	2.06283e+06	3.07266e+06	3.83999e+06	1.83015	0.0411448	0.310437	-1.68763	down
3ξ-(1ξ-Hydroxyethyl)-7-hydroxy-1-isobenzofuranone	76280.5	37756.4	14497.6	59215.5	273069	84942.9	1.34518	0.287328	0.308068	-1.69868	down
L-α-Glutamyl-L-Glutamic Acid	42949.7	27129.1	11625.1	43017.6	196052	27565	1.12308	0.370211	0.306427	-1.70639	down
D-Melezitose	103300	55638	251309	446123	416254	492913	1.70661	0.0221873	0.302701	-1.72404	down
Guanosine	5.44959e+06	3.32527e+06	528487	6.63693e+06	1.62573e+07	8.03929e+06	1.42236	0.122826	0.300753	-1.73335	down
Cytidine 5'-monophosphate(Cytidylic acid)	39454.3	105841	35546.1	358305	98934.6	146523	1.49035	0.213438	0.299525	-1.73925	down
3'-O-Beta-D-Glucopyranosyl plumbagic acid	226724	345580	246839	813696	741521	1.18696e+06	1.94408	0.0360202	0.29872	-1.74314	down
LysoPE 16:1(2n isomer)*	37609.9	17187.7	4287.46	32197.4	133247	36642.1	1.32468	0.28259	0.292376	-1.7741	down
L-Leucyl-L-phenylalanine	14851.7	3968.01	4085.32	16485.8	51727.7	10210.2	1.35465	0.286087	0.292067	-1.77563	down
(Z)-3,8-Dihydro 6,6·;7,3'a-diligustilide	9442.02	9475.7	26426.3	56846.3	47629.1	57753.2	1.81373	0.00790322	0.279507	-1.83904	down
LysoPE 18:3(2n isomer)	280424	121752	23433.4	262230	1.03528e+06	230696	1.28976	0.295295	0.278502	-1.84424	down
9,16-Dihydroxypalmitic acid	13023.7	14734.9	32635.9	78109	64958.9	75243	1.86163	0.00381903	0.276645	-1.85389	down
N-(1-Deoxy-1-fructosyl)Leucine	8673	19217.8	18166.9	40336.5	29807.8	97200.5	1.67783	0.190502	0.275226	-1.86131	down
1-α-Linolenoyl-glycerol*	5032.93	5698.52	1274.9	12366.5	20968.2	10530.5	1.63263	0.0639761	0.27371	-1.86928	down
Methyl salicylate-2-O-glucoside	451.529	426516	858910	1.74091e+06	1.5267e+06	1.58646e+06	1.1886	0.0339808	0.264907	-1.91644	down
9-Alpha-Ribofuranosyladenine*	2.27075e+07	1.34595e+07	1.87065e+06	3.29766e+07	7.61907e+07	3.65934e+07	1.46416	0.106229	0.26096	-1.9381	down
Vidarabine	2.16152e+07	1.27689e+07	1.72592e+06	3.13004e+07	7.13529e+07	3.61614e+07	1.46651	0.0963466	0.260131	-1.94269	down
LysoPE 18:1(2n isomer)*	320991	151543	21640.6	295922	1.2382e+06	370533	1.34133	0.256627	0.259456	-1.94644	down
cis-Zeatin riboside	147344	131140	8398.15	126720	841322	167974	1.18018	0.345755	0.252534	-1.98545	down
L-Glycyl-L-phenylalanine*	17708.8	18594.6	2590.68	13368.6	125390	15636.9	1.04363	0.407249	0.251912	-1.98901	down
S-Ribosyl-L-homocysteine	281580	227640	593717	1.3939e+06	1.43786e+06	1.5574e+06	1.88447	0.00451309	0.251287	-1.99259	down
Indole-3-acetic acid (IAA)	175822	118096	12148.1	296590	639257	300306	1.45242	0.0962953	0.247596	-2.01394	down
N-(3-hydroxy-4-methoxyphenethyl)-4-hydroxybutanamide	1.99893e+07	1.10511e+07	1.59131e+06	2.86257e+07	7.24013e+07	3.1651e+07	1.47221	0.129396	0.245947	-2.02358	down
β-Pseudouridine	7014.19	8527.04	24196.3	39201.4	73590	49383.7	1.78814	0.0374245	0.245028	-2.02898	down
N-Monocinnamoylputrescine*	98529.6	178520	23910.8	408927	523793	296647	1.62027	0.022224	0.244809	-2.03027	down
4-Methyl-5-thiazoleethanol	5455.1	2846.72	6034.16	10911.8	41341.8	6364.53	1.38527	0.310701	0.244565	-2.03171	down
Succinyladenosine	792687	565453	58025.3	966171	3.64298e+06	1.1919e+06	1.37625	0.22591	0.244122	-2.03433	down
2-amino-4-hydroxy-3-((3,4,5-trihydroxytetrahydro-2H-pyran-2-yl)oxy)butanoic acid	2.15355e+07	1.07294e+07	1.36224e+06	2.70473e+07	7.9717e+07	3.36485e+07	1.44211	0.154322	0.239487	-2.06198	down
Adenosine*	2.15355e+07	1.07294e+07	1.36224e+06	2.70473e+07	7.9717e+07	3.36485e+07	1.44211	0.154322	0.239487	-2.06198	down
Glycidyl Linoleate	13403.6	3857.32	1922.81	10014.8	56772.4	14766	1.40706	0.294826	0.23523	-2.08785	down
Glycylphenylalanine*	21585.6	20782	2714.41	34397.3	125203	36231.6	1.43966	0.232509	0.230207	-2.11899	down
4-O-(6'-O-Glucosylcaffeoyl)-4-hydroxybenzoic acid	1374.97	2745.9	687.484	1506.89	9608.31	10293.7	1.42479	0.184407	0.224596	-2.1546	down
Dibutyl phthalate*	3.41876e+06	4.49901e+06	3.87335e+06	4.38604e+06	4.40317e+07	4.57219e+06	1.05509	0.406966	0.222516	-2.16802	down
Diisobutyl phthalate*	3.41876e+06	4.49901e+06	3.87335e+06	4.38604e+06	4.40317e+07	4.57219e+06	1.05509	0.406966	0.222516	-2.16802	down
Methylillicinone F*	3.41876e+06	4.49901e+06	3.87335e+06	4.38604e+06	4.40317e+07	4.57219e+06	1.05509	0.406966	0.222516	-2.16802	down
6β-Hydroxy-8α-methoxyeremophila-1(10),7(11)-dien-12,8β-olide*	3.41876e+06	4.49901e+06	3.87335e+06	4.38604e+06	4.40317e+07	4.57219e+06	1.05509	0.406966	0.222516	-2.16802	down
Homoeriodictyol	189.237	180.705	26.4542	143.288	1477.49	180.567	1.10106	0.397572	0.220056	-2.18406	down
β-Nicotinamide mononucleotide	44819.2	16979.1	30140.1	53082.9	204833	162780	1.69715	0.132347	0.218539	-2.19404	down
L-Seryl-L-Isoleucine	19557.3	13264.7	2617.57	16360.6	102373	43497.3	1.4283	0.235107	0.218452	-2.19461	down
N,N-cinnamoylbutanediamine*	82140.4	168972	26316	412196	581731	277689	1.67524	0.0456796	0.21817	-2.19648	down
2-α-Linolenoyl-glycerol-1,3-di-O-glucoside	132201	59251.9	21170	189688	615540	190289	1.57289	0.202686	0.21358	-2.22715	down
Uridine	55230.8	61430.7	120333	358713	536492	372292	1.93643	0.0172866	0.186978	-2.41906	down
Noricariside	220.192	243.868	142.99	1292.76	1887.81	191.616	1.34532	0.204343	0.180017	-2.4738	down
2-Deoxyribose-5'-phosphate*	101808	86625.8	138044	269146	1.13363e+06	431708	1.78702	0.198203	0.177968	-2.49031	down
3,4-Dihydroxy-L-phenylalanine (L-Dopa)	25332.4	8367.46	5655.7	10292.3	37521.9	198374	1.23637	0.360857	0.15986	-2.64512	down
2,3,16,21-Tetrahydroxyolean-12-en-28-oic acid (Platycogenic acid C)	96576.8	70454.1	242911	914138	781953	1.00504e+06	1.89622	0.000953941	0.151767	-2.72007	down
2-Deoxyribose-1-phosphate*	565732	598042	1.43684e+06	3.83015e+06	8.47886e+06	5.07061e+06	1.90116	0.0657553	0.149636	-2.74047	down
3,5-Dihydroxy-7,4'-dimethoxyflavone	287.608	327.685	187.213	597.965	5560.29	250.28	1.14442	0.389671	0.125225	-2.99741	down
Rehderianin I*	7360.38	969.811	2239.02	3112.3	81922.1	3974.97	1.02176	0.422442	0.118743	-3.07409	down
Dehydroabietic acid	10053	11700.9	49903.7	261656	127434	270117	1.83556	0.0428405	0.108703	-3.20154	down
Monolinolenin*	2237.5	1606.42	495.877	5868.11	32221.3	5777.09	1.67718	0.272795	0.0989318	-3.33742	down
Xanthosine	110275	80033.1	158841	862088	1.34187e+06	1.34701e+06	1.99074	0.0202114	0.0983251	-3.3463	down
Nobiletin (5,6,7,8,3',4'-Hexamethoxyflavone)	1000.61	439.81	163.575	1851.29	12908.6	3962.15	1.71864	0.233832	0.0856742	-3.54499	down
PS(18:2)	28372.8	9806.69	22572.7	304453	184520	301034	1.93928	0.0235135	0.0769008	-3.70086	down
Tetradecyldiethanolamine	7518.56	6867.12	5072.78	39848.2	198659	49183.6	1.87619	0.224366	0.0676366	-3.88605	down
4-Dihydroxyphenethoxy-8-O-β-D-[6-O-(4-O-β-D-glucopyranosyl)-feruloyl]glucopyranoside	318.816	363.242	207.532	13668.4	4752.66	277.437	1.31945	0.270505	0.0475756	-4.39363	down
Syringaresinol	257.203	292.988	167.422	6437.26	7146.64	4240.1	1.99595	0.0225754	0.0402611	-4.63447	down
Acacetin	1012.94	295.604	592.42	410.754	79834.9	1179.96	1.00423	0.420309	0.023346	-5.42068	down
Aromoline	11691.7	11314	1446.85	310437	557733	304236	1.91105	0.0442482	0.0208567	-5.58334	down
Adenylocuccinic Acid	3664.39	3435.97	5996.74	171977	349096	298034	2.0151	0.0362759	0.0159895	-5.96673	down
Gallic acid	390.304	444.735	254.286	20514.5	20729.7	41516.1	2.01206	0.0596481	0.0131624	-6.24743	down
(2E)-3-(4-Hydroxyphenyl)-N-[2-(4-hydroxyphenyl)ethyl]-2-propenamide	49.4125	56.298	32.1643	161.883	76294.8	241.592	1.3556	0.420293	0.00179763	-9.11969	down
PI(18:2/0:0)	113.548	129.37	73.9119	439724	97455	524617	1.99944	0.113449	0.00029839	-11.7105	down
