# Supplementary material for: Integrated Transcriptomic and Metabolic Analyses Reveal Key Defense Pathways Against Fusarium Infection in Maize Kernels
Source: Plants (Basel). 2026 Apr 9;15(8):1148. doi: 10.3390/plants15081148 (PMC13118878; doi:10.3390/plants15081148)
Supplement: Supplementary file 1 [file plants-15-01148-s001.zip › Table S9.xlsx]

## Sheet: Sheet1
Table S9. Differentially accumulated metabolites in ZL30 at 15 dpi upon F. verticillioides inoculation
Metabolite name	Fv_15dpi_1	Fv_15dpi_2	Fv_15dpi_3	Control_15dpi_1	Control_15dpi_2	Control_15dpi_3	VIP	P-value	Fold_Change	Log2FC	Type
Raspberryketone glucoside	4.17722e+06	1.68953e+06	1.84773e+06	165.703	258.714	293.081	1.55501	0.0854605	10751.9	13.3923	up
2-Hydroxy-7-methoxy-1,4-benzoxazin-3(2H)-one (HMBOA)	547.742	9520.39	2447.12	1.24929	1.95053	2.20964	1.51426	0.26621	2313.58	11.1759	up
Corypalline	1800.79	7774.89	5540.51	5.74335	11.4527	17.1789	1.52914	0.102096	439.744	8.78052	up
Uridine 5'-diphosphate	104355	169847	76996.4	202.181	315.666	357.599	1.55335	0.051395	401.165	8.64805	up
Methyldopa	19603	191763	93182.6	218.353	215.639	371.82	1.50596	0.179465	377.94	8.56201	up
Eriodictyol-7-O-glucoside*	24983.4	50406.3	69412.2	143.237	223.637	253.344	1.53946	0.064815	233.469	7.86709	up
Taxifolin(Dihydroquercetin)	91004.7	91004.7	145926	403.767	277.6	803.398	1.53964	0.027149	220.867	7.78704	up
2-Hydroxy-7-methoxy-1,4-benzoxazin-3(2H)-one glucoside (HMBOA glucoside)	55065.6	2.838e+06	1.29654e+06	6214.33	7981.2	13694.5	1.3315	0.226948	150.219	7.23092	up
Okanin-4'-O-glucoside(Marein)*	31772	41438	42527.3	189.015	295.102	334.302	1.55127	0.00786024	141.416	7.1438	up
Maesopsin*	31197	55323.2	55117.3	371.014	386.729	475.153	1.54805	0.0280492	114.882	6.84401	up
Drimiopsin C*	36730.6	65651.2	60685.5	304.705	677.759	729.529	1.53997	0.026445	95.25	6.57365	up
Gnetifolin B*	11363.8	35648.2	39153.2	484.962	259.304	323.545	1.51685	0.0832059	80.6934	6.33438	up
Diosmetin (5,7,3'-Trihydroxy-4'-methoxyflavone)*	13746.2	39011.1	49889.4	573.285	492.082	585.48	1.51788	0.0879829	62.1782	5.95834	up
N-Methylglycine	20488.1	12631.8	16936.4	201.386	313.216	389.183	1.54679	0.0186347	55.3853	5.79143	up
9,11-dimethoxy-2h-[1,3]dioxolo[4,5-b]xanthen-10-one*	13028.1	31990.2	39391.5	317.511	516.551	726.123	1.51697	0.0721383	54.1025	5.75762	up
5,7,2'-Trihydroxy-8-methoxyflavone*	13265.7	40632.4	49072.5	162.176	1188.96	829.535	1.45814	0.0896457	47.2197	5.56132	up
Fraxetin (7,8-Dihydroxy-6-methoxycoumarin)	1129.72	3953.03	7468.84	72.8587	113.755	128.866	1.46162	0.156097	39.7857	5.31418	up
Onitin	86490.6	93314.4	106922	3056.75	1981.82	2289.58	1.54902	0.00404694	39.1269	5.29009	up
2-Propylglutaric acid	150714	260242	276295	6830.28	7548.51	3956.95	1.53559	0.0298358	37.4815	5.22811	up
N-Feruloyltryptamine	55964.2	26650	57679.8	924.717	1362.75	1499.64	1.53394	0.0456078	37.0451	5.21121	up
Chrysoeriol-6-C-glucoside-4'-O-glucoside	4930.41	6490.57	12506.3	154.829	241.743	273.811	1.52313	0.0784219	35.6919	5.15753	up
4-Hydroxycinnamic acid p-hydroxyphenethylamine*	106812	102036	101109	3584.02	2383.32	2746.68	1.55241	0.000187581	35.5699	5.15259	up
cis-N-p-Coumaroyltyramine*	106812	102036	101109	3584.02	2383.32	2746.68	1.55241	0.000187581	35.5699	5.15259	up
(2E)-3-(4-Hydroxyphenyl)-N-[2-(4-hydroxyphenyl)ethyl]-2-propenamide	56357.5	38543.1	37654.7	1775.05	643.522	1411.39	1.53002	0.0193124	34.6101	5.11312	up
Medicarpin-3-O-Glucoside; Medicocarpin	54059.1	72140	60329.1	2911.74	1290.4	1706.85	1.53828	0.00727677	31.5669	4.98034	up
Stachydrine	11081.3	29913.2	20321.5	305.834	988.112	669.886	1.50816	0.0677254	31.2226	4.96452	up
Deacetylinulicin(Britannilactone)	62717.8	69503.4	100616	3932.81	2265.52	1311.12	1.52154	0.0228921	31.0059	4.95447	up
5,6,7,4'-Tetramethoxyflavanone	6918.19	6344.74	8462.87	178.104	65.6951	482.654	1.47822	0.00641549	29.9067	4.9024	up
5,7-Dihydroxy-3',4',5'-trimethoxyflavone	6918.19	6344.74	8462.87	178.104	65.6951	482.654	1.47822	0.00641549	29.9067	4.9024	up
Glucosyl 9-hydroxy-3-methyldec-2-enoic acid	11439.2	4056.95	6665.05	175.726	274.363	310.809	1.52662	0.0807828	29.1251	4.86419	up
β-Cannabispiranol	64978.4	55569.1	71997.3	2235.3	1079.02	3469.43	1.52084	0.00509551	28.3832	4.82697	up
Isoalantolactone	233950	283983	358631	9414.13	6206.73	16018.7	1.52658	0.0156694	27.7047	4.79206	up
1-O-Feruloyl-3-O-p-Coumaroylglycerol	85386.1	123042	130979	4466.85	4148.62	3903.29	1.54778	0.0162413	27.1119	4.76086	up
1,10-Epoxycostunolide	1.41915e+06	1.56318e+06	1.58972e+06	56130.9	43506.1	73613.3	1.54764	0.00100563	26.3899	4.72191	up
(2e)-3-(4-hydroxyphenyl)-n-[2-(4-hydroxyphenyl)ethyl]prop-2-enimidic acid	46291.4	36686.1	40165.6	1595.16	1449.94	1814.01	1.55424	0.00498295	25.3427	4.6635	up
p-Coumaroyltyramine*	105591	86814.9	87900.6	4517.53	1666.46	5091.9	1.51856	0.00369346	24.8589	4.63569	up
7,2',4'-Trihydroxy-8,3'-dimethoxyisoflavanglucoside	7400.26	6263.78	6583.35	192.85	300.681	339.291	1.54907	0.00237535	24.3118	4.60358	up
Ambrosic acid	106104	84770.8	143967	5256.7	2158.99	6465.55	1.5099	0.0246631	24.1219	4.59227	up
tripterifordin	615026	979996	1.24501e+06	31653.5	27594.4	61484	1.51822	0.0378735	23.5235	4.55603	up
Podophyllotoxin	435025	1.11714e+06	1.13741e+06	49494	27534.8	41788.8	1.5054	0.0653987	22.6361	4.50055	up
Pinostrobin 5-O-Glucoside	48749.4	63493.4	49062.8	2630.76	2213.07	2303.67	1.55407	0.00880315	22.5681	4.49622	up
3-P-Coumaroyl-1-Feruloylglycerol	898754	2.50437e+06	2.52919e+06	99742.9	77594.3	91448.9	1.50686	0.0728081	22.0708	4.46407	up
Kaempferol-3-O-(2''-O-acetyl)glucuronide	8480.39	6756.05	7430.64	244.885	382.34	433.13	1.54747	0.00440993	21.3769	4.41798	up
Feruloylmalic acid	48951.2	74314.3	96015.2	4741.64	4599.39	2313.92	1.51863	0.0361271	18.8144	4.23376	up
Pyroglutamic acid	3.16716e+06	1.20981e+07	8.2721e+06	466062	339290	447450	1.48665	0.102868	18.7877	4.23172	up
cis-Moschamine	13580.5	1648.4	3540.42	232.7	375.776	405.4	1.40196	0.251024	18.5124	4.21042	up
Stilbostemin B; 3,5-Dihydroxy-4-Methylbibenzyl	249979	381397	303359	22362.3	10335	19749.1	1.52732	0.0157365	17.8227	4.15564	up
Kaurenoic Acid*	262025	290478	165993	16603.7	14099.6	10371.3	1.54493	0.0264745	17.4925	4.12866	up
Shizukanolide 8-O-β-D-glucopyranoside	51703.8	47153.2	63612.7	3340.81	1093.34	5035.34	1.47939	0.0067443	17.1572	4.10074	up
4',5,7-Trihydroxy-3',6-dimethoxyflavone (Jaceosidin)*	40912.9	75896.6	78307.6	3048.91	4264.82	4066.66	1.53102	0.0366757	17.145	4.09972	up
α-Ketoglutaric acid	579801	2.3396e+06	5.65638e+06	188147	179521	139227	1.34457	0.212459	16.9183	4.08051	up
N-Feruloylserotonin	14273.7	2040.39	4345.01	125.744	523.812	606.04	1.36626	0.226824	16.4536	4.04033	up
Costunolide	45945.7	107229	69510.2	5440.31	2645.18	5879.09	1.50389	0.0595073	15.9464	3.99516	up
Naringenin (5,7,4'-Trihydroxyflavanone)*	34047.6	20438.4	27111.3	2063.8	1225.72	1937.18	1.53512	0.0225959	15.6116	3.96455	up
3,5,7-Trihydroxyflavanone (Pinobanksin)*	34047.6	20438.4	27111.3	2063.8	1225.72	1937.18	1.53512	0.0225959	15.6116	3.96455	up
Rehderianin I*	29250.5	43053.9	54374.3	2533.22	3399.96	2243.01	1.53216	0.0319463	15.4936	3.9536	up
Kaempferol-7-O-glucoside*	2674.13	2522.92	2220.56	111.639	174.266	197.655	1.54704	0.00249197	15.3396	3.93919	up
Sexangularetin-3-O-glucoside-7-O-rhamnoside	33556.8	74804.4	62940.3	3504.31	5598.86	2319.13	1.50541	0.0482753	14.9971	3.90661	up
N-Feruloyloctopamine glucoside	37709.4	99957.4	25684.5	2646.74	4189.21	4190.93	1.48657	0.158075	14.8139	3.88888	up
Dihydrokaempferol-3-O-glucoside*	23517.9	52798.6	37440.5	4116.97	1879.28	2016.73	1.50273	0.0520551	14.1966	3.82747	up
6-O-Feruloyl-β-D-glucose	211919	620552	172583	29429.5	24788	18298.2	1.48317	0.162096	13.8598	3.79283	up
6-O-Caffeoyl-D-glucose	2.20435e+06	5.32244e+06	2.35332e+06	326656	375413	189522	1.49769	0.0977892	11.0814	3.47007	up
1-Feruloyl-3-p-coumaroyl-2',6'-diacetylsucrose	33959.4	86249.5	75534.6	6258.95	2433.57	9352.45	1.43205	0.0633093	10.8475	3.4393	up
Esculetin-7-O-quinic acid	1321.61	2985.89	5609.66	228.666	364.523	405.899	1.41861	0.139905	9.9262	3.31124	up
Syringopicroside	262.013	524.052	1049.62	45.5352	70.7683	80.7592	1.42101	0.14206	9.31525	3.2196	up
Furanofructosyl-α-D-(6-mustard acyl)glucoside*	27163	44875	62395.4	2927.62	7803.09	3901.54	1.47042	0.056368	9.18748	3.19967	up
Hydroxy ricinoleic acid	2690.62	600.628	6092.54	240.755	375.9	425.824	1.21942	0.224344	9.00141	3.17015	up
Reynosin	176068	225459	245963	16806.3	19492.6	37299.8	1.51025	0.00717494	8.79759	3.13711	up
2-Hydroxy-4,7-dimethoxy-1,4-benzoxazin-3(4H)-one (HDMBOA)	84319.7	204340	84044.6	21270.8	14225.3	7597.68	1.45458	0.109782	8.64869	3.11248	up
N-(malonyl)phenylalanine	12779.7	31989.4	26219	2675.19	3759.99	1828.17	1.47582	0.0654115	8.59071	3.10278	up
3-O-caffeioyl feruloyl quinic acid	27493.6	61721.1	54562.9	4730.86	7990.69	4613.8	1.48983	0.0545751	8.29389	3.05205	up
Grevilloside F	334697	1.0861e+06	877348	83668.4	119964	85289.4	1.4456	0.0955642	7.95423	2.99172	up
3',5,5',7-Tetrahydroxyflavanone-7-O-glucoside*	17511	24038.4	43177.3	4454.66	6022.63	272.935	1.22131	0.0788337	7.88139	2.97845	up
4-Guanidinobutanal	7.06905e+06	3.13293e+07	1.71452e+07	2.93662e+06	2.05251e+06	2.51856e+06	1.39389	0.150492	7.39821	2.88718	up
Apigenin-6-C-glucoside (Isovitexin)*	9269.71	17232.8	11757.6	1708.56	1170.69	2357.79	1.49927	0.0402528	7.30569	2.86902	up
Apigenin-8-C-Glucoside (Vitexin)*	9269.71	17232.8	11757.6	1708.56	1170.69	2357.79	1.49927	0.0402528	7.30569	2.86902	up
7-methyl-5,8-dioxodecyl hydrogen sulfate	31426.9	50574.8	65220	8316.8	2265.28	10067.3	1.3811	0.0432121	7.12957	2.83382	up
6-Methoxykaempferol-3-O-glucoside*	16047.7	14423.9	13519.4	2473.43	1236.71	2473.43	1.51325	0.000518553	7.11417	2.8307	up
3,4-dihydroxyphenethoxy-8-O-β-D-[6-O-(4-O-β-D-glucopyranosyl)-feruloyl]glucopyranoside	58492.7	114820	112775	21268.5	6207.86	13822.6	1.42076	0.041278	6.92722	2.79228	up
(2S)-Homoeriodictyol-7,4'-di-O-β-D-glucopyranoside	226.413	113.121	226.783	19.6213	30.7153	34.602	1.4846	0.0495339	6.66736	2.73712	up
1-O-p-Coumaroylsedoheptulose	39846.9	75835.6	59068.1	2992.72	9917.05	13919	1.39634	0.0326156	6.51355	2.70344	up
Eupatilin (5,7-Dihydroxy-3',4',6-Trimethoxyflavone)*	24395.8	23007.3	24910.9	4952.47	3338.4	3148.91	1.53571	1.48303e-05	6.32127	2.66022	up
Hesperetin	766.199	512.772	885.242	81.4094	122.702	139.121	1.50619	0.0287379	6.30539	2.65659	up
Tricin-4'-O-[β-guaiacyl-(9''-O-p-coumaroyl)glycerol]ether	9032.98	9260.87	13562.7	1281.34	1719.53	2108.4	1.51557	0.0238091	6.23505	2.6404	up
3-O-caffeoylshikimic acid*	24529.3	85689.1	83643.4	6784.28	17696	8574.61	1.33373	0.112278	5.86484	2.55209	up
4-caffeoylshikimic acid*	24529.3	85689.1	83643.4	6784.28	17696	8574.61	1.33373	0.112278	5.86484	2.55209	up
N1,N10-Bis(p-coumaroyl)spermidine	257859	813096	629724	77353.9	119696	94977.1	1.41664	0.101875	5.8237	2.54194	up
Tracheloside	856.642	2233.72	560.278	148.037	231.131	261.822	1.37879	0.190586	5.69532	2.50978	up
Citric acid-1-O-diglucoside	36790	127035	63380.8	11225.3	21953.7	8158.47	1.36496	0.143647	5.49638	2.45848	up
1,3-O-Diferuloylglycerol*	6.86351e+06	1.41335e+07	1.29831e+07	1.86425e+06	2.2885e+06	2.07521e+06	1.49058	0.0542582	5.45606	2.44786	up
Pterosin L 3-Glucoside	197639	279499	277398	40007.2	74602.5	25892.1	1.46044	0.00635945	5.3703	2.425	up
Isorhamnetin-3-O-Glucoside*	8185.96	15367.4	13681.7	2342.85	4277.61	358.441	1.24745	0.0256209	5.33537	2.41559	up
Isorhamnetin-7-O-glucoside (Brassicin)*	8185.96	15367.4	13681.7	2342.85	4277.61	358.441	1.24745	0.0256209	5.33537	2.41559	up
Skimmin (7-Hydroxycoumarin-7-O-glucoside)	979151	2.90057e+06	1.88548e+06	317634	344064	443319	1.42866	0.106761	5.2173	2.3833	up
β-Oxoacteoside	9135.99	27933.9	22791.2	2066.51	3799.98	5699.97	1.35177	0.0982814	5.1754	2.37167	up
Dihydrosphingosine	8654.69	35335.4	31335.1	4659.13	6413.59	3716.02	1.2967	0.134568	5.09341	2.34863	up
N-Feruloylhomoagmatine	86134.5	169642	185217	24713.6	39052	25386	1.45602	0.0593854	4.94657	2.30643	up
L-Citramalic acid	37465.8	77885.6	51236.1	281.257	16262.7	18380.9	1.04995	0.0473749	4.76988	2.25395	up
1,2-O-Diferuloylglycerol*	9.29993e+06	1.75291e+07	1.61915e+07	2.48433e+06	3.60098e+06	3.01269e+06	1.48793	0.0452873	4.72856	2.2414	up
Aureusidin-4-O-glucoside	3880.04	5058.33	6484.24	571.966	1173.47	1554.42	1.43205	0.0219509	4.67372	2.22457	up
Diferuloylcadaverine	66358.9	210179	199807	26264.7	38726.3	38425	1.34597	0.114148	4.60611	2.20355	up
Homeriodictyol	891.945	520.178	1112.12	144.546	306.728	99.8507	1.38731	0.0492656	4.58016	2.1954	up
Chlorogenic acid methyl ester	579342	907776	1.27055e+06	140368	153468	316752	1.40467	0.0603239	4.51642	2.17518	up
N-Feruloylmethylagmatine	122308	151543	231212	33512.1	41625.8	36748.1	1.49175	0.0557753	4.51409	2.17444	up
4-O-acetyl-3-O-caffeoyl-2-C-methyl-D-erythronate*	13802.6	17791.2	8012.94	4555.83	2362.85	1877.49	1.42293	0.0589071	4.50272	2.1708	up
3-Oxopentanedioic acid	51177.2	133746	218342	32945.2	27703.3	30913.5	1.27873	0.164051	4.40428	2.13891	up
[(1R,2R)-cyclohexane-1,2-diol]Beta-D-Galactopyranoside	166294	612384	238348	78423.3	78228.1	81309.7	1.33809	0.201125	4.27392	2.09556	up
4-Hydroxysphinganine; Phytosphingosine	910063	1.80073e+06	1.57241e+06	266743	524602	232653	1.41982	0.0434913	4.18283	2.06448	up
N-trans-ferulicacidacylp-hydroxyphenylethylamine*	305501	352326	290553	84545.8	61237.4	81847.5	1.53609	0.00234758	4.16631	2.05877	up
(2S)-2-amino-4-methyl-4-pentenoic acid*	1.25514e+07	3.3602e+07	2.07973e+07	3.54366e+06	9.89025e+06	2.75907e+06	1.31504	0.0961303	4.13455	2.04773	up
N-Methyl-L-proline*	1.25514e+07	3.3602e+07	2.07973e+07	3.54366e+06	9.89025e+06	2.75907e+06	1.31504	0.0961303	4.13455	2.04773	up
Tenaxin I*	28804.5	39306.3	50817.9	5343.24	8183.83	15385.8	1.39969	0.0262188	4.11335	2.04031	up
3-(Hydroxycinnamoyl)-quinic acid*	12773.3	27793.3	21684.6	3031.79	7321.26	4821.67	1.40391	0.0598306	4.10229	2.03643	up
7-hydroxy-2H-1-benzopyran-2-one	839857	2.48009e+06	3.39107e+06	681709	485135	492435	1.25136	0.151749	4.04454	2.01597	up
S-(Methyl)glutathione	64451.9	247174	203155	42532.3	44092.6	42995.9	1.27069	0.144948	3.97144	1.98966	up
N-malonylleucine	38734.8	42483.1	36238.4	7500.32	10000.4	12115.4	1.52759	0.000332892	3.96596	1.98767	up
2-Hydroxy-3-phenylpropanoic acid	3087.61	11576.2	1546.28	773.057	3087.92	236.041	1.00474	0.323898	3.95656	1.98425	up
Abrusin	156.565	842.849	781.885	320.701	88.9942	47.908	1.03154	0.171811	3.89267	1.96076	up
Noricariside	4370.02	2835.47	6357.2	498.578	966.202	2089.12	1.29304	0.0638339	3.81628	1.93217	up
Itaconic acid	70728.2	107286	123186	2573.28	36712.1	39670.1	1.10803	0.0217708	3.81481	1.93161	up
Noreugenin-7-O-glucoside*	6909.04	26702.1	12055.6	4874.24	3705.07	3573.12	1.28149	0.199697	3.75783	1.9099	up
Isochlorogenic acid A*	6183.52	10066.7	7731.72	267.838	4639.96	1548.2	1.16053	0.0281803	3.71468	1.89324	up
N-Feruloyltyramine; Moupinamide*	277705	369385	292896	101809	77578.7	73916.3	1.52577	0.00981798	3.71091	1.89177	up
Eriodictyol-8-C-glucoside*	3974.7	5974.98	3585.38	2437.01	850.684	363.786	1.26144	0.0284949	3.70673	1.89015	up
4-O-(2''-O-acetyl-6''-P-coumaroyl-β-D-glucopyranosyl)-P-coumaric acid	172330	88318.6	102516	46214.6	27387.8	24605.3	1.43351	0.0682702	3.69793	1.88672	up
Cis-Aconitic acid	1.11365e+06	2.50654e+06	1.7464e+06	17679.3	743885	691119	1.00638	0.0626518	3.69426	1.88528	up
7,8-Dihydroxy-5,6,4'-trimethoxyflavone*	35307.4	35843.1	37590.9	12790.9	8330.91	8384.33	1.51701	0.000706015	3.68538	1.88181	up
Coixol; 6-Methoxy-2-benzoxazolinone; MBOA	14032.2	97491.7	46928.1	15727.4	13249.5	14256.1	1.03052	0.254326	3.66507	1.87384	up
3,4-O-Dicaffeoylquinic Acid Methyl Ester*	19822.8	37957.6	25296.8	11539.8	5775.83	5459.95	1.4077	0.050944	3.64765	1.86697	up
3,5-O-Dicaffeoylquinic Acid Methyl Ester*	19822.8	37957.6	25296.8	11539.8	5775.83	5459.95	1.4077	0.050944	3.64765	1.86697	up
Dihydrophaseic acid	4118.34	8246.55	14887.4	751.174	3742.57	3095.44	1.12903	0.164034	3.59094	1.84436	up
3-Acetoxy-9,13-epoxy-16-hydroxy-labda-15,16-olide	132857	127529	139437	33037.5	49776	29215.3	1.51249	0.000778063	3.56892	1.83549	up
Caffeic acid	825636	1.2671e+06	939309	183323	373101	298633	1.46193	0.0195257	3.54602	1.8262	up
N-trans-ferulic tyramine*	269502	273702	277077	86214.3	61478.3	83659	1.53078	0.000797907	3.5456	1.82603	up
DL-3-Phenyllactic acid*	19300.3	16238.6	13126.2	4646.16	7735.39	1543.36	1.30029	0.010126	3.49482	1.80522	up
2-Dodecenedioic acid	39837.6	72066.3	56981.1	16193.4	17899.4	14413.6	1.4887	0.0483558	3.48171	1.7998	up
N-Cis-Feruloyltyramine*	490534	566552	620162	179952	156711	149561	1.53487	0.00633124	3.44954	1.7864	up
9-Hydroxy-10,12,15-octadecatrienoic acid*	3647.59	6777.4	4806	865.805	1909.94	1727.92	1.40088	0.04693	3.38191	1.75784	up
Trans-Zeatin-1-O-Glucoside	10127.2	26765.6	39355.1	4361.08	8970.97	9301.66	1.17092	0.16518	3.36878	1.75223	up
Rabdosia acid A*	11413.7	14831.5	13550	3246.49	5597.89	3605.16	1.49039	0.0025102	3.19652	1.6765	up
Kaempferol-4'-O-glucoside*	4489.78	5236.96	4489.78	2246.01	749.419	1498.84	1.37252	0.0060715	3.16326	1.66141	up
Tricin (5,7,4'-Trihydroxy-3',5'-dimethoxyflavone)	24382.5	69868.8	49525	18401.2	12550.9	15123.2	1.31044	0.129458	3.12047	1.64176	up
O-Phosphocholine	2.67991e+06	3.29103e+06	3.66142e+06	1.9541e+06	668626	507432	1.29317	0.0224269	3.07728	1.62166	up
Phenylpyruvic acid	22700	19426.1	28589.3	8204.34	5729.49	9648.31	1.45807	0.0162432	2.99868	1.58433	up
Isoscopoletin-β-D-glucoside*	6949.22	26591.3	12903.2	4720.94	4867.35	5958.56	1.19527	0.218111	2.98734	1.57886	up
Ferulic acid	1.49847e+06	1.97394e+06	1.19502e+06	451949	721128	400277	1.4518	0.029913	2.96655	1.56878	up
5-O-Caffeoylshikimic acid	25615.8	67795.2	71510.7	13562.6	25617.3	16577	1.23332	0.124801	2.95787	1.56456	up
Vicenin-3	35643.8	57095.2	52007.7	14811.2	7440.64	26797.9	1.28249	0.021234	2.95102	1.56121	up
4-O-β-D-glucopyranosylferulic acid	2.87952e+06	3.32148e+06	5.83357e+06	1.06013e+06	1.82961e+06	1.24573e+06	1.3686	0.095566	2.91009	1.54106	up
6'-O-α-D-galactosylbarlerin*	7939.6	4188.08	13504.2	4188.08	1950.8	2824.43	1.1757	0.170681	2.85964	1.51584	up
6'-O-β-D-glucosylbarlerin*	7939.6	4188.08	13504.2	4188.08	1950.8	2824.43	1.1757	0.170681	2.85964	1.51584	up
DL-Glyceric Acid	207085	286788	314553	82287.4	105742	95151.7	1.49089	0.0278908	2.85481	1.51339	up
13-KODE; (9Z,11E)-13-Oxooctadeca-9,11-dienoic acid*	3748.59	4775.82	9866.42	1120.96	1612.4	3729.07	1.16638	0.15865	2.84581	1.50884	up
Mandelic acid-β-glucoside	88132.7	151889	166235	36619.2	57026.6	50423.4	1.39966	0.0602245	2.81987	1.49563	up
Eupatorin; 3',5-Dihydroxy-4',6,7-Trimethoxyflavone*	23491.7	32395.3	36352.1	12439.5	9384.44	11048.5	1.4762	0.0296695	2.80597	1.4885	up
N-Acetyl-L-Aspartic Acid	104662	204941	130835	49241.6	50257.1	57670	1.44123	0.0868716	2.80232	1.48662	up
2-Methyl-3-oxosuccinic acid	130298	207264	210042	53903.4	72719.5	68846.4	1.45778	0.0407257	2.80149	1.48619	up
LysoPE 15:0(2n isomer)*	11681.8	19171.2	15636.8	5296.64	6538.39	4944.51	1.47723	0.0390177	2.77063	1.47021	up
Machilusolide D	151746	207856	451420	60475.9	93563	143304	1.1556	0.19813	2.72756	1.44761	up
Siegesbeckic acid	23524.3	55756	56496.8	11330	19647.7	18919.4	1.25565	0.111643	2.72114	1.44421	up
Sinapoyl malate	241067	486001	257917	101302	117311	147084	1.38748	0.11666	2.69345	1.42945	up
1-O-p-Cumaroylglycerol	1.04081e+06	2.35862e+06	1.79483e+06	292898	1.00462e+06	642536	1.20424	0.085644	2.67738	1.42082	up
Pyridoxine	64772.5	114551	82839.4	26493.6	36193	35285.7	1.44777	0.0582925	2.67589	1.42002	up
1-O-p-Coumaroylquinic acid*	6076.46	13717.9	16303.9	3830.75	4599.92	5066.33	1.25673	0.131734	2.67455	1.41929	up
Eicosenoic acid	1.98146e+06	1.39299e+06	2.72332e+06	250645	721255	1.31359e+06	1.14785	0.0643141	2.66804	1.41578	up
Methyl salicylate-2-O-glucoside	1.08352e+06	682461	860865	145814	579633	269765	1.25342	0.0355625	2.63948	1.40026	up
L-Alanyl-L-Phenylalanine	8680.04	14579.9	4514.95	3393.69	3821.47	3554.15	1.23969	0.191513	2.57908	1.36686	up
Chlorogenic acid (3-O-Caffeoylquinic acid)*	17336.1	44857.3	38042.2	8807.54	13841.8	16356.3	1.22192	0.124263	2.56978	1.36164	up
9-Hydroxy-13-oxo-10-octadecenoic Acid	49507.7	83978.7	65191.6	18121.5	30800.8	28953.7	1.40489	0.0416354	2.55121	1.35118	up
LysoPC 20:2(2n isomer)	22428.1	40965	32811.1	10610.3	15384.1	12115.8	1.41565	0.0606189	2.52437	1.33592	up
Hesperetin-7-O-glucoside*	1516.46	1454.12	4157.68	985.461	912.397	935.796	1.13974	0.249313	2.51557	1.33089	up
Neochlorogenic acid (5-O-Caffeoylquinic acid)*	12938.8	22223.1	26390	9069.85	4840.27	10897.3	1.24522	0.0735095	2.48119	1.31103	up
L-Pipecolic Acid	1.50871e+07	2.52245e+07	2.36027e+07	1.11864e+07	1.13327e+07	3.25126e+06	1.17384	0.0381313	2.48015	1.31043	up
L-Leucyl-L-phenylalanine	11721.5	34075.3	29404.4	9190.44	13191.5	8170.64	1.15458	0.154765	2.46137	1.29946	up
6'-O-Feruloyl-D-sucrose*	188145	429859	424142	91243.9	149796	194006	1.18785	0.112901	2.39549	1.26032	up
Sibiricose A5*	188145	429859	424142	91243.9	149796	194006	1.18785	0.112901	2.39549	1.26032	up
6-(((S)-1-carboxyethyl)amino)-4-hydroxyhexanoicacid	535675	602384	776615	201435	287213	314853	1.43546	0.0207429	2.38291	1.25273	up
Cryptochlorogenic acid (4-O-Caffeoylquinic acid)*	47559.1	73738	174406	42902.7	43375.2	37848.2	1.02459	0.277067	2.38228	1.25234	up
6-O-Acetylarbutin	148862	270849	333507	131090	87703.1	98958.4	1.27573	0.108618	2.37046	1.24517	up
7S,8S-DiHODE; (9Z,12Z)-(7S,8S)-Dihydroxyoctadeca-9,12-dienoic acid*	9774.65	20196.9	13874.3	4634.58	6416.74	7514.09	1.33106	0.0995772	2.3617	1.23982	up
Cytarabine	347589	650045	429676	161877	246737	198738	1.38293	0.0850114	2.35005	1.23269	up
Glycylphenylalanine*	16152.5	15070.5	41577.2	8317.69	11206.1	11747.7	1.10601	0.249963	2.32801	1.2191	up
Homoeriodictyol	708.709	985.72	879.714	522.812	135.066	450.558	1.14688	0.0333731	2.32232	1.21557	up
2-Deoxyribose-1-phosphate*	1.36538e+06	1.90951e+06	2.42167e+06	380108	790903	1.29093e+06	1.18025	0.0567079	2.31385	1.21029	up
5-Acetamidopentanoic Acid	19146.4	37730.8	21439.7	4510.89	9635.6	19752.1	1.11634	0.119623	2.31033	1.2081	up
1-Linoleoyl-2-Lysophosphatidic Acid Monobutylamine Ester	69796.7	90294.5	61245.7	26226.4	42824.3	27866.9	1.43169	0.0215698	2.28376	1.19141	up
6-O-Caffeoylarbutin	37824.5	46681.9	44446.6	16457	23848.6	16414.1	1.47855	0.00273239	2.27351	1.18492	up
9-Oxo-10E,12Z-octadecadienoic acid*	11041.9	14971.8	8949.57	3172.15	6918.8	5340.73	1.32757	0.0448723	2.26568	1.17995	up
3-O-p-Coumaroylshikimic acid	52422	79306.6	124967	19227	46005.5	48065.4	1.12103	0.139094	2.26567	1.17994	up
3-Hydroxy-1-(4-Hydroxy-3-Methoxyphenyl)Propan-1-One	16134.6	30441	12955.3	11880.9	8160.29	6382.89	1.22655	0.168559	2.2529	1.17178	up
2-Hydroxy-4-methylpentanoic acid	50986.2	51857.8	91146.2	17775.6	26061	42367.3	1.22329	0.0948633	2.25037	1.17016	up
Sinapoylglucuronic acid	31208	36081	40227.2	15087	14910.4	18268.6	1.50122	0.00859372	2.22758	1.15548	up
13-Hydroperoxy-9Z,11E-octadecadienoic acid*	6707.21	15573.3	9542.17	3775.31	5058.08	5702.01	1.25264	0.153045	2.18932	1.13049	up
2-(2,3-dihydroxypropoxy)-3-(((2-(dimethylamino)ethoxy)(hydroxy)phosphoryl)oxy)propan-2-yl (Z)-14-Octadecenoic Acid	1.15064e+06	1.3032e+06	1.11399e+06	369560	653884	610723	1.4241	0.0058531	2.18327	1.12649	up
9S-Hydroperoxy-10E,12Z-octadecadienoic acid	57956.4	72420.4	76797	20331.3	48327.7	26868.1	1.31114	0.0273117	2.16874	1.11686	up
12-Methyltetradecanoic Acid	307422	306614	225183	112945	97673.3	176977	1.39062	0.014999	2.16519	1.11449	up
1-(9Z,12Z-Octadecadienoyl)-Sn-Glycero-3-Phosphocholine	4.18826e+06	7.15821e+06	6.20536e+06	2.36442e+06	3.10029e+06	2.65087e+06	1.40211	0.0621413	2.16273	1.11285	up
Synephrine; 4-[1-Hydroxy-2-(methylamino)ethyl]phenol	149142	300337	236348	95197.8	107995	114636	1.33871	0.105045	2.15784	1.10959	up
LysoPE 18:3(2n isomer)	616927	947368	815093	315336	429709	358037	1.44185	0.0358796	2.15703	1.10905	up
β-Pseudouridine	28672.1	54862.9	30475.9	6105.24	20576.2	26259.7	1.05413	0.12851	2.15354	1.10671	up
2'-Deoxyguanosine	317495	863995	703532	210177	353985	313766	1.10394	0.167556	2.14713	1.10241	up
LysoPC 18:2(2n isomer)	4.60392e+06	6.89163e+06	6.53424e+06	2.66462e+06	3.32974e+06	2.44328e+06	1.43237	0.0334085	2.13683	1.09547	up
LysoPE 15:0*	7588.39	13335.9	12712.1	4513.68	5951.8	5299.37	1.36087	0.0753972	2.13363	1.09331	up
1-O-Linoleoyl-(6-O-Hydroxyethyl-D-Glucose)	50096.1	58597.1	69411.9	13664.9	24024.7	45849.3	1.18924	0.0587959	2.132	1.09221	up
1-(2,3-dihydroxypropoxy)-3-(((2-(dimethylamino)ethoxy)(hydroxy)phosphoryl)oxy)propan-2-yl (11Z,14Z)-octadeca-11,14-dienoate	9.96591e+06	1.13889e+07	1.22484e+07	4.27468e+06	6.15328e+06	5.42272e+06	1.47893	0.00268943	2.11999	1.08406	up
1-(2,3-dihydroxypropoxy)-3-(((2-(dimethylamino)ethoxy)(hydroxy)phosphoryl)oxy)propan-2-yl (8E,11Z,14Z)-octadeca-8,11,14-trienoate	1.03359e+06	1.20008e+06	1.1643e+06	377926	655617	575895	1.4254	0.0063885	2.11128	1.07811	up
4,5,8-Trihydroxy-α-tetralone	23125	20817	27571.9	5273.68	20237.9	8427.82	1.16539	0.0943074	2.10711	1.07526	up
Hydroxypyruvic acid	37143.3	46754.5	36785.3	31897.5	10144.8	16160.4	1.19584	0.065356	2.0735	1.05207	up
LysoPE 18:2(2n isomer)	1.37318e+07	2.17844e+07	2.08168e+07	7.80636e+06	8.94678e+06	1.04354e+07	1.39681	0.0519842	2.07194	1.05098	up
9,10,13-Trihydroxy-11-Octadecenoic Acid	89429.6	208513	156394	46229.2	97541.3	75911.1	1.14021	0.137844	2.06816	1.04835	up
Phe-Ala	8228.83	6386.65	6173.26	6779.78	2348.49	941.72	1.03348	0.169396	2.06443	1.04574	up
2-(2,3-dihydroxypropoxy)-3-(((2-(dimethylamino)ethoxy)(hydroxy)phosphoryl)oxy)propyl (8E,11Z,14Z)-octadeca-8,11,14-trienoate	995561	1.0646e+06	1.04195e+06	321299	648763	532826	1.37236	0.026565	2.0641	1.04552	up
Disinapoyl glucoside	60020.3	131047	96085.8	51741.9	39408	48013.8	1.25894	0.133887	2.06342	1.04504	up
Allysine(6-Oxo DL-Norleucine)	28976.7	59958	45475.7	19977.3	28299.1	16986	1.25002	0.10985	2.05954	1.04232	up
2-Hydroxycinnamic acid*	2.37964e+06	3.34243e+06	2.66695e+06	1.0868e+06	1.84376e+06	1.14785e+06	1.38607	0.0194304	2.05693	1.0405	up
D-Melezitose	54803.9	74126.2	63514.1	38020.9	22574.7	32964.1	1.39194	0.0112273	2.05691	1.04048	up
Erythro-Guaiacylglycerol-β-Sinapyl Ether	1913.62	1755.64	1755.64	971.924	237.105	1435.77	1.01348	0.114247	2.05116	1.03644	up
Cytidine	146066	341522	283838	107714	153261	115711	1.18424	0.144756	2.04793	1.03417	up
2-(Formylamino)benzoic acid	385622	408704	879203	185525	267642	365226	1.08572	0.211936	2.0449	1.03203	up
LysoPE 18:1(2n isomer)*	718576	1.03875e+06	841082	311549	480975	479774	1.39858	0.0226636	2.04229	1.03019	up
2-Amino-3-methoxybenzoic acid	21505.8	44077.6	41417.2	15682.5	20344.7	16385.6	1.24774	0.119802	2.0415	1.02963	up
Tianshic acid	139392	321585	221902	71310	134999	129466	1.14786	0.147414	2.03374	1.02413	up
Regaloside F	22074.6	36578.5	16597	13868.7	13092.5	10102.4	1.26407	0.162089	2.0303	1.02169	up
1-(2,3-dihydroxypropoxy)-3-(((2-(dimethylamino)ethoxy)(hydroxy)phosphoryl)oxy)propan-2-yl (Z)-14-Octadecenoic Acid	1.09418e+06	1.23147e+06	1.12741e+06	363456	725997	611775	1.36474	0.0208598	2.02975	1.0213	up
LysoPC(18:3(9Z,12Z,15Z))	1.22083e+06	1.36016e+06	1.26048e+06	450211	799778	662507	1.41419	0.0139516	2.00862	1.0062	up
6-Hydroxykaempferol-7-O-glucoside*	5166.3	2106.02	4375.08	7123.4	7164.23	9058.23	1.24945	0.0301906	0.498907	-1.00316	down
Dichotomoside A	1614.59	2707.19	2135.36	3561.24	2303.71	7122.49	1.01826	0.268086	0.497184	-1.00815	down
DL-Methionine	7.46761e+06	6.46647e+06	8.331e+06	1.44567e+07	1.42849e+07	1.631e+07	1.52358	0.000977034	0.494212	-1.0168	down
3,5-Dihydro-2H-Furo[3,2-C]Quinolin-4-One*	5.20651e+06	8.38732e+06	7.63957e+06	1.37117e+07	1.57296e+07	1.37971e+07	1.44344	0.00484139	0.491078	-1.02598	down
Vanillin acetate	354313	517926	419654	826893	943087	882096	1.48255	0.00224075	0.487125	-1.03764	down
Guaiacylglycerol-β-Guaiacyl Ether glucoside	9452.34	8552.05	9605.44	12641.9	21670.7	22773	1.35886	0.0906622	0.483656	-1.04795	down
O-MethylNaringenin-8-C-arabinoside	21846.7	31206.9	28085.3	54607.4	79566.4	34323.9	1.22759	0.150895	0.481543	-1.05426	down
(3S)-1,3-dihydroxy-2,3,3a,4-tetrahydropyrrolo[2,1-b]quinazolin-9(1H)-one	10043	27278.1	11290.9	31374.3	25358.9	44744.4	1.16612	0.0917446	0.479041	-1.06178	down
Vanillic acid-4-O-glucoside	36295.4	53740.7	68616.7	140488	123526	68331.9	1.23715	0.101352	0.477372	-1.06681	down
Melibiose	784750	1.35575e+06	1.03655e+06	2.21007e+06	1.7811e+06	2.66733e+06	1.38701	0.0251775	0.47714	-1.06751	down
Methoxyindoleacetic acid	205403	245022	232606	461752	574621	398442	1.47958	0.0343422	0.476041	-1.07084	down
Suberic Acid	57440.7	32982.9	174268	194344	189056	173221	1.13995	0.152638	0.475532	-1.07239	down
Salcolin A*	20075.2	27758.7	26319.9	31510.3	50655.1	73871.5	1.23856	0.151294	0.475232	-1.0733	down
N-(4-Aminobutyl)benzamide	79380.4	81708.9	93608.9	177516	160109	199896	1.53066	0.00778645	0.473838	-1.07753	down
4-O-Sinapoylquinic acid	2237.86	3609.87	3836.19	5753.8	4475.71	10228.6	1.21495	0.168147	0.473354	-1.07901	down
Aurantio-obtusin-6-O-Glucoside*	32457.3	105335	62893.1	153955	157204	112809	1.19588	0.0508098	0.473352	-1.07902	down
Bursehernin*	8020.54	23970.5	25110.2	60644.9	41011.3	20748	1.00313	0.190897	0.466498	-1.10006	down
Fargesin*	8020.54	23970.5	25110.2	60644.9	41011.3	20748	1.00313	0.190897	0.466498	-1.10006	down
Tricin-5-O-guaiacylglycerol*	6047.27	3729.46	2396.18	6399.76	8698.82	11235.6	1.20608	0.0589179	0.462248	-1.11326	down
N-Feruloylputrescine	2.79347e+07	2.83462e+07	3.97812e+07	6.1736e+07	7.10846e+07	8.00058e+07	1.48731	0.00523592	0.451364	-1.14764	down
3,4,5-Trihydroxy-6-[4-(4-methyl-3-oxopentyl)phenoxy]oxane-2-carboxylic acid	85072.7	74401.2	74421.5	98749.7	177209	250363	1.24317	0.155009	0.444397	-1.17008	down
Protocatechualdehyde	40607	46864.9	36765.2	138208	98189.4	47152	1.1627	0.179997	0.43815	-1.1905	down
Methyl linolenate	5886.01	8850.36	11754.6	19687.1	17004.5	23978.2	1.40367	0.013461	0.436643	-1.19548	down
Naringenin chalcone; 2',4,4',6'-Tetrahydroxychalcone*	8848.31	5747.19	8421.63	20287.5	17243.3	15227.1	1.46145	0.00746672	0.436279	-1.19668	down
1-(β-D-Glucopyranosyl)-3-ethyl-4-methyl-1H-pyrrole-2,5-dione	62986.3	31636.7	66658.7	161892	125752	83232.1	1.27222	0.0726855	0.434867	-1.20135	down
Tricin-4'-O-(guaiacylglycerol)ether*	14918.2	11464.6	8602.58	12896.6	33812	33873.8	1.11304	0.154341	0.434157	-1.20371	down
Asp-Lys	276636	246692	383248	707014	655907	739513	1.50045	0.00276292	0.431203	-1.21356	down
p-Coumaroylputrescine	707395	700328	1.01277e+06	1.86152e+06	1.89775e+06	1.89273e+06	1.51378	0.00840635	0.428254	-1.22346	down
Scopoletin (7-Hydroxy-6-methoxycoumarin)*	44212.1	19120.6	38407.4	79261.1	52464.1	106330	1.25252	0.0813736	0.42738	-1.22641	down
Glucosyl 5,8-dihydroxy-2,6-dimethylocta-2,6-dienoic acid	231016	174634	375144	493033	573652	773654	1.36643	0.0306637	0.424267	-1.23696	down
Methyl Syringate	20550.6	10045	13944.4	33386.8	35867.5	37656.2	1.41095	0.011817	0.41661	-1.26323	down
Indole-3-carboxylic acid*	65002.4	78394.5	67948.8	181275	116205	217527	1.42451	0.0734922	0.410375	-1.28499	down
Methyl dioxindole-3-acetate	4353.18	4353.18	20533.9	18295.3	26338.3	26882.5	1.18635	0.103083	0.408863	-1.29031	down
(S)-Peucedanol	3858.72	1786.31	5820.8	6536.73	11024.5	10652.8	1.24322	0.041484	0.406387	-1.29907	down
L-Cysteinyl-L-glycine	69462.5	76902.9	49020	244602	154947	81842.1	1.1809	0.176678	0.405877	-1.30088	down
1-O-Feruloyllysine	136246	112245	338582	410336	394764	658109	1.27727	0.0605702	0.401222	-1.31753	down
Ixoroside	25562.1	28115.2	31100.5	88522.4	44835.2	79460.5	1.41006	0.0830021	0.398358	-1.32786	down
Methyl indole-3-acetate	83209.2	56101.7	91731.3	221052	167914	198413	1.47791	0.00463041	0.393344	-1.34614	down
Isomaltulose*	989898	928131	1.63106e+06	1.92424e+06	5.33693e+06	1.98887e+06	1.17956	0.230831	0.383684	-1.38201	down
N-Feruloylputrescine N-glucoside	18228.1	15228.6	20070	45676.8	46731.2	48136.9	1.54122	0.00038413	0.380851	-1.3927	down
Naringenin-7-O-Rutinoside-4'-O-glucoside	3677.6	2454.18	13826.7	18292.6	17320.2	17375.4	1.23407	0.0914254	0.376659	-1.40867	down
Nuezhengalaside	7070.16	12995.8	31803.4	19925.2	43579.9	76555.3	1.06184	0.208315	0.370335	-1.4331	down
L-Valyl-L-Phenylalanine	1.53245e+06	895096	1.29659e+06	3.19014e+06	3.74919e+06	3.61843e+06	1.48578	0.000856471	0.352739	-1.50333	down
Bestim	25880.2	29859.4	23256.6	83267.7	58333.3	84457.3	1.50151	0.0242687	0.34945	-1.51684	down
Regaloside G	2301.34	3680.1	2389.63	9551.36	8756.41	5845.26	1.43894	0.0297877	0.346585	-1.52872	down
Tricin-4'-O-glucoside*	53418.4	103544	72737.8	191152	236367	235345	1.45852	0.00229047	0.346528	-1.52896	down
Undecanedioic acid	5048.02	5514.08	18105.7	30037.5	24397.8	29633.7	1.32947	0.0345454	0.341003	-1.55214	down
syringaresinol-4-O-β-D-glucopyranoside	120258	220770	294361	420021	711258	831059	1.36146	0.0524874	0.323792	-1.62686	down
Phe-Val	184819	70630.3	143599	337841	464409	495513	1.39287	0.00944409	0.307489	-1.70139	down
6-Hydroxykaempferol-3-O-rutinoside-6-O-glucoside	2692.29	2733.62	3460.08	5942.99	10230.4	14319.6	1.42031	0.0951435	0.291411	-1.77887	down
Methoxy-erythro-Guaiacyl glycerol β-threo-syringyl glycerol ether	24063.2	11640	13558.1	55455.5	77396.8	51946.9	1.44761	0.0158992	0.266567	-1.90743	down
Eriodictyol-7-O-(6''-O-galloyl)glucoside	452541	239790	773298	993198	2.29184e+06	2.25546e+06	1.32634	0.072394	0.26453	-1.9185	down
Icariside E5*	58213.6	46578.3	84078.7	182054	364497	229278	1.46046	0.0646792	0.243443	-2.03834	down
Cirsiliol-8-C-(2''-glucosyl)glucoside	4219.15	131.008	1952.57	6532.2	14057.7	5568.19	1.07066	0.117336	0.240947	-2.05321	down
Lirioresinol A	10201.1	18839	18879.4	40541.3	97929.1	63329.1	1.41567	0.0874112	0.237461	-2.07424	down
2,6-Di-Feruloyl glucoside	2843.79	2102.51	2697.58	12607.7	14676.5	7581.64	1.49174	0.0484238	0.219237	-2.18944	down
4-O-Glucosyl-sinapate	271248	134938	242794	902207	1.25162e+06	854936	1.48515	0.0165711	0.215697	-2.21293	down
3'-O-Beta-D-Glucopyranosyl plumbagic acid	95936.7	98894	58786.9	469131	499843	241765	1.44514	0.0560942	0.209473	-2.25516	down
Epicatechin gallate*	4395.19	4013.67	2200.89	6427.52	45699	5627.69	1.0006	0.356681	0.183705	-2.44454	down
(Z)-3-Ethylidene-7-hydroxy-6-methoxyphthalide	18973.2	29730.6	19700.9	172197	159052	56671.2	1.40509	0.098889	0.176337	-2.50359	down
N-(p-hydroxybenzyl) adenosine	146644	213830	125736	1.42761e+06	1.12353e+06	447242	1.41482	0.100547	0.162158	-2.62453	down
Lariciresinol-4'-O-glucoside*	105397	110944	94253.1	315947	941133	806155	1.44497	0.0913377	0.150537	-2.73181	down
Syringaresinol-4'-O-glucoside; Acanthoside B	108603	69819.1	169109	477847	1.12169e+06	926949	1.46882	0.0594713	0.137555	-2.86192	down
Sinapoylcaffeoyltartaric acid	8186.28	202.53	8140.42	31235.3	27616	66659.9	1.16908	0.0942572	0.131695	-2.92472	down
Catechin gallate*	2337.22	2335.41	5511.26	4995.53	64516.2	11276.4	1.09593	0.338692	0.126057	-2.98785	down
3,4'-Dihydroxy-3',5'-dimethoxypropiophenone	778.075	3107.64	1073.88	13201.7	18637.7	10484.2	1.44403	0.0267445	0.117183	-3.09317	down
N,N-cinnamoylbutanediamine*	22097.4	37407.4	181970	835287	527000	809419	1.41821	0.0102979	0.111191	-3.16888	down
7-Hydroxycoumarin-O-rhamnoside	2974.75	3158.89	5332.58	37295.6	44410.2	55059	1.54198	0.0134708	0.083839	-3.57623	down
N-Monocinnamoylputrescine*	55158.9	31601.8	63568	890286	523315	831437	1.5342	0.0248648	0.0669604	-3.90055	down
Syringaresinol	191.105	221.164	228.713	8327.8	12259.4	25311.8	1.53843	0.0988971	0.0139651	-6.16203	down
L-Ascorbic acid (Vitamin C)	402.951	466.536	482.457	19276.9	49723.7	35366	1.54204	0.0597657	0.0129538	-6.27048	down
Phellavin*	160.546	171.72	177.615	6819.13	36729.8	6301.83	1.4975	0.243617	0.0102281	-6.61131	down
1-Hydroxypinoresinol-1-O-Glucoside*	160.546	171.72	177.615	6819.13	36729.8	6301.83	1.4975	0.243617	0.0102281	-6.61131	down
Icariside B2	171.885	198.997	205.788	216844	300046	497993	1.55378	0.055782	0.000568214	-10.7813	down
3'-Fucosyllactose	167.492	193.921	200.712	1.69995e+06	1.53001e+06	1.00392e+06	1.55612	0.0213409	0.000132768	-12.8788	down
